# Supplementary material for: Control of osteocyte dendrite formation by Sp7 and its target gene osteocrin
Source: Nat Commun. 2021 Nov 1;12:6271. doi: 10.1038/s41467-021-26571-7 (PMC8560803; doi:10.1038/s41467-021-26571-7)
Supplement: Supplementary file 4 — Supplementary Data 1 [file 41467_2021_26571_MOESM4_ESM.xlsx]

## Sheet: Supplemental Data 1A
		Midshaft cortical parameters
	Bone Length (mm)	Ct. Th (mm)	Ct. TMD (mgHA/cm3)	Ct.Ar [mm2]	Ma.Ar [mm2]	Tt.Ar [mm2]	Ct.Ar/Tt.Ar (%)	Ct. Porosity (%)	Dmin (mm)	Dmax (mm)	pMOI[mm4]
F, control (n=5)	13.50 ± 0.45	0.12 ± 0.012	1114.15 ± 36.4	0.53 ± 0.05	1.06 ± 0.07	1.60 ± 0.04	33.43 ± 3.4	0.45 ± 0.2	1.287 ± 0.038	1.737 ± 0.052	0.23 ± 0.02
F, Sp7 cKO (n=5)	13.69 ± 0.40	0.20 ± 0.027 (0.00039)	1031.06 ± 8.99 (0.0011)	0.66 ± 0.07 (0.012)	1.52 ± 0.11 (<0.0001)	2.17 ± 0.15 (<0.0001)	30.15 ± 2.2	29.6 ± 5.8 (<0.0001)	1.511 ± 0.066 (0.00014)	1.982 ± 0.103 (0.0009)	0.38 ± 0.05 (0.0004)
M, control (n=5)	14.23 ± 0.39	0.15 ± 0.017	1116.76 ± 21.3	0.72 ± 0.13	1.20 ± 0.11	1.93 ± 0.23	37.34 ± 2.5	0.40 ± 0.1	1.326 ± 0.086	1.975 ± 0.115	0.38 ± 0.10
M, Sp7 cKO (n=5)	14.29 ± 0.23	0.22 ± 0.033 (0.0037)	1041.67 ± 14.9 (0.00019)	0.78 ± 0.11	1.66 ± 0.08 (<0.0001)	2.44 ± 0.17 (0.0033)	31.93 ± 2.7 (0.010)	27.9 ± 5.6 (<0.0001)	1.584 ± 0.049 (0.0175)	2.187 ± 0.122 (0.0211)	0.50 ± 0.08
	Femoral metaphysis (trabecular parameters)
	BV/TV (%)	ConnD. (1/mm3)	BMD (mgHA/cm3)	SMI	Tb.N (1/mm)	Tb.Th (mm)	Tb.Sp (mm)
F, control (n=5)	11.65 ± 3.0	140.11 ± 40.3	125.24 ± 27.7	2.47 ± 0.22	4.38 ± 0.85	0.04 ± 0.003	0.23 ± 0.05
F, Sp7 cKO (n=5)	19.01 ± 6.1 (0.043)	353.03 ± 127.1 (0.0073)	173.70 ± 45.57	2.14 ± 0.53	6.19 ± 1.18 (0.024)	0.04 ± 0.002	0.16 ± 0.05 (0.049)
M, control (n=5)	25.36 ± 11.2	266.67 ± 105.4	228.07 ± 79.2	1.42 ± 0.94	6.12 ± 1.37	0.06 ± 0.012	0.16 ± 0.04
M, Sp7 cKO (n=5)	26.26 ± 7.5	429.03 ± 93.3 (0.033)	226.16 ± 48.8	1.61 ± 0.70	7.19 ± 1.04	0.05 ± 0.005	0.13 ± 0.02
Supplemental Data 1a: Micro-CT of the femur from 8 week old control and Sp7 cKO mice
For each parameter, the mean ± SD are listed. Bold values indicate p<0.05 for mutant versus control mice within each sex with exact p value shown in parentheses.
Subtle changes in trabecular parameters are also noted, likely secondary to the overt cortical bone changes noted.
Two-tailed students t-tests were used to determine statistical significance of control versus Sp7 cKO mice within each sex.

## Sheet: Supplemental Data 1B
	BV/TV	OV/BV	O.Th	OS/BS	Ob.S/BS	ES/BS	Oc.S/BS	Tb.Th	Tb.Sp	Tb.N	N.Ob/B.Pm	N.Oc/B.Pm	MS/BS%	MS/OS %	MAR(µm/d)	BFR/BS µm³/µm²/d	MLT(d)
F, control (n=5)	9.28 ± 4.23	0.16 ± 0.08	0.83 ± 0.17	3.39 ± 1.51	17.94 ± 4.4	4.72 ± 2.0	4.06 ± 1.5	32.6 ± 5.8	378.1 ± 179	2.77 ± 1.0	30.0 ± 5.3	2.62 ± 0.6	2.68 ± 0.73	108.58 ± 58.1	0.33 ± 0.1	0.009 ± 0.004	2.70 ± 1.0
F, Sp7 cKO (n=5)	10.7 ± 1.95	0.46 ± 0.37	1.15 ± 0.12 (0.0082)	4.62 ± 1.57	26.97 ± 3.8 (0.0086)	3.64 ± 0.6	3.79 ± 0.8	31.5 ± 2.6	269.4 ± 45	3.38 ± 0.5	42.1 ± 3.5 (0.0028)	2.49 ± 0.4	3.06 ± 0.48	69.83 ± 21.3	0.33 ± 0.1	0.011 ± 0.002	4.77 ± 0.9
M, control (n=5)	14.7 ± 3.91	0.28 ± 0.05	1.10 ± 0.10	5.02 ± 1.06	18.68 ± 3.1	3.69 ± 0.9	3.39 ± 0.6	36.2 ± 2.0	220.9 ± 60	4.05 ± 0.9	29.7 ± 4.6	2.26 ± 0.6	5.62 ± 0.71	97.18 ± 4.8	0.64 ± 0.1	0.035 ± 0.002	1.71 ± 0.4
M, Sp7 cKO (n=5)	13.6 ± 2.57	0.20 ± 0.03 (0.014)	1.02 ± 0.27	3.85 ± 1.79	21.21 ± 5.2	2.94 ± 2.0	2.62 ± 1.4	33.8 ± 8.0	218.9 ± 45	4.09 ± 0.9	33.8 ± 8.3	1.82 ± 1.0	3.05	68.84	0.47	0.015	2.36
Supplemental Data 1b: Histomorphometry of tibia metaphysis (trabecular bone surfaces) from 8 week old control and Sp7 cKO mice
For each parameter, the mean ± SD are listed. Bold values indicate p<0.05 for mutant versus control mice within each sex with exact p value shown in parentheses.
Intracortical dynamic histomorphometry was not performed due to lack of standardized methods for this analysis.
As shown in Figure 1C, control mice lack intracortical bone formation, while Sp7 mutants show pronounced cortical porosity and intracortical calcein/demeclocycline labeling.
Two-tailed students t-tests were used to determine statistical significance of control versus Sp7 cKO mice within each sex.
