# Supplementary material for: Control of osteocyte dendrite formation by Sp7 and its target gene osteocrin
Source: Nat Commun. 2021 Nov 1;12:6271. doi: 10.1038/s41467-021-26571-7 (PMC8560803; doi:10.1038/s41467-021-26571-7)
Supplement: Supplementary file 5 — Supplementary Data 2 [file 41467_2021_26571_MOESM5_ESM.xlsx]

## Sheet: Ocy454 Annotated KD Sp7
Gene	logFC	logCPM	F	PValue	FDR	ENTREZID	GENEBIOTYPE	SYMBOL		For all RNA-seq data, FDR values were determined using EdgeR
ENSMUSG00000079022	-4.51809	6.70791	2294.25	0	0	69700	protein_coding	Col22a1
ENSMUSG00000024330	-2.69415	8.44174	1737.5	0	0	12815	protein_coding	Col11a2
ENSMUSG00000029304	2.44004	9.58765	1675.47	0	0	20750	protein_coding	Spp1
ENSMUSG00000033491	-1.937	7.56649	819.403	8.92e-177	1.09e-172	244954	protein_coding	Prss35
ENSMUSG00000040447	-2.43797	6.16668	770.333	3.62e-167	3.54e-163	216892	protein_coding	Spns2
ENSMUSG00000025185	-2.49379	8.90415	1578.1	7.01e-163	5.7e-159	67573	protein_coding	Loxl4
ENSMUSG00000033207	-2.28641	6.26214	718.403	6.63e-157	4.62e-153	71738	protein_coding	Mamdc2
ENSMUSG00000040152	1.45491	10.393	674.088	4.12e-148	2.52e-144	21825	protein_coding	Thbs1
ENSMUSG00000041559	1.42464	10.8209	661.597	2.06e-145	1.12e-141	14264	protein_coding	Fmod
ENSMUSG00000023067	-1.87675	7.73145	793.427	4.04e-142	1.97e-138	12575	protein_coding	Cdkn1a
ENSMUSG00000022231	-2.14206	6.16205	618.698	1.37e-135	6.06e-132	20356	protein_coding	Sema5a
ENSMUSG00000015354	-2.28553	5.79853	587.46	2.16e-129	8.79e-126	76477	protein_coding	Pcolce2
ENSMUSG00000020805	-1.38647	8.55825	525.413	5.7e-116	2.14e-112	237831	protein_coding	Slc13a5
ENSMUSG00000044337	-2.70725	5.05919	512.784	9.55e-113	3.33e-109	12778	protein_coding	Ackr3
ENSMUSG00000058806	-5.85679	3.61429	497.061	7.81e-110	2.54e-106	12817	protein_coding	Col13a1
ENSMUSG00000037846	-1.8643	6.08833	471.816	2.28e-104	6.96e-101	170799	protein_coding	Rtkn2
ENSMUSG00000039621	-2.97164	4.69146	476.475	1.51e-97	4.32e-94	277360	protein_coding	Prex1
ENSMUSG00000060284	-1.35805	7.73159	437.798	5.34e-97	1.45e-93	170574	protein_coding	Sp7
ENSMUSG00000029999	-2.64366	4.82774	434.287	3.08e-96	7.9e-93	21802	protein_coding	Tgfa
ENSMUSG00000017969	-2.14883	5.41514	431.946	9.89e-96	2.41e-92	19223	protein_coding	Ptgis
ENSMUSG00000030513	-1.24142	8.28594	407.319	2.15e-90	5e-87	18553	protein_coding	Pcsk6
ENSMUSG00000039323	1.23502	8.31449	404.706	7.93e-90	1.76e-86	16008	protein_coding	Igfbp2
ENSMUSG00000032702	-1.68942	6.09062	395.623	7.38e-88	1.57e-84	107351	protein_coding	Kank1
ENSMUSG00000015950	-1.71943	5.99728	393.611	1.04e-86	2.11e-83	17969	protein_coding	Ncf1
ENSMUSG00000020256	-1.37884	7.06788	387.019	5.42e-86	1.06e-82	216188	protein_coding	Aldh1l2
ENSMUSG00000024232	-2.43594	4.8319	383.065	3.9e-85	7.32e-82	68010	protein_coding	Bambi
ENSMUSG00000051043	-1.32789	7.25539	377.64	5.86e-84	1.06e-80	70355	protein_coding	Gprc5c
ENSMUSG00000022661	-1.70167	5.93452	376.653	9.59e-84	1.67e-80	17470	protein_coding	Cd200
ENSMUSG00000039252	-2.19399	5.08145	371.459	1.28e-82	2.16e-79	246316	protein_coding	Lgi2
ENSMUSG00000029108	-4.90959	3.3448	369.081	4.21e-82	6.85e-79	54216	protein_coding	Pcdh7
ENSMUSG00000038331	-1.39231	6.84608	367.463	2.15e-81	3.39e-78	212712	protein_coding	Satb2
ENSMUSG00000040254	-1.5178	6.40894	365.174	2.96e-81	4.52e-78	108151	protein_coding	Sema3d
ENSMUSG00000031737	-1.55773	6.27152	364.76	3.64e-81	5.39e-78	54352	protein_coding	Irx5
ENSMUSG00000044017	-2.04183	5.25285	362.338	2.19e-80	3.14e-77	243277	protein_coding	Gpr133
ENSMUSG00000066113	-1.53686	6.27061	355.748	3.29e-79	4.58e-76	77739	protein_coding	Adamtsl1
ENSMUSG00000031239	1.15438	8.26585	352.434	1.72e-78	2.33e-75	16431	protein_coding	Itm2a
ENSMUSG00000038173	-3.19644	3.99088	350.663	4.17e-78	5.5e-75	320981	protein_coding	Enpp6
ENSMUSG00000001510	-1.80005	5.60272	350.96	5.32e-78	6.83e-75	13393	protein_coding	Dlx3
ENSMUSG00000026994	-1.8181	5.59724	355.377	5.44e-77	6.8e-74	14425	protein_coding	Galnt3
ENSMUSG00000054256	-2.70014	4.33894	340.904	5.47e-76	6.67e-73	17690	protein_coding	Msi1
ENSMUSG00000030306	-3.76431	3.60853	339.659	1.02e-75	1.21e-72	387314	protein_coding	Tmtc1
ENSMUSG00000005125	-1.05467	9.3801	339.45	1.13e-75	1.31e-72	17988	protein_coding	Ndrg1
ENSMUSG00000031503	1.12171	8.5409	347.284	1.4e-75	1.59e-72	12827	protein_coding	Col4a2
ENSMUSG00000001131	1.34253	6.75508	330.694	8.99e-74	9.97e-71	21857	protein_coding	Timp1
ENSMUSG00000002799	-2.64238	4.27135	317.239	7.49e-71	8.13e-68	16450	protein_coding	Jag2
ENSMUSG00000031075	-3.85901	3.44214	313.752	4.29e-70	4.55e-67	101772	protein_coding	Ano1
ENSMUSG00000026043	0.986512	10.1179	312.341	8.68e-70	9.01e-67	12825	protein_coding	Col3a1
ENSMUSG00000011118	-1.17531	7.35292	305.815	3.5e-68	3.56e-65	208098	protein_coding	Panx3
ENSMUSG00000035783	0.996675	9.36686	303.455	1.01e-67	1.01e-64	11475	protein_coding	Acta2
ENSMUSG00000049001	1.05894	8.20604	295.204	4.57e-66	4.46e-63	68169	protein_coding	Ndnf
ENSMUSG00000025489	-1.75508	5.36615	294.638	1.19e-63	1.14e-60	73835	protein_coding	Ifitm5
ENSMUSG00000001542	-1.52389	5.77296	283.369	5.8e-63	5.44e-60	192657	protein_coding	Ell2
ENSMUSG00000032060	-1.09376	7.67595	284.859	1.5e-62	1.38e-59	12955	protein_coding	Cryab
ENSMUSG00000054675	-0.965554	10.0572	295.952	7.48e-62	6.76e-59	231633	protein_coding	Tmem119
ENSMUSG00000038168	-1.54607	5.65979	274.651	1.34e-61	1.19e-58	210530	protein_coding	Leprel1
ENSMUSG00000067276	1.12676	7.2375	273.918	1.93e-61	1.68e-58	12338	protein_coding	Capn6
ENSMUSG00000018126	-2.98005	3.73653	273.417	2.48e-61	2.12e-58	207495	protein_coding	Baiap2l2
ENSMUSG00000030222	-1.33162	6.28141	273.112	2.89e-61	2.43e-58	232441	protein_coding	Rerg
ENSMUSG00000037370	2.07716	4.70731	273.047	2.98e-61	2.46e-58	18605	protein_coding	Enpp1
ENSMUSG00000024968	-1.08004	7.55494	271.63	6.06e-61	4.92e-58	104383	protein_coding	Rcor2
ENSMUSG00000021186	1.17699	6.72674	254.707	2.89e-57	2.31e-54	23876	protein_coding	Fbln5
ENSMUSG00000073530	1.21226	6.54446	251.027	1.82e-56	1.44e-53	23850	protein_coding	Pappa2
ENSMUSG00000024659	0.919	8.87379	247.276	1.19e-55	9.24e-53	16952	protein_coding	Anxa1
ENSMUSG00000031502	0.903442	8.98843	242.658	2.7e-54	2.06e-51	12826	protein_coding	Col4a1
ENSMUSG00000041324	1.31603	5.97839	237.494	1.6e-53	1.2e-50	16323	protein_coding	Inhba
ENSMUSG00000020218	-1.21183	6.41611	239.265	1.72e-53	1.27e-50	24117	protein_coding	Wif1
ENSMUSG00000038244	1.20253	6.4405	237.261	1.8e-53	1.31e-50	320878	protein_coding	Mical2
ENSMUSG00000034488	1.5873	5.28554	234.761	6.29e-53	4.52e-50	13612	protein_coding	Edil3
ENSMUSG00000024140	-2.14998	4.31248	234.103	8.75e-53	6.19e-50	13819	protein_coding	Epas1
ENSMUSG00000014599	0.988265	7.56212	228.61	1.37e-51	9.42e-49	12977	protein_coding	Csf1
ENSMUSG00000027832	0.893002	8.6816	227.556	2.32e-51	1.58e-48	19288	protein_coding	Ptx3
ENSMUSG00000036256	1.14387	6.5554	225.618	6.14e-51	4.1e-48	29817	protein_coding	Igfbp7
ENSMUSG00000040569	-4.94278	2.61267	224.275	1.2e-50	7.93e-48	208890	protein_coding	Slc26a7
ENSMUSG00000041372	-3.06246	3.35339	222.517	2.9e-50	1.89e-47	330406	protein_coding	B4galnt3
ENSMUSG00000039405	1.23871	6.10433	222.317	3.21e-50	2.06e-47	76453	protein_coding	Prss23
ENSMUSG00000059430	2.48919	3.83432	219.026	1.67e-49	1.06e-46	11468	protein_coding	Actg2
ENSMUSG00000024076	-2.63573	3.6629	218.961	1.72e-49	1.08e-46	74199	protein_coding	Vit
ENSMUSG00000031906	-0.880053	8.72236	221.909	3.95e-49	2.44e-46	58994	protein_coding	Smpd3
ENSMUSG00000028197	-2.91868	3.41531	217.001	4.61e-49	2.81e-46	71355	protein_coding	Col24a1
ENSMUSG00000068196	0.858695	8.85275	215.803	8.4e-49	5.06e-46	12837	protein_coding	Col8a1
ENSMUSG00000042793	-1.86347	4.57629	213.151	3.17e-48	1.89e-45	329252	protein_coding	Lgr6
ENSMUSG00000039518	-1.41769	5.44487	209.035	2.5e-47	1.47e-44	386463	protein_coding	Cdsn
ENSMUSG00000039157	-1.1239	6.41932	207.561	5.23e-47	3.04e-44	98952	protein_coding	Fam102a
ENSMUSG00000002020	1.62813	4.95933	204.129	3.67e-46	2.11e-43	16997	protein_coding	Ltbp2
ENSMUSG00000044447	1.29435	5.72748	203.483	4.04e-46	2.29e-43	68813	protein_coding	Dock5
ENSMUSG00000037852	-0.798227	9.75154	201.502	1.09e-45	6.12e-43	12876	protein_coding	Cpe
ENSMUSG00000036832	-1.54465	5.0843	200.97	1.42e-45	7.89e-43	65086	protein_coding	Lpar3
ENSMUSG00000005583	-0.807615	9.03471	195.617	2.09e-44	1.14e-41	17260	protein_coding	Mef2c
ENSMUSG00000001494	-4.67803	2.69659	221.101	4.37e-44	2.37e-41	74499	protein_coding	Sost
ENSMUSG00000056174	0.844499	8.34309	193.845	5.07e-44	2.72e-41	329941	protein_coding	Col8a2
ENSMUSG00000024754	0.882358	7.66594	187.212	1.41e-42	7.5e-40	83921	protein_coding	Tmem2
ENSMUSG00000018593	-0.716678	12.7366	186.74	1.79e-42	9.4e-40	20692	protein_coding	Sparc
ENSMUSG00000032715	-1.30907	5.50591	186.035	2.55e-42	1.32e-39	228775	protein_coding	Trib3
ENSMUSG00000032492	-0.816115	8.50232	185.749	3.9e-42	2e-39	19228	protein_coding	Pth1r
ENSMUSG00000027230	-0.843723	8.05198	184.682	5.03e-42	2.56e-39	26427	protein_coding	Creb3l1
ENSMUSG00000022665	0.858829	7.8599	184.499	5.51e-42	2.77e-39	67896	protein_coding	Ccdc80
ENSMUSG00000026259	-3.28321	2.98814	186.384	9.8e-41	4.88e-38	53972	protein_coding	Ngef
ENSMUSG00000044646	-1.59034	4.76448	177.995	1.44e-40	7.11e-38	207259	protein_coding	Zbtb7c
ENSMUSG00000063142	-1.79414	4.36827	177.398	1.94e-40	9.49e-38	16531	protein_coding	Kcnma1
ENSMUSG00000036334	1.08709	6.15694	176.731	3.04e-40	1.47e-37	242050	protein_coding	Igsf10
ENSMUSG00000079055	-1.27763	5.4802	175.302	5.57e-40	2.66e-37	110893	protein_coding	Slc8a3
ENSMUSG00000068874	-2.0853	3.91569	175.264	5.68e-40	2.69e-37	20341	protein_coding	Selenbp1
ENSMUSG00000028776	-2.16471	3.80795	175.192	5.88e-40	2.76e-37	94242	protein_coding	Tinagl1
ENSMUSG00000001506	-0.682959	14.0543	177.105	1.12e-39	5.21e-37	12842	protein_coding	Col1a1
ENSMUSG00000029761	0.744367	9.46929	172.199	2.64e-39	1.22e-36	109624	protein_coding	Cald1
ENSMUSG00000041936	-0.857855	7.43343	168.874	1.4e-38	6.4e-36	11603	protein_coding	Agrn
ENSMUSG00000027907	0.989977	6.53547	169.264	1.95e-38	8.82e-36	20195	protein_coding	S100a11
ENSMUSG00000032332	0.738127	9.72581	171.624	2.3e-38	1.03e-35	12816	protein_coding	Col12a1
ENSMUSG00000027996	0.763099	8.71577	167.822	2.38e-38	1.06e-35	20319	protein_coding	Sfrp2
ENSMUSG00000026483	-0.827755	7.72737	167.409	2.93e-38	1.29e-35	63913	protein_coding	Fam129a
ENSMUSG00000029334	1.21235	5.5806	166.616	4.36e-38	1.9e-35	19092	protein_coding	Prkg2
ENSMUSG00000021451	-1.91579	4.06307	166.274	5.18e-38	2.24e-35	20354	protein_coding	Sema4d
ENSMUSG00000007655	0.964548	6.5892	164.509	1.53e-37	6.56e-35	12389	protein_coding	Cav1
ENSMUSG00000028339	-1.25298	5.41499	163.345	2.25e-37	9.56e-35	12819	protein_coding	Col15a1
ENSMUSG00000045667	-1.11198	5.8439	162.519	3.41e-37	1.44e-34	276829	protein_coding	Smtnl2
ENSMUSG00000030120	0.916805	6.76817	159.628	1.46e-36	6.08e-34	30853	protein_coding	Mlf2
ENSMUSG00000029161	-1.27648	5.29652	158.67	2.65e-36	1.09e-33	68567	protein_coding	Cgref1
ENSMUSG00000029672	-0.789951	7.89775	157.827	3.6e-36	1.48e-33	27999	protein_coding	Fam3c
ENSMUSG00000038718	1.05312	5.98556	155.867	9.64e-36	3.92e-33	18516	protein_coding	Pbx3
ENSMUSG00000026494	1.19668	5.49703	155.57	1.22e-35	4.92e-33	269152	protein_coding	Kif26b
ENSMUSG00000021614	1.04865	5.98431	154.555	1.86e-35	7.45e-33	13003	protein_coding	Vcan
ENSMUSG00000053062	-2.22023	3.52295	153.511	3.15e-35	1.25e-32	67374	protein_coding	Jam2
ENSMUSG00000038267	-1.64565	4.37881	152.783	9.14e-35	3.6e-32	73102	protein_coding	Slc22a23
ENSMUSG00000028273	0.821583	7.3235	151.164	1.02e-34	4e-32	56376	protein_coding	Pdlim5
ENSMUSG00000028128	0.813591	7.29321	147.246	7.34e-34	2.84e-31	14066	protein_coding	F3
ENSMUSG00000027358	-1.24006	5.25726	147.13	7.77e-34	2.99e-31	12156	protein_coding	Bmp2
ENSMUSG00000020121	-1.21391	5.33027	147.007	8.27e-34	3.15e-31	117600	protein_coding	Srgap1
ENSMUSG00000046186	-0.724587	8.46128	146.078	1.32e-33	4.99e-31	235505	protein_coding	Cd109
ENSMUSG00000018001	0.783268	7.57584	145.453	1.81e-33	6.78e-31	19159	protein_coding	Cyth3
ENSMUSG00000026271	-1.18017	5.38523	143.522	4.77e-33	1.78e-30	64095	protein_coding	Gpr35
ENSMUSG00000035105	-0.883031	6.64877	142.117	9.66e-33	3.57e-30	112407	protein_coding	Egln3
ENSMUSG00000064080	0.692388	8.89253	141.908	1.07e-32	3.94e-30	14115	protein_coding	Fbln2
ENSMUSG00000022419	1.00832	5.99269	143.398	1.34e-32	4.88e-30	97998	protein_coding	Deptor
ENSMUSG00000025432	-0.981851	6.06599	140.845	1.83e-32	6.62e-30	11567	protein_coding	Avil
ENSMUSG00000032726	-2.46744	3.142	140.238	2.49e-32	8.92e-30	12163	protein_coding	Bmp8a
ENSMUSG00000006356	-0.855819	6.76397	139.619	3.39e-32	1.21e-29	68337	protein_coding	Crip2
ENSMUSG00000025915	-1.72737	4.05776	138.311	6.55e-32	2.32e-29	170755	protein_coding	Sgk3
ENSMUSG00000021508	0.79247	7.24041	138.109	7.25e-32	2.54e-29	57266	protein_coding	Cxcl14
ENSMUSG00000052353	-1.11508	5.49528	136.47	1.75e-31	6.12e-29	80982	protein_coding	9930013L23Rik
ENSMUSG00000043333	-2.68668	2.91295	134.652	4.12e-31	1.43e-28	230726	protein_coding	Rhbdl2
ENSMUSG00000021701	0.877798	6.54519	134.633	4.16e-31	1.43e-28	20620	protein_coding	Plk2
ENSMUSG00000050711	-3.06161	2.61612	134.368	4.76e-31	1.62e-28	20254	protein_coding	Scg2
ENSMUSG00000025408	-0.84121	6.75115	134.34	4.82e-31	1.63e-28	13198	protein_coding	Ddit3
ENSMUSG00000047747	1.19127	5.2292	133.647	6.84e-31	2.3e-28	330812	protein_coding	Rnf150
ENSMUSG00000071540	-3.41622	2.39666	133.53	7.25e-31	2.42e-28	100504518	protein_coding	3425401B19Rik
ENSMUSG00000050931	-1.97635	8.88578	711.48	8.41e-31	2.79e-28	74442	protein_coding	Sgms2
ENSMUSG00000038239	-2.10536	3.4284	132.454	1.25e-30	4.11e-28	15464	protein_coding	Hrc
ENSMUSG00000019929	-1.31135	4.87717	132.227	1.4e-30	4.57e-28	13179	protein_coding	Dcn
ENSMUSG00000020241	0.644191	9.7853	132.111	1.48e-30	4.81e-28	12834	protein_coding	Col6a2
ENSMUSG00000031453	-0.733673	7.70559	131.441	2.07e-30	6.7e-28	19414	protein_coding	Rasa3
ENSMUSG00000038119	0.720222	7.86678	130.666	3.06e-30	9.83e-28	57810	protein_coding	Cdon
ENSMUSG00000001270	-1.46439	4.46967	130.402	3.5e-30	1.12e-27	12709	protein_coding	Ckb
ENSMUSG00000003363	0.752161	7.43212	130.219	3.83e-30	1.22e-27	18807	protein_coding	Pld3
ENSMUSG00000032085	0.746255	7.49624	130.03	4.22e-30	1.33e-27	21345	protein_coding	Tagln
ENSMUSG00000004319	-1.28157	4.92254	129.599	5.24e-30	1.64e-27	12725	protein_coding	Clcn3
ENSMUSG00000026496	-0.735301	7.61259	129.562	5.34e-30	1.66e-27	11545	protein_coding	Parp1
ENSMUSG00000090210	-0.904743	6.25624	128.854	7.62e-30	2.35e-27	213119	protein_coding	Itga10
ENSMUSG00000074578	-0.943257	6.02063	128.123	1.1e-29	3.37e-27	68949	protein_coding	1500012F01Rik
ENSMUSG00000005667	-0.825632	6.72473	128.219	1.1e-29	3.37e-27	17768	protein_coding	Mthfd2
ENSMUSG00000021835	0.789407	6.93435	126.555	2.42e-29	7.35e-27	12159	protein_coding	Bmp4
ENSMUSG00000063727	0.76035	7.26244	127.721	2.45e-29	7.39e-27	18383	protein_coding	Tnfrsf11b
ENSMUSG00000028108	0.687891	8.1805	126.067	3.1e-29	9.27e-27	13601	protein_coding	Ecm1
ENSMUSG00000051339	0.756961	7.20548	125.154	4.9e-29	1.46e-26	243219	protein_coding	2900026A02Rik
ENSMUSG00000022146	1.44701	4.44556	124.753	7.8e-29	2.31e-26	18414	protein_coding	Osmr
ENSMUSG00000025213	-1.30109	4.77448	123.584	1.08e-28	3.18e-26	107250	protein_coding	Kazald1
ENSMUSG00000002602	0.678148	8.20083	122.969	1.47e-28	4.3e-26	26362	protein_coding	Axl
ENSMUSG00000026365	-0.899347	6.13536	121.889	2.54e-28	7.37e-26	12628	protein_coding	Cfh
ENSMUSG00000028364	0.621321	9.66167	121.973	2.64e-28	7.63e-26	21923	protein_coding	Tnc
ENSMUSG00000064225	-3.44616	2.25233	121.778	2.68e-28	7.7e-26	75552	protein_coding	Paqr9
ENSMUSG00000018417	-0.693322	7.84831	120.887	4.2e-28	1.2e-25	17912	protein_coding	Myo1b
ENSMUSG00000057751	0.808168	6.6784	120.637	4.77e-28	1.35e-25	230971	protein_coding	Megf6
ENSMUSG00000048612	0.679119	8.02714	119.809	7.23e-28	2.04e-25	226101	protein_coding	Myof
ENSMUSG00000070469	0.794639	6.70091	117.717	2.07e-27	5.82e-25	269959	protein_coding	Adamtsl3
ENSMUSG00000079017	1.91436	3.51081	117.443	2.38e-27	6.64e-25	76933	protein_coding	Ifi27l2a
ENSMUSG00000024053	0.795253	6.68613	117.239	2.64e-27	7.31e-25	246707	protein_coding	Emilin2
ENSMUSG00000073411	0.619817	9.1524	117.007	2.96e-27	8.17e-25	14964	protein_coding	H2-D1
ENSMUSG00000050914	-0.929382	5.8771	116.912	3.11e-27	8.53e-25	654824	protein_coding	Ankrd37
ENSMUSG00000039497	0.743196	7.05245	116.212	4.42e-27	1.21e-24	212898	protein_coding	Dse
ENSMUSG00000020099	-0.703309	7.47459	115.28	7.07e-27	1.92e-24	107449	protein_coding	Unc5b
ENSMUSG00000051048	1.01095	5.53719	115.156	7.53e-27	2.03e-24	320452	protein_coding	P4ha3
ENSMUSG00000024598	0.777261	6.83289	117.632	8.38e-27	2.25e-24	14119	protein_coding	Fbn2
ENSMUSG00000061126	-5.6241	1.51769	114.506	1.04e-26	2.79e-24	320997	protein_coding	Cyp4f39
ENSMUSG00000029648	1.1442	5.07182	113.365	1.86e-26	4.92e-24	14254	protein_coding	Flt1
ENSMUSG00000029661	-0.550695	13.3363	113.158	2.06e-26	5.43e-24	12843	protein_coding	Col1a2
ENSMUSG00000024803	1.25154	4.753	112.915	2.33e-26	6.11e-24	107765	protein_coding	Ankrd1
ENSMUSG00000029797	-2.67011	2.63596	112.205	3.33e-26	8.69e-24	243369	protein_coding	Sspo
ENSMUSG00000052981	-3.16483	2.2781	111.382	5.04e-26	1.31e-23	76980	protein_coding	Ube2ql1
ENSMUSG00000041261	1.32106	4.53873	111.213	5.49e-26	1.42e-23	12319	protein_coding	Car8
ENSMUSG00000067780	1.82039	3.5612	111.201	5.52e-26	1.42e-23	94227	protein_coding	Pi15
ENSMUSG00000024087	1.16804	4.96316	110.657	7.26e-26	1.86e-23	13078	protein_coding	Cyp1b1
ENSMUSG00000050556	-1.26049	4.67181	110.325	8.58e-26	2.18e-23	16500	protein_coding	Kcnb1
ENSMUSG00000028184	0.655895	7.90139	109.335	1.41e-25	3.57e-23	99633	protein_coding	Lphn2
ENSMUSG00000030717	-0.81812	6.31278	107.999	2.77e-25	6.97e-23	56312	protein_coding	Nupr1
ENSMUSG00000076431	-0.668991	7.61577	107.583	3.42e-25	8.56e-23	20677	protein_coding	Sox4
ENSMUSG00000033161	-0.603396	8.83791	107.308	3.93e-25	9.78e-23	11928	protein_coding	Atp1a1
ENSMUSG00000044468	-1.12542	5.01441	106.812	5.04e-25	1.25e-22	74645	protein_coding	Fam46c
ENSMUSG00000021262	-0.799256	6.40279	106.45	6.05e-25	1.49e-22	14026	protein_coding	Evl
ENSMUSG00000027985	1.40128	4.2587	105.855	8.17e-25	2e-22	16842	protein_coding	Lef1
ENSMUSG00000055407	0.999278	5.39903	104.714	1.45e-24	3.54e-22	17760	protein_coding	Map6
ENSMUSG00000034258	-1.86407	3.37574	104.129	1.95e-24	4.73e-22	217721	protein_coding	Mfsd7c
ENSMUSG00000078238	1.10255	5.07692	105.495	2e-24	4.83e-22	NA	pseudogene	Gm12854
ENSMUSG00000004105	0.693306	7.15709	104.051	2.03e-24	4.87e-22	26360	protein_coding	Angptl2
ENSMUSG00000029126	0.627851	8.10628	103.952	2.13e-24	5.1e-22	18196	protein_coding	Nsg1
ENSMUSG00000006362	-2.88453	2.34793	103.191	3.13e-24	7.45e-22	12398	protein_coding	Cbfa2t3
ENSMUSG00000005873	-0.651629	7.6198	102.214	5.12e-24	1.21e-21	13476	protein_coding	Reep5
ENSMUSG00000040998	0.558391	10.2452	102.185	5.2e-24	1.22e-21	114249	protein_coding	Npnt
ENSMUSG00000038587	0.781791	6.41536	102.176	5.22e-24	1.22e-21	83397	protein_coding	Akap12
ENSMUSG00000005124	-0.652419	7.59656	101.964	5.81e-24	1.36e-21	22402	protein_coding	Wisp1
ENSMUSG00000022197	-1.23871	4.58119	101.626	6.89e-24	1.6e-21	68070	protein_coding	Pdzd2
ENSMUSG00000038259	-6.70124	1.21911	101.34	7.96e-24	1.84e-21	14563	protein_coding	Gdf5
ENSMUSG00000031400	0.800957	6.24608	100.96	9.64e-24	2.22e-21	14381	protein_coding	G6pdx
ENSMUSG00000025742	0.860736	5.868	99.9709	1.59e-23	3.64e-21	110639	protein_coding	Prps2
ENSMUSG00000027692	1.06884	5.07811	99.907	1.64e-23	3.74e-21	665113	protein_coding	Tnik
ENSMUSG00000022871	-1.95511	3.19747	99.9384	1.67e-23	3.78e-21	59083	protein_coding	Fetub
ENSMUSG00000031903	0.886761	5.74919	99.7462	1.78e-23	4.02e-21	192654	protein_coding	Pla2g15
ENSMUSG00000027559	-2.07718	6.16009	375.547	2.03e-23	4.56e-21	12350	protein_coding	Car3
ENSMUSG00000034799	-2.66835	2.45227	99.169	2.38e-23	5.32e-21	382018	protein_coding	Unc13a
ENSMUSG00000020788	-2.23373	2.87838	98.9521	2.65e-23	5.91e-21	53313	protein_coding	Atp2a3
ENSMUSG00000054252	-0.755673	6.49717	98.7268	2.97e-23	6.59e-21	14184	protein_coding	Fgfr3
ENSMUSG00000030465	-0.921291	5.57748	98.6784	3.05e-23	6.73e-21	234353	protein_coding	Psd3
ENSMUSG00000037855	-0.799775	6.18035	98.5451	3.26e-23	7.16e-21	216049	protein_coding	Zfp365
ENSMUSG00000020264	-1.62977	3.6602	98.4602	3.4e-23	7.42e-21	246049	protein_coding	Slc36a2
ENSMUSG00000021466	-0.6515	7.44437	98.4569	3.41e-23	7.42e-21	19206	protein_coding	Ptch1
ENSMUSG00000029777	-0.623462	7.86039	98.2077	3.86e-23	8.38e-21	353172	protein_coding	Gars
ENSMUSG00000025407	-1.66495	3.58774	97.8624	4.6e-23	9.88e-21	14632	protein_coding	Gli1
ENSMUSG00000009621	-0.920471	5.55961	97.579	5.31e-23	1.14e-20	22325	protein_coding	Vav2
ENSMUSG00000005397	0.815763	6.04188	97.0752	6.84e-23	1.46e-20	18073	protein_coding	Nid1
ENSMUSG00000029752	-0.744953	6.52065	96.9018	7.47e-23	1.58e-20	27053	protein_coding	Asns
ENSMUSG00000004655	0.660206	7.23867	96.3468	9.88e-23	2.09e-20	11826	protein_coding	Aqp1
ENSMUSG00000021823	0.580856	8.59555	96.1328	1.1e-22	2.31e-20	22330	protein_coding	Vcl
ENSMUSG00000028583	-0.894315	5.63801	96.0836	1.13e-22	2.36e-20	14726	protein_coding	Pdpn
ENSMUSG00000028972	-2.64536	2.40122	94.4807	2.63e-22	5.49e-20	12353	protein_coding	Car6
ENSMUSG00000034487	0.766724	6.29002	94.1484	3e-22	6.22e-20	68304	protein_coding	Kdelc2
ENSMUSG00000022952	0.739971	6.48423	94.0836	3.1e-22	6.4e-20	12394	protein_coding	Runx1
ENSMUSG00000044674	0.672602	6.98948	93.9355	3.34e-22	6.87e-20	14362	protein_coding	Fzd1
ENSMUSG00000017057	1.09304	4.88727	93.6893	3.78e-22	7.74e-20	16164	protein_coding	Il13ra1
ENSMUSG00000001768	0.671265	6.99334	93.6614	3.83e-22	7.82e-20	74030	protein_coding	Rin2
ENSMUSG00000033386	0.903657	5.553	93.4979	4.16e-22	8.46e-20	20321	protein_coding	Frrs1
ENSMUSG00000037206	0.873458	5.64068	91.5773	1.1e-21	2.22e-19	26968	protein_coding	Islr
ENSMUSG00000022261	0.54501	9.27619	91.5319	1.12e-21	2.26e-19	15529	protein_coding	Sdc2
ENSMUSG00000007888	1.02898	5.05173	91.5126	1.13e-21	2.28e-19	12931	protein_coding	Crlf1
ENSMUSG00000029651	0.93319	5.39118	91.3927	1.2e-21	2.41e-19	77521	protein_coding	Mtus2
ENSMUSG00000032418	-0.625242	7.4677	91.231	1.31e-21	2.6e-19	17436	protein_coding	Me1
ENSMUSG00000038178	-1.39189	4.01535	91.2099	1.32e-21	2.62e-19	215113	protein_coding	Slc43a2
ENSMUSG00000020614	1.04608	4.98927	91.0874	1.4e-21	2.78e-19	208659	protein_coding	Fam20a
ENSMUSG00000018076	0.562846	8.6321	90.7857	1.64e-21	3.22e-19	76199	protein_coding	Med13l
ENSMUSG00000025743	-0.547711	9.02058	90.5756	1.82e-21	3.56e-19	20970	protein_coding	Sdc3
ENSMUSG00000074916	0.928028	5.38512	90.1324	2.28e-21	4.44e-19	72136	protein_coding	Chst14
ENSMUSG00000010660	-0.80202	5.92518	89.8555	2.62e-21	5.09e-19	18799	protein_coding	Plcd1
ENSMUSG00000026879	-0.541959	9.16524	89.7595	2.75e-21	5.32e-19	227753	protein_coding	Gsn
ENSMUSG00000053553	0.936453	5.34281	89.6668	2.88e-21	5.55e-19	73212	protein_coding	3110082I17Rik
ENSMUSG00000040010	-0.599213	7.79062	89.5723	3.02e-21	5.8e-19	20539	protein_coding	Slc7a5
ENSMUSG00000040280	-2.10834	2.8682	89.5013	3.13e-21	5.99e-19	407790	protein_coding	Ndufa4l2
ENSMUSG00000033581	0.651528	7.01735	88.852	4.34e-21	8.28e-19	319765	protein_coding	Igf2bp2
ENSMUSG00000029287	0.650802	7.02252	88.781	4.5e-21	8.55e-19	21814	protein_coding	Tgfbr3
ENSMUSG00000028436	0.676625	6.78863	88.6711	4.76e-21	9e-19	68970	protein_coding	Dcaf12
ENSMUSG00000021411	-0.853936	5.65424	88.5431	5.08e-21	9.56e-19	66895	protein_coding	Pxdc1
ENSMUSG00000038143	-2.30411	2.61899	88.4714	5.26e-21	9.88e-19	71069	protein_coding	Stox2
ENSMUSG00000034330	-2.29058	2.63157	88.3479	5.6e-21	1.05e-18	234779	protein_coding	Plcg2
ENSMUSG00000034826	0.87872	5.54644	88.2429	5.91e-21	1.1e-18	269113	protein_coding	Nup54
ENSMUSG00000029119	0.651155	6.97601	87.799	7.39e-21	1.37e-18	17160	protein_coding	Man2b2
ENSMUSG00000003032	-1.34234	7.70362	273.691	8.72e-21	1.61e-18	16600	protein_coding	Klf4
ENSMUSG00000024556	-0.629267	7.18167	86.5414	1.4e-20	2.57e-18	107029	protein_coding	Me2
ENSMUSG00000000732	-2.27141	2.61474	86.2622	1.61e-20	2.95e-18	50723	protein_coding	Icosl
ENSMUSG00000034612	-0.699014	6.54329	86.246	1.62e-20	2.96e-18	58250	protein_coding	Chst11
ENSMUSG00000015305	-0.639525	7.03149	86.0776	1.76e-20	3.21e-18	70097	protein_coding	Sash1
ENSMUSG00000052533	0.607895	7.44673	85.8091	2.02e-20	3.66e-18	227699	protein_coding	Nup188
ENSMUSG00000022816	0.510846	10.2692	85.7279	2.1e-20	3.8e-18	14314	protein_coding	Fstl1
ENSMUSG00000062380	-1.43039	3.80641	84.7394	3.47e-20	6.25e-18	22152	protein_coding	Tubb3
ENSMUSG00000028542	-1.1398	4.53305	84.5646	3.79e-20	6.8e-18	14664	protein_coding	Slc6a9
ENSMUSG00000024521	1.29819	4.11679	84.5277	3.86e-20	6.9e-18	58801	protein_coding	Pmaip1
ENSMUSG00000074305	0.711162	6.37622	83.7184	5.81e-20	1.03e-17	244895	protein_coding	C230081A13Rik
ENSMUSG00000031736	-1.2594	4.1813	83.6301	6.08e-20	1.08e-17	NA	lincRNA	4933436C20Rik
ENSMUSG00000026626	-0.642753	6.89121	83.2652	7.31e-20	1.29e-17	226849	protein_coding	Ppp2r5a
ENSMUSG00000021182	-1.96149	2.93489	82.8918	8.82e-20	1.55e-17	68339	protein_coding	Ccdc88c
ENSMUSG00000056214	-0.783336	5.84837	82.5804	1.03e-19	1.81e-17	93737	protein_coding	Pard6g
ENSMUSG00000022203	-1.20172	4.30614	82.2908	1.2e-19	2.09e-17	13644	protein_coding	Efs
ENSMUSG00000097195	-0.882684	5.38969	82.2733	1.21e-19	2.1e-17	NA	lincRNA	Snhg5
ENSMUSG00000020484	-0.676858	6.58126	82.1549	1.28e-19	2.22e-17	22433	protein_coding	Xbp1
ENSMUSG00000034457	-1.58413	3.45046	82.0842	1.33e-19	2.3e-17	245527	protein_coding	Eda2r
ENSMUSG00000025492	0.665868	6.66397	81.9929	1.39e-19	2.4e-17	66141	protein_coding	Ifitm3
ENSMUSG00000033174	-1.68472	3.28059	81.8369	1.5e-19	2.58e-17	23945	protein_coding	Mgll
ENSMUSG00000051331	1.35645	3.92892	81.7513	1.57e-19	2.69e-17	12288	protein_coding	Cacna1c
ENSMUSG00000024548	0.742803	6.06246	81.4399	1.84e-19	3.14e-17	240427	protein_coding	Setbp1
ENSMUSG00000056076	0.543127	8.36298	81.2569	2.02e-19	3.43e-17	27979	protein_coding	Eif3b
ENSMUSG00000003541	-0.742862	6.04974	81.1866	2.28e-19	3.86e-17	15937	protein_coding	Ier3
ENSMUSG00000035441	0.559453	7.98259	81.0013	2.29e-19	3.87e-17	338367	protein_coding	Myo1d
ENSMUSG00000013846	-1.06753	4.66579	80.225	3.4e-19	5.72e-17	20442	protein_coding	St3gal1
ENSMUSG00000025856	0.570492	7.7278	80.2051	3.43e-19	5.76e-17	18590	protein_coding	Pdgfa
ENSMUSG00000032265	-0.60557	7.1741	80.0656	3.68e-19	6.15e-17	212943	protein_coding	Fam46a
ENSMUSG00000027848	0.514541	9.02638	80.0176	3.77e-19	6.28e-17	99543	protein_coding	Olfml3
ENSMUSG00000051669	-1.54414	3.48194	79.9948	3.82e-19	6.34e-17	239691	protein_coding	AU021092
ENSMUSG00000004633	-2.61262	2.19274	79.9307	3.94e-19	6.52e-17	69993	protein_coding	Chn2
ENSMUSG00000020151	-3.57625	1.58541	79.7786	4.26e-19	7.02e-17	19279	protein_coding	Ptprr
ENSMUSG00000021822	0.784456	5.7734	79.5382	4.81e-19	7.9e-17	18792	protein_coding	Plau
ENSMUSG00000025608	-3.72924	1.49162	78.7572	7.29e-19	1.19e-16	27205	protein_coding	Podxl
ENSMUSG00000032006	-0.894558	5.25504	78.5617	7.88e-19	1.29e-16	71785	protein_coding	Pdgfd
ENSMUSG00000047222	-8.53825	0.771348	78.4927	8.16e-19	1.33e-16	93726	protein_coding	Ear11
ENSMUSG00000024593	1.28033	4.03635	78.4879	8.18e-19	1.33e-16	70417	protein_coding	Megf10
ENSMUSG00000046442	-0.964592	4.98803	78.2564	9.2e-19	1.49e-16	320472	protein_coding	Ppm1e
ENSMUSG00000001119	0.481649	10.6792	77.8631	1.12e-18	1.81e-16	12833	protein_coding	Col6a1
ENSMUSG00000035493	1.23588	4.13132	77.8001	1.16e-18	1.86e-16	21810	protein_coding	Tgfbi
ENSMUSG00000020826	-3.34675	1.66598	77.5235	1.33e-18	2.13e-16	18126	protein_coding	Nos2
ENSMUSG00000067101	-3.62367	1.51755	77.5126	1.34e-18	2.14e-16	NA	protein_coding	1700010H22Rik
ENSMUSG00000026413	-1.24796	4.07114	76.9484	1.88e-18	2.99e-16	18772	protein_coding	Pkp1
ENSMUSG00000028671	-1.24576	4.06195	76.3385	2.43e-18	3.84e-16	74246	protein_coding	Gale
ENSMUSG00000026553	0.490866	9.56151	75.8835	3.05e-18	4.82e-16	12847	protein_coding	Copa
ENSMUSG00000063406	0.680182	6.34134	75.7696	3.24e-18	5.09e-16	73130	protein_coding	Tmed5
ENSMUSG00000021276	0.96198	4.9423	75.4428	3.82e-18	5.99e-16	67236	protein_coding	Cinp
ENSMUSG00000078302	-0.747521	5.8462	75.2574	4.19e-18	6.56e-16	15229	protein_coding	Foxd1
ENSMUSG00000030208	0.505216	8.81944	75.203	4.31e-18	6.72e-16	13730	protein_coding	Emp1
ENSMUSG00000019997	0.791074	5.60807	74.2472	6.99e-18	1.09e-15	14219	protein_coding	Ctgf
ENSMUSG00000022306	1.11308	4.37374	73.5021	1.02e-17	1.58e-15	22762	protein_coding	Zfpm2
ENSMUSG00000060961	1.30313	3.87233	73.4862	1.03e-17	1.59e-15	54403	protein_coding	Slc4a4
ENSMUSG00000031441	0.589426	7.03864	73.2889	1.14e-17	1.75e-15	50770	protein_coding	Atp11a
ENSMUSG00000001025	0.489017	9.18204	73.2474	1.16e-17	1.78e-15	20200	protein_coding	S100a6
ENSMUSG00000024044	0.564825	7.37218	72.9716	1.33e-17	2.04e-15	13823	protein_coding	Epb4.1l3
ENSMUSG00000039208	-0.659722	6.389	72.6253	1.64e-17	2.49e-15	210029	protein_coding	Metrnl
ENSMUSG00000029068	-0.65204	6.92512	81.4315	1.71e-17	2.6e-15	56036	protein_coding	Ccnl2
ENSMUSG00000037887	-1.52202	3.36767	72.3513	1.83e-17	2.77e-15	18218	protein_coding	Dusp8
ENSMUSG00000035949	-0.666433	6.30065	71.8826	2.32e-17	3.5e-15	30050	protein_coding	Fbxw2
ENSMUSG00000030351	-1.36139	3.6775	71.7115	2.52e-17	3.8e-15	68498	protein_coding	Tspan11
ENSMUSG00000030921	1.1281	4.27681	71.3467	3.04e-17	4.56e-15	20128	protein_coding	Trim30a
ENSMUSG00000031734	-0.654623	6.37299	71.1554	3.35e-17	5.01e-15	16373	protein_coding	Irx3
ENSMUSG00000041842	1.0903	4.3773	70.8157	3.97e-17	5.93e-15	229474	protein_coding	Fhdc1
ENSMUSG00000042225	0.727812	5.83301	70.7746	4.06e-17	6.04e-15	56068	protein_coding	Ammecr1
ENSMUSG00000040990	0.552635	7.42791	70.7508	4.11e-17	6.09e-15	58194	protein_coding	Sh3kbp1
ENSMUSG00000047821	-1.24639	3.93575	70.7191	4.17e-17	6.17e-15	94092	protein_coding	Trim16
ENSMUSG00000039239	-0.583361	6.97097	70.642	4.34e-17	6.4e-15	21808	protein_coding	Tgfb2
ENSMUSG00000022074	1.0918	4.3633	70.4399	4.81e-17	7.07e-15	21933	protein_coding	Tnfrsf10b
ENSMUSG00000055148	-0.639852	6.47209	70.431	4.83e-17	7.08e-15	16598	protein_coding	Klf2
ENSMUSG00000038400	0.641876	6.45545	70.2829	5.21e-17	7.6e-15	65112	protein_coding	Pmepa1
ENSMUSG00000022982	-0.544191	7.53291	70.2527	5.29e-17	7.7e-15	20655	protein_coding	Sod1
ENSMUSG00000053293	0.593091	6.8609	70.1803	5.48e-17	7.96e-15	107939	protein_coding	Pom121
ENSMUSG00000045658	-0.967686	4.76176	69.9064	6.3e-17	9.12e-15	98496	protein_coding	Pid1
ENSMUSG00000019880	1.11483	4.27215	69.5713	7.46e-17	1.08e-14	72780	protein_coding	Rspo3
ENSMUSG00000040133	0.806362	5.40902	69.4643	7.88e-17	1.13e-14	381413	protein_coding	Gpr176
ENSMUSG00000023905	0.700727	5.94312	69.3743	8.48e-17	1.22e-14	27279	protein_coding	Tnfrsf12a
ENSMUSG00000019846	0.526383	7.78836	69.1909	9.05e-17	1.3e-14	16775	protein_coding	Lama4
ENSMUSG00000021994	0.706909	5.89962	69.1119	9.42e-17	1.34e-14	22418	protein_coding	Wnt5a
ENSMUSG00000024304	-0.568402	7.08302	69.0477	9.73e-17	1.38e-14	12558	protein_coding	Cdh2
ENSMUSG00000026069	1.10792	4.27549	68.9117	1.04e-16	1.48e-14	17082	protein_coding	Il1rl1
ENSMUSG00000032531	0.504542	8.24339	68.8892	1.05e-16	1.49e-14	56332	protein_coding	Amotl2
ENSMUSG00000023885	0.487687	8.6851	68.807	1.1e-16	1.55e-14	21826	protein_coding	Thbs2
ENSMUSG00000061232	0.487812	8.6758	68.7496	1.13e-16	1.59e-14	14972	protein_coding	H2-K1
ENSMUSG00000063564	-0.885963	5.04527	68.626	1.21e-16	1.69e-14	237759	protein_coding	Col23a1
ENSMUSG00000027894	0.759056	5.61082	68.5991	1.22e-16	1.71e-14	229706	protein_coding	Slc6a17
ENSMUSG00000052013	-1.55693	3.22863	68.5392	1.26e-16	1.76e-14	208154	protein_coding	Btla
ENSMUSG00000021806	0.5002	8.28529	68.1569	1.56e-16	2.17e-14	18074	protein_coding	Nid2
ENSMUSG00000028926	0.521292	7.79369	67.9407	1.71e-16	2.36e-14	18647	protein_coding	Cdk14
ENSMUSG00000056492	0.831401	5.25568	67.9239	1.72e-16	2.38e-14	224792	protein_coding	Gpr116
ENSMUSG00000031605	-0.6753	6.07033	67.886	1.75e-16	2.42e-14	77113	protein_coding	Klhl2
ENSMUSG00000036528	-2.88525	1.76457	67.6835	1.94e-16	2.67e-14	19024	protein_coding	Ppfibp2
ENSMUSG00000001555	-0.475699	8.90745	67.5324	2.1e-16	2.88e-14	14230	protein_coding	Fkbp10
ENSMUSG00000041688	0.538723	7.43626	67.39	2.25e-16	3.08e-14	27494	protein_coding	Amot
ENSMUSG00000027797	0.498896	8.24118	67.3424	2.31e-16	3.15e-14	13175	protein_coding	Dclk1
ENSMUSG00000022893	0.608184	6.61309	67.2403	2.43e-16	3.31e-14	11504	protein_coding	Adamts1
ENSMUSG00000001156	-0.835915	5.20656	67.0733	2.65e-16	3.59e-14	17119	protein_coding	Mxd1
ENSMUSG00000031628	-0.600382	6.6633	66.9149	2.87e-16	3.88e-14	12367	protein_coding	Casp3
ENSMUSG00000040618	-0.586671	6.78503	66.8984	2.89e-16	3.89e-14	74551	protein_coding	Pck2
ENSMUSG00000019947	0.714015	5.79567	66.8963	2.9e-16	3.89e-14	71371	protein_coding	Arid5b
ENSMUSG00000021303	-2.09647	2.42843	66.8492	2.97e-16	3.98e-14	14706	protein_coding	Gng4
ENSMUSG00000022032	-1.04955	4.39089	66.7581	3.11e-16	4.15e-14	71145	protein_coding	Scara5
ENSMUSG00000044042	0.772221	5.49495	66.785	3.14e-16	4.19e-14	14260	protein_coding	Fmn1
ENSMUSG00000031609	-0.6344	6.36055	66.596	3.37e-16	4.48e-14	60406	protein_coding	Sap30
ENSMUSG00000044548	0.919036	4.86252	66.3348	3.85e-16	5.1e-14	59036	protein_coding	Dact1
ENSMUSG00000057182	-0.863389	5.0683	66.1035	4.33e-16	5.72e-14	20269	protein_coding	Scn3a
ENSMUSG00000030498	0.746815	5.59742	65.9975	4.57e-16	6.02e-14	14453	protein_coding	Gas2
ENSMUSG00000054293	1.71759	2.94415	65.5151	5.83e-16	7.67e-14	213438	protein_coding	A630033H20Rik
ENSMUSG00000057969	-0.817798	5.23546	65.2942	6.52e-16	8.56e-14	20347	protein_coding	Sema3b
ENSMUSG00000045763	0.664251	6.05757	65.2659	6.62e-16	8.66e-14	70350	protein_coding	Basp1
ENSMUSG00000023805	0.976236	4.60285	65.0025	7.56e-16	9.86e-14	20975	protein_coding	Synj2
ENSMUSG00000091243	0.562049	6.9447	64.9989	7.58e-16	9.86e-14	73569	protein_coding	Vgll3
ENSMUSG00000051323	0.646882	6.22123	65.5322	7.65e-16	9.93e-14	279653	protein_coding	Pcdh19
ENSMUSG00000030494	-2.24628	2.23004	64.9506	7.77e-16	1.01e-13	52428	protein_coding	Rhpn2
ENSMUSG00000033060	-0.533731	7.29207	64.1086	1.19e-15	1.54e-13	380928	protein_coding	Lmo7
ENSMUSG00000039081	0.693527	5.82583	64.1255	1.2e-15	1.54e-13	218820	protein_coding	Zfp503
ENSMUSG00000022864	-1.11204	4.12828	64.0993	1.2e-15	1.54e-13	67102	protein_coding	D16Ertd472e
ENSMUSG00000034265	-3.59917	1.2509	63.8129	1.38e-15	1.77e-13	224454	protein_coding	Zdhhc14
ENSMUSG00000031983	-0.450937	9.46799	63.6944	1.47e-15	1.88e-13	69551	protein_coding	2310022B05Rik
ENSMUSG00000028883	0.504551	7.78027	63.5106	1.61e-15	2.05e-13	20346	protein_coding	Sema3a
ENSMUSG00000022367	1.30102	3.63027	63.5054	1.62e-15	2.05e-13	15117	protein_coding	Has2
ENSMUSG00000039376	-2.63686	1.87718	63.5028	1.62e-15	2.05e-13	68760	protein_coding	Synpo2l
ENSMUSG00000021253	0.624701	6.31676	63.5054	1.66e-15	2.1e-13	21809	protein_coding	Tgfb3
ENSMUSG00000020493	0.572023	6.77747	63.3723	1.73e-15	2.18e-13	270906	protein_coding	Prr11
ENSMUSG00000068566	0.496794	7.93001	63.3612	1.77e-15	2.22e-13	50918	protein_coding	Myadm
ENSMUSG00000037902	-1.09284	4.16313	63.3057	1.79e-15	2.24e-13	19261	protein_coding	Sirpa
ENSMUSG00000035232	0.626306	6.2918	63.2889	1.8e-15	2.26e-13	236900	protein_coding	Pdk3
ENSMUSG00000002395	-0.635475	6.19444	63.0179	2.07e-15	2.58e-13	67023	protein_coding	Use1
ENSMUSG00000029484	0.624891	6.29188	63.0054	2.08e-15	2.59e-13	11745	protein_coding	Anxa3
ENSMUSG00000042406	-0.479791	8.25006	62.4255	2.8e-15	3.47e-13	11911	protein_coding	Atf4
ENSMUSG00000027333	-0.983525	4.48506	62.1024	3.29e-15	4.08e-13	228608	protein_coding	Smox
ENSMUSG00000032064	-0.660934	5.94402	62.0325	3.41e-15	4.21e-13	330938	protein_coding	Dixdc1
ENSMUSG00000037266	-0.59	6.55932	62.0839	3.41e-15	4.21e-13	27981	protein_coding	D4Wsu53e
ENSMUSG00000026576	-0.94519	4.6215	62.0195	3.44e-15	4.22e-13	11931	protein_coding	Atp1b1
ENSMUSG00000000058	0.627837	6.21709	61.918	3.62e-15	4.43e-13	12390	protein_coding	Cav2
ENSMUSG00000050751	-2.31943	2.09692	61.8394	3.76e-15	4.6e-13	209966	protein_coding	Pgbd5
ENSMUSG00000060675	0.627212	6.21498	61.7469	3.95e-15	4.81e-13	225845	protein_coding	Pla2g16
ENSMUSG00000021754	-0.774165	5.32945	61.675	4.16e-15	5.06e-13	26401	protein_coding	Map3k1
ENSMUSG00000028970	1.05191	4.24957	61.5103	4.45e-15	5.4e-13	18669	protein_coding	Abcb1b
ENSMUSG00000053332	-0.512203	7.47156	61.4813	4.51e-15	5.47e-13	NA	processed_transcript	Gas5
ENSMUSG00000038894	0.650453	6.00668	61.4341	4.62e-15	5.58e-13	384783	protein_coding	Irs2
ENSMUSG00000024534	0.9668	4.53345	61.3982	4.71e-15	5.67e-13	67847	protein_coding	Sncaip
ENSMUSG00000017765	-0.550993	6.88964	61.3601	4.8e-15	5.77e-13	20498	protein_coding	Slc12a4
ENSMUSG00000001870	0.536798	7.06809	61.3562	4.81e-15	5.77e-13	268977	protein_coding	Ltbp1
ENSMUSG00000009376	1.31925	3.53271	61.3513	4.82e-15	5.77e-13	17295	protein_coding	Met
ENSMUSG00000063430	-0.701834	5.68066	61.1421	5.36e-15	6.4e-13	320916	protein_coding	Wscd2
ENSMUSG00000026042	-0.419665	11.4041	61.1354	5.38e-15	6.4e-13	12832	protein_coding	Col5a2
ENSMUSG00000034573	0.598357	6.44919	61.0545	5.61e-15	6.66e-13	19249	protein_coding	Ptpn13
ENSMUSG00000028347	0.578407	6.61045	60.8261	6.3e-15	7.46e-13	230157	protein_coding	Tmeff1
ENSMUSG00000030560	0.967789	4.51124	60.7703	6.48e-15	7.65e-13	13032	protein_coding	Ctsc
ENSMUSG00000025255	0.621912	6.2149	60.7215	6.78e-15	7.99e-13	80892	protein_coding	Zfhx4
ENSMUSG00000037035	0.814061	5.12514	60.6659	6.83e-15	8.03e-13	16324	protein_coding	Inhbb
ENSMUSG00000022895	0.533433	7.06242	60.5059	7.41e-15	8.67e-13	23872	protein_coding	Ets2
ENSMUSG00000051920	-0.804101	5.15388	60.3929	7.84e-15	9.16e-13	239405	protein_coding	Rspo2
ENSMUSG00000027800	0.720962	5.55852	60.3751	7.92e-15	9.22e-13	17112	protein_coding	Tm4sf1
ENSMUSG00000033209	0.514079	7.34411	60.1672	8.8e-15	1.02e-12	209683	protein_coding	Ttc28
ENSMUSG00000044496	0.663157	5.87206	60.1199	9.01e-15	1.04e-12	77034	protein_coding	2510039O18Rik
ENSMUSG00000028967	0.803258	5.15394	60.0531	9.32e-15	1.08e-12	74155	protein_coding	Errfi1
ENSMUSG00000047419	-0.889651	4.78079	60.0043	9.56e-15	1.1e-12	76469	protein_coding	Cmya5
ENSMUSG00000023951	-0.485129	7.88571	59.9755	9.7e-15	1.12e-12	22339	protein_coding	Vegfa
ENSMUSG00000005089	-2.25675	2.11407	59.9655	9.75e-15	1.12e-12	20511	protein_coding	Slc1a2
ENSMUSG00000068748	-3.20478	1.36145	59.9023	1.01e-14	1.15e-12	19283	protein_coding	Ptprz1
ENSMUSG00000026674	0.444536	9.02683	59.8221	1.05e-14	1.2e-12	18214	protein_coding	Ddr2
ENSMUSG00000031298	1.09112	4.07876	59.6239	1.16e-14	1.32e-12	237175	protein_coding	Gpr64
ENSMUSG00000043895	0.826173	5.04246	59.5639	1.2e-14	1.36e-12	14739	protein_coding	S1pr2
ENSMUSG00000011256	-1.04394	4.20554	59.4694	1.25e-14	1.42e-12	11492	protein_coding	Adam19
ENSMUSG00000019866	0.807369	5.11503	59.3553	1.33e-14	1.5e-12	11630	protein_coding	Aim1
ENSMUSG00000001467	0.510635	7.33906	59.2975	1.39e-14	1.56e-12	13121	protein_coding	Cyp51
ENSMUSG00000035112	-1.55006	3.03788	59.2723	1.39e-14	1.56e-12	69847	protein_coding	Wnk4
ENSMUSG00000086841	-0.511278	7.29983	58.967	1.62e-14	1.82e-12	NA	processed_transcript	2410006H16Rik
ENSMUSG00000031488	-1.29017	3.52066	58.9592	1.62e-14	1.82e-12	75767	protein_coding	Rab11fip1
ENSMUSG00000020312	-1.2097	3.71712	58.9338	1.66e-14	1.86e-12	216148	protein_coding	Shc2
ENSMUSG00000029030	-0.753413	5.33459	58.6818	1.87e-14	2.09e-12	67808	protein_coding	Tprgl
ENSMUSG00000051586	-0.684749	5.68934	58.5137	2.04e-14	2.27e-12	194401	protein_coding	Mical3
ENSMUSG00000036646	0.50525	7.36754	58.4378	2.12e-14	2.35e-12	227619	protein_coding	Man1b1
ENSMUSG00000021950	1.85961	2.55062	58.4337	2.12e-14	2.35e-12	11752	protein_coding	Anxa8
ENSMUSG00000022636	0.988084	4.36906	58.4119	2.15e-14	2.37e-12	11658	protein_coding	Alcam
ENSMUSG00000038068	-0.7733	5.23232	58.405	2.19e-14	2.41e-12	218215	protein_coding	Rnf144b
ENSMUSG00000039058	0.802747	5.10209	58.2698	2.31e-14	2.54e-12	229949	protein_coding	Ak5
ENSMUSG00000042700	0.534284	6.91843	58.2512	2.33e-14	2.56e-12	217692	protein_coding	Sipa1l1
ENSMUSG00000026193	0.405168	11.8892	58.115	2.49e-14	2.74e-12	14268	protein_coding	Fn1
ENSMUSG00000052504	0.570961	6.55482	58.013	2.63e-14	2.87e-12	13837	protein_coding	Epha3
ENSMUSG00000047497	-0.560697	6.64114	57.9492	2.71e-14	2.96e-12	239337	protein_coding	Adamts12
ENSMUSG00000058914	1.47778	3.13757	57.8055	2.92e-14	3.18e-12	81799	protein_coding	C1qtnf3
ENSMUSG00000020919	-0.583283	6.42525	57.6767	3.12e-14	3.39e-12	20851	protein_coding	Stat5b
ENSMUSG00000027204	0.68103	5.6861	57.655	3.19e-14	3.46e-12	14118	protein_coding	Fbn1
ENSMUSG00000026478	0.443334	8.7624	57.5302	3.4e-14	3.67e-12	226519	protein_coding	Lamc1
ENSMUSG00000030095	0.565232	6.56942	57.1962	3.98e-14	4.29e-12	74122	protein_coding	Tmem43
ENSMUSG00000029207	0.544001	6.76257	57.0629	4.26e-14	4.59e-12	11787	protein_coding	Apbb2
ENSMUSG00000054263	-0.464307	8.08924	56.9753	4.45e-14	4.78e-12	16880	protein_coding	Lifr
ENSMUSG00000047686	1.2416	3.58884	56.7691	4.94e-14	5.3e-12	213436	protein_coding	Zcchc5
ENSMUSG00000033059	0.53827	6.7916	56.4783	5.73e-14	6.13e-12	110078	protein_coding	Pygb
ENSMUSG00000018909	-0.694468	5.56561	56.4436	5.83e-14	6.23e-12	109689	protein_coding	Arrb1
ENSMUSG00000034353	-0.557096	6.60739	56.4344	6.1e-14	6.5e-12	51801	protein_coding	Ramp1
ENSMUSG00000022340	-0.956919	4.40403	56.2973	6.28e-14	6.68e-12	319613	protein_coding	Sybu
ENSMUSG00000027878	0.494893	7.38242	56.2724	6.36e-14	6.75e-12	18129	protein_coding	Notch2
ENSMUSG00000026238	-0.497462	7.32509	56.1719	6.7e-14	7.09e-12	19231	protein_coding	Ptma
ENSMUSG00000032118	-1.53336	2.99163	56.1461	6.78e-14	7.17e-12	235180	protein_coding	Fez1
ENSMUSG00000024640	-0.46803	7.91015	56.105	6.93e-14	7.3e-12	107272	protein_coding	Psat1
ENSMUSG00000040354	-0.504951	7.17641	55.8783	7.77e-14	8.16e-12	216443	protein_coding	Mars
ENSMUSG00000018999	0.665636	5.70556	55.6774	8.61e-14	9.02e-12	58246	protein_coding	Slc35b4
ENSMUSG00000004530	0.495174	7.32504	55.6139	8.89e-14	9.29e-12	23790	protein_coding	Coro1c
ENSMUSG00000032185	0.541724	6.71168	55.5175	9.34e-14	9.74e-12	59035	protein_coding	Carm1
ENSMUSG00000042460	0.631119	5.90691	55.4902	9.47e-14	9.85e-12	94192	protein_coding	C1galt1
ENSMUSG00000038560	-0.880196	4.6556	55.0287	1.2e-13	1.24e-11	83395	protein_coding	Sp6
ENSMUSG00000087022	-1.4168	3.16056	54.9801	1.24e-13	1.28e-11	NA	antisense	9130024F11Rik
ENSMUSG00000053559	-2.55598	1.71195	54.9075	1.27e-13	1.32e-11	207818	protein_coding	Smagp
ENSMUSG00000055172	0.665771	5.66759	54.6112	1.48e-13	1.53e-11	50909	protein_coding	C1ra
ENSMUSG00000029505	0.492358	7.2602	54.1686	1.85e-13	1.91e-11	75560	protein_coding	Ep400
ENSMUSG00000004098	0.74042	5.25361	54.1173	1.9e-13	1.96e-11	53867	protein_coding	Col5a3
ENSMUSG00000027533	0.859626	4.71419	53.9751	2.05e-13	2.1e-11	16592	protein_coding	Fabp5
ENSMUSG00000020917	0.458901	7.89073	53.7263	2.32e-13	2.38e-11	104112	protein_coding	Acly
ENSMUSG00000044092	-2.73792	1.51714	53.691	2.36e-13	2.41e-11	319772	protein_coding	C130050O18Rik
ENSMUSG00000075592	0.621544	5.89867	53.6309	2.44e-13	2.48e-11	277154	protein_coding	Nynrin
ENSMUSG00000036766	-5.1113	0.550946	53.5996	2.48e-13	2.52e-11	227325	protein_coding	Dner
ENSMUSG00000041530	0.548461	6.54685	53.4109	2.73e-13	2.77e-11	236511	protein_coding	Ago1
ENSMUSG00000031015	-0.458626	7.86032	53.3806	2.77e-13	2.8e-11	20947	protein_coding	Swap70
ENSMUSG00000092203	-0.599446	6.05368	53.3258	2.85e-13	2.88e-11	NA	processed_transcript	1110038B12Rik
ENSMUSG00000044948	0.672998	5.56947	53.039	3.29e-13	3.32e-11	100048534	protein_coding	Wdr96
ENSMUSG00000025321	1.24782	3.4666	53.0551	3.31e-13	3.33e-11	320910	protein_coding	Itgb8
ENSMUSG00000022565	0.447827	8.10232	53.0843	3.34e-13	3.36e-11	18810	protein_coding	Plec
ENSMUSG00000038463	0.524084	6.76062	52.9588	3.43e-13	3.44e-11	320078	protein_coding	Olfml2b
ENSMUSG00000060671	0.447104	8.08304	52.7748	3.77e-13	3.77e-11	54667	protein_coding	Atp8b2
ENSMUSG00000030522	-0.809361	4.88519	52.6524	4.01e-13	4e-11	233315	protein_coding	Mtmr10
ENSMUSG00000020170	0.454358	7.88789	52.6435	4.03e-13	4.01e-11	327826	protein_coding	Frs2
ENSMUSG00000019916	-0.402421	10.034	52.6211	4.08e-13	4.05e-11	18451	protein_coding	P4ha1
ENSMUSG00000029580	0.384673	11.9532	52.5301	4.27e-13	4.23e-11	11461	protein_coding	Actb
ENSMUSG00000025555	0.4841	7.26521	52.4374	4.47e-13	4.43e-11	223254	protein_coding	Farp1
ENSMUSG00000053716	0.591464	6.08312	52.4067	4.54e-13	4.49e-11	235584	protein_coding	Dusp7
ENSMUSG00000026456	-0.487807	7.19437	52.3978	4.57e-13	4.5e-11	72017	protein_coding	Cyb5r1
ENSMUSG00000040351	0.540947	6.55147	52.0687	5.4e-13	5.31e-11	70797	protein_coding	Ankib1
ENSMUSG00000043531	-1.53525	2.88079	51.996	5.6e-13	5.5e-11	58178	protein_coding	Sorcs1
ENSMUSG00000024008	-3.29848	1.11929	51.9427	5.76e-13	5.64e-11	240058	protein_coding	Cpne5
ENSMUSG00000037243	-0.997601	4.12122	51.8651	5.99e-13	5.85e-11	103836	protein_coding	Zfp692
ENSMUSG00000027460	1.23664	3.45238	51.6782	6.59e-13	6.43e-11	11602	protein_coding	Angpt4
ENSMUSG00000079641	-0.469777	7.46496	51.6966	6.62e-13	6.45e-11	67248	protein_coding	Rpl39
ENSMUSG00000032479	0.429711	8.42222	51.4668	7.33e-13	7.13e-11	17758	protein_coding	Map4
ENSMUSG00000048142	-2.19805	1.96883	51.2569	8.16e-13	7.92e-11	269642	protein_coding	Nat8l
ENSMUSG00000027327	-0.766466	5.02421	51.1097	8.8e-13	8.52e-11	67326	protein_coding	1700037H04Rik
ENSMUSG00000020432	0.610818	5.86662	50.9909	9.34e-13	9.03e-11	21452	protein_coding	Tcn2
ENSMUSG00000022884	-0.444349	7.95195	50.9866	9.45e-13	9.11e-11	13682	protein_coding	Eif4a2
ENSMUSG00000027254	0.598237	5.94383	50.8547	1e-12	9.64e-11	17754	protein_coding	Map1a
ENSMUSG00000041977	-0.522354	6.66636	50.8449	1.01e-12	9.67e-11	213498	protein_coding	Arhgef11
ENSMUSG00000074743	0.42079	8.61752	50.8066	1.03e-12	9.84e-11	21824	protein_coding	Thbd
ENSMUSG00000043252	0.53846	6.51099	50.7772	1.04e-12	9.97e-11	100201	protein_coding	Tmem64
ENSMUSG00000015143	0.43142	8.25274	50.5292	1.18e-12	1.13e-10	109711	protein_coding	Actn1
ENSMUSG00000003617	0.595577	5.94787	50.5013	1.2e-12	1.14e-10	12870	protein_coding	Cp
ENSMUSG00000048782	-0.558922	6.28499	50.4945	1.2e-12	1.14e-10	233752	protein_coding	Insc
ENSMUSG00000030218	0.461766	7.51559	50.4733	1.22e-12	1.15e-10	17313	protein_coding	Mgp
ENSMUSG00000050069	1.15237	3.62291	50.3945	1.27e-12	1.2e-10	23893	protein_coding	Grem2
ENSMUSG00000017677	-0.469883	7.33511	50.2652	1.35e-12	1.28e-10	78889	protein_coding	Wsb1
ENSMUSG00000056758	0.903359	4.4084	50.2348	1.37e-12	1.3e-10	15364	protein_coding	Hmga2
ENSMUSG00000029135	0.458263	7.56367	50.218	1.39e-12	1.3e-10	14284	protein_coding	Fosl2
ENSMUSG00000031328	0.393734	9.95083	50.1196	1.48e-12	1.39e-10	192176	protein_coding	Flna
ENSMUSG00000069662	0.398394	9.51952	49.9332	1.6e-12	1.5e-10	17118	protein_coding	Marcks
ENSMUSG00000036040	-2.62916	1.49104	49.7209	1.78e-12	1.67e-10	77794	protein_coding	Adamtsl2
ENSMUSG00000033880	0.505815	6.77636	49.648	1.85e-12	1.73e-10	19039	protein_coding	Lgals3bp
ENSMUSG00000074364	0.494812	6.88912	49.5092	1.99e-12	1.85e-10	259300	protein_coding	Ehd2
ENSMUSG00000027506	-0.786423	4.87441	49.5009	2e-12	1.86e-10	21985	protein_coding	Tpd52
ENSMUSG00000000740	-0.504349	6.76973	49.2886	2.25e-12	2.09e-10	270106	protein_coding	Rpl13
ENSMUSG00000054469	0.54228	6.38844	49.2321	2.29e-12	2.12e-10	225010	protein_coding	Lclat1
ENSMUSG00000025993	0.887354	4.42933	49.0973	2.45e-12	2.27e-10	53945	protein_coding	Slc40a1
ENSMUSG00000029718	0.387805	10.0694	48.9758	2.61e-12	2.41e-10	18542	protein_coding	Pcolce
ENSMUSG00000002997	0.523586	6.55955	48.9602	2.63e-12	2.42e-10	19088	protein_coding	Prkar2b
ENSMUSG00000047905	-0.62367	5.69551	48.8347	2.8e-12	2.58e-10	NA	pseudogene	Gm8566
ENSMUSG00000032420	0.544112	6.34303	48.788	2.87e-12	2.64e-10	23959	protein_coding	Nt5e
ENSMUSG00000016206	0.95092	4.17811	48.6354	3.1e-12	2.85e-10	14991	protein_coding	H2-M3
ENSMUSG00000028024	-1.81234	2.32285	48.5191	3.29e-12	3.01e-10	13809	protein_coding	Enpep
ENSMUSG00000057315	-2.9392	1.2295	48.5055	3.31e-12	3.03e-10	231532	protein_coding	Arhgap24
ENSMUSG00000071369	-1.20875	3.40546	48.4561	3.4e-12	3.1e-10	26408	protein_coding	Map3k5
ENSMUSG00000026688	-0.776247	4.87865	48.3629	3.56e-12	3.24e-10	66447	protein_coding	Mgst3
ENSMUSG00000072964	0.899251	4.35379	48.3139	3.65e-12	3.32e-10	70237	protein_coding	Bhlhb9
ENSMUSG00000015653	0.541835	6.33178	48.1986	3.88e-12	3.51e-10	74051	protein_coding	Steap2
ENSMUSG00000043587	0.565054	6.09368	48.0727	4.13e-12	3.74e-10	235534	protein_coding	Acpl2
ENSMUSG00000021222	-0.801762	4.74193	48.0356	4.21e-12	3.81e-10	73828	protein_coding	Dcaf4
ENSMUSG00000038742	-1.49612	2.82609	48.0161	4.25e-12	3.83e-10	70726	protein_coding	Angptl6
ENSMUSG00000019256	0.552925	6.20777	48.0161	4.25e-12	3.83e-10	11622	protein_coding	Ahr
ENSMUSG00000070436	-0.380264	10.4166	47.9936	4.3e-12	3.87e-10	12406	protein_coding	Serpinh1
ENSMUSG00000000441	-0.457202	7.36662	47.9407	4.42e-12	3.96e-10	110157	protein_coding	Raf1
ENSMUSG00000066441	0.648128	5.51721	47.9212	4.46e-12	4e-10	17252	protein_coding	Rdh11
ENSMUSG00000025203	-0.377814	10.5956	47.8085	4.73e-12	4.23e-10	20250	protein_coding	Scd2
ENSMUSG00000006301	-0.498281	6.74464	47.6765	5.06e-12	4.51e-10	69660	protein_coding	Tmbim1
ENSMUSG00000048376	0.585871	5.89227	47.5725	5.33e-12	4.75e-10	14062	protein_coding	F2r
ENSMUSG00000024897	0.887646	4.36147	47.3099	6.1e-12	5.42e-10	319924	protein_coding	Apba1
ENSMUSG00000027630	0.493781	6.76494	47.1341	6.67e-12	5.92e-10	81004	protein_coding	Tbl1xr1
ENSMUSG00000005413	-0.520465	6.48559	47.0559	6.94e-12	6.15e-10	15368	protein_coding	Hmox1
ENSMUSG00000038323	-0.750945	4.94991	47.0364	7.01e-12	6.2e-10	73467	protein_coding	1700066M21Rik
ENSMUSG00000035439	-0.569878	5.97957	46.9281	7.41e-12	6.54e-10	76478	protein_coding	Haus8
ENSMUSG00000028445	-2.84633	1.23992	46.7271	8.21e-12	7.23e-10	69638	protein_coding	Enho
ENSMUSG00000029438	-0.641876	5.49941	46.6827	8.47e-12	7.45e-10	77045	protein_coding	Bcl7a
ENSMUSG00000033379	-0.464854	7.1078	46.6093	8.72e-12	7.65e-10	114143	protein_coding	Atp6v0b
ENSMUSG00000022817	0.408783	8.4118	46.5223	9.11e-12	7.98e-10	16419	protein_coding	Itgb5
ENSMUSG00000002900	0.589711	5.82024	46.4834	9.29e-12	8.13e-10	16777	protein_coding	Lamb1
ENSMUSG00000037419	-1.06019	3.73776	46.4278	9.68e-12	8.45e-10	71946	protein_coding	Endod1
ENSMUSG00000014786	-0.734358	5.00213	46.4116	9.72e-12	8.47e-10	277973	protein_coding	Slc9a5
ENSMUSG00000031010	0.434804	7.76188	46.771	1.01e-11	8.77e-10	22284	protein_coding	Usp9x
ENSMUSG00000043940	0.467515	7.03031	46.196	1.08e-11	9.34e-10	72145	protein_coding	Wdfy3
ENSMUSG00000006221	-0.921894	4.18261	46.1872	1.08e-11	9.37e-10	29818	protein_coding	Hspb7
ENSMUSG00000019970	0.736813	4.987	46.1399	1.13e-11	9.76e-10	20393	protein_coding	Sgk1
ENSMUSG00000006538	-1.38417	2.97904	46.1157	1.13e-11	9.76e-10	16147	protein_coding	Ihh
ENSMUSG00000024421	1.5894	2.60423	46.008	1.18e-11	1.02e-09	16774	protein_coding	Lama3
ENSMUSG00000030067	0.496783	6.66	45.8569	1.28e-11	1.1e-09	108655	protein_coding	Foxp1
ENSMUSG00000054555	-0.738466	4.96231	45.8336	1.29e-11	1.11e-09	11489	protein_coding	Adam12
ENSMUSG00000031266	0.693169	5.18518	45.8045	1.31e-11	1.13e-09	11605	protein_coding	Gla
ENSMUSG00000025278	0.418764	8.01703	45.8085	1.33e-11	1.14e-09	286940	protein_coding	Flnb
ENSMUSG00000045545	3.92417	0.708563	45.7039	1.38e-11	1.18e-09	16664	protein_coding	Krt14
ENSMUSG00000041773	0.531939	6.28348	45.6934	1.39e-11	1.19e-09	13803	protein_coding	Enc1
ENSMUSG00000055980	0.410102	8.22717	45.4947	1.54e-11	1.31e-09	16367	protein_coding	Irs1
ENSMUSG00000037103	-0.587091	5.79107	45.4905	1.54e-11	1.31e-09	212123	protein_coding	Dcaf15
ENSMUSG00000075701	-0.589222	5.7625	45.166	1.82e-11	1.54e-09	109815	protein_coding	Vimp
ENSMUSG00000062991	0.77612	4.74764	45.0437	1.94e-11	1.64e-09	211323	protein_coding	Nrg1
ENSMUSG00000013236	-0.393073	8.72138	45.0283	1.95e-11	1.65e-09	19280	protein_coding	Ptprs
ENSMUSG00000021798	2.73224	1.2985	45.0107	1.97e-11	1.66e-09	24131	protein_coding	Ldb3
ENSMUSG00000014444	-0.41912	7.90545	45.0028	1.98e-11	1.66e-09	234839	protein_coding	Piezo1
ENSMUSG00000028893	-0.801516	4.62063	45.002	1.98e-11	1.66e-09	230784	protein_coding	Sesn2
ENSMUSG00000021388	0.453474	7.14456	44.7389	2.26e-11	1.9e-09	66695	protein_coding	Aspn
ENSMUSG00000020044	0.392884	8.67959	44.71	2.3e-11	1.93e-09	21859	protein_coding	Timp3
ENSMUSG00000001211	-0.76395	4.78281	44.6452	2.37e-11	1.99e-09	28169	protein_coding	Agpat3
ENSMUSG00000061751	-0.58268	5.77653	44.5005	2.56e-11	2.14e-09	545156	protein_coding	Kalrn
ENSMUSG00000029594	0.633358	5.45428	44.3115	2.82e-11	2.35e-09	74111	protein_coding	Rbm19
ENSMUSG00000047878	1.12729	3.48127	44.2615	2.89e-11	2.4e-09	239559	protein_coding	A4galt
ENSMUSG00000040322	0.450475	7.14998	44.2155	2.96e-11	2.46e-09	229731	protein_coding	Slc25a24
ENSMUSG00000033149	0.430914	7.53959	44.2123	2.96e-11	2.46e-09	208177	protein_coding	Phldb2
ENSMUSG00000046182	-1.67517	2.38575	44.1859	3e-11	2.49e-09	269994	protein_coding	Gsg1l
ENSMUSG00000054808	0.379445	9.16696	44.1429	3.07e-11	2.54e-09	60595	protein_coding	Actn4
ENSMUSG00000027208	0.56208	5.90391	44.0823	3.16e-11	2.61e-09	14178	protein_coding	Fgf7
ENSMUSG00000037824	-0.669949	5.2286	44.0125	3.28e-11	2.7e-09	52588	protein_coding	Tspan14
ENSMUSG00000046814	-0.912526	4.13161	43.9558	3.38e-11	2.78e-09	320415	protein_coding	Gchfr
ENSMUSG00000034220	-0.360017	10.8445	43.9404	3.4e-11	2.8e-09	14733	protein_coding	Gpc1
ENSMUSG00000026305	-0.397258	8.40677	43.9263	3.43e-11	2.81e-09	16978	protein_coding	Lrrfip1
ENSMUSG00000001435	0.768396	4.73722	43.9325	3.44e-11	2.82e-09	12822	protein_coding	Col18a1
ENSMUSG00000040274	0.527929	6.19329	43.5826	4.09e-11	3.34e-09	12571	protein_coding	Cdk6
ENSMUSG00000074656	-0.47799	6.72123	43.5216	4.21e-11	3.44e-09	67204	protein_coding	Eif2s2
ENSMUSG00000028661	-2.22503	1.68124	43.3586	4.58e-11	3.73e-09	13842	protein_coding	Epha8
ENSMUSG00000028788	-0.404094	8.07305	43.0944	5.24e-11	4.26e-09	19244	protein_coding	Ptp4a2
ENSMUSG00000021127	0.479747	6.67664	43.0631	5.33e-11	4.32e-09	12192	protein_coding	Zfp36l1
ENSMUSG00000005103	0.38808	8.58355	43.0315	5.41e-11	4.39e-09	22388	protein_coding	Wdr1
ENSMUSG00000036103	0.401812	8.13406	43.0263	5.43e-11	4.39e-09	140792	protein_coding	Colec12
ENSMUSG00000078566	-0.401413	8.13797	42.9808	5.59e-11	4.51e-09	12176	protein_coding	Bnip3
ENSMUSG00000038456	-0.905064	4.11741	42.9084	5.76e-11	4.65e-09	209773	protein_coding	Dennd2a
ENSMUSG00000027962	0.535139	6.07603	42.8959	5.8e-11	4.67e-09	22329	protein_coding	Vcam1
ENSMUSG00000025855	0.501974	6.42683	42.8	6.09e-11	4.9e-09	19085	protein_coding	Prkar1b
ENSMUSG00000037321	0.503842	6.39966	42.7226	6.34e-11	5.09e-09	21354	protein_coding	Tap1
ENSMUSG00000040415	-0.566179	5.8051	42.6282	6.72e-11	5.39e-09	80904	protein_coding	Dtx3
ENSMUSG00000026628	-1.09338	3.49863	42.5761	6.83e-11	5.46e-09	11910	protein_coding	Atf3
ENSMUSG00000098557	0.389279	8.4554	42.4859	7.15e-11	5.71e-09	239217	protein_coding	KCTD12
ENSMUSG00000023047	-2.2077	1.66568	42.4236	7.39e-11	5.89e-09	110542	protein_coding	Amhr2
ENSMUSG00000035898	0.487259	6.55613	42.401	7.47e-11	5.95e-09	231380	protein_coding	Uba6
ENSMUSG00000023186	0.534855	6.04159	42.3	7.87e-11	6.25e-09	67776	protein_coding	Vwa5a
ENSMUSG00000025261	0.384967	8.57857	42.3067	7.92e-11	6.28e-09	59026	protein_coding	Huwe1
ENSMUSG00000076617	-7.64449	-0.0262539	42.1455	8.51e-11	6.74e-09	NA	IG_C_gene	Ighm
ENSMUSG00000026278	-0.420196	7.54375	42.1111	8.66e-11	6.85e-09	51800	protein_coding	Bok
ENSMUSG00000022377	0.403283	7.92169	41.7849	1.02e-10	8.08e-09	13196	protein_coding	Asap1
ENSMUSG00000020053	-0.807572	4.45921	41.7796	1.03e-10	8.09e-09	16000	protein_coding	Igf1
ENSMUSG00000022587	0.445898	6.99658	41.6829	1.08e-10	8.48e-09	17069	protein_coding	Ly6e
ENSMUSG00000063506	1.08066	3.51225	41.682	1.08e-10	8.48e-09	239027	protein_coding	Arhgap22
ENSMUSG00000022996	-0.629753	5.35196	41.6276	1.11e-10	8.7e-09	22410	protein_coding	Wnt10b
ENSMUSG00000019989	1.5927	2.4463	41.567	1.14e-10	8.96e-09	209558	protein_coding	Enpp3
ENSMUSG00000028226	-0.680679	5.06155	41.3711	1.26e-10	9.89e-09	17389	protein_coding	Mmp16
ENSMUSG00000025083	-0.580718	5.64576	41.3367	1.29e-10	1.01e-08	226250	protein_coding	Afap1l2
ENSMUSG00000023991	0.572463	5.7011	41.265	1.34e-10	1.04e-08	74123	protein_coding	Foxp4
ENSMUSG00000031875	0.559937	5.78644	41.2529	1.34e-10	1.05e-08	68119	protein_coding	Cmtm3
ENSMUSG00000035722	-0.629095	5.33839	41.2452	1.35e-10	1.05e-08	27403	protein_coding	Abca7
ENSMUSG00000035086	-0.457098	6.79859	40.98	1.54e-10	1.2e-08	56208	protein_coding	Becn1
ENSMUSG00000026980	0.467807	6.67174	40.8889	1.62e-10	1.25e-08	17076	protein_coding	Ly75
ENSMUSG00000001909	-0.494789	6.36575	40.7876	1.7e-10	1.32e-08	212528	protein_coding	Trmt1
ENSMUSG00000036918	-0.610417	5.42652	40.7184	1.77e-10	1.36e-08	225049	protein_coding	Ttc7
ENSMUSG00000000531	-0.955721	3.85258	40.6914	1.79e-10	1.38e-08	56149	protein_coding	Grasp
ENSMUSG00000037573	-0.618309	5.3762	40.6737	1.81e-10	1.39e-08	22057	protein_coding	Tob1
ENSMUSG00000058013	0.356366	9.76723	40.6382	1.84e-10	1.41e-08	52398	protein_coding	2020-09-11
ENSMUSG00000006369	0.419752	7.3881	40.6129	1.86e-10	1.43e-08	14114	protein_coding	Fbln1
ENSMUSG00000019789	-1.86687	2.01855	40.6121	1.86e-10	1.43e-08	15214	protein_coding	Hey2
ENSMUSG00000074182	-0.543981	5.86137	40.524	1.95e-10	1.49e-08	229937	protein_coding	Znhit6
ENSMUSG00000022246	0.391411	8.08637	40.517	1.96e-10	1.49e-08	75646	protein_coding	Rai14
ENSMUSG00000042228	0.640131	5.24569	40.4986	1.98e-10	1.51e-08	17096	protein_coding	Lyn
ENSMUSG00000074151	0.785145	4.50376	40.3769	2.1e-10	1.6e-08	434341	protein_coding	Nlrc5
ENSMUSG00000015766	0.59113	5.53293	40.3069	2.19e-10	1.67e-08	13860	protein_coding	Eps8
ENSMUSG00000022443	0.351035	10.1381	40.3028	2.2e-10	1.67e-08	17886	protein_coding	Myh9
ENSMUSG00000020181	0.551797	5.7962	40.2704	2.22e-10	1.68e-08	260315	protein_coding	Nav3
ENSMUSG00000030101	0.507907	6.1863	40.2622	2.26e-10	1.71e-08	58911	protein_coding	Sumf1
ENSMUSG00000024042	-0.61385	5.38139	40.2029	2.3e-10	1.74e-08	17691	protein_coding	Sik1
ENSMUSG00000006930	-1.51819	2.50503	40.1847	2.32e-10	1.75e-08	15114	protein_coding	Hap1
ENSMUSG00000043067	0.428166	7.1639	40.1053	2.42e-10	1.82e-08	244745	protein_coding	Dpy19l1
ENSMUSG00000017692	-0.914856	3.97046	40.0951	2.43e-10	1.83e-08	246104	protein_coding	Rhbdl3
ENSMUSG00000070867	1.03529	3.57648	39.9833	2.57e-10	1.93e-08	666048	protein_coding	Trabd2b
ENSMUSG00000020473	0.355849	9.55085	39.9517	2.61e-10	1.96e-08	11568	protein_coding	Aebp1
ENSMUSG00000015522	0.400397	7.75744	39.919	2.66e-10	1.99e-08	11863	protein_coding	Arnt
ENSMUSG00000040722	0.789563	4.46097	39.846	2.76e-10	2.06e-08	56807	protein_coding	Scamp5
ENSMUSG00000031538	0.472571	6.54899	39.7875	2.84e-10	2.12e-08	18791	protein_coding	Plat
ENSMUSG00000026113	-0.59742	5.46385	39.7826	2.85e-10	2.12e-08	269180	protein_coding	Inpp4a
ENSMUSG00000045136	1.50706	2.52561	39.7278	2.93e-10	2.18e-08	73710	protein_coding	Tubb2b
ENSMUSG00000020140	1.49957	2.53816	39.695	2.98e-10	2.21e-08	14160	protein_coding	Lgr5
ENSMUSG00000021281	-0.50104	6.20758	39.5542	3.2e-10	2.38e-08	21928	protein_coding	Tnfaip2
ENSMUSG00000025794	-0.41899	7.28208	39.5307	3.24e-10	2.4e-08	67115	protein_coding	Rpl14
ENSMUSG00000047694	-0.661713	5.07773	39.4978	3.3e-10	2.44e-08	77929	protein_coding	Yipf6
ENSMUSG00000074486	-1.97073	1.85669	39.4317	3.41e-10	2.52e-08	12097	protein_coding	Bglap2
ENSMUSG00000031700	-0.515009	6.04422	39.3527	3.55e-10	2.62e-08	108682	protein_coding	Gpt2
ENSMUSG00000028635	-7.55501	-0.104234	39.2787	3.69e-10	2.72e-08	13615	protein_coding	Edn2
ENSMUSG00000029106	0.363373	8.86423	39.2536	3.74e-10	2.75e-08	11518	protein_coding	Add1
ENSMUSG00000045767	-0.401864	7.62471	39.1818	3.88e-10	2.84e-08	78521	protein_coding	B230219D22Rik
ENSMUSG00000041729	-0.989978	3.66681	39.0598	4.13e-10	3.02e-08	235431	protein_coding	Coro2b
ENSMUSG00000024359	-0.355395	9.26744	39.0511	4.15e-10	3.03e-08	15526	protein_coding	Hspa9
ENSMUSG00000034586	-1.11872	3.29755	38.9525	4.36e-10	3.18e-08	217310	protein_coding	Hid1
ENSMUSG00000055675	-0.488382	6.30611	38.9325	4.41e-10	3.21e-08	74901	protein_coding	Kbtbd11
ENSMUSG00000027010	0.469003	6.52786	38.8697	4.55e-10	3.31e-08	78830	protein_coding	Slc25a12
ENSMUSG00000026407	-3.1171	0.842056	38.8452	4.61e-10	3.35e-08	12292	protein_coding	Cacna1s
ENSMUSG00000053101	-2.13537	1.60904	38.7813	4.76e-10	3.46e-08	353346	protein_coding	Gpr141
ENSMUSG00000022244	0.817744	4.28267	38.6093	5.2e-10	3.77e-08	17117	protein_coding	Amacr
ENSMUSG00000061589	-0.478053	6.40172	38.5641	5.32e-10	3.85e-08	208266	protein_coding	Dot1l
ENSMUSG00000021282	-0.383754	8.02207	38.551	5.36e-10	3.87e-08	217869	protein_coding	Eif5
ENSMUSG00000006360	-0.505713	6.07961	38.4597	5.61e-10	4.05e-08	12925	protein_coding	Crip1
ENSMUSG00000032412	-0.428156	6.9779	38.2972	6.1e-10	4.4e-08	11933	protein_coding	Atp1b3
ENSMUSG00000045962	0.377806	8.16992	38.2824	6.15e-10	4.42e-08	232341	protein_coding	Wnk1
ENSMUSG00000003500	-0.476201	6.40139	38.2664	6.2e-10	4.45e-08	23917	protein_coding	Impdh1
ENSMUSG00000033763	0.385165	7.93799	38.2451	6.26e-10	4.49e-08	244654	protein_coding	Mtss1l
ENSMUSG00000058833	-0.538633	5.78031	38.1614	6.54e-10	4.68e-08	66462	protein_coding	2810428I15Rik
ENSMUSG00000016494	-0.4461	6.73192	38.0938	6.77e-10	4.84e-08	12490	protein_coding	Cd34
ENSMUSG00000055204	0.375723	8.20507	38.077	6.83e-10	4.88e-08	81702	protein_coding	Ankrd17
ENSMUSG00000025964	0.743548	4.58543	37.9868	7.15e-10	5.1e-08	23792	protein_coding	Adam23
ENSMUSG00000034863	-0.51997	5.91067	37.9817	7.17e-10	5.11e-08	382014	protein_coding	Ano8
ENSMUSG00000036545	0.434765	6.86407	37.9481	7.29e-10	5.19e-08	216725	protein_coding	Adamts2
ENSMUSG00000018042	0.367022	8.46699	37.8471	7.68e-10	5.46e-08	109754	protein_coding	Cyb5r3
ENSMUSG00000027313	-1.03323	3.48043	37.7723	8.02e-10	5.69e-08	69065	protein_coding	Chac1
ENSMUSG00000072235	0.428098	6.93652	37.7581	8.04e-10	5.69e-08	22142	protein_coding	Tuba1a
ENSMUSG00000006958	-1.28356	2.89392	37.7194	8.2e-10	5.8e-08	12667	protein_coding	Chrd
ENSMUSG00000050390	0.74538	4.55858	37.6095	8.68e-10	6.13e-08	97130	protein_coding	C77080
ENSMUSG00000099083	0.41537	7.14684	37.597	8.73e-10	6.16e-08	223922	protein_coding	ATF7
ENSMUSG00000007080	0.416206	7.12396	37.5383	9e-10	6.34e-08	18973	protein_coding	Pole
ENSMUSG00000081534	0.440816	6.75836	37.5204	9.12e-10	6.41e-08	67739	protein_coding	Slc48a1
ENSMUSG00000020263	-0.505629	6.00873	37.4382	9.47e-10	6.65e-08	216190	protein_coding	Appl2
ENSMUSG00000035929	0.452945	6.60761	37.4159	9.58e-10	6.72e-08	15015	protein_coding	H2-Q4
ENSMUSG00000014158	-0.866774	4.02894	37.4128	9.6e-10	6.72e-08	63873	protein_coding	Trpv4
ENSMUSG00000042807	-0.654125	5.02069	37.3711	9.8e-10	6.85e-08	329152	protein_coding	Hecw2
ENSMUSG00000098234	-0.618604	5.2154	37.3447	9.94e-10	6.94e-08	NA	lincRNA	Snhg6
ENSMUSG00000051000	0.690018	4.829	37.313	1.01e-09	7.04e-08	229488	protein_coding	Fam160a1
ENSMUSG00000031375	0.329859	11.0765	37.2911	1.02e-09	7.11e-08	12111	protein_coding	Bgn
ENSMUSG00000033016	0.604914	5.29621	37.2325	1.05e-09	7.32e-08	18018	protein_coding	Nfatc1
ENSMUSG00000027346	-0.60621	5.2824	37.2028	1.07e-09	7.42e-08	74182	protein_coding	Gpcpd1
ENSMUSG00000032334	0.598794	5.32807	37.1211	1.11e-09	7.72e-08	16949	protein_coding	Loxl1
ENSMUSG00000027111	0.899914	3.90452	37.1088	1.12e-09	7.76e-08	16403	protein_coding	Itga6
ENSMUSG00000020873	-0.513617	5.9065	36.9919	1.19e-09	8.23e-08	110172	protein_coding	Slc35b1
ENSMUSG00000034667	-0.41666	7.04974	36.953	1.21e-09	8.38e-08	73192	protein_coding	Xpot
ENSMUSG00000041797	-0.683908	4.83323	36.89	1.25e-09	8.65e-08	217262	protein_coding	Abca9
ENSMUSG00000046718	-0.45325	6.56433	36.8797	1.26e-09	8.68e-08	69550	protein_coding	Bst2
ENSMUSG00000044667	-7.45767	-0.186785	36.7686	1.34e-09	9.17e-08	229791	protein_coding	D3Bwg0562e
ENSMUSG00000052534	0.403591	7.27539	36.6127	1.45e-09	9.92e-08	18514	protein_coding	Pbx1
ENSMUSG00000026249	-0.480344	6.21528	36.4799	1.55e-09	1.06e-07	20720	protein_coding	Serpine2
ENSMUSG00000024210	-3.51671	0.516298	36.4726	1.55e-09	1.06e-07	271424	protein_coding	Ip6k3
ENSMUSG00000020205	-0.81485	4.18049	36.3216	1.68e-09	1.15e-07	21664	protein_coding	Phlda1
ENSMUSG00000006519	-0.573196	5.44468	36.3034	1.69e-09	1.16e-07	13057	protein_coding	Cyba
ENSMUSG00000050860	-0.768509	4.37993	36.2879	1.71e-09	1.16e-07	237928	protein_coding	Phospho1
ENSMUSG00000047735	-0.493071	6.05443	36.2314	1.76e-09	1.2e-07	209086	protein_coding	Samd9l
ENSMUSG00000025647	0.463756	6.39505	36.1828	1.8e-09	1.23e-07	66940	protein_coding	Shisa5
ENSMUSG00000047909	-0.785838	4.29746	36.1813	1.82e-09	1.24e-07	320816	protein_coding	Ankrd16
ENSMUSG00000027447	0.368118	8.137	36.1545	1.83e-09	1.24e-07	13010	protein_coding	Cst3
ENSMUSG00000025239	-0.412221	7.04365	36.118	1.86e-09	1.26e-07	29806	protein_coding	Limd1
ENSMUSG00000027660	0.498963	5.98734	36.1124	1.88e-09	1.27e-07	20482	protein_coding	Skil
ENSMUSG00000045312	-0.534991	5.6975	36.088	1.91e-09	1.29e-07	218454	protein_coding	Lhfpl2
ENSMUSG00000033998	-7.42609	-0.215249	36.0287	1.95e-09	1.31e-07	16525	protein_coding	Kcnk1
ENSMUSG00000022663	-0.457614	6.45557	36.0121	1.97e-09	1.32e-07	67841	protein_coding	Atg3
ENSMUSG00000036591	0.451536	6.52437	35.9996	1.98e-09	1.33e-07	71435	protein_coding	Arhgap21
ENSMUSG00000028019	0.469768	6.29654	35.8748	2.11e-09	1.42e-07	54635	protein_coding	Pdgfc
ENSMUSG00000028082	0.431386	6.75009	35.8419	2.15e-09	1.44e-07	27059	protein_coding	Sh3d19
ENSMUSG00000022676	0.414266	6.97825	35.8372	2.15e-09	1.44e-07	20583	protein_coding	Snai2
ENSMUSG00000032036	1.10493	3.22225	35.8218	2.17e-09	1.45e-07	67703	protein_coding	Kirrel3
ENSMUSG00000022635	-0.56096	5.49814	35.7694	2.23e-09	1.49e-07	67197	protein_coding	Zcrb1
ENSMUSG00000035133	0.394972	7.34773	35.655	2.36e-09	1.58e-07	11855	protein_coding	Arhgap5
ENSMUSG00000054452	-0.379711	7.71421	35.6282	2.4e-09	1.6e-07	14797	protein_coding	Aes
ENSMUSG00000026837	-0.325427	10.5957	35.4862	2.6e-09	1.73e-07	12831	protein_coding	Col5a1
ENSMUSG00000046230	0.495919	5.9708	35.465	2.61e-09	1.73e-07	271564	protein_coding	Vps13a
ENSMUSG00000029403	0.821818	4.12005	35.4464	2.63e-09	1.74e-07	53886	protein_coding	Cdkl2
ENSMUSG00000073489	0.809526	4.16605	35.3823	2.72e-09	1.8e-07	15951	protein_coding	Ifi204
ENSMUSG00000048327	0.421375	6.83965	35.3438	2.77e-09	1.83e-07	70466	protein_coding	Ckap2l
ENSMUSG00000037295	-0.473149	6.20661	35.2934	2.85e-09	1.88e-07	100017	protein_coding	Ldlrap1
ENSMUSG00000022912	0.394467	7.31032	35.2689	2.88e-09	1.9e-07	19128	protein_coding	Pros1
ENSMUSG00000033400	0.412096	6.94563	35.1176	3.11e-09	2.05e-07	77559	protein_coding	Agl
ENSMUSG00000042622	-0.555758	5.49955	35.1261	3.12e-09	2.05e-07	17133	protein_coding	Maff
ENSMUSG00000033960	0.42083	6.82757	35.1046	3.14e-09	2.06e-07	240185	protein_coding	9430020K01Rik
ENSMUSG00000027763	0.342794	8.89687	35.0983	3.15e-09	2.06e-07	56758	protein_coding	Mbnl1
ENSMUSG00000061759	-0.647608	4.94469	35.0645	3.2e-09	2.09e-07	73419	protein_coding	1700052N19Rik
ENSMUSG00000031818	-0.343181	8.87106	35.0638	3.2e-09	2.09e-07	12857	protein_coding	Cox4i1
ENSMUSG00000056493	0.433092	6.66433	34.9813	3.34e-09	2.18e-07	17425	protein_coding	Foxk1
ENSMUSG00000027860	0.562402	5.45036	34.9797	3.34e-09	2.18e-07	229658	protein_coding	Vangl1
ENSMUSG00000041921	-0.705697	4.6146	34.9647	3.37e-09	2.19e-07	66559	protein_coding	Metap1d
ENSMUSG00000025745	0.386513	7.45012	34.9339	3.42e-09	2.23e-07	97212	protein_coding	Hadha
ENSMUSG00000027669	0.429433	6.7048	34.9238	3.44e-09	2.24e-07	14696	protein_coding	Gnb4
ENSMUSG00000070394	-0.462042	6.29799	34.7784	3.71e-09	2.41e-07	69186	protein_coding	Tmem256
ENSMUSG00000034724	0.395257	7.22944	34.7461	3.77e-09	2.44e-07	231464	protein_coding	Cnot6l
ENSMUSG00000021371	-0.491748	5.95617	34.7333	3.79e-09	2.45e-07	76137	protein_coding	Mcur1
ENSMUSG00000021978	0.445753	6.48664	34.5737	4.12e-09	2.66e-07	54616	protein_coding	Extl3
ENSMUSG00000002504	-0.628289	5.0226	34.5544	4.16e-09	2.68e-07	65962	protein_coding	Slc9a3r2
ENSMUSG00000020812	-0.709748	4.57108	34.5372	4.2e-09	2.7e-07	NA	protein_coding	1810032O08Rik
ENSMUSG00000030551	0.474089	6.13636	34.4932	4.29e-09	2.76e-07	11819	protein_coding	Nr2f2
ENSMUSG00000058056	0.362634	8.02606	34.4486	4.39e-09	2.82e-07	72333	protein_coding	Palld
ENSMUSG00000002496	0.401398	7.06388	34.4054	4.49e-09	2.88e-07	22084	protein_coding	Tsc2
ENSMUSG00000020592	0.435118	6.59522	34.3847	4.54e-09	2.91e-07	20969	protein_coding	Sdc1
ENSMUSG00000001497	0.885219	3.82587	34.3597	4.6e-09	2.94e-07	18511	protein_coding	Pax9
ENSMUSG00000037126	-0.674292	4.74686	34.3066	4.72e-09	3.02e-07	73728	protein_coding	Psd
ENSMUSG00000019428	0.369285	7.80371	34.2856	4.77e-09	3.05e-07	14232	protein_coding	Fkbp8
ENSMUSG00000016559	0.326419	9.84162	34.2665	4.82e-09	3.07e-07	15078	protein_coding	H3f3b
ENSMUSG00000029385	0.3893	7.29928	34.2643	4.83e-09	3.07e-07	12452	protein_coding	Ccng2
ENSMUSG00000026586	0.323664	10.1227	34.2512	4.86e-09	3.09e-07	18933	protein_coding	Prrx1
ENSMUSG00000027932	-0.414188	6.84399	34.24	4.89e-09	3.1e-07	26568	protein_coding	Slc27a3
ENSMUSG00000043300	0.486343	5.98012	34.2313	4.93e-09	3.12e-07	26879	protein_coding	B3galnt1
ENSMUSG00000038393	0.618407	5.06233	34.1742	5.06e-09	3.2e-07	56338	protein_coding	Txnip
ENSMUSG00000074577	-3.30159	0.533511	34.165	5.08e-09	3.21e-07	69553	protein_coding	Fam65c
ENSMUSG00000042121	0.536795	5.58127	34.1646	5.08e-09	3.21e-07	231637	protein_coding	Ssh1
ENSMUSG00000026639	-1.57896	2.16998	34.0229	5.46e-09	3.44e-07	16780	protein_coding	Lamb3
ENSMUSG00000040488	-1.26112	2.77521	33.9708	5.61e-09	3.53e-07	108075	protein_coding	Ltbp4
ENSMUSG00000030671	0.561131	5.40265	33.9685	5.62e-09	3.53e-07	18576	protein_coding	Pde3b
ENSMUSG00000035311	0.605854	5.11843	33.8726	5.9e-09	3.71e-07	432486	protein_coding	Gnptab
ENSMUSG00000093930	0.400071	7.02569	33.85	5.97e-09	3.75e-07	208715	protein_coding	Hmgcs1
ENSMUSG00000090553	-0.483435	5.97429	33.8116	6.09e-09	3.81e-07	20643	protein_coding	Snrpe
ENSMUSG00000030796	-0.427599	6.63908	33.8108	6.09e-09	3.81e-07	21677	protein_coding	Tead2
ENSMUSG00000037379	0.922586	3.66076	33.7669	6.23e-09	3.89e-07	100689	protein_coding	Spon2
ENSMUSG00000031960	-0.349604	8.33191	33.6622	6.58e-09	4.1e-07	234734	protein_coding	Aars
ENSMUSG00000033597	-1.98553	1.57627	33.6593	6.59e-09	4.1e-07	268932	protein_coding	Caskin1
ENSMUSG00000025142	-0.479072	6.01009	33.6583	6.59e-09	4.1e-07	68938	protein_coding	Aspscr1
ENSMUSG00000029478	0.401811	6.96651	33.6233	6.71e-09	4.17e-07	20602	protein_coding	Ncor2
ENSMUSG00000021676	-1.71607	1.96247	33.5254	7.06e-09	4.38e-07	544963	protein_coding	Iqgap2
ENSMUSG00000021939	0.327021	9.44584	33.5109	7.11e-09	4.41e-07	13030	protein_coding	Ctsb
ENSMUSG00000024236	0.448091	6.3651	33.4522	7.33e-09	4.54e-07	225115	protein_coding	Svil
ENSMUSG00000020642	-0.633321	4.93855	33.4333	7.4e-09	4.57e-07	108089	protein_coding	Rnf144a
ENSMUSG00000045328	0.366307	7.75071	33.3895	7.57e-09	4.67e-07	229841	protein_coding	Cenpe
ENSMUSG00000071847	-1.01899	3.32988	33.3324	7.79e-09	4.81e-07	494504	protein_coding	Apcdd1
ENSMUSG00000046546	0.444165	6.39655	33.2279	8.22e-09	5.06e-07	224093	protein_coding	Fam43a
ENSMUSG00000046761	0.70836	4.5129	33.1863	8.4e-09	5.16e-07	105732	protein_coding	Fam83h
ENSMUSG00000000056	0.428305	6.58476	33.1857	8.4e-09	5.16e-07	67608	protein_coding	Narf
ENSMUSG00000048251	0.968806	3.47272	33.0029	9.23e-09	5.66e-07	58208	protein_coding	Bcl11b
ENSMUSG00000030352	0.400052	6.93608	32.9929	9.28e-09	5.69e-07	109246	protein_coding	Tspan9
ENSMUSG00000023571	-0.496605	5.80991	32.9736	9.37e-09	5.74e-07	67389	protein_coding	Fam132a
ENSMUSG00000037188	-1.03509	3.26651	32.8808	9.87e-09	6.04e-07	230824	protein_coding	Grhl3
ENSMUSG00000047139	0.557966	5.36065	32.8528	9.97e-09	6.09e-07	12484	protein_coding	Cd24a
ENSMUSG00000031360	0.458198	6.18524	32.8141	1.02e-08	6.2e-07	55936	protein_coding	Ctps2
ENSMUSG00000061815	-2.09879	1.39881	32.7855	1.03e-08	6.29e-07	435626	protein_coding	Rufy4
ENSMUSG00000040111	-1.00554	3.34163	32.7642	1.04e-08	6.35e-07	235283	protein_coding	Gramd1b
ENSMUSG00000042804	0.67592	4.65153	32.6644	1.1e-08	6.67e-07	100129	protein_coding	Gpr153
ENSMUSG00000061436	-0.654094	4.76256	32.5794	1.15e-08	6.96e-07	15258	protein_coding	Hipk2
ENSMUSG00000030772	0.376948	7.35713	32.5586	1.16e-08	7.03e-07	50781	protein_coding	Dkk3
ENSMUSG00000032355	-0.936212	3.5438	32.5402	1.17e-08	7.09e-07	69642	protein_coding	Mlip
ENSMUSG00000030718	0.457112	6.1687	32.4635	1.22e-08	7.36e-07	72590	protein_coding	Ppme1
ENSMUSG00000053931	0.343949	8.30655	32.4464	1.23e-08	7.42e-07	71994	protein_coding	Cnn3
ENSMUSG00000031227	0.488844	5.842	32.4262	1.24e-08	7.49e-07	107528	protein_coding	Magee1
ENSMUSG00000003824	-0.421899	6.58802	32.2797	1.34e-08	8.06e-07	71846	protein_coding	Syce2
ENSMUSG00000027562	-2.08655	1.38974	32.2623	1.35e-08	8.13e-07	12349	protein_coding	Car2
ENSMUSG00000034453	0.581758	5.17386	32.249	1.36e-08	8.17e-07	70428	protein_coding	Polr3b
ENSMUSG00000006931	-0.387376	7.0813	32.2169	1.38e-08	8.3e-07	66180	protein_coding	Leprel4
ENSMUSG00000061353	0.341112	8.36647	32.2116	1.39e-08	8.31e-07	20315	protein_coding	Cxcl12
ENSMUSG00000032244	0.410456	6.72762	32.1984	1.4e-08	8.36e-07	14155	protein_coding	Fem1b
ENSMUSG00000031673	0.314856	9.99199	32.1737	1.41e-08	8.45e-07	12552	protein_coding	Cdh11
ENSMUSG00000028433	0.36337	7.64406	32.1715	1.42e-08	8.45e-07	68926	protein_coding	Ubap2
ENSMUSG00000048895	-0.678893	4.59938	32.1494	1.43e-08	8.54e-07	12569	protein_coding	Cdk5r1
ENSMUSG00000022887	0.878853	3.7337	32.1133	1.46e-08	8.68e-07	17174	protein_coding	Masp1
ENSMUSG00000028838	-1.56304	2.11918	32.1123	1.46e-08	8.68e-07	56219	protein_coding	Extl1
ENSMUSG00000086290	-0.685628	4.55906	32.0625	1.5e-08	8.9e-07	NA	lincRNA	Snhg12
ENSMUSG00000029641	0.850848	3.83816	32.0577	1.5e-08	8.91e-07	68895	protein_coding	Rasl11a
ENSMUSG00000029851	0.715797	4.41382	32.055	1.5e-08	8.91e-07	232748	protein_coding	Fam115c
ENSMUSG00000040612	-2.29805	1.16365	31.9965	1.55e-08	9.17e-07	100039795	protein_coding	Ildr2
ENSMUSG00000033530	-0.553724	5.33438	31.9851	1.56e-08	9.21e-07	104718	protein_coding	Ttc7b
ENSMUSG00000003269	-0.44657	6.2511	31.9638	1.58e-08	9.34e-07	19158	protein_coding	Cyth2
ENSMUSG00000028965	0.699195	4.48856	31.9264	1.61e-08	9.47e-07	21942	protein_coding	Tnfrsf9
ENSMUSG00000039765	0.633493	4.85029	31.8989	1.63e-08	9.6e-07	231214	protein_coding	Cc2d2a
ENSMUSG00000022799	0.444118	6.27422	31.8389	1.68e-08	9.89e-07	12549	protein_coding	Arhgap31
ENSMUSG00000020184	-0.393423	6.92283	31.7893	1.72e-08	1.01e-06	17246	protein_coding	Mdm2
ENSMUSG00000068206	-0.723301	4.34755	31.6627	1.84e-08	1.08e-06	18693	protein_coding	Pick1
ENSMUSG00000003873	-0.447063	6.22761	31.7003	1.88e-08	1.1e-06	12028	protein_coding	Bax
ENSMUSG00000042115	0.670711	4.61381	31.5317	1.97e-08	1.15e-06	213417	protein_coding	Klhdc8a
ENSMUSG00000040435	-0.475875	5.88727	31.4954	2e-08	1.17e-06	17872	protein_coding	Ppp1r15a
ENSMUSG00000039682	0.379086	7.16508	31.4818	2.02e-08	1.18e-06	66988	protein_coding	Lap3
ENSMUSG00000029076	-0.350997	7.88364	31.4745	2.03e-08	1.18e-06	20318	protein_coding	Sdf4
ENSMUSG00000045896	0.377257	7.19416	31.4009	2.1e-08	1.23e-06	232164	protein_coding	Paip2b
ENSMUSG00000018800	0.507354	5.64018	31.4491	2.12e-08	1.23e-06	217265	protein_coding	Abca5
ENSMUSG00000039105	-0.454814	6.09948	31.3811	2.13e-08	1.24e-06	66290	protein_coding	Atp6v1g1
ENSMUSG00000025198	0.419051	6.53994	31.2242	2.3e-08	1.34e-06	226144	protein_coding	Erlin1
ENSMUSG00000034160	-0.382688	7.0348	31.0793	2.48e-08	1.44e-06	108155	protein_coding	Ogt
ENSMUSG00000026728	0.299765	11.2769	31.0787	2.48e-08	1.44e-06	22352	protein_coding	Vim
ENSMUSG00000034926	0.534393	5.41641	31.0742	2.49e-08	1.44e-06	74754	protein_coding	Dhcr24
ENSMUSG00000061665	-0.372468	7.25417	31.0692	2.5e-08	1.44e-06	12488	protein_coding	Cd2ap
ENSMUSG00000029461	0.384307	6.99865	31.0293	2.55e-08	1.47e-06	319604	protein_coding	Fam168a
ENSMUSG00000064210	0.360636	7.53899	31.0097	2.57e-08	1.48e-06	105722	protein_coding	Ano6
ENSMUSG00000055013	0.382244	7.02927	30.9391	2.67e-08	1.54e-06	347722	protein_coding	Agap1
ENSMUSG00000030084	0.380812	7.05605	30.9185	2.71e-08	1.56e-06	18844	protein_coding	Plxna1
ENSMUSG00000007038	-0.40953	6.62175	30.816	2.85e-08	1.64e-06	18010	protein_coding	Neu1
ENSMUSG00000020393	0.376305	7.12682	30.7344	2.97e-08	1.7e-06	84035	protein_coding	Kremen1
ENSMUSG00000034311	0.373607	7.18331	30.7165	2.99e-08	1.71e-06	16571	protein_coding	Kif4
ENSMUSG00000074415	0.600386	4.97693	30.6921	3.03e-08	1.73e-06	NA	processed_transcript	2610203C20Rik
ENSMUSG00000030409	-0.628816	4.79451	30.6472	3.1e-08	1.77e-06	13400	protein_coding	Dmpk
ENSMUSG00000093674	-0.504384	5.60504	30.6415	3.11e-08	1.78e-06	67945	protein_coding	Rpl41
ENSMUSG00000023150	-0.344177	7.94739	30.6299	3.13e-08	1.78e-06	117198	protein_coding	Ivns1abp
ENSMUSG00000039959	0.342887	7.98949	30.6198	3.15e-08	1.79e-06	215114	protein_coding	Hip1
ENSMUSG00000045216	0.580728	5.08747	30.6194	3.17e-08	1.8e-06	50785	protein_coding	Hs6st1
ENSMUSG00000034714	-0.602196	4.95476	30.5658	3.24e-08	1.84e-06	117160	protein_coding	Ttyh2
ENSMUSG00000026944	-0.431082	6.321	30.5426	3.27e-08	1.86e-06	11305	protein_coding	Abca2
ENSMUSG00000024924	-0.344419	7.91654	30.4954	3.36e-08	1.9e-06	22359	protein_coding	Vldlr
ENSMUSG00000086503	-0.421999	8.31635	37.4593	3.48e-08	1.97e-06	NA	lincRNA	Xist
ENSMUSG00000028007	0.363045	7.38557	30.4013	3.52e-08	1.99e-06	76561	protein_coding	Snx7
ENSMUSG00000032224	-0.910649	3.51963	30.3941	3.53e-08	2e-06	76886	protein_coding	Fam81a
ENSMUSG00000027560	-4.43585	-0.026179	30.3251	3.66e-08	2.07e-06	76829	protein_coding	Dok5
ENSMUSG00000031434	0.52243	5.45409	30.2992	3.71e-08	2.09e-06	75746	protein_coding	Morc4
ENSMUSG00000046572	0.580862	5.06554	30.2629	3.78e-08	2.13e-06	100515	protein_coding	Zfp518b
ENSMUSG00000001942	0.513073	5.51708	30.2152	3.88e-08	2.18e-06	22619	protein_coding	Siae
ENSMUSG00000003660	0.343269	7.901	30.1952	3.92e-08	2.2e-06	320632	protein_coding	Snrnp200
ENSMUSG00000029359	-7.16565	-0.432937	30.1879	3.93e-08	2.2e-06	57816	protein_coding	Tesc
ENSMUSG00000028039	-1.36672	2.36611	30.152	4e-08	2.24e-06	13638	protein_coding	Efna3
ENSMUSG00000021607	1.17126	2.82059	30.1219	4.07e-08	2.27e-06	94066	protein_coding	Mrpl36
ENSMUSG00000052698	0.529033	5.39531	30.1218	4.07e-08	2.27e-06	70549	protein_coding	Tln2
ENSMUSG00000033436	0.37749	7.01915	30.1	4.11e-08	2.3e-06	67416	protein_coding	Armcx2
ENSMUSG00000026307	0.509154	5.53861	30.097	4.12e-08	2.3e-06	50880	protein_coding	Scly
ENSMUSG00000042507	0.482738	5.743	30.0857	4.14e-08	2.31e-06	238317	protein_coding	Elmsan1
ENSMUSG00000029071	-0.401102	6.66002	30.0073	4.31e-08	2.4e-06	13542	protein_coding	Dvl1
ENSMUSG00000029178	-0.367627	7.21644	30.003	4.32e-08	2.4e-06	16599	protein_coding	Klf3
ENSMUSG00000020530	-0.354053	7.55649	30.0118	4.33e-08	2.4e-06	217039	protein_coding	Ggnbp2
ENSMUSG00000031099	0.920523	3.47503	29.9612	4.42e-08	2.45e-06	93761	protein_coding	Smarca1
ENSMUSG00000020019	-1.20094	2.7191	29.9567	4.43e-08	2.45e-06	57764	protein_coding	Ntn4
ENSMUSG00000033096	-0.460618	5.91441	29.9209	4.51e-08	2.5e-06	71881	protein_coding	Apmap
ENSMUSG00000052632	-0.804445	3.89278	29.8216	4.75e-08	2.62e-06	211914	protein_coding	Asap2
ENSMUSG00000020900	0.32184	8.62737	29.8142	4.78e-08	2.64e-06	77579	protein_coding	Myh10
ENSMUSG00000048402	-0.677423	4.4687	29.7924	4.82e-08	2.65e-06	14633	protein_coding	Gli2
ENSMUSG00000039062	0.563406	5.14387	29.771	4.87e-08	2.68e-06	16790	protein_coding	Anpep
ENSMUSG00000034663	0.363976	7.26924	29.7601	4.9e-08	2.69e-06	140780	protein_coding	Bmp2k
ENSMUSG00000031490	-0.413977	6.47661	29.7562	4.91e-08	2.7e-06	13685	protein_coding	Eif4ebp1
ENSMUSG00000025224	0.375194	7.01878	29.7355	4.96e-08	2.72e-06	107338	protein_coding	Gbf1
ENSMUSG00000038578	-1.95521	1.42712	29.7088	5.03e-08	2.76e-06	634731	protein_coding	Susd1
ENSMUSG00000040624	-2.10791	1.24979	29.7043	5.04e-08	2.76e-06	213783	protein_coding	Plekhg1
ENSMUSG00000040225	0.32816	8.34101	29.7028	5.05e-08	2.76e-06	226562	protein_coding	Prrc2c
ENSMUSG00000026315	1.29528	2.50428	29.7027	5.05e-08	2.76e-06	20725	protein_coding	Serpinb8
ENSMUSG00000000811	-0.683899	4.42916	29.6841	5.1e-08	2.78e-06	232223	protein_coding	Txnrd3
ENSMUSG00000048578	0.324065	8.49935	29.6703	5.13e-08	2.8e-06	109154	protein_coding	Mlec
ENSMUSG00000059901	-1.13413	2.88056	29.6506	5.19e-08	2.82e-06	237360	protein_coding	Adamts14
ENSMUSG00000062184	0.398772	6.66092	29.6473	5.19e-08	2.82e-06	50786	protein_coding	Hs6st2
ENSMUSG00000024164	0.758381	4.07946	29.5999	5.32e-08	2.89e-06	12266	protein_coding	C3
ENSMUSG00000013275	0.41054	6.50739	29.5948	5.34e-08	2.89e-06	98396	protein_coding	Slc41a1
ENSMUSG00000002957	0.338279	7.94641	29.5746	5.39e-08	2.92e-06	11772	protein_coding	Ap2a2
ENSMUSG00000059811	-0.426521	6.28759	29.5572	5.44e-08	2.94e-06	56298	protein_coding	Atl2
ENSMUSG00000007415	0.364995	7.21646	29.5537	5.45e-08	2.95e-06	67210	protein_coding	Gatad1
ENSMUSG00000032243	0.42331	6.33207	29.536	5.5e-08	2.97e-06	319480	protein_coding	Itga11
ENSMUSG00000029547	0.373755	7.01728	29.4979	5.61e-08	3.03e-06	68510	protein_coding	Ints1
ENSMUSG00000009569	0.445442	6.04538	29.4775	5.67e-08	3.05e-06	239719	protein_coding	Mkl2
ENSMUSG00000000127	0.43172	6.21393	29.4603	5.72e-08	3.08e-06	14158	protein_coding	Fer
ENSMUSG00000001802	-1.54389	2.03665	29.4573	5.73e-08	3.08e-06	435965	protein_coding	Lrp3
ENSMUSG00000064302	0.377357	6.94412	29.4559	5.73e-08	3.08e-06	76707	protein_coding	Clasp1
ENSMUSG00000022629	0.602846	4.87672	29.3198	6.15e-08	3.3e-06	16564	protein_coding	Kif21a
ENSMUSG00000027715	0.316874	8.72318	29.2994	6.22e-08	3.33e-06	12428	protein_coding	Ccna2
ENSMUSG00000048911	0.510126	5.47736	29.2554	6.36e-08	3.4e-06	51902	protein_coding	Rnf24
ENSMUSG00000048701	0.353014	7.46213	29.2374	6.42e-08	3.43e-06	76551	protein_coding	Ccdc6
ENSMUSG00000035621	-0.451043	5.95126	29.2095	6.51e-08	3.48e-06	59090	protein_coding	Midn
ENSMUSG00000023484	-0.58654	4.96628	29.2003	6.56e-08	3.5e-06	19132	protein_coding	Prph
ENSMUSG00000070047	0.324215	8.54636	29.5126	6.61e-08	3.52e-06	14107	protein_coding	Fat1
ENSMUSG00000020850	0.319727	8.56437	29.1563	6.72e-08	3.58e-06	192159	protein_coding	Prpf8
ENSMUSG00000075590	-0.611108	4.80589	29.14	6.75e-08	3.59e-06	223649	protein_coding	Nrbp2
ENSMUSG00000048332	0.364855	7.15889	29.1295	6.79e-08	3.6e-06	108927	protein_coding	Lhfp
ENSMUSG00000038398	-0.41269	6.43235	29.0932	6.91e-08	3.67e-06	67031	protein_coding	Upf3a
ENSMUSG00000036745	0.567514	5.07666	29.0882	6.93e-08	3.67e-06	70892	protein_coding	Ttll7
ENSMUSG00000024587	-0.328167	8.2051	29.083	6.95e-08	3.68e-06	70223	protein_coding	Nars
ENSMUSG00000056481	0.497811	5.55533	29.037	7.12e-08	3.76e-06	70445	protein_coding	Cd248
ENSMUSG00000000149	0.393355	6.674	28.9931	7.28e-08	3.84e-06	14673	protein_coding	Gna12
ENSMUSG00000030942	0.525742	5.34218	28.9263	7.54e-08	3.98e-06	233802	protein_coding	Thumpd1
ENSMUSG00000026727	0.416496	6.36372	28.9075	7.64e-08	4.02e-06	20163	protein_coding	Rsu1
ENSMUSG00000024529	0.300907	9.71363	28.8981	7.65e-08	4.02e-06	16948	protein_coding	Lox
ENSMUSG00000032366	0.307316	9.12045	28.8817	7.71e-08	4.05e-06	22003	protein_coding	Tpm1
ENSMUSG00000031596	0.34519	7.60387	28.8061	8.02e-08	4.21e-06	11988	protein_coding	Slc7a2
ENSMUSG00000033152	-0.497761	5.53698	28.8049	8.02e-08	4.21e-06	319655	protein_coding	Podxl2
ENSMUSG00000020288	-0.506755	5.46794	28.792	8.08e-08	4.23e-06	268390	protein_coding	Ahsa2
ENSMUSG00000040690	0.349424	7.48451	28.788	8.09e-08	4.24e-06	107581	protein_coding	Col16a1
ENSMUSG00000000296	1.16144	2.76722	28.6934	8.5e-08	4.44e-06	21987	protein_coding	Tpd52l1
ENSMUSG00000031770	-0.392778	6.65191	28.6924	8.5e-08	4.44e-06	64209	protein_coding	Herpud1
ENSMUSG00000022350	0.346949	7.53483	28.6841	8.54e-08	4.46e-06	223593	protein_coding	E430025E21Rik
ENSMUSG00000044216	-1.92971	1.40837	28.6813	8.55e-08	4.46e-06	16520	protein_coding	Kcnj4
ENSMUSG00000029163	0.336995	7.82328	28.6778	8.57e-08	4.46e-06	100952	protein_coding	Emilin1
ENSMUSG00000001924	0.310425	8.85533	28.6377	8.75e-08	4.55e-06	22201	protein_coding	Uba1
ENSMUSG00000041225	-0.515097	5.39471	28.6248	8.8e-08	4.58e-06	75415	protein_coding	Arhgap12
ENSMUSG00000034659	-0.374581	6.90032	28.6038	8.9e-08	4.62e-06	68539	protein_coding	Tmem109
ENSMUSG00000001248	-0.464088	5.79381	28.5913	8.96e-08	4.65e-06	52857	protein_coding	Gramd1a
ENSMUSG00000024158	-0.608757	4.7806	28.5465	9.17e-08	4.75e-06	14651	protein_coding	Hagh
ENSMUSG00000071649	-0.533237	5.25984	28.5309	9.27e-08	4.8e-06	72727	protein_coding	B3gat3
ENSMUSG00000032690	2.51557	0.866389	28.4331	9.72e-08	5.02e-06	246728	protein_coding	Oas2
ENSMUSG00000046139	0.376226	6.86099	28.4279	9.75e-08	5.03e-06	225929	protein_coding	Patl1
ENSMUSG00000001052	0.383894	6.75022	28.421	9.78e-08	5.05e-06	99683	protein_coding	Sec24b
ENSMUSG00000019923	0.374395	6.88367	28.3827	9.98e-08	5.14e-06	52696	protein_coding	Zwint
ENSMUSG00000022843	-0.79643	3.83618	28.3219	1.03e-07	5.3e-06	12724	protein_coding	Clcn2
ENSMUSG00000026748	0.419512	6.25784	28.2682	1.06e-07	5.44e-06	67448	protein_coding	Plxdc2
ENSMUSG00000030083	-0.75695	4.00093	28.2554	1.07e-07	5.47e-06	80283	protein_coding	Abtb1
ENSMUSG00000058126	0.455267	5.84806	28.1994	1.12e-07	5.76e-06	NA	protein_coding	Tpm3-rs7
ENSMUSG00000004356	0.419076	6.25952	28.1896	1.13e-07	5.79e-06	70683	protein_coding	Utp20
ENSMUSG00000054509	0.600538	4.80768	28.1025	1.15e-07	5.9e-06	328417	protein_coding	Parp4
ENSMUSG00000036968	0.383169	6.72972	28.1002	1.15e-07	5.9e-06	66455	protein_coding	Cnpy4
ENSMUSG00000008683	-0.496394	5.63019	28.9071	1.17e-07	6e-06	267019	protein_coding	Rps15a
ENSMUSG00000019810	0.369507	6.92297	28.0379	1.19e-07	6.08e-06	66848	protein_coding	Fuca2
ENSMUSG00000050953	-0.342231	7.55351	28.0354	1.19e-07	6.09e-06	14609	protein_coding	Gja1
ENSMUSG00000036087	0.368729	6.93163	28.0052	1.21e-07	6.18e-06	75991	protein_coding	Slain2
ENSMUSG00000031284	0.350484	7.32245	27.9422	1.26e-07	6.4e-06	18481	protein_coding	Pak3
ENSMUSG00000067206	-2.23176	1.04802	27.8774	1.3e-07	6.58e-06	231296	protein_coding	Lrrc66
ENSMUSG00000021904	-0.831162	3.6644	27.8248	1.33e-07	6.76e-06	218877	protein_coding	Sema3g
ENSMUSG00000038975	-0.377858	6.77433	27.8072	1.34e-07	6.81e-06	19352	protein_coding	Rabggtb
ENSMUSG00000044576	0.822276	3.70761	27.8041	1.35e-07	6.82e-06	242915	protein_coding	Gareml
ENSMUSG00000041997	0.40323	6.43705	27.7981	1.35e-07	6.83e-06	228012	protein_coding	Tlk1
ENSMUSG00000032911	-1.8463	1.47232	27.7782	1.36e-07	6.89e-06	121021	protein_coding	Cspg4
ENSMUSG00000032228	0.32092	8.18554	27.7188	1.41e-07	7.1e-06	21406	protein_coding	Tcf12
ENSMUSG00000052560	1.21423	2.58153	27.717	1.41e-07	7.1e-06	66871	protein_coding	Cpne8
ENSMUSG00000003518	-0.451852	5.83721	27.7132	1.41e-07	7.11e-06	72349	protein_coding	Dusp3
ENSMUSG00000028256	-0.460971	5.75447	27.6582	1.45e-07	7.3e-06	52184	protein_coding	Odf2l
ENSMUSG00000038932	0.585783	4.86956	27.6083	1.49e-07	7.49e-06	277353	protein_coding	Tcfl5
ENSMUSG00000031840	-0.62725	4.60202	27.5562	1.53e-07	7.68e-06	19339	protein_coding	Rab3a
ENSMUSG00000014778	-0.448278	5.85645	27.5494	1.53e-07	7.7e-06	234686	protein_coding	Fhod1
ENSMUSG00000015133	0.400477	6.45075	27.5491	1.53e-07	7.7e-06	233328	protein_coding	Lrrk1
ENSMUSG00000055024	0.358717	7.06993	27.546	1.54e-07	7.7e-06	328572	protein_coding	Ep300
ENSMUSG00000044433	-1.99512	1.27061	27.5113	1.57e-07	7.83e-06	69697	protein_coding	Camsap3
ENSMUSG00000080811	-0.42279	6.13532	27.5047	1.57e-07	7.84e-06	NA	pseudogene	Gm14513
ENSMUSG00000002732	-0.481348	5.57554	27.5022	1.57e-07	7.84e-06	14231	protein_coding	Fkbp7
ENSMUSG00000034751	0.604561	4.74092	27.5022	1.57e-07	7.84e-06	328329	protein_coding	Mast4
ENSMUSG00000032289	-0.50208	5.41509	27.5012	1.57e-07	7.84e-06	207596	protein_coding	Thsd4
ENSMUSG00000031639	0.849126	3.5843	27.4656	1.6e-07	7.98e-06	142980	protein_coding	Tlr3
ENSMUSG00000035891	-0.478333	5.59713	27.4632	1.6e-07	7.98e-06	223753	protein_coding	Cerk
ENSMUSG00000041577	0.389031	6.57901	27.3463	1.7e-07	8.47e-06	116847	protein_coding	Prelp
ENSMUSG00000063382	0.380153	6.69687	27.3239	1.72e-07	8.56e-06	80288	protein_coding	Bcl9l
ENSMUSG00000020715	-0.46717	5.6727	27.2464	1.79e-07	8.9e-06	78943	protein_coding	Ern1
ENSMUSG00000036854	0.5442	5.10695	27.231	1.81e-07	8.96e-06	243912	protein_coding	Hspb6
ENSMUSG00000042473	0.370721	6.8226	27.2268	1.81e-07	8.97e-06	245638	protein_coding	Tbc1d8b
ENSMUSG00000024480	0.524797	5.23473	27.2075	1.83e-07	9.05e-06	11777	protein_coding	Ap3s1
ENSMUSG00000033769	0.450252	5.81731	27.2003	1.84e-07	9.08e-06	75914	protein_coding	Exoc6b
ENSMUSG00000042501	2.66053	0.662767	27.186	1.85e-07	9.14e-06	329093	protein_coding	Cpa6
ENSMUSG00000030104	-0.338379	7.51286	27.1795	1.86e-07	9.16e-06	192193	protein_coding	Edem1
ENSMUSG00000035632	-0.499615	5.40993	27.1598	1.88e-07	9.24e-06	232791	protein_coding	Cnot3
ENSMUSG00000052369	0.454213	5.79411	27.2554	1.88e-07	9.24e-06	380967	protein_coding	Tmem106c
ENSMUSG00000027820	0.312276	8.39597	27.1307	1.91e-07	9.36e-06	17380	protein_coding	Mme
ENSMUSG00000021477	0.312159	8.39969	27.1255	1.91e-07	9.38e-06	13039	protein_coding	Ctsl
ENSMUSG00000027656	0.540166	5.12611	27.12	1.92e-07	9.4e-06	22403	protein_coding	Wisp2
ENSMUSG00000021759	-0.625418	4.58254	27.1099	1.93e-07	9.44e-06	19012	protein_coding	Ppap2a
ENSMUSG00000024925	0.510414	5.32914	27.0888	1.95e-07	9.53e-06	68209	protein_coding	Rnaseh2c
ENSMUSG00000026725	0.549917	5.05887	27.0564	1.98e-07	9.68e-06	329278	protein_coding	Tnn
ENSMUSG00000003161	0.373545	6.764	27.0536	1.98e-07	9.68e-06	109552	protein_coding	Sri
ENSMUSG00000028630	-0.464473	5.6805	27.0432	1.99e-07	9.73e-06	69181	protein_coding	Dyrk2
ENSMUSG00000052776	2.04217	1.2153	26.9726	2.07e-07	1.01e-05	246730	protein_coding	Oas1a
ENSMUSG00000001105	-0.609005	4.66858	26.9412	2.1e-07	1.02e-05	55978	protein_coding	Ift20
ENSMUSG00000052825	-0.419499	6.12321	26.948	2.1e-07	1.02e-05	NA	pseudogene	Gm9892
ENSMUSG00000024590	0.333675	7.60712	26.9393	2.1e-07	1.02e-05	16906	protein_coding	Lmnb1
ENSMUSG00000054414	0.415498	6.17556	26.9256	2.12e-07	1.03e-05	66500	protein_coding	Slc30a7
ENSMUSG00000024913	-0.314205	8.25135	26.8637	2.19e-07	1.06e-05	16973	protein_coding	Lrp5
ENSMUSG00000071076	-0.370829	6.7796	26.8385	2.22e-07	1.07e-05	16478	protein_coding	Jund
ENSMUSG00000024338	0.401743	6.35271	26.8121	2.25e-07	1.09e-05	16913	protein_coding	Psmb8
ENSMUSG00000028018	0.46445	5.6671	26.8076	2.25e-07	1.09e-05	67553	protein_coding	Gstcd
ENSMUSG00000020657	0.590088	4.78333	26.807	2.25e-07	1.09e-05	217378	protein_coding	Dnajc27
ENSMUSG00000029134	1.37061	2.20985	26.7769	2.29e-07	1.1e-05	665270	protein_coding	Plb1
ENSMUSG00000018507	0.977945	3.13744	26.7379	2.33e-07	1.13e-05	22368	protein_coding	Trpv2
ENSMUSG00000033542	0.532063	5.1535	26.7261	2.35e-07	1.13e-05	54324	protein_coding	Arhgef5
ENSMUSG00000070565	0.42556	6.02579	26.7216	2.35e-07	1.13e-05	226525	protein_coding	Rasal2
ENSMUSG00000051910	-0.724333	4.05	26.7027	2.38e-07	1.14e-05	20679	protein_coding	Sox6
ENSMUSG00000020988	0.71408	4.10267	26.6888	2.39e-07	1.15e-05	217666	protein_coding	L2hgdh
ENSMUSG00000001473	0.333559	7.56505	26.6886	2.39e-07	1.15e-05	67951	protein_coding	Tubb6
ENSMUSG00000025510	0.519127	5.23897	26.6874	2.4e-07	1.15e-05	12476	protein_coding	Cd151
ENSMUSG00000031778	0.520334	5.22788	26.6523	2.44e-07	1.17e-05	20312	protein_coding	Cx3cl1
ENSMUSG00000021118	-1.53058	1.92953	26.6297	2.47e-07	1.18e-05	27260	protein_coding	Plek2
ENSMUSG00000052085	-1.38587	2.15911	26.6046	2.5e-07	1.2e-05	76088	protein_coding	Dock8
ENSMUSG00000038521	0.421307	6.0661	26.5914	2.52e-07	1.2e-05	50908	protein_coding	C1s
ENSMUSG00000022297	0.619212	4.58583	26.537	2.59e-07	1.24e-05	14368	protein_coding	Fzd6
ENSMUSG00000046721	-0.323293	7.8673	26.57	2.62e-07	1.25e-05	NA	pseudogene	Rpl14-ps1
ENSMUSG00000035967	-0.580335	4.81827	26.4821	2.67e-07	1.27e-05	236790	protein_coding	Ddx26b
ENSMUSG00000028773	-1.01145	3.02525	26.4606	2.69e-07	1.28e-05	14077	protein_coding	Fabp3
ENSMUSG00000040852	-0.470989	5.58444	26.4583	2.7e-07	1.28e-05	213556	protein_coding	Plekhh2
ENSMUSG00000024781	0.357023	6.94967	26.4292	2.74e-07	1.3e-05	16889	protein_coding	Lipa
ENSMUSG00000073434	-0.43916	5.8551	26.4236	2.75e-07	1.3e-05	106618	protein_coding	Wdr90
ENSMUSG00000091345	1.18574	2.57573	26.4177	2.77e-07	1.31e-05	665033	protein_coding	Col6a5
ENSMUSG00000029250	0.326881	7.7103	26.401	2.78e-07	1.32e-05	231329	protein_coding	Polr2b
ENSMUSG00000045092	0.447319	5.78058	26.3587	2.84e-07	1.34e-05	13609	protein_coding	S1pr1
ENSMUSG00000014846	-1.02438	2.98441	26.3148	2.91e-07	1.37e-05	67971	protein_coding	Tppp3
ENSMUSG00000028010	0.495694	5.38413	26.3129	2.92e-07	1.38e-05	68147	protein_coding	Gar1
ENSMUSG00000025151	0.293172	9.12611	26.3019	2.93e-07	1.38e-05	94275	protein_coding	Maged1
ENSMUSG00000032434	-0.441823	5.81639	26.2261	3.04e-07	1.43e-05	67213	protein_coding	Cmtm6
ENSMUSG00000002227	0.581226	4.79854	26.2235	3.05e-07	1.43e-05	17454	protein_coding	Mov10
ENSMUSG00000028341	1.19066	2.55129	26.1999	3.08e-07	1.45e-05	18124	protein_coding	Nr4a3
ENSMUSG00000059791	-0.455352	5.69572	26.1981	3.09e-07	1.45e-05	106582	protein_coding	Nrm
ENSMUSG00000030605	0.324897	7.73076	26.1866	3.11e-07	1.46e-05	17304	protein_coding	Mfge8
ENSMUSG00000015176	0.348262	7.09585	26.1366	3.19e-07	1.49e-05	70769	protein_coding	Nolc1
ENSMUSG00000046157	-0.608343	4.61253	26.086	3.27e-07	1.53e-05	268567	protein_coding	Tmem229b
ENSMUSG00000052539	0.394449	6.37545	26.0546	3.33e-07	1.56e-05	99470	protein_coding	Magi3
ENSMUSG00000045193	-0.52425	5.15464	26.039	3.35e-07	1.57e-05	12696	protein_coding	Cirbp
ENSMUSG00000020444	-0.640931	4.42207	26.0245	3.38e-07	1.58e-05	14923	protein_coding	Guk1
ENSMUSG00000044006	-1.78315	1.46365	26.012	3.4e-07	1.59e-05	68709	protein_coding	Cilp2
ENSMUSG00000038146	0.330511	7.5163	25.9384	3.53e-07	1.65e-05	18131	protein_coding	Notch3
ENSMUSG00000020458	0.305792	8.37512	25.936	3.54e-07	1.65e-05	68585	protein_coding	Rtn4
ENSMUSG00000022098	-0.338081	7.3062	25.9256	3.55e-07	1.65e-05	12153	protein_coding	Bmp1
ENSMUSG00000028248	-0.467479	5.57309	25.9167	3.57e-07	1.66e-05	66625	protein_coding	Sfrs18
ENSMUSG00000029004	0.323586	7.71509	25.8956	3.61e-07	1.68e-05	69188	protein_coding	Kmt2e
ENSMUSG00000028232	-0.478822	5.47996	25.8925	3.62e-07	1.68e-05	72098	protein_coding	Tmem68
ENSMUSG00000092341	-0.321178	7.7889	25.884	3.66e-07	1.69e-05	NA	lincRNA	Malat1
ENSMUSG00000001517	0.351347	6.98532	25.8642	3.67e-07	1.7e-05	14235	protein_coding	Foxm1
ENSMUSG00000046032	0.355423	6.91202	25.8471	3.7e-07	1.71e-05	55988	protein_coding	Snx12
ENSMUSG00000037058	-0.33796	7.29041	25.8134	3.77e-07	1.74e-05	67869	protein_coding	Paip2
ENSMUSG00000050088	0.465407	5.58375	25.7846	3.82e-07	1.77e-05	67912	protein_coding	1600012H06Rik
ENSMUSG00000020176	0.292211	8.97107	25.776	3.84e-07	1.77e-05	14783	protein_coding	Grb10
ENSMUSG00000032497	-0.425579	5.92958	25.7565	3.88e-07	1.79e-05	71268	protein_coding	Lrrfip2
ENSMUSG00000030123	0.41491	6.06003	25.7387	3.92e-07	1.8e-05	67784	protein_coding	Plxnd1
ENSMUSG00000055320	0.351342	6.96122	25.6987	4.01e-07	1.84e-05	21676	protein_coding	Tead1
ENSMUSG00000038886	-0.336493	7.3061	25.6847	4.03e-07	1.85e-05	140481	protein_coding	Man2a2
ENSMUSG00000027309	0.424953	5.93223	25.6809	4.04e-07	1.85e-05	228602	protein_coding	4930402H24Rik
ENSMUSG00000037896	0.333181	7.38452	25.6153	4.17e-07	1.91e-05	217864	protein_coding	Rcor1
ENSMUSG00000023045	-2.21075	0.961824	25.6012	4.21e-07	1.93e-05	223920	protein_coding	Soat2
ENSMUSG00000028641	-0.35052	6.95921	25.584	4.24e-07	1.94e-05	56401	protein_coding	Lepre1
ENSMUSG00000032186	-0.931124	3.19729	25.5797	4.25e-07	1.94e-05	50876	protein_coding	Tmod2
ENSMUSG00000026313	0.411169	6.0914	25.5761	4.26e-07	1.95e-05	208727	protein_coding	Hdac4
ENSMUSG00000019966	-0.359005	6.81722	25.5138	4.4e-07	2.01e-05	17311	protein_coding	Kitl
ENSMUSG00000087006	-1.37976	2.11381	25.4963	4.44e-07	2.02e-05	NA	lincRNA	Gm13889
ENSMUSG00000035152	0.318426	7.79729	25.4861	4.46e-07	2.03e-05	71770	protein_coding	Ap2b1
ENSMUSG00000035078	0.451366	5.67902	25.4829	4.47e-07	2.04e-05	210376	protein_coding	Mtmr9
ENSMUSG00000026667	-0.353263	6.89861	25.4368	4.58e-07	2.08e-05	16589	protein_coding	Uhmk1
ENSMUSG00000033855	0.398274	6.25177	25.4355	4.58e-07	2.08e-05	77057	protein_coding	Ston1
ENSMUSG00000030161	0.359202	6.80598	25.412	4.64e-07	2.11e-05	57436	protein_coding	Gabarapl1
ENSMUSG00000063838	1.29771	2.2722	25.356	4.78e-07	2.17e-05	58804	protein_coding	Cdc42ep5
ENSMUSG00000052271	-4.89848	-0.367498	25.321	4.86e-07	2.2e-05	17341	protein_coding	Bhlha15
ENSMUSG00000004677	-0.331051	7.38713	25.3179	4.87e-07	2.2e-05	17925	protein_coding	Myo9b
ENSMUSG00000032625	-0.879904	3.33985	25.2963	4.93e-07	2.23e-05	330267	protein_coding	Thsd7a
ENSMUSG00000001240	-1.60475	1.7115	25.2962	4.93e-07	2.23e-05	54409	protein_coding	Ramp2
ENSMUSG00000025967	-0.296788	8.59806	25.2637	5.01e-07	2.26e-05	55949	protein_coding	Eef1b2
ENSMUSG00000050708	-0.296578	8.60747	25.2588	5.03e-07	2.27e-05	14325	protein_coding	Ftl1
ENSMUSG00000072594	-0.415206	5.99783	25.2106	5.15e-07	2.32e-05	NA	pseudogene	Gm16439
ENSMUSG00000001750	-0.383186	6.44517	25.207	5.16e-07	2.32e-05	27060	protein_coding	Tcirg1
ENSMUSG00000031169	0.610592	4.54026	25.1805	5.23e-07	2.35e-05	53627	protein_coding	Porcn
ENSMUSG00000040258	-1.09799	2.71154	25.1632	5.28e-07	2.37e-05	104080	protein_coding	Nxph4
ENSMUSG00000025403	-0.341677	7.08417	25.1055	5.44e-07	2.44e-05	108037	protein_coding	Shmt2
ENSMUSG00000041592	-2.7751	0.42626	25.1005	5.45e-07	2.44e-05	237979	protein_coding	Sdk2
ENSMUSG00000052512	0.690635	4.10808	25.0753	5.52e-07	2.47e-05	78286	protein_coding	Nav2
ENSMUSG00000068739	-0.300217	8.36177	24.9555	5.88e-07	2.63e-05	20226	protein_coding	Sars
ENSMUSG00000049804	0.521247	5.10239	24.9427	5.95e-07	2.66e-05	100503043	protein_coding	Armcx4
ENSMUSG00000058672	0.507366	5.1969	24.9232	5.98e-07	2.67e-05	22151	protein_coding	Tubb2a
ENSMUSG00000046318	1.87817	1.29909	24.927	6e-07	2.68e-05	320924	protein_coding	Ccbe1
ENSMUSG00000025268	0.344612	6.98925	24.9124	6.01e-07	2.68e-05	80884	protein_coding	Maged2
ENSMUSG00000028385	-0.403714	6.1142	24.8977	6.06e-07	2.7e-05	209131	protein_coding	Snx30
ENSMUSG00000025140	-0.53872	4.97807	24.8626	6.17e-07	2.74e-05	209027	protein_coding	Pycr1
ENSMUSG00000034342	0.459861	5.55875	24.8603	6.17e-07	2.74e-05	12402	protein_coding	Cbl
ENSMUSG00000018707	0.301708	8.31023	24.9225	6.19e-07	2.75e-05	13424	protein_coding	Dync1h1
ENSMUSG00000029860	0.381879	6.42575	24.8513	6.2e-07	2.75e-05	22793	protein_coding	Zyx
ENSMUSG00000002948	-0.448181	5.65356	24.837	6.25e-07	2.77e-05	26400	protein_coding	Map2k7
ENSMUSG00000036599	0.401097	6.13571	24.7399	6.57e-07	2.91e-05	59031	protein_coding	Chst12
ENSMUSG00000015243	-0.639585	4.33724	24.7275	6.61e-07	2.93e-05	11303	protein_coding	Abca1
ENSMUSG00000024597	0.390563	6.28	24.7145	6.66e-07	2.94e-05	20496	protein_coding	Slc12a2
ENSMUSG00000056216	-0.357225	6.75397	24.6799	6.78e-07	2.99e-05	12611	protein_coding	Cebpg
ENSMUSG00000050105	-2.3127	0.813633	24.6796	6.78e-07	2.99e-05	72690	protein_coding	Grrp1
ENSMUSG00000027082	-1.21122	2.3991	24.6664	6.83e-07	3.01e-05	21788	protein_coding	Tfpi
ENSMUSG00000022125	0.392062	6.2493	24.6291	6.96e-07	3.07e-05	211286	protein_coding	Cln5
ENSMUSG00000036737	-0.372039	6.53599	24.6263	6.97e-07	3.07e-05	108737	protein_coding	Oxsr1
ENSMUSG00000018906	-0.292053	8.63109	24.5823	7.13e-07	3.14e-05	18452	protein_coding	P4ha2
ENSMUSG00000021987	0.359851	6.7015	24.5373	7.3e-07	3.21e-05	219135	protein_coding	Mtmr6
ENSMUSG00000047428	0.842462	3.42995	24.5356	7.31e-07	3.21e-05	106565	protein_coding	Dlk2
ENSMUSG00000032058	0.515578	5.10644	24.4678	7.57e-07	3.32e-05	73699	protein_coding	Ppp2r1b
ENSMUSG00000037805	-0.533507	4.9834	24.4564	7.61e-07	3.33e-05	19896	protein_coding	Rpl10a
ENSMUSG00000006782	-0.385806	6.31614	24.4515	7.63e-07	3.34e-05	12799	protein_coding	Cnp
ENSMUSG00000024795	0.321616	7.49459	24.4506	7.64e-07	3.34e-05	240641	protein_coding	Kif20b
ENSMUSG00000029386	0.552462	4.85643	24.4311	7.71e-07	3.37e-05	67978	protein_coding	Tctn2
ENSMUSG00000024251	0.510924	5.13545	24.4263	7.73e-07	3.38e-05	240174	protein_coding	Thada
ENSMUSG00000037890	0.408558	6.0008	24.4102	7.81e-07	3.41e-05	213081	protein_coding	Wdr19
ENSMUSG00000049775	-0.292359	8.56431	24.3977	7.85e-07	3.42e-05	19241	protein_coding	Tmsb4x
ENSMUSG00000035778	0.495675	5.24141	24.3877	7.89e-07	3.43e-05	14594	protein_coding	Ggta1
ENSMUSG00000028943	-1.15197	2.52143	24.3712	7.96e-07	3.46e-05	56226	protein_coding	Espn
ENSMUSG00000053965	0.731844	3.86888	24.3441	8.07e-07	3.51e-05	242202	protein_coding	Pde5a
ENSMUSG00000020766	-0.304852	8.0145	24.33	8.13e-07	3.53e-05	14635	protein_coding	Galk1
ENSMUSG00000062232	0.401356	6.084	24.3088	8.22e-07	3.57e-05	76089	protein_coding	Rapgef2
ENSMUSG00000067818	0.32256	7.43919	24.3038	8.24e-07	3.57e-05	98932	protein_coding	Myl9
ENSMUSG00000063882	-0.374257	6.47134	24.2963	8.27e-07	3.58e-05	66576	protein_coding	Uqcrh
ENSMUSG00000025355	0.450779	5.59045	24.2878	8.31e-07	3.59e-05	58223	protein_coding	Mmp19
ENSMUSG00000033854	3.46281	0.0461735	24.2068	8.67e-07	3.75e-05	72258	protein_coding	Kcnk10
ENSMUSG00000043483	-0.33159	7.17825	24.2011	8.69e-07	3.75e-05	NA	pseudogene	Gm6863
ENSMUSG00000035530	-0.344979	6.89052	24.1909	8.74e-07	3.77e-05	20918	protein_coding	Eif1
ENSMUSG00000038301	0.442873	5.65014	24.177	8.8e-07	3.79e-05	71982	protein_coding	Snx10
ENSMUSG00000022974	-0.440971	5.66095	24.1403	8.99e-07	3.87e-05	67367	protein_coding	Paxbp1
ENSMUSG00000046410	-1.07524	2.70812	24.1276	9.03e-07	3.89e-05	52150	protein_coding	Kcnk6
ENSMUSG00000025324	0.496255	5.21561	24.1062	9.13e-07	3.93e-05	11982	protein_coding	Atp10a
ENSMUSG00000020875	-0.48083	5.3253	24.0701	9.3e-07	4e-05	15417	protein_coding	Hoxb9
ENSMUSG00000068220	0.271763	10.05	24.0635	9.34e-07	4.01e-05	16852	protein_coding	Lgals1
ENSMUSG00000031451	-0.307771	7.84761	24.0486	9.43e-07	4.04e-05	14456	protein_coding	Gas6
ENSMUSG00000027784	-0.537388	4.92673	24.0273	9.51e-07	4.08e-05	242083	protein_coding	Ppm1l
ENSMUSG00000019210	-0.318952	7.48635	24.019	9.55e-07	4.09e-05	11973	protein_coding	Atp6v1e1
ENSMUSG00000026288	-3.4868	-0.00126616	24.0178	9.56e-07	4.09e-05	16331	protein_coding	Inpp5d
ENSMUSG00000034845	-0.963318	3.01875	23.9906	9.7e-07	4.14e-05	84094	protein_coding	Plvap
ENSMUSG00000043079	0.433528	5.71689	23.9865	9.72e-07	4.15e-05	104027	protein_coding	Synpo
ENSMUSG00000030098	-6.84427	-0.689509	23.9551	9.88e-07	4.21e-05	243547	protein_coding	Grip2
ENSMUSG00000052713	-0.507358	5.12049	23.9396	9.96e-07	4.24e-05	269023	protein_coding	Zfp608
ENSMUSG00000037990	0.648624	4.23427	23.8817	1.03e-06	4.37e-05	237353	protein_coding	Sh3rf3
ENSMUSG00000005682	-0.3858	6.24866	23.877	1.03e-06	4.37e-05	103135	protein_coding	Pan2
ENSMUSG00000026121	-0.512578	5.07909	23.8737	1.03e-06	4.37e-05	20353	protein_coding	Sema4c
ENSMUSG00000068794	6.8488	-0.651019	23.8733	1.03e-06	4.37e-05	213945	protein_coding	Col28a1
ENSMUSG00000030790	-0.5599	4.75456	23.8727	1.03e-06	4.37e-05	11535	protein_coding	Adm
ENSMUSG00000020863	-0.349315	6.78386	23.8641	1.04e-06	4.39e-05	67684	protein_coding	Luc7l3
ENSMUSG00000032097	0.296524	8.22716	23.8338	1.05e-06	4.46e-05	13209	protein_coding	Ddx6
ENSMUSG00000033420	0.308291	7.76878	23.7613	1.09e-06	4.62e-05	69538	protein_coding	Antxr1
ENSMUSG00000069808	0.530767	4.95478	23.7526	1.1e-06	4.63e-05	116972	protein_coding	Fam57a
ENSMUSG00000028565	0.369175	6.48566	23.7524	1.1e-06	4.63e-05	18027	protein_coding	Nfia
ENSMUSG00000038187	-0.630883	4.31376	23.7518	1.1e-06	4.63e-05	68815	protein_coding	Btbd10
ENSMUSG00000028796	-0.36769	6.50153	23.734	1.11e-06	4.67e-05	54383	protein_coding	Phc2
ENSMUSG00000024668	-0.473475	5.3541	23.7094	1.12e-06	4.73e-05	66072	protein_coding	Sdhaf2
ENSMUSG00000043501	-1.01505	2.8672	23.7485	1.13e-06	4.74e-05	107753	protein_coding	Lgals2
ENSMUSG00000019699	0.31854	7.43436	23.6781	1.14e-06	4.8e-05	23797	protein_coding	Akt3
ENSMUSG00000016087	-0.937131	3.07265	23.6717	1.14e-06	4.81e-05	14247	protein_coding	Fli1
ENSMUSG00000003166	0.338533	6.92904	23.6007	1.19e-06	4.99e-05	13356	protein_coding	Dgcr2
ENSMUSG00000070044	0.393336	6.11234	23.5957	1.19e-06	4.99e-05	212326	protein_coding	Fam149a
ENSMUSG00000025265	0.389511	6.16375	23.5803	1.2e-06	5.03e-05	14163	protein_coding	Fgd1
ENSMUSG00000009681	0.487196	5.23863	23.5301	1.23e-06	5.16e-05	110279	protein_coding	Bcr
ENSMUSG00000026384	-0.371156	6.42664	23.5106	1.24e-06	5.21e-05	19258	protein_coding	Ptpn4
ENSMUSG00000055044	0.597032	4.49514	23.4962	1.25e-06	5.24e-05	54132	protein_coding	Pdlim1
ENSMUSG00000037355	0.524337	4.97541	23.466	1.27e-06	5.32e-05	71101	protein_coding	Uvssa
ENSMUSG00000006651	-1.24317	2.26028	23.4642	1.27e-06	5.32e-05	11803	protein_coding	Aplp1
ENSMUSG00000029480	0.462407	5.42723	23.4615	1.28e-06	5.32e-05	208144	protein_coding	Dhx37
ENSMUSG00000021973	0.343314	6.83359	23.4576	1.28e-06	5.33e-05	68514	protein_coding	Micu2
ENSMUSG00000040620	-0.444871	5.56961	23.4451	1.29e-06	5.36e-05	216877	protein_coding	Dhx33
ENSMUSG00000022610	-0.610858	4.40297	23.4317	1.3e-06	5.39e-05	29857	protein_coding	Mapk12
ENSMUSG00000060802	0.269395	9.86823	23.3949	1.32e-06	5.49e-05	12010	protein_coding	B2m
ENSMUSG00000019539	-0.284264	8.65918	23.3841	1.33e-06	5.52e-05	52377	protein_coding	Rcn3
ENSMUSG00000029755	0.441598	5.59441	23.3595	1.35e-06	5.58e-05	13395	protein_coding	Dlx5
ENSMUSG00000032316	-0.399004	6.00047	23.3183	1.37e-06	5.7e-05	102414	protein_coding	Clk3
ENSMUSG00000027177	0.308731	7.64771	23.266	1.41e-06	5.85e-05	15259	protein_coding	Hipk3
ENSMUSG00000020228	-0.344156	6.79348	23.2484	1.43e-06	5.9e-05	117599	protein_coding	Helb
ENSMUSG00000016552	0.332829	6.98747	23.232	1.44e-06	5.95e-05	239554	protein_coding	Foxred2
ENSMUSG00000017774	0.274389	9.22747	23.2298	1.44e-06	5.95e-05	17913	protein_coding	Myo1c
ENSMUSG00000097039	-0.584766	4.53812	23.1732	1.48e-06	6.12e-05	NA	lincRNA	Pvt1
ENSMUSG00000027808	-0.30317	7.80441	23.1485	1.5e-06	6.19e-05	28146	protein_coding	Serp1
ENSMUSG00000027955	0.390035	6.10564	23.1452	1.5e-06	6.2e-05	68659	protein_coding	Fam198b
ENSMUSG00000068290	-0.38036	6.23727	23.1169	1.53e-06	6.29e-05	77006	protein_coding	Ddrgk1
ENSMUSG00000042607	-1.57136	1.62541	23.103	1.54e-06	6.33e-05	65255	protein_coding	Asb4
ENSMUSG00000003865	0.302553	7.81452	23.0903	1.55e-06	6.36e-05	14936	protein_coding	Gys1
ENSMUSG00000037411	0.328047	7.07686	23.0901	1.55e-06	6.36e-05	18787	protein_coding	Serpine1
ENSMUSG00000015092	-0.355952	6.59533	23.0784	1.56e-06	6.39e-05	59022	protein_coding	Edf1
ENSMUSG00000029434	0.362772	6.49927	23.0646	1.57e-06	6.43e-05	77573	protein_coding	Vps33a
ENSMUSG00000021782	0.365193	6.46524	23.0592	1.57e-06	6.44e-05	71228	protein_coding	Dlg5
ENSMUSG00000021840	0.370093	6.38748	23.0467	1.58e-06	6.48e-05	218975	protein_coding	Mapk1ip1l
ENSMUSG00000014496	0.351888	6.64986	23.0177	1.61e-06	6.57e-05	105522	protein_coding	Ankrd28
ENSMUSG00000046879	0.442355	5.55858	23.0093	1.61e-06	6.59e-05	15944	protein_coding	Irgm1
ENSMUSG00000058571	0.361151	6.51533	23.0055	1.62e-06	6.6e-05	23888	protein_coding	Gpc6
ENSMUSG00000021965	0.4811	5.24263	23.0036	1.62e-06	6.6e-05	219114	protein_coding	Ska3
ENSMUSG00000032207	-3.05274	0.140922	23.0008	1.62e-06	6.61e-05	15450	protein_coding	Lipc
ENSMUSG00000035151	-0.455018	5.44619	22.9936	1.63e-06	6.62e-05	244548	protein_coding	Elmod2
ENSMUSG00000029201	0.291996	8.18509	22.9566	1.66e-06	6.75e-05	22235	protein_coding	Ugdh
ENSMUSG00000063873	0.561485	4.67363	22.9414	1.67e-06	6.8e-05	94249	protein_coding	Slc24a3
ENSMUSG00000033295	-0.346801	6.71462	22.9295	1.68e-06	6.83e-05	19268	protein_coding	Ptprf
ENSMUSG00000026872	0.31639	7.34883	22.9235	1.69e-06	6.85e-05	24136	protein_coding	Zeb2
ENSMUSG00000028886	0.402487	5.9193	22.9061	1.7e-06	6.9e-05	14050	protein_coding	Eya3
ENSMUSG00000034377	0.351043	6.64886	22.8971	1.71e-06	6.93e-05	68842	protein_coding	Tulp4
ENSMUSG00000020032	-0.282478	8.59663	22.8853	1.72e-06	6.97e-05	77976	protein_coding	Nuak1
ENSMUSG00000058690	0.34448	6.74667	22.877	1.73e-06	6.99e-05	72972	protein_coding	Ccser2
ENSMUSG00000029516	0.395847	5.99434	22.8714	1.73e-06	7e-05	12704	protein_coding	Cit
ENSMUSG00000028121	0.4478	5.50016	22.871	1.73e-06	7e-05	29815	protein_coding	Bcar3
ENSMUSG00000029465	0.323185	7.15664	22.862	1.74e-06	7.03e-05	56378	protein_coding	Arpc3
ENSMUSG00000034560	-0.321519	7.19606	22.8588	1.75e-06	7.04e-05	319277	protein_coding	A230046K03Rik
ENSMUSG00000037712	0.296773	7.96033	22.8368	1.77e-06	7.11e-05	218952	protein_coding	Fermt2
ENSMUSG00000036199	-0.332931	6.92524	22.8159	1.79e-06	7.18e-05	67184	protein_coding	Ndufa13
ENSMUSG00000017754	-0.27924	8.7272	22.7834	1.82e-06	7.3e-05	18830	protein_coding	Pltp
ENSMUSG00000044533	-0.29995	7.83399	22.7807	1.83e-06	7.33e-05	16898	protein_coding	Rps2
ENSMUSG00000026932	0.471029	5.30091	22.7638	1.83e-06	7.36e-05	67991	protein_coding	Nacc2
ENSMUSG00000053398	-0.517281	4.96367	22.7477	1.85e-06	7.42e-05	236539	protein_coding	Phgdh
ENSMUSG00000040997	0.377036	6.24391	22.745	1.85e-06	7.42e-05	105501	protein_coding	Abhd4
ENSMUSG00000022307	0.317635	7.26932	22.6876	1.91e-06	7.64e-05	170719	protein_coding	Oxr1
ENSMUSG00000047557	0.503482	5.0557	22.6864	1.91e-06	7.64e-05	17035	protein_coding	Lxn
ENSMUSG00000051510	-0.319899	7.20309	22.6658	1.93e-06	7.71e-05	17134	protein_coding	Mafg
ENSMUSG00000049100	-2.68132	0.350525	22.6389	1.96e-06	7.82e-05	18526	protein_coding	Pcdh10
ENSMUSG00000032925	1.38722	1.96498	22.6299	1.97e-06	7.85e-05	223272	protein_coding	Itgbl1
ENSMUSG00000097908	0.535621	4.82045	22.5675	2.03e-06	8.1e-05	NA	lincRNA	4933404O12Rik
ENSMUSG00000063286	2.75046	0.329092	22.5595	2.04e-06	8.13e-05	NA	pseudogene	Gm8995
ENSMUSG00000015937	-0.380303	6.16768	22.5425	2.06e-06	8.19e-05	26914	protein_coding	H2afy
ENSMUSG00000034910	-0.424814	5.66844	22.5044	2.1e-06	8.35e-05	72135	protein_coding	Pygo1
ENSMUSG00000003731	0.329975	6.93515	22.475	2.13e-06	8.47e-05	16650	protein_coding	Kpna6
ENSMUSG00000052331	-0.448087	5.45998	22.4645	2.14e-06	8.51e-05	329154	protein_coding	Ankrd44
ENSMUSG00000093904	-0.382679	6.12401	22.4609	2.15e-06	8.52e-05	67952	protein_coding	Tomm20
ENSMUSG00000021929	0.344402	6.69236	22.4069	2.21e-06	8.76e-05	16648	protein_coding	Kpna3
ENSMUSG00000078945	2.25551	0.753541	22.4006	2.22e-06	8.78e-05	17948	protein_coding	Naip2
ENSMUSG00000042419	-0.517644	4.93491	22.3992	2.22e-06	8.78e-05	18038	protein_coding	Nfkbil1
ENSMUSG00000001229	0.35648	6.50944	22.3633	2.26e-06	8.93e-05	224897	protein_coding	Dpp9
ENSMUSG00000032601	0.325686	7.00638	22.3567	2.27e-06	8.96e-05	19087	protein_coding	Prkar2a
ENSMUSG00000047434	0.35342	6.54779	22.3172	2.31e-06	9.14e-05	268880	protein_coding	Xxylt1
ENSMUSG00000034021	0.295999	7.86092	22.3002	2.34e-06	9.21e-05	100710	protein_coding	Pds5b
ENSMUSG00000027603	0.666077	4.0297	22.2879	2.35e-06	9.26e-05	207182	protein_coding	Ggt7
ENSMUSG00000033904	-0.396124	5.92456	22.2795	2.36e-06	9.29e-05	101565	protein_coding	Ccp110
ENSMUSG00000007603	-0.581309	4.48867	22.2789	2.36e-06	9.29e-05	224907	protein_coding	Dus3l
ENSMUSG00000049929	0.508235	4.99114	22.2683	2.37e-06	9.33e-05	78134	protein_coding	Lpar4
ENSMUSG00000032352	-0.609852	4.31625	22.2493	2.4e-06	9.42e-05	214345	protein_coding	Lrrc1
ENSMUSG00000003573	-0.366501	6.33713	22.2369	2.41e-06	9.47e-05	26558	protein_coding	Homer3
ENSMUSG00000009035	-0.324337	7.01395	22.2292	2.42e-06	9.5e-05	223693	protein_coding	Tmem184b
ENSMUSG00000040451	0.511139	4.96828	22.2193	2.44e-06	9.55e-05	208449	protein_coding	Sgms1
ENSMUSG00000039914	-0.552638	4.66422	22.1895	2.47e-06	9.69e-05	210582	protein_coding	Coq10a
ENSMUSG00000022103	-1.77487	1.24957	22.1844	2.48e-06	9.7e-05	14586	protein_coding	Gfra2
ENSMUSG00000039202	0.365343	6.34459	22.1331	2.55e-06	9.96e-05	54608	protein_coding	Abhd2
ENSMUSG00000047787	-1.24617	2.17503	22.1197	2.57e-06	0.000100213	396184	protein_coding	Flrt1
ENSMUSG00000026594	-0.487902	5.11302	22.0677	2.64e-06	0.000102879	78255	protein_coding	Ralgps2
ENSMUSG00000022844	0.393276	5.93626	22.0621	2.64e-06	0.0001031	72599	protein_coding	Pdia5
ENSMUSG00000029910	0.34706	6.60894	22.0404	2.67e-06	0.00010419	56150	protein_coding	Mad2l1
ENSMUSG00000041540	0.787112	3.46662	22.0167	2.71e-06	0.000105396	20678	protein_coding	Sox5
ENSMUSG00000020422	0.288797	8.0588	21.9975	2.73e-06	0.000106374	319939	protein_coding	Tns3
ENSMUSG00000006932	0.258253	10.2593	21.9885	2.75e-06	0.000106788	12387	protein_coding	Ctnnb1
ENSMUSG00000020315	0.271372	8.88486	21.9846	2.75e-06	0.000106919	20742	protein_coding	Sptbn1
ENSMUSG00000033863	-0.534168	4.77406	21.9761	2.76e-06	0.000107309	16601	protein_coding	Klf9
ENSMUSG00000032867	0.305802	7.46352	21.9672	2.78e-06	0.000107686	231672	protein_coding	Fbxw8
ENSMUSG00000040761	-0.349414	6.56282	21.9663	2.78e-06	0.000107686	56381	protein_coding	Spen
ENSMUSG00000027035	0.374586	6.18031	21.9478	2.81e-06	0.000108642	241447	protein_coding	Cers6
ENSMUSG00000003847	0.287513	8.09437	21.9321	2.83e-06	0.000109449	54446	protein_coding	Nfat5
ENSMUSG00000029544	-3.18355	0.0234029	21.9271	2.84e-06	0.000109643	29867	protein_coding	Cabp1
ENSMUSG00000022010	0.325736	6.93694	21.918	2.85e-06	0.000110081	21807	protein_coding	Tsc22d1
ENSMUSG00000070407	-1.39125	1.9033	21.9058	2.87e-06	0.000110693	54710	protein_coding	Hs3st3b1
ENSMUSG00000018669	-0.358438	6.42164	21.8966	2.88e-06	0.00011114	80280	protein_coding	Cdk5rap3
ENSMUSG00000040667	-0.321008	7.0337	21.8893	2.89e-06	0.000111471	19069	protein_coding	Nup88
ENSMUSG00000042712	-0.275535	8.64143	21.8855	2.94e-06	0.000113211	22381	protein_coding	Wbp5
ENSMUSG00000038371	0.320132	7.05155	21.8536	2.95e-06	0.000113389	319934	protein_coding	Sbf2
ENSMUSG00000075284	0.400297	5.84457	21.8346	2.98e-06	0.000114427	215280	protein_coding	Wipf1
ENSMUSG00000029103	0.338672	6.70941	21.8097	3.01e-06	0.000115829	16976	protein_coding	Lrpap1
ENSMUSG00000026623	0.309595	7.31905	21.8066	3.02e-06	0.000115924	226856	protein_coding	Lpgat1
ENSMUSG00000029033	-0.419301	5.65706	21.7993	3.03e-06	0.000116273	140500	protein_coding	Acap3
ENSMUSG00000074934	-0.886063	3.1053	21.7568	3.1e-06	0.000118786	23892	protein_coding	Grem1
ENSMUSG00000020721	0.368808	6.23724	21.7149	3.18e-06	0.000121798	78455	protein_coding	Helz
ENSMUSG00000023953	0.358334	6.3975	21.6838	3.22e-06	0.000123196	80905	protein_coding	Polh
ENSMUSG00000001313	-0.534755	4.7433	21.678	3.23e-06	0.000123473	11858	protein_coding	Rnd2
ENSMUSG00000050730	0.487373	5.08645	21.6439	3.29e-06	0.000125591	71544	protein_coding	Arhgap42
ENSMUSG00000064043	0.489332	5.07094	21.6271	3.32e-06	0.000126595	224829	protein_coding	Trerf1
ENSMUSG00000040711	-0.286775	8.03906	21.6252	3.32e-06	0.00012662	268396	protein_coding	Sh3pxd2b
ENSMUSG00000026425	-0.307963	7.31925	21.5886	3.38e-06	0.000128962	14270	protein_coding	Srgap2
ENSMUSG00000035357	0.438006	5.46885	21.5278	3.49e-06	0.000132988	55983	protein_coding	Pdzrn3
ENSMUSG00000024063	0.346405	6.55778	21.5266	3.49e-06	0.000132988	77889	protein_coding	Lbh
ENSMUSG00000020137	0.535969	4.72644	21.5226	3.5e-06	0.000133158	66816	protein_coding	Thap2
ENSMUSG00000038527	0.709353	3.75982	21.508	3.53e-06	0.000134077	232371	protein_coding	C1rl
ENSMUSG00000063457	-0.2634	9.28641	21.5068	3.54e-06	0.00013426	20054	protein_coding	Rps15
ENSMUSG00000090000	-0.414864	5.67064	21.4968	3.55e-06	0.000134651	66191	protein_coding	Ier3ip1
ENSMUSG00000040746	-0.41098	5.70313	21.4512	3.63e-06	0.000137779	70510	protein_coding	Rnf167
ENSMUSG00000030353	-0.913375	3.00658	21.4495	3.64e-06	0.000137797	21679	protein_coding	Tead4
ENSMUSG00000042644	-0.31973	6.98094	21.4236	3.69e-06	0.000139564	16440	protein_coding	Itpr3
ENSMUSG00000027774	0.371284	6.16222	21.4221	3.69e-06	0.000139564	28030	protein_coding	Gfm1
ENSMUSG00000001020	0.317634	7.03412	21.4202	3.7e-06	0.000139841	20198	protein_coding	S100a4
ENSMUSG00000033249	-0.519918	4.82781	21.4113	3.71e-06	0.000140134	26386	protein_coding	Hsf4
ENSMUSG00000020156	-0.347701	6.52041	21.3913	3.75e-06	0.000141495	68114	protein_coding	Mum1
ENSMUSG00000030096	0.28889	7.89584	21.384	3.76e-06	0.000141921	21366	protein_coding	Slc6a6
ENSMUSG00000020840	-0.316352	7.05449	21.3722	3.79e-06	0.000142686	104184	protein_coding	Blmh
ENSMUSG00000032340	0.292929	7.74685	21.3659	3.8e-06	0.00014305	18007	protein_coding	Neo1
ENSMUSG00000028059	-0.294617	7.68594	21.3612	3.81e-06	0.000143291	16800	protein_coding	Arhgef2
ENSMUSG00000032024	-0.337445	6.6702	21.3519	3.83e-06	0.000143874	71566	protein_coding	Clmp
ENSMUSG00000043411	-0.35318	6.43383	21.3502	3.83e-06	0.000143893	170707	protein_coding	Usp48
ENSMUSG00000032419	0.388257	5.92069	21.3414	3.85e-06	0.000144444	76365	protein_coding	Tbx18
ENSMUSG00000024998	0.379195	6.0374	21.3387	3.85e-06	0.000144537	74055	protein_coding	Plce1
ENSMUSG00000021143	0.297985	7.56109	21.2952	3.94e-06	0.000147637	217893	protein_coding	Pacs2
ENSMUSG00000091387	0.735222	3.62602	21.295	3.94e-06	0.000147637	218476	protein_coding	Gcnt4
ENSMUSG00000035172	-0.38796	5.9159	21.2875	3.96e-06	0.000148108	217198	protein_coding	Plekhh3
ENSMUSG00000097415	0.505645	4.92981	21.2797	3.97e-06	0.000148591	NA	lincRNA	AU020206
ENSMUSG00000071567	-2.46253	0.444665	21.2685	4e-06	0.000149238	NA	lincRNA	A830039N20Rik
ENSMUSG00000050148	0.3617	6.2848	21.2496	4.04e-06	0.000150597	54609	protein_coding	Ubqln2
ENSMUSG00000029759	0.435924	5.4611	21.2386	4.06e-06	0.000151244	269823	protein_coding	Pon3
ENSMUSG00000044340	0.390635	5.88629	21.2385	4.06e-06	0.000151244	98432	protein_coding	Phlpp1
ENSMUSG00000029621	0.317828	6.98952	21.2027	4.14e-06	0.000153974	56443	protein_coding	Arpc1a
ENSMUSG00000025157	0.421851	5.5781	21.1546	4.24e-06	0.000157771	74168	protein_coding	Zdhhc16
ENSMUSG00000036257	-0.36743	6.18086	21.1488	4.26e-06	0.000158127	67452	protein_coding	Pnpla8
ENSMUSG00000049553	0.401051	5.77117	21.1249	4.31e-06	0.000159987	20019	protein_coding	Polr1a
ENSMUSG00000036752	0.329432	6.77114	21.1153	4.34e-06	0.000160937	227613	protein_coding	Tubb4b
ENSMUSG00000072640	-1.209	2.18614	21.0738	4.42e-06	0.000164056	66274	protein_coding	Lyrm9
ENSMUSG00000035246	0.670805	3.91194	21.0407	4.5e-06	0.000166789	236899	protein_coding	Pcyt1b
ENSMUSG00000029310	0.35432	6.37419	21.0346	4.52e-06	0.000167194	74167	protein_coding	Nudt9
ENSMUSG00000036894	0.483256	5.06417	21.0175	4.56e-06	0.000168563	74012	protein_coding	Rap2b
ENSMUSG00000026197	-0.531109	4.70984	21.0131	4.57e-06	0.000168823	68818	protein_coding	Zfand2b
ENSMUSG00000028149	0.297417	7.5064	20.973	4.66e-06	0.000172269	229877	protein_coding	Rap1gds1
ENSMUSG00000052957	0.309	7.16917	20.9701	4.67e-06	0.000172398	14451	protein_coding	Gas1
ENSMUSG00000033306	0.297371	7.50461	20.9577	4.71e-06	0.000173644	210126	protein_coding	Lpp
ENSMUSG00000032536	0.387969	5.88603	20.9467	4.73e-06	0.000174249	67095	protein_coding	Trak1
ENSMUSG00000073016	0.599954	4.27189	20.9362	4.75e-06	0.000175077	331487	protein_coding	Uprt
ENSMUSG00000002718	0.294902	7.57643	20.924	4.78e-06	0.000176063	110750	protein_coding	Cse1l
ENSMUSG00000030867	0.376869	6.01688	20.9173	4.8e-06	0.00017655	18817	protein_coding	Plk1
ENSMUSG00000020326	0.31627	6.96985	20.8901	4.87e-06	0.000178939	12450	protein_coding	Ccng1
ENSMUSG00000020773	-0.352879	6.37452	20.8879	4.88e-06	0.000179005	217333	protein_coding	Trim47
ENSMUSG00000048644	-0.646927	4.00928	20.8775	4.9e-06	0.000179841	330695	protein_coding	Ctxn1
ENSMUSG00000037999	0.833857	3.22056	20.8715	4.92e-06	0.000180276	212285	protein_coding	Arap2
ENSMUSG00000038086	-1.44204	1.71144	20.8519	4.97e-06	0.000181995	69253	protein_coding	Hspb2
ENSMUSG00000054364	0.425465	5.51687	20.8461	4.98e-06	0.00018235	11852	protein_coding	Rhob
ENSMUSG00000026782	-0.330003	6.72466	20.8452	4.99e-06	0.00018235	329165	protein_coding	Abi2
ENSMUSG00000023092	0.314378	7.00115	20.8092	5.08e-06	0.00018567	14199	protein_coding	Fhl1
ENSMUSG00000031644	-0.374455	6.03344	20.8058	5.09e-06	0.000185863	18004	protein_coding	Nek1
ENSMUSG00000036442	-0.386892	5.8794	20.7897	5.13e-06	0.000187294	59016	protein_coding	Thap11
ENSMUSG00000035847	0.312145	7.05051	20.7759	5.17e-06	0.000188506	15931	protein_coding	Ids
ENSMUSG00000020605	0.375241	6.01122	20.6925	5.4e-06	0.000196744	58240	protein_coding	Hs1bp3
ENSMUSG00000022105	-0.390149	5.83401	20.6638	5.48e-06	0.000199572	19645	protein_coding	Rb1
ENSMUSG00000026255	-1.75055	1.18555	20.6469	5.53e-06	0.000201191	98363	protein_coding	Efhd1
ENSMUSG00000087590	-0.733446	3.5705	20.5978	5.67e-06	0.000206257	NA	lincRNA	2410004N09Rik
ENSMUSG00000031207	0.257409	9.31692	20.588	5.7e-06	0.000207039	17698	protein_coding	Msn
ENSMUSG00000020038	-0.420268	5.53684	20.5877	5.7e-06	0.000207039	12952	protein_coding	Cry1
ENSMUSG00000054934	0.605843	4.20954	20.5842	5.71e-06	0.000207273	58802	protein_coding	Kcnmb4
ENSMUSG00000042520	0.282838	7.91605	20.5764	5.74e-06	0.000207962	74383	protein_coding	Ubap2l
ENSMUSG00000032014	0.631302	4.07122	20.5729	5.75e-06	0.000208182	102644	protein_coding	Oaf
ENSMUSG00000019558	0.331311	6.67065	20.5708	5.75e-06	0.000208264	102857	protein_coding	Slc6a8
ENSMUSG00000074971	-2.20334	0.648763	20.5469	5.83e-06	0.00021072	67606	protein_coding	Fibin
ENSMUSG00000051154	-0.354355	6.30106	20.5348	5.86e-06	0.000211902	12238	protein_coding	Commd3
ENSMUSG00000028405	0.338183	6.55534	20.503	5.96e-06	0.000215289	11428	protein_coding	Aco1
ENSMUSG00000039116	0.550498	4.53579	20.4834	6.02e-06	0.000217235	215798	protein_coding	Gpr126
ENSMUSG00000028664	-0.72937	3.57944	20.4829	6.02e-06	0.000217235	13844	protein_coding	Ephb2
ENSMUSG00000020810	-1.11122	2.36593	20.4746	6.05e-06	0.000218004	114886	protein_coding	Cygb
ENSMUSG00000035392	0.432436	5.42077	20.4733	6.05e-06	0.000218004	227801	protein_coding	Dennd1a
ENSMUSG00000035299	0.611731	4.16663	20.4642	6.08e-06	0.000218887	17318	protein_coding	Mid1
ENSMUSG00000056427	-0.364558	6.12972	20.4369	6.17e-06	0.000221865	20564	protein_coding	Slit3
ENSMUSG00000025314	-0.505257	4.84508	20.4161	6.24e-06	0.000224123	19271	protein_coding	Ptprj
ENSMUSG00000029122	0.312874	6.95996	20.3902	6.32e-06	0.000227011	59056	protein_coding	Evc
ENSMUSG00000031936	-3.97391	-0.399988	20.3844	6.34e-06	0.000227528	244698	protein_coding	Hephl1
ENSMUSG00000024912	0.857492	3.10987	20.3539	6.44e-06	0.000231011	14283	protein_coding	Fosl1
ENSMUSG00000030087	-0.843446	3.14161	20.3043	6.61e-06	0.000236907	66277	protein_coding	Klf15
ENSMUSG00000041870	0.293412	7.47714	20.2862	6.68e-06	0.000238982	68420	protein_coding	Ankrd13a
ENSMUSG00000022000	0.359966	6.17918	20.2692	6.74e-06	0.000240941	67302	protein_coding	Zc3h13
ENSMUSG00000021913	0.803158	3.28286	20.2647	6.75e-06	0.000241328	239017	protein_coding	Ogdhl
ENSMUSG00000021130	-1.47794	1.59291	20.2509	6.8e-06	0.000242902	108760	protein_coding	Galnt16
ENSMUSG00000043909	0.36346	6.12323	20.2463	6.82e-06	0.000243308	27223	protein_coding	Trp53bp1
ENSMUSG00000072812	0.409131	5.6065	20.2036	6.97e-06	0.000248614	100041194	protein_coding	Ahnak2
ENSMUSG00000000120	-2.6783	0.206804	20.2011	6.98e-06	0.00024876	18053	protein_coding	Ngfr
ENSMUSG00000053819	-0.284948	7.73835	20.194	7.01e-06	0.00024946	108058	protein_coding	Camk2d
ENSMUSG00000005514	0.35926	6.17959	20.192	7.01e-06	0.00024946	18984	protein_coding	Por
ENSMUSG00000031168	0.327136	6.68791	20.1915	7.01e-06	0.00024946	13595	protein_coding	Ebp
ENSMUSG00000048078	0.366566	6.0694	20.1896	7.02e-06	0.000249526	23966	protein_coding	Tenm4
ENSMUSG00000001173	0.376042	5.93709	20.1877	7.03e-06	0.000249593	320634	protein_coding	Ocrl
ENSMUSG00000039842	0.415829	5.53968	20.1569	7.14e-06	0.000253465	244329	protein_coding	Mcph1
ENSMUSG00000042599	-0.417388	5.52074	20.1387	7.21e-06	0.000255691	338523	protein_coding	Jhdm1d
ENSMUSG00000015869	0.353638	6.25904	20.1333	7.23e-06	0.000256169	67763	protein_coding	Prpsap1
ENSMUSG00000033088	0.305161	7.10477	20.1324	7.23e-06	0.000256169	110253	protein_coding	Triobp
ENSMUSG00000024066	0.330243	6.62817	20.1103	7.34e-06	0.000259567	22436	protein_coding	Xdh
ENSMUSG00000026821	-0.372188	5.97382	20.0994	7.36e-06	0.000260243	19730	protein_coding	Ralgds
ENSMUSG00000023961	0.327593	6.66627	20.0817	7.43e-06	0.000262479	224794	protein_coding	Enpp4
ENSMUSG00000040855	0.658355	3.89223	20.0555	7.53e-06	0.000265902	194590	protein_coding	Reps2
ENSMUSG00000083621	0.37048	5.99502	20.0438	7.59e-06	0.000267945	NA	pseudogene	Gm14586
ENSMUSG00000049866	-0.343528	6.40851	20.0284	7.64e-06	0.000269313	320982	protein_coding	Arl4c
ENSMUSG00000023044	-0.518109	4.71036	20.0158	7.69e-06	0.000270889	246277	protein_coding	Csad
ENSMUSG00000042364	0.339938	6.46768	20.0116	7.71e-06	0.000271294	170625	protein_coding	Snx18
ENSMUSG00000021252	0.451814	5.21528	20.0109	7.72e-06	0.000271554	58520	protein_coding	0610007P14Rik
ENSMUSG00000037236	-0.266318	8.4692	19.9696	7.88e-06	0.000276762	17184	protein_coding	Matr3
ENSMUSG00000028465	0.263618	8.61502	19.9775	7.88e-06	0.000276762	21894	protein_coding	Tln1
ENSMUSG00000038384	0.43999	5.30433	19.9187	8.09e-06	0.00028398	208043	protein_coding	Setd1b
ENSMUSG00000027556	-2.34072	0.462921	19.9155	8.1e-06	0.000284254	12346	protein_coding	Car1
ENSMUSG00000022280	-0.305577	7.04247	19.8845	8.24e-06	0.000288689	30945	protein_coding	Rnf19a
ENSMUSG00000014294	-0.324592	6.67895	19.827	8.49e-06	0.000297278	17991	protein_coding	Ndufa2
ENSMUSG00000024883	0.651217	3.90898	19.8184	8.53e-06	0.000298412	225870	protein_coding	Rin1
ENSMUSG00000042826	-1.11669	2.30581	19.8145	8.56e-06	0.000299258	14166	protein_coding	Fgf11
ENSMUSG00000041229	0.426141	5.41381	19.8091	8.57e-06	0.000299438	320595	protein_coding	Phf8
ENSMUSG00000066554	0.444623	5.25278	19.7829	8.69e-06	0.000303351	NA	pseudogene	Gm10167
ENSMUSG00000021037	0.339404	6.44495	19.7779	8.71e-06	0.000303931	217737	protein_coding	Ahsa1
ENSMUSG00000061462	-2.77706	0.117884	19.7678	8.75e-06	0.000305313	380698	protein_coding	Obscn
ENSMUSG00000092486	0.57193	4.33627	19.7577	8.8e-06	0.000306722	330173	protein_coding	2610524H06Rik
ENSMUSG00000031508	-0.48766	4.91563	19.7125	9.01e-06	0.000313824	102334	protein_coding	Ankrd10
ENSMUSG00000001123	0.329393	6.58448	19.6756	9.19e-06	0.000319728	16859	protein_coding	Lgals9
ENSMUSG00000029576	0.810223	3.21431	19.6553	9.28e-06	0.000322908	231858	protein_coding	Radil
ENSMUSG00000039137	-0.52763	4.6088	19.6491	9.33e-06	0.000324076	73750	protein_coding	Whrn
ENSMUSG00000029313	0.325402	6.64334	19.6457	9.33e-06	0.000324076	17355	protein_coding	Aff1
ENSMUSG00000031776	-0.295869	7.25569	19.6386	9.37e-06	0.000325052	107566	protein_coding	Arl2bp
ENSMUSG00000007827	0.403432	5.60566	19.6363	9.38e-06	0.000325206	232339	protein_coding	Ankrd26
ENSMUSG00000025155	-0.426253	5.39096	19.6207	9.45e-06	0.000327644	68730	protein_coding	Dus1l
ENSMUSG00000028063	0.249595	9.5017	19.6172	9.47e-06	0.000327888	16905	protein_coding	Lmna
ENSMUSG00000046364	-0.40852	5.55219	19.6165	9.47e-06	0.000327888	26451	protein_coding	Rpl27a
ENSMUSG00000037816	-0.651352	3.88204	19.6108	9.5e-06	0.000328643	109082	protein_coding	Fbxw17
ENSMUSG00000032560	0.286774	7.53185	19.6069	9.52e-06	0.000329081	235567	protein_coding	Dnajc13
ENSMUSG00000052688	0.46484	5.07711	19.6021	9.55e-06	0.000329676	226421	protein_coding	5430435G22Rik
ENSMUSG00000097789	0.924815	2.85242	19.5985	9.57e-06	0.000330067	NA	lincRNA	Gm2115
ENSMUSG00000048279	0.434299	5.32142	19.5916	9.6e-06	0.000331027	50720	protein_coding	Sacs
ENSMUSG00000038545	0.286446	7.53649	19.5817	9.65e-06	0.000332501	66515	protein_coding	Cul7
ENSMUSG00000013921	0.342604	6.36014	19.58	9.66e-06	0.00033256	76686	protein_coding	Clip3
ENSMUSG00000056536	0.317119	6.77048	19.5711	9.7e-06	0.000333879	27392	protein_coding	Pign
ENSMUSG00000046020	0.357456	6.11613	19.5341	9.89e-06	0.00034017	140484	protein_coding	Pofut1
ENSMUSG00000039883	0.643256	3.92572	19.5323	9.9e-06	0.000340184	74511	protein_coding	Lrrc17
ENSMUSG00000038172	0.393452	5.69198	19.531	9.91e-06	0.000340184	69863	protein_coding	Ttc39b
ENSMUSG00000016252	-0.292481	7.33218	19.5325	9.91e-06	0.000340184	67126	protein_coding	Atp5e
ENSMUSG00000018398	0.275268	7.92033	19.5086	1e-05	0.000343766	20362	protein_coding	2020-09-08
ENSMUSG00000020015	-0.39013	5.71871	19.4953	1.01e-05	0.000345938	237459	protein_coding	Cdk17
ENSMUSG00000033389	0.856845	3.05089	19.4661	1.03e-05	0.000351009	216831	protein_coding	Arhgap44
ENSMUSG00000031654	2.62121	0.226807	19.4633	1.03e-05	0.000351275	12404	protein_coding	Cbln1
ENSMUSG00000021025	-0.337055	6.43533	19.4588	1.03e-05	0.000351866	18035	protein_coding	Nfkbia
ENSMUSG00000020076	-0.300889	7.07492	19.439	1.04e-05	0.00035528	94213	protein_coding	Ddx50
ENSMUSG00000072949	-0.734123	3.47516	19.436	1.04e-05	0.000355595	26897	protein_coding	Acot1
ENSMUSG00000038351	-0.555958	4.40028	19.4231	1.05e-05	0.000357751	97761	protein_coding	Sgsm2
ENSMUSG00000040964	-0.343306	6.32179	19.4172	1.05e-05	0.000358596	72754	protein_coding	Arhgef10l
ENSMUSG00000038485	-0.356053	6.11447	19.391	1.07e-05	0.000363304	192157	protein_coding	Socs7
ENSMUSG00000056366	-1.03067	2.49541	19.3863	1.07e-05	0.000363937	NA	protein_coding	Fabp3-ps1
ENSMUSG00000069895	0.295256	7.21568	19.3634	1.08e-05	0.000368066	52335	protein_coding	Atxn1l
ENSMUSG00000038677	-0.567911	4.3183	19.3566	1.09e-05	0.000369131	268935	protein_coding	Scube3
ENSMUSG00000052276	-2.90116	0.0231272	19.3549	1.09e-05	0.000369208	239790	protein_coding	Ostn
ENSMUSG00000097487	-0.928815	2.79638	19.251	1.15e-05	0.00038957	73635	protein_coding	Ptges3l
ENSMUSG00000021367	2.0877	0.70925	19.2347	1.16e-05	0.000392646	13614	protein_coding	Edn1
ENSMUSG00000050288	0.353163	6.13796	19.2208	1.17e-05	0.000395231	57265	protein_coding	Fzd2
ENSMUSG00000008398	0.355109	6.10443	19.1972	1.18e-05	0.000399866	13713	protein_coding	Elk3
ENSMUSG00000031824	-0.63506	3.92678	19.1394	1.22e-05	0.000411694	234797	protein_coding	6430548M08Rik
ENSMUSG00000011257	-0.432798	5.28756	19.1389	1.22e-05	0.000411694	230721	protein_coding	Pabpc4
ENSMUSG00000062093	-0.60585	4.07925	19.1356	1.22e-05	0.000412122	NA	protein_coding	Gm10110
ENSMUSG00000067336	0.288368	7.367	19.1309	1.22e-05	0.000412849	12168	protein_coding	Bmpr2
ENSMUSG00000071856	0.35355	6.11811	19.1258	1.23e-05	0.000413673	328949	protein_coding	Mcc
ENSMUSG00000031004	0.253621	8.84495	19.1037	1.24e-05	0.000418195	17345	protein_coding	Mki67
ENSMUSG00000031119	0.324579	6.57662	19.0496	1.27e-05	0.000429934	14735	protein_coding	Gpc4
ENSMUSG00000031626	0.36994	5.88017	19.0005	1.31e-05	0.000440814	234214	protein_coding	Sorbs2
ENSMUSG00000022620	0.312017	6.77676	18.9914	1.31e-05	0.000442621	11883	protein_coding	Arsa
ENSMUSG00000024937	0.333084	6.43365	18.9804	1.32e-05	0.000444882	114601	protein_coding	Ehbp1l1
ENSMUSG00000003154	0.404311	5.53162	18.9785	1.32e-05	0.000445015	60611	protein_coding	Foxj2
ENSMUSG00000035469	0.384262	5.72673	18.9686	1.33e-05	0.00044702	71330	protein_coding	Rcbtb1
ENSMUSG00000024393	0.248082	9.20552	18.9628	1.33e-05	0.000448061	53761	protein_coding	Prrc2a
ENSMUSG00000070056	0.3892	5.67429	18.9389	1.35e-05	0.000453417	52065	protein_coding	Mfhas1
ENSMUSG00000007892	-0.259298	8.47017	18.9352	1.35e-05	0.00045398	56040	protein_coding	Rplp1
ENSMUSG00000030309	-0.63949	3.8839	18.9329	1.36e-05	0.000454213	232560	protein_coding	Caprin2
ENSMUSG00000041126	-0.296755	7.07231	18.8984	1.38e-05	0.000462184	77605	protein_coding	H2afv
ENSMUSG00000024248	-0.34942	6.14521	18.8874	1.39e-05	0.000464538	20463	protein_coding	Cox7a2l
ENSMUSG00000018566	-1.85357	0.9483	18.8706	1.4e-05	0.000468326	20528	protein_coding	Slc2a4
ENSMUSG00000024072	-0.283209	7.46559	18.8651	1.4e-05	0.000469345	67864	protein_coding	Yipf4
ENSMUSG00000004267	-0.487707	4.82753	18.8615	1.41e-05	0.000469904	13807	protein_coding	Eno2
ENSMUSG00000029817	-0.305582	6.87061	18.8601	1.41e-05	0.000469928	101214	protein_coding	Tra2a
ENSMUSG00000029263	0.38272	5.73001	18.8492	1.42e-05	0.000472305	433931	protein_coding	Pigg
ENSMUSG00000086389	-2.01427	0.740977	18.8458	1.42e-05	0.000472832	NA	processed_transcript	Gm15998
ENSMUSG00000030657	-0.721378	3.47345	18.7579	1.49e-05	0.000494775	233781	protein_coding	Xylt1
ENSMUSG00000061119	0.449759	5.11462	18.7528	1.49e-05	0.000495765	72461	protein_coding	Prcp
ENSMUSG00000070808	0.66759	3.73287	18.7729	1.49e-05	0.000496967	243842	protein_coding	Gltscr1
ENSMUSG00000026773	-0.355423	6.03206	18.7439	1.5e-05	0.000497401	170768	protein_coding	Pfkfb3
ENSMUSG00000021573	-1.87989	0.909224	18.705	1.53e-05	0.000507305	72948	protein_coding	Tppp
ENSMUSG00000090958	0.853996	3.00506	18.6968	1.53e-05	0.000509142	434215	protein_coding	Lrrc32
ENSMUSG00000048458	-1.70988	1.1068	18.6538	1.57e-05	0.000520409	109050	protein_coding	Fam212b
ENSMUSG00000049872	0.746612	3.36949	18.6478	1.57e-05	0.000521695	103511	protein_coding	Fam26e
ENSMUSG00000028613	-0.693854	3.58501	18.6411	1.58e-05	0.000522896	16975	protein_coding	Lrp8
ENSMUSG00000026162	-0.928366	2.74585	18.6408	1.58e-05	0.000522896	75570	protein_coding	Nhej1
ENSMUSG00000032621	-0.349599	6.10763	18.6417	1.58e-05	0.000523816	218543	protein_coding	Srek1
ENSMUSG00000039787	-0.29297	7.11492	18.6172	1.6e-05	0.000528704	99151	protein_coding	Cercam
ENSMUSG00000029447	0.246106	9.17005	18.6102	1.61e-05	0.000530271	12466	protein_coding	Cct6a
ENSMUSG00000079297	0.348559	6.12038	18.6077	1.61e-05	0.000530626	NA	pseudogene	Gm2223
ENSMUSG00000028249	0.260691	8.28569	18.6018	1.61e-05	0.000531893	53378	protein_coding	Sdcbp
ENSMUSG00000057113	-0.256436	8.49906	18.5998	1.61e-05	0.000532106	18148	protein_coding	Npm1
ENSMUSG00000054843	0.319585	6.5946	18.5979	1.62e-05	0.000532277	226255	protein_coding	Atrnl1
ENSMUSG00000061603	0.645742	3.82607	18.5917	1.62e-05	0.00053345	238161	protein_coding	Akap6
ENSMUSG00000032376	-0.405463	5.47831	18.5911	1.62e-05	0.00053345	235441	protein_coding	Usp3
ENSMUSG00000000753	0.266995	7.98211	18.5654	1.64e-05	0.000540343	20317	protein_coding	Serpinf1
ENSMUSG00000020877	-0.526378	4.51255	18.5638	1.64e-05	0.000540432	217140	protein_coding	Scrn2
ENSMUSG00000024381	-0.350091	6.0867	18.5594	1.65e-05	0.000541166	30948	protein_coding	Bin1
ENSMUSG00000022957	0.311336	6.72636	18.5586	1.65e-05	0.000541166	16443	protein_coding	Itsn1
ENSMUSG00000038518	-0.480935	4.84788	18.5388	1.67e-05	0.000546448	16468	protein_coding	Jarid2
ENSMUSG00000010021	-1.02692	2.43596	18.5061	1.7e-05	0.000555532	286942	protein_coding	Kif19a
ENSMUSG00000045817	0.29535	7.02896	18.5046	1.7e-05	0.000555585	12193	protein_coding	Zfp36l2
ENSMUSG00000029869	0.532896	4.46889	18.5029	1.7e-05	0.000555722	13848	protein_coding	Ephb6
ENSMUSG00000036478	0.310194	6.73466	18.4806	1.72e-05	0.000561893	12226	protein_coding	Btg1
ENSMUSG00000021884	0.559981	4.29008	18.4664	1.73e-05	0.000565388	56794	protein_coding	Hacl1
ENSMUSG00000006205	0.271252	7.78581	18.4662	1.73e-05	0.000565388	56213	protein_coding	Htra1
ENSMUSG00000030774	0.412615	5.3988	18.4386	1.76e-05	0.000573238	18479	protein_coding	Pak1
ENSMUSG00000024163	-0.301172	6.88879	18.4331	1.77e-05	0.000575858	30957	protein_coding	Mapk8ip3
ENSMUSG00000001918	-0.384993	5.65975	18.4233	1.77e-05	0.000577085	20514	protein_coding	Slc1a5
ENSMUSG00000029022	-0.56987	4.2198	18.417	1.78e-05	0.000579261	28010	protein_coding	Miip
ENSMUSG00000075703	0.31454	6.6485	18.3952	1.8e-05	0.000584898	28042	protein_coding	Ept1
ENSMUSG00000079499	-1.54415	1.33105	18.3933	1.8e-05	0.000585084	NA	processed_transcript	6530402F18Rik
ENSMUSG00000063146	0.32911	6.41039	18.3861	1.81e-05	0.000586886	269713	protein_coding	Clip2
ENSMUSG00000029754	0.589755	4.10649	18.3767	1.81e-05	0.000589422	13396	protein_coding	Dlx6
ENSMUSG00000005699	-0.541547	4.39094	18.3514	1.84e-05	0.000596885	56513	protein_coding	Pard6a
ENSMUSG00000030122	-0.254376	8.5169	18.3477	1.84e-05	0.000598436	69202	protein_coding	Ptms
ENSMUSG00000026447	-0.815059	3.09359	18.3436	1.85e-05	0.000598542	240752	protein_coding	Pik3c2b
ENSMUSG00000027378	-0.444751	5.10896	18.3199	1.87e-05	0.000605625	53885	protein_coding	Nphp1
ENSMUSG00000057177	0.333103	6.32882	18.311	1.88e-05	0.000608058	606496	protein_coding	Gsk3a
ENSMUSG00000022962	0.307564	6.75301	18.2933	1.9e-05	0.000613324	14450	protein_coding	Gart
ENSMUSG00000014668	-0.435843	5.17814	18.2916	1.9e-05	0.000613484	231600	protein_coding	Chfr
ENSMUSG00000027536	-1.29004	1.83507	18.2741	1.91e-05	0.000618712	66371	protein_coding	Chmp4c
ENSMUSG00000033278	-0.369866	5.79981	18.2663	1.92e-05	0.000620615	19274	protein_coding	Ptprm
ENSMUSG00000036617	-0.4234	5.28133	18.2658	1.92e-05	0.000620615	208618	protein_coding	Etl4
ENSMUSG00000020331	-0.567416	4.2176	18.2442	1.95e-05	0.000627263	15166	protein_coding	Hcn2
ENSMUSG00000029470	0.305765	6.77382	18.2193	1.97e-05	0.000634812	18438	protein_coding	P2rx4
ENSMUSG00000033885	0.428003	5.24024	18.2189	1.97e-05	0.000634812	218699	protein_coding	Pxk
ENSMUSG00000000555	0.311275	6.67482	18.1984	1.99e-05	0.000641267	16402	protein_coding	Itga5
ENSMUSG00000069873	-6.49922	-0.952681	18.184	2.01e-05	0.000645675	NA	protein_coding	4930438A08Rik
ENSMUSG00000026308	-0.367578	5.81345	18.1658	2.03e-05	0.000651472	70788	protein_coding	Klhl30
ENSMUSG00000024750	-0.299142	6.88391	18.1614	2.03e-05	0.00065255	22682	protein_coding	Zfand5
ENSMUSG00000030172	0.337628	6.22528	18.14	2.05e-05	0.000659473	111173	protein_coding	Erc1
ENSMUSG00000024290	-0.28644	7.19105	18.1302	2.06e-05	0.000662428	19877	protein_coding	Rock1
ENSMUSG00000027737	-1.19893	2.01148	18.1205	2.08e-05	0.000665394	26570	protein_coding	Slc7a11
ENSMUSG00000021779	1.53196	1.34796	18.101	2.1e-05	0.000671798	21834	protein_coding	Thrb
ENSMUSG00000002393	-0.34299	6.12921	18.0956	2.1e-05	0.00067325	13864	protein_coding	Nr2f6
ENSMUSG00000021868	0.633998	3.84012	18.0821	2.12e-05	0.000677591	105675	protein_coding	Ppif
ENSMUSG00000050315	0.493174	4.70734	18.078	2.12e-05	0.000678609	118449	protein_coding	Synpo2
ENSMUSG00000019775	0.623943	3.8923	18.0526	2.15e-05	0.000687278	56533	protein_coding	Rgs17
ENSMUSG00000026072	0.455685	5.00174	18.047	2.16e-05	0.000688845	16177	protein_coding	Il1r1
ENSMUSG00000027514	1.99765	0.723963	18.0446	2.16e-05	0.000689286	58203	protein_coding	Zbp1
ENSMUSG00000025931	0.71801	3.43487	18.0397	2.17e-05	0.000690604	74229	protein_coding	Paqr8
ENSMUSG00000079685	0.351988	5.98322	18.0292	2.18e-05	0.000693948	77777	protein_coding	Ulbp1
ENSMUSG00000029060	-0.395962	5.50955	18.0274	2.18e-05	0.000694176	76580	protein_coding	Mib2
ENSMUSG00000022519	-0.629264	3.85097	18.0058	2.2e-05	0.000701629	106393	protein_coding	Srl
ENSMUSG00000030647	-0.333394	6.27097	17.9949	2.22e-05	0.000705199	68197	protein_coding	Ndufc2
ENSMUSG00000020120	-1.37727	1.60851	17.9919	2.22e-05	0.000705853	56193	protein_coding	Plek
ENSMUSG00000010554	0.341883	6.13334	17.9897	2.22e-05	0.000706208	67493	protein_coding	Mettl16
ENSMUSG00000004631	0.416953	5.31143	17.9701	2.25e-05	0.000713031	20392	protein_coding	Sgce
ENSMUSG00000031458	-0.480106	4.79173	17.9529	2.27e-05	0.000719049	66423	protein_coding	Coprs
ENSMUSG00000015850	0.339007	6.17008	17.9283	2.3e-05	0.000727946	229595	protein_coding	Adamtsl4
ENSMUSG00000036402	0.284107	7.21347	17.9233	2.3e-05	0.000729359	14701	protein_coding	Gng12
ENSMUSG00000038342	0.364294	5.82449	17.9207	2.31e-05	0.000729909	208104	protein_coding	Mlxip
ENSMUSG00000024871	-2.0117	0.664469	17.9049	2.32e-05	0.000735486	60425	protein_coding	Doc2g
ENSMUSG00000035596	0.344786	6.07306	17.8959	2.34e-05	0.000738509	77582	protein_coding	Mboat7
ENSMUSG00000028127	0.300324	6.82069	17.8837	2.35e-05	0.00074276	19299	protein_coding	Abcd3
ENSMUSG00000026342	0.297031	6.88043	17.8737	2.36e-05	0.000746185	74150	protein_coding	Slc35f5
ENSMUSG00000004846	0.264442	7.88003	17.8715	2.37e-05	0.000746357	26433	protein_coding	Plod3
ENSMUSG00000028126	0.295751	6.90446	17.8708	2.37e-05	0.000746357	18720	protein_coding	Pip5k1a
ENSMUSG00000068284	0.307503	6.68692	17.8403	2.4e-05	0.000757745	207806	protein_coding	Gm608
ENSMUSG00000018476	0.287884	7.08653	17.8396	2.41e-05	0.000757745	216850	protein_coding	Kdm6b
ENSMUSG00000034463	0.314019	6.57527	17.8243	2.42e-05	0.000763371	219151	protein_coding	Scara3
ENSMUSG00000025795	-0.34838	6.00003	17.7962	2.46e-05	0.000774191	192678	protein_coding	Rassf3
ENSMUSG00000004567	-0.329684	6.29704	17.7566	2.51e-05	0.000789996	94178	protein_coding	Mcoln1
ENSMUSG00000056116	0.368571	5.75627	17.7211	2.56e-05	0.00080433	15039	protein_coding	H2-T22
ENSMUSG00000010095	-0.263227	7.88023	17.7141	2.57e-05	0.00080678	17254	protein_coding	Slc3a2
ENSMUSG00000039662	-0.337239	6.1622	17.7082	2.58e-05	0.00080875	57295	protein_coding	Icmt
ENSMUSG00000022433	-0.305704	6.69569	17.7024	2.59e-05	0.000810722	27373	protein_coding	Csnk1e
ENSMUSG00000072582	-0.367165	5.76529	17.6916	2.6e-05	0.000814795	217057	protein_coding	Ptrh2
ENSMUSG00000031557	-0.26298	7.88153	17.6849	2.61e-05	0.000817146	83436	protein_coding	Plekha2
ENSMUSG00000038844	0.367883	5.75915	17.6821	2.61e-05	0.000817847	16558	protein_coding	Kif16b
ENSMUSG00000089715	0.264765	7.81011	17.6784	2.62e-05	0.000818895	494448	protein_coding	Cbx6
ENSMUSG00000038080	0.533835	4.38029	17.6735	2.62e-05	0.000820482	218214	protein_coding	Kdm1b
ENSMUSG00000051306	0.464908	4.89087	17.6714	2.63e-05	0.000820856	76800	protein_coding	Usp42
ENSMUSG00000000605	-0.353829	5.90976	17.6691	2.63e-05	0.000821319	12727	protein_coding	Clcn4-2
ENSMUSG00000050382	-0.481479	4.74917	17.6658	2.64e-05	0.000822253	16576	protein_coding	Kif7
ENSMUSG00000042305	-0.298951	6.80666	17.6418	2.67e-05	0.000832155	57439	protein_coding	Tmem183a
ENSMUSG00000074483	-1.17874	2.0181	17.6405	2.67e-05	0.000832175	12096	protein_coding	Bglap
ENSMUSG00000026860	-0.352973	5.91087	17.5913	2.74e-05	0.000853443	227700	protein_coding	Sh3glb2
ENSMUSG00000027122	-0.345969	6.00478	17.5829	2.75e-05	0.000856683	212772	protein_coding	Arl14ep
ENSMUSG00000029659	0.455896	4.95428	17.5732	2.77e-05	0.000860501	70717	protein_coding	Medag
ENSMUSG00000008763	0.27145	7.52564	17.5497	2.8e-05	0.000870637	17156	protein_coding	Man1a2
ENSMUSG00000029405	0.258951	7.9997	17.518	2.85e-05	0.000884725	23881	protein_coding	G3bp2
ENSMUSG00000020964	0.27509	7.39312	17.5142	2.85e-05	0.000885442	20338	protein_coding	Sel1l
ENSMUSG00000063663	0.392038	5.49497	17.514	2.85e-05	0.000885442	382236	protein_coding	Brwd3
ENSMUSG00000037640	-0.453845	4.95891	17.5038	2.87e-05	0.000889655	22718	protein_coding	Zfp60
ENSMUSG00000030157	0.928089	2.65803	17.5014	2.87e-05	0.00089022	93694	protein_coding	Clec2d
ENSMUSG00000022475	0.312222	6.55735	17.4976	2.88e-05	0.000891412	56233	protein_coding	Hdac7
ENSMUSG00000030990	0.406077	5.35511	17.4546	2.95e-05	0.000911239	233575	protein_coding	Pgap2
ENSMUSG00000034675	-0.310741	6.57306	17.4516	2.95e-05	0.000912096	56320	protein_coding	Dbn1
ENSMUSG00000029554	0.331133	6.22424	17.4458	2.96e-05	0.000914283	17120	protein_coding	Mad1l1
ENSMUSG00000029104	0.305025	6.6614	17.3872	3.05e-05	0.000942323	15194	protein_coding	Htt
ENSMUSG00000026349	-0.329541	6.23819	17.377	3.07e-05	0.000946796	72949	protein_coding	Ccnt2
ENSMUSG00000021622	-3.79519	-0.537438	17.3441	3.12e-05	0.000962195	76722	protein_coding	Ckmt2
ENSMUSG00000024740	0.232229	9.82241	17.3439	3.12e-05	0.000962195	13194	protein_coding	Ddb1
ENSMUSG00000029377	2.04958	0.598663	17.336	3.13e-05	0.00096559	13874	protein_coding	Ereg
ENSMUSG00000056692	0.262139	7.81107	17.3332	3.14e-05	0.000966402	224647	protein_coding	D17Wsu92e
ENSMUSG00000019189	-0.312661	6.52375	17.3316	3.14e-05	0.000966644	74315	protein_coding	Rnf145
ENSMUSG00000030846	-0.303637	6.68424	17.3496	3.15e-05	0.000969957	21843	protein_coding	Tial1
ENSMUSG00000048058	-0.369328	5.69984	17.3137	3.17e-05	0.000974528	241576	protein_coding	Ldlrad3
ENSMUSG00000021900	0.404334	5.35558	17.3089	3.18e-05	0.0009764	26363	protein_coding	Btd
ENSMUSG00000058558	-0.409986	5.29932	17.295	3.2e-05	0.000982937	668936	protein_coding	Rpl5
ENSMUSG00000019494	0.26619	7.64418	17.2934	3.21e-05	0.000983139	26893	protein_coding	Cops6
ENSMUSG00000039089	0.66041	3.62776	17.2862	3.22e-05	0.000986262	237339	protein_coding	L3mbtl3
ENSMUSG00000026640	0.344819	5.97582	17.2564	3.27e-05	0.00100122	18845	protein_coding	Plxna2
ENSMUSG00000022285	0.265516	7.65674	17.2508	3.28e-05	0.00100354	22631	protein_coding	Ywhaz
ENSMUSG00000005262	-0.315344	6.46285	17.2106	3.35e-05	0.00102438	22230	protein_coding	Ufd1l
ENSMUSG00000074220	0.562284	4.15357	17.2011	3.37e-05	0.00102884	233060	protein_coding	Zfp382
ENSMUSG00000041608	-6.43834	-1.00144	17.1972	3.38e-05	0.00103152	215446	protein_coding	Entpd3
ENSMUSG00000000693	0.41089	5.28207	17.184	3.4e-05	0.00103685	16950	protein_coding	Loxl3
ENSMUSG00000036676	0.313409	6.48934	17.1672	3.43e-05	0.00104538	237500	protein_coding	Tmtc3
ENSMUSG00000047415	-6.43396	-1.00158	17.1651	3.43e-05	0.0010459	238377	protein_coding	Gpr68
ENSMUSG00000039599	0.455265	4.91487	17.154	3.45e-05	0.00105135	105428	protein_coding	Fam149b
ENSMUSG00000052087	-2.16292	0.426216	17.144	3.47e-05	0.00105629	51791	protein_coding	Rgs14
ENSMUSG00000027799	0.601234	3.92869	17.1395	3.48e-05	0.00105813	26422	protein_coding	Nbea
ENSMUSG00000059714	0.359347	5.7892	17.1317	3.49e-05	0.00106119	14251	protein_coding	Flot1
ENSMUSG00000014932	0.305624	6.61242	17.1316	3.49e-05	0.00106119	22612	protein_coding	Yes1
ENSMUSG00000042744	0.344804	5.95105	17.098	3.55e-05	0.00107943	269700	protein_coding	Gm15800
ENSMUSG00000006435	-0.587802	3.98901	17.0738	3.6e-05	0.00109198	18011	protein_coding	Neurl1a
ENSMUSG00000024325	-0.485294	4.65511	17.0737	3.6e-05	0.00109198	19763	protein_coding	Ring1
ENSMUSG00000020895	-0.460575	4.85437	17.0685	3.61e-05	0.00109433	66910	protein_coding	Tmem107
ENSMUSG00000037071	-0.255821	7.98233	17.0519	3.64e-05	0.00110321	20249	protein_coding	Scd1
ENSMUSG00000037458	-0.261473	7.74602	17.0351	3.67e-05	0.00111232	54375	protein_coding	Azin1
ENSMUSG00000066861	3.74659	-0.503223	17.0304	3.68e-05	0.00111441	23960	protein_coding	Oas1g
ENSMUSG00000019891	0.581228	4.02531	17.0083	3.72e-05	0.00112674	66686	protein_coding	Dcbld1
ENSMUSG00000024002	0.270656	7.40423	16.9965	3.75e-05	0.00113305	57261	protein_coding	Brd4
ENSMUSG00000013593	-0.251256	8.17902	16.995	3.75e-05	0.00113319	226646	protein_coding	Ndufs2
ENSMUSG00000035161	0.414605	5.22839	16.994	3.75e-05	0.00113319	18130	protein_coding	Ints6
ENSMUSG00000024947	0.310489	6.5105	16.9904	3.76e-05	0.00113463	17283	protein_coding	Men1
ENSMUSG00000033065	-0.271495	7.36989	16.9795	3.78e-05	0.00114042	18642	protein_coding	Pfkm
ENSMUSG00000029234	0.310819	6.49893	16.9494	3.84e-05	0.00115793	21982	protein_coding	Tmem165
ENSMUSG00000032577	0.807381	3.01826	16.9361	3.87e-05	0.00116539	102626	protein_coding	Mapkapk3
ENSMUSG00000050248	0.310563	6.49915	16.922	3.9e-05	0.00117332	68525	protein_coding	Evc2
ENSMUSG00000040383	0.302165	6.63898	16.9184	3.91e-05	0.00117482	11834	protein_coding	Aqr
ENSMUSG00000000131	0.308335	6.53326	16.9069	3.93e-05	0.00118126	74204	protein_coding	Xpo6
ENSMUSG00000027933	0.30368	6.61127	16.907	3.93e-05	0.00118178	229543	protein_coding	Ints3
ENSMUSG00000017897	-1.96793	0.632702	16.8946	3.95e-05	0.00118748	14049	protein_coding	Eya2
ENSMUSG00000005973	0.2668	7.50706	16.8876	3.97e-05	0.00119085	19672	protein_coding	Rcn1
ENSMUSG00000028843	0.324664	6.2436	16.8868	3.97e-05	0.00119085	73723	protein_coding	Sh3bgrl3
ENSMUSG00000031314	0.26152	7.6975	16.8729	4e-05	0.00119886	270627	protein_coding	Taf1
ENSMUSG00000032640	-0.273137	7.28288	16.8453	4.06e-05	0.00121712	269941	protein_coding	Chsy1
ENSMUSG00000063895	0.319932	6.31897	16.8375	4.08e-05	0.00121998	71844	protein_coding	Nupl1
ENSMUSG00000062762	-0.309873	6.49508	16.8351	4.08e-05	0.00122038	13663	protein_coding	Ei24
ENSMUSG00000001508	-2.42776	0.162964	16.8345	4.08e-05	0.00122038	20391	protein_coding	Sgca
ENSMUSG00000000266	0.35417	5.80737	16.7958	4.17e-05	0.00124401	23947	protein_coding	Mid2
ENSMUSG00000026605	0.248614	8.23858	16.7958	4.17e-05	0.00124401	108000	protein_coding	Cenpf
ENSMUSG00000050530	0.434953	5.03576	16.7845	4.19e-05	0.00124993	269233	protein_coding	Fam171a1
ENSMUSG00000030138	0.28911	6.85523	16.7845	4.19e-05	0.00124993	213895	protein_coding	Bms1
ENSMUSG00000034243	0.297245	6.70355	16.7794	4.2e-05	0.00125237	224139	protein_coding	Golgb1
ENSMUSG00000039485	-0.469329	4.74802	16.7784	4.2e-05	0.00125237	72480	protein_coding	Tspyl4
ENSMUSG00000039005	0.428539	5.08671	16.7749	4.21e-05	0.00125392	21898	protein_coding	Tlr4
ENSMUSG00000025034	-0.316414	6.36514	16.754	4.26e-05	0.00126689	93679	protein_coding	Trim8
ENSMUSG00000050144	0.368118	5.6514	16.7531	4.26e-05	0.00126689	229517	protein_coding	Slc25a44
ENSMUSG00000032997	0.348758	5.8626	16.7508	4.27e-05	0.00126762	74241	protein_coding	Chpf
ENSMUSG00000029148	0.291591	6.79162	16.6826	4.42e-05	0.00131326	192292	protein_coding	Nrbp1
ENSMUSG00000027995	0.502351	4.49184	16.6808	4.43e-05	0.00131369	24088	protein_coding	Tlr2
ENSMUSG00000028266	-0.337167	6.00026	16.6742	4.44e-05	0.00131749	16911	protein_coding	Lmo4
ENSMUSG00000039578	0.771897	3.11303	16.6367	4.53e-05	0.00134293	232035	protein_coding	Ccser1
ENSMUSG00000022580	-1.59367	1.11845	16.612	4.59e-05	0.00135969	14787	protein_coding	Rhpn1
ENSMUSG00000025579	0.235268	8.91022	16.5866	4.65e-05	0.00137718	14387	protein_coding	Gaa
ENSMUSG00000033460	0.373421	5.57602	16.5832	4.66e-05	0.00137884	78248	protein_coding	Armcx1
ENSMUSG00000021215	0.355188	5.77052	16.5821	4.66e-05	0.00137884	56349	protein_coding	Net1
ENSMUSG00000026657	0.352814	5.79381	16.5566	4.73e-05	0.00139664	209630	protein_coding	Frmd4a
ENSMUSG00000071172	-0.273211	7.20527	16.5539	4.73e-05	0.00139779	20383	protein_coding	Srsf3
ENSMUSG00000029343	-2.13459	0.407741	16.5509	4.74e-05	0.00139851	12960	protein_coding	Crybb1
ENSMUSG00000015013	-0.386497	5.43792	16.5506	4.74e-05	0.00139851	59005	protein_coding	Trappc2l
ENSMUSG00000031751	-0.251101	8.02321	16.5439	4.76e-05	0.00140265	23802	protein_coding	Amfr
ENSMUSG00000038482	-0.272818	7.2136	16.5388	4.77e-05	0.00140555	21781	protein_coding	Tfdp1
ENSMUSG00000085208	0.251646	7.99472	16.5308	4.79e-05	0.00141064	NA	antisense	4632419I22Rik
ENSMUSG00000028331	-0.771036	3.09635	16.4994	4.87e-05	0.00143335	74753	protein_coding	5830415F09Rik
ENSMUSG00000027406	-0.277677	7.05725	16.4868	4.9e-05	0.00144202	170718	protein_coding	Idh3b
ENSMUSG00000014980	-0.550245	4.1475	16.4803	4.92e-05	0.0014461	66637	protein_coding	Tsen15
ENSMUSG00000020275	0.410959	5.20375	16.4774	4.93e-05	0.00144744	19696	protein_coding	Rel
ENSMUSG00000001098	0.23787	8.69729	16.4687	4.95e-05	0.00145317	330171	protein_coding	Kctd10
ENSMUSG00000009470	-0.257724	7.71964	16.4656	4.96e-05	0.00145468	238799	protein_coding	Tnpo1
ENSMUSG00000026411	0.285339	6.87463	16.4629	4.96e-05	0.00145587	66241	protein_coding	Tmem9
ENSMUSG00000039474	-0.542408	4.1941	16.4613	4.98e-05	0.00145749	22393	protein_coding	Wfs1
ENSMUSG00000047996	0.380944	5.48541	16.4604	4.98e-05	0.00145749	546336	protein_coding	Prrg1
ENSMUSG00000031781	-0.454977	4.82935	16.4513	5e-05	0.00146222	109006	protein_coding	Ciapin1
ENSMUSG00000066406	0.325701	6.15181	16.4423	5.02e-05	0.00146984	75547	protein_coding	Akap13
ENSMUSG00000021069	-0.526077	4.29673	16.4386	5.03e-05	0.00147025	110095	protein_coding	Pygl
ENSMUSG00000028053	0.263181	7.50721	16.4347	5.04e-05	0.00147245	192195	protein_coding	Ash1l
ENSMUSG00000040272	-0.676118	3.46431	16.4237	5.07e-05	0.00148009	329470	protein_coding	Accs
ENSMUSG00000020255	-0.316692	6.30136	16.4147	5.09e-05	0.00148624	28109	protein_coding	D10Wsu102e
ENSMUSG00000039835	-0.322693	6.19164	16.3922	5.15e-05	0.00150306	215819	protein_coding	Nhsl1
ENSMUSG00000021318	0.334889	5.99314	16.3893	5.16e-05	0.00150451	14634	protein_coding	Gli3
ENSMUSG00000022550	-0.502375	4.45518	16.3878	5.17e-05	0.00150474	268822	protein_coding	Adck5
ENSMUSG00000043943	0.843435	2.84875	16.3787	5.19e-05	0.0015111	72560	protein_coding	Naalad2
ENSMUSG00000031232	0.258077	7.67565	16.3614	5.24e-05	0.00152405	67075	protein_coding	Magt1
ENSMUSG00000039850	-0.490437	4.5364	16.3502	5.27e-05	0.00153216	338371	protein_coding	Endov
ENSMUSG00000040782	-0.363423	5.64928	16.3372	5.31e-05	0.00154179	26374	protein_coding	Rfwd2
ENSMUSG00000038515	-0.827167	2.89664	16.331	5.32e-05	0.00154591	66790	protein_coding	Grtp1
ENSMUSG00000037544	0.31381	6.34084	16.3272	5.33e-05	0.00154814	218977	protein_coding	Dlgap5
ENSMUSG00000040731	0.230521	9.16406	16.3232	5.34e-05	0.00155049	22384	protein_coding	Eif4h
ENSMUSG00000015745	-0.406756	5.22135	16.3205	5.36e-05	0.0015532	67220	protein_coding	Plekho1
ENSMUSG00000042032	-0.298429	6.60607	16.3086	5.39e-05	0.00156057	108645	protein_coding	Mat2b
ENSMUSG00000027963	0.36667	5.61388	16.307	5.39e-05	0.00156069	58193	protein_coding	Extl2
ENSMUSG00000022346	0.299818	6.58381	16.3062	5.39e-05	0.00156069	17869	protein_coding	Myc
ENSMUSG00000026123	0.320601	6.20985	16.2726	5.49e-05	0.0015877	226971	protein_coding	Plekhb2
ENSMUSG00000038256	0.372865	5.54417	16.264	5.51e-05	0.00159396	77578	protein_coding	Bcl9
ENSMUSG00000036181	0.50358	4.43715	16.2539	5.54e-05	0.00160154	50708	protein_coding	Hist1h1c
ENSMUSG00000024276	-0.397752	5.2943	16.2429	5.58e-05	0.00160905	69256	protein_coding	Zfp397
ENSMUSG00000015755	0.249992	7.96949	16.2428	5.58e-05	0.00160905	68652	protein_coding	Tab2
ENSMUSG00000032946	-1.06967	2.1468	16.2279	5.62e-05	0.00162032	19395	protein_coding	Rasgrp2
ENSMUSG00000039759	-0.572243	3.99297	16.2273	5.62e-05	0.00162032	69876	protein_coding	Thap3
ENSMUSG00000018347	-0.492742	4.50597	16.222	5.64e-05	0.00162397	52712	protein_coding	Zkscan6
ENSMUSG00000043439	-0.642054	3.60531	16.2091	5.68e-05	0.00163405	103551	protein_coding	E130012A19Rik
ENSMUSG00000053347	-0.490605	4.51806	16.197	5.71e-05	0.0016436	74670	protein_coding	Zfp943
ENSMUSG00000073910	0.782557	3.03851	16.1811	5.76e-05	0.00165552	214944	protein_coding	Mob3b
ENSMUSG00000002103	0.346132	5.82395	16.181	5.76e-05	0.00165552	11432	protein_coding	Acp2
ENSMUSG00000001507	0.339462	5.89658	16.1436	5.88e-05	0.0016876	16400	protein_coding	Itga3
ENSMUSG00000030213	0.335013	5.94844	16.1286	5.92e-05	0.00169996	54343	protein_coding	Atf7ip
ENSMUSG00000025488	-6.36177	-1.0523	16.1195	5.95e-05	0.00170618	12869	protein_coding	Cox8b
ENSMUSG00000038156	-6.36177	-1.0523	16.1195	5.95e-05	0.00170618	233744	protein_coding	Spon1
ENSMUSG00000027490	-0.275874	7.01835	16.1142	5.97e-05	0.00170995	13555	protein_coding	E2f1
ENSMUSG00000046668	-0.494292	4.48231	16.112	5.97e-05	0.00171087	67393	protein_coding	Cxxc5
ENSMUSG00000057691	-0.441288	4.90772	16.1057	5.99e-05	0.00171561	69228	protein_coding	Zfp746
ENSMUSG00000020886	-0.325412	6.09442	16.0899	6.05e-05	0.001729	13385	protein_coding	Dlg4
ENSMUSG00000018761	-0.431205	4.98735	16.0766	6.09e-05	0.00174011	24070	protein_coding	Mpdu1
ENSMUSG00000026102	0.51351	4.34666	16.0703	6.11e-05	0.00174487	16329	protein_coding	Inpp1
ENSMUSG00000028771	0.303789	6.47904	16.0661	6.12e-05	0.00174774	19248	protein_coding	Ptpn12
ENSMUSG00000037646	0.312517	6.31839	16.0658	6.14e-05	0.00175084	666173	protein_coding	Vps13b
ENSMUSG00000000901	0.332557	5.97121	16.0303	6.24e-05	0.00177802	17385	protein_coding	Mmp11
ENSMUSG00000055681	-0.260193	7.49451	16.0269	6.25e-05	0.00178017	59042	protein_coding	Cope
ENSMUSG00000034171	-2.16512	0.330613	16.0101	6.31e-05	0.00179493	14073	protein_coding	Faah
ENSMUSG00000028857	-0.353038	5.72132	16.0027	6.33e-05	0.00180089	52174	protein_coding	Tmem222
ENSMUSG00000015094	-0.384844	5.38942	16	6.34e-05	0.00180247	18146	protein_coding	Npdc1
ENSMUSG00000073700	-0.363725	5.60473	15.9974	6.35e-05	0.00180575	242785	protein_coding	Klhl21
ENSMUSG00000022309	0.45502	4.77729	15.9846	6.39e-05	0.00181506	11600	protein_coding	Angpt1
ENSMUSG00000036622	-0.410491	5.14885	15.9764	6.42e-05	0.00182186	74772	protein_coding	Atp13a2
ENSMUSG00000001964	0.305072	6.44119	15.9706	6.44e-05	0.00182638	13726	protein_coding	Emd
ENSMUSG00000026219	0.239062	8.40323	15.9343	6.56e-05	0.0018598	14897	protein_coding	Trip12
ENSMUSG00000023832	0.358526	5.6558	15.9341	6.56e-05	0.0018598	110460	protein_coding	Acat2
ENSMUSG00000017639	-0.678559	3.40608	15.9325	6.57e-05	0.00186025	268451	protein_coding	Rab11fip4
ENSMUSG00000035529	0.380691	5.41909	15.8802	6.75e-05	0.00191124	72843	protein_coding	Prdm4
ENSMUSG00000036009	-0.547134	4.10057	15.8513	6.86e-05	0.00193956	216292	protein_coding	Mettl25
ENSMUSG00000019370	0.232799	8.72662	15.8402	6.9e-05	0.0019499	12313	protein_coding	Calm3
ENSMUSG00000074676	1.30182	1.59031	15.838	6.91e-05	0.00195103	14239	protein_coding	Foxs1
ENSMUSG00000036438	-0.238001	8.41885	15.8333	6.92e-05	0.00195362	12313	protein_coding	Calm2
ENSMUSG00000071337	-0.355378	5.67497	15.8333	6.92e-05	0.00195362	21841	protein_coding	Tia1
ENSMUSG00000035919	0.524287	4.24656	15.8171	6.98e-05	0.00196918	319845	protein_coding	Bbs9
ENSMUSG00000038291	-0.26891	7.14493	15.8061	7.02e-05	0.00197956	102141	protein_coding	Snx25
ENSMUSG00000030688	-0.50796	4.34917	15.7946	7.07e-05	0.00199044	56018	protein_coding	Stard10
ENSMUSG00000010755	-0.338019	5.8669	15.7915	7.08e-05	0.00199256	27267	protein_coding	Cars
ENSMUSG00000023075	-0.497233	4.42505	15.7889	7.09e-05	0.00199421	68050	protein_coding	Akirin1
ENSMUSG00000008384	-0.408671	5.14227	15.7774	7.14e-05	0.00200568	55942	protein_coding	Sertad1
ENSMUSG00000074994	0.292541	6.62485	15.7749	7.14e-05	0.00200568	99003	protein_coding	Qser1
ENSMUSG00000010830	-0.258276	7.48953	15.7748	7.14e-05	0.00200568	105785	protein_coding	Kdelr3
ENSMUSG00000037362	0.279555	6.85851	15.7128	7.38e-05	0.00207123	18133	protein_coding	Nov
ENSMUSG00000029151	-2.58875	-0.0264989	15.711	7.38e-05	0.00207139	22784	protein_coding	Slc30a3
ENSMUSG00000001158	-0.321227	6.10001	15.7105	7.39e-05	0.00207139	66618	protein_coding	Snrnp27
ENSMUSG00000031506	-0.844302	2.76431	15.6926	7.46e-05	0.00208992	320139	protein_coding	Ptpn7
ENSMUSG00000028393	-0.445095	4.82036	15.6793	7.51e-05	0.00210338	17025	protein_coding	Alad
ENSMUSG00000000301	-0.989316	2.30151	15.674	7.53e-05	0.00210749	18618	protein_coding	Pemt
ENSMUSG00000006498	0.236391	8.4425	15.673	7.53e-05	0.00210749	19205	protein_coding	Ptbp1
ENSMUSG00000033434	-0.449635	4.78019	15.6724	7.54e-05	0.00210749	107999	protein_coding	Gtpbp6
ENSMUSG00000031762	0.31994	6.11958	15.6735	7.55e-05	0.00210934	17750	protein_coding	Mt2
ENSMUSG00000050697	-0.310938	6.27238	15.6673	7.56e-05	0.00211076	105787	protein_coding	Prkaa1
ENSMUSG00000058997	0.369512	5.50185	15.6267	7.72e-05	0.00215534	219189	protein_coding	Vwa8
ENSMUSG00000052310	0.286822	6.70297	15.6211	7.74e-05	0.00216047	30791	protein_coding	Slc39a1
ENSMUSG00000022148	-0.809093	2.89358	15.6168	7.76e-05	0.00216414	23880	protein_coding	Fyb
ENSMUSG00000018599	-0.682211	3.35808	15.6011	7.83e-05	0.00218097	237781	protein_coding	Mief2
ENSMUSG00000047767	-0.516939	4.26552	15.5948	7.85e-05	0.00218691	73683	protein_coding	Atg16l2
ENSMUSG00000075312	0.903794	2.5565	15.5755	7.94e-05	0.00221144	NA	pseudogene	Gm13597
ENSMUSG00000097194	2.34046	0.161894	15.5702	7.96e-05	0.00221308	NA	lincRNA	9330175E14Rik
ENSMUSG00000039043	0.332597	5.90427	15.5569	8.01e-05	0.00222747	70420	protein_coding	2610034B18Rik
ENSMUSG00000057230	0.271648	7.00187	15.5527	8.03e-05	0.00223116	269774	protein_coding	Aak1
ENSMUSG00000083892	-0.642425	3.53595	15.551	8.04e-05	0.00223185	NA	pseudogene	Gm1848
ENSMUSG00000026958	-0.406411	5.1353	15.5416	8.08e-05	0.00224126	83768	protein_coding	Dpp7
ENSMUSG00000021054	0.307231	6.32035	15.5409	8.08e-05	0.00224126	81535	protein_coding	Sgpp1
ENSMUSG00000025758	0.269354	7.0636	15.532	8.12e-05	0.00225056	20873	protein_coding	Plk4
ENSMUSG00000025496	-2.20724	0.249445	15.5293	8.13e-05	0.00225245	13491	protein_coding	Drd4
ENSMUSG00000038214	0.557832	4.00827	15.5236	8.15e-05	0.00225793	331623	protein_coding	Bend3
ENSMUSG00000027695	0.492145	4.43587	15.5216	8.16e-05	0.00225905	18805	protein_coding	Pld1
ENSMUSG00000029238	0.293559	6.56217	15.5033	8.24e-05	0.00227975	12753	protein_coding	Clock
ENSMUSG00000024194	-0.320922	6.06653	15.4922	8.29e-05	0.00229189	67675	protein_coding	Cuta
ENSMUSG00000061393	-1.57283	1.06011	15.4857	8.32e-05	0.00229739	11481	protein_coding	Acvr2b
ENSMUSG00000024308	0.23799	8.2754	15.4833	8.33e-05	0.00229739	21356	protein_coding	Tapbp
ENSMUSG00000031822	-0.380091	5.37394	15.4828	8.33e-05	0.00229739	382034	protein_coding	Gse1
ENSMUSG00000031634	-0.308229	6.28857	15.4826	8.33e-05	0.00229739	192169	protein_coding	Ufsp2
ENSMUSG00000021871	0.501715	4.36139	15.4742	8.37e-05	0.00230475	18950	protein_coding	Pnp
ENSMUSG00000045078	0.293908	6.55116	15.4742	8.37e-05	0.00230475	108086	protein_coding	Rnf216
ENSMUSG00000040717	0.467556	4.61312	15.4696	8.39e-05	0.00230906	171463	protein_coding	Il17rd
ENSMUSG00000029307	-0.922041	2.47752	15.4676	8.4e-05	0.00231009	13406	protein_coding	Dmp1
ENSMUSG00000026277	-0.255083	7.51146	15.4594	8.44e-05	0.00231894	59041	protein_coding	Stk25
ENSMUSG00000085156	-0.726335	3.16733	15.4513	8.47e-05	0.00232752	NA	processed_transcript	Gm11974
ENSMUSG00000068040	0.27609	6.87826	15.4361	8.54e-05	0.002345	99237	protein_coding	Tm9sf4
ENSMUSG00000024639	0.281686	6.76733	15.4335	8.55e-05	0.00234695	14682	protein_coding	Gnaq
ENSMUSG00000025854	0.380968	5.35949	15.4108	8.66e-05	0.00237394	80752	protein_coding	Fam20c
ENSMUSG00000021585	0.270882	6.98306	15.3894	8.75e-05	0.00239967	12380	protein_coding	Cast
ENSMUSG00000035941	-0.314707	6.1549	15.387	8.76e-05	0.00240126	108837	protein_coding	Ibtk
ENSMUSG00000027188	-2.02672	0.426057	15.3852	8.77e-05	0.00240163	210622	protein_coding	Pamr1
ENSMUSG00000020649	0.322104	6.03122	15.3841	8.78e-05	0.00240163	20135	protein_coding	Rrm2
ENSMUSG00000079018	0.883119	2.60582	15.3836	8.78e-05	0.00240163	17067	protein_coding	Ly6c1
ENSMUSG00000040952	-0.302692	6.3742	15.3825	8.79e-05	0.00240168	20085	protein_coding	Rps19
ENSMUSG00000029152	0.253997	7.52964	15.381	8.79e-05	0.00240215	68095	protein_coding	Ociad1
ENSMUSG00000031959	0.354634	5.62913	15.3797	8.8e-05	0.00240245	319481	protein_coding	Wdr59
ENSMUSG00000024899	0.358734	5.5828	15.3667	8.86e-05	0.00241748	23972	protein_coding	Papss2
ENSMUSG00000022812	0.245507	7.86539	15.3658	8.86e-05	0.00241748	56637	protein_coding	Gsk3b
ENSMUSG00000027750	0.226884	8.87883	15.3625	8.88e-05	0.00242039	50706	protein_coding	Postn
ENSMUSG00000049488	0.541603	4.08531	15.3406	8.98e-05	0.00244726	329795	protein_coding	Tmem67
ENSMUSG00000024423	-0.324715	5.97724	15.3359	9e-05	0.00245192	16210	protein_coding	Impact
ENSMUSG00000020284	-0.512146	4.26741	15.3305	9.03e-05	0.00245761	67884	protein_coding	1810043G02Rik
ENSMUSG00000034480	0.402904	5.14365	15.3226	9.07e-05	0.00246661	54004	protein_coding	Diap2
ENSMUSG00000020677	-0.29856	6.44264	15.3181	9.09e-05	0.00247108	78394	protein_coding	Ddx52
ENSMUSG00000052397	0.325693	5.95812	15.3007	9.17e-05	0.00249252	22350	protein_coding	Ezr
ENSMUSG00000041147	0.340547	5.77676	15.299	9.18e-05	0.00249334	12190	protein_coding	Brca2
ENSMUSG00000029388	0.34754	5.69704	15.2979	9.19e-05	0.00249338	209354	protein_coding	Eif2b1
ENSMUSG00000034083	-0.461589	4.63445	15.2884	9.23e-05	0.0025046	232236	protein_coding	Ccdc174
ENSMUSG00000031618	2.17004	0.289174	15.2705	9.32e-05	0.00252704	110784	protein_coding	Nr3c2
ENSMUSG00000032688	-0.488129	4.42815	15.2442	9.45e-05	0.00256102	240354	protein_coding	Malt1
ENSMUSG00000024764	-0.308211	6.24322	15.2356	9.5e-05	0.00257131	70999	protein_coding	Naa40
ENSMUSG00000026721	0.279559	6.76975	15.216	9.6e-05	0.00259678	29809	protein_coding	Rabgap1l
ENSMUSG00000063524	0.234737	8.33609	15.2063	9.64e-05	0.00260868	13806	protein_coding	Eno1
ENSMUSG00000003352	-0.326518	5.92944	15.1991	9.68e-05	0.00261716	12297	protein_coding	Cacnb3
ENSMUSG00000035495	0.365077	5.49434	15.1967	9.69e-05	0.00261908	272027	protein_coding	Tstd2
ENSMUSG00000061848	-0.400208	6.70245	18.6755	9.74e-05	0.00262976	NA	pseudogene	Gm5805
ENSMUSG00000034424	-0.395948	5.1868	15.1869	9.74e-05	0.00262976	68133	protein_coding	Gcsh
ENSMUSG00000029414	0.263576	7.14463	15.1802	9.78e-05	0.00263764	208628	protein_coding	Kntc1
ENSMUSG00000002342	-0.313055	6.14578	15.1739	9.81e-05	0.00264504	234371	protein_coding	Tmem161a
ENSMUSG00000032757	-0.395805	5.18601	15.1702	9.83e-05	0.00264867	12068	protein_coding	Bet1
ENSMUSG00000025047	0.304802	6.29489	15.1634	9.87e-05	0.00265652	18572	protein_coding	Pdcd11
ENSMUSG00000021710	0.317	6.07766	15.1625	9.87e-05	0.00265652	75805	protein_coding	Nln
ENSMUSG00000028381	-0.271898	6.90556	15.1272	0.00010057	0.00270518	22234	protein_coding	Ugcg
ENSMUSG00000019854	0.327567	5.90876	15.1257	0.00010065	0.00270584	19707	protein_coding	Reps1
ENSMUSG00000026094	-0.26868	6.97088	15.1011	0.00010197	0.00273984	98267	protein_coding	Stk17b
ENSMUSG00000024059	0.81357	2.82907	15.0913	0.000102583	0.00275478	78785	protein_coding	Clip4
ENSMUSG00000014353	-0.349583	5.64435	15.081	0.00010306	0.00276559	72477	protein_coding	Tmem87b
ENSMUSG00000033762	-0.440667	4.78321	15.0803	0.000103099	0.00276559	79456	protein_coding	Recql4
ENSMUSG00000025873	0.290256	6.54584	15.0624	0.00010408	0.00279038	76577	protein_coding	Faf2
ENSMUSG00000028780	-0.332053	5.84259	15.0561	0.000104429	0.00279818	20348	protein_coding	Sema3c
ENSMUSG00000048109	0.320924	5.99234	15.0501	0.000104761	0.00280556	229700	protein_coding	Rbm15
ENSMUSG00000027422	0.224485	8.87953	15.0411	0.000105265	0.00281749	81910	protein_coding	Rrbp1
ENSMUSG00000021365	0.310946	6.16014	15.0374	0.00010547	0.00282144	18003	protein_coding	Nedd9
ENSMUSG00000031600	-0.349204	5.64228	15.0347	0.00010562	0.00282392	52348	protein_coding	Vps37a
ENSMUSG00000022474	-0.309249	6.18666	15.0306	0.000105853	0.00282825	29858	protein_coding	Pmm1
ENSMUSG00000029061	-0.458166	4.62993	15.0298	0.000105898	0.00282825	26561	protein_coding	Mmp23
ENSMUSG00000072893	-0.860159	2.63779	15.0282	0.000105983	0.00282896	NA	processed_transcript	4933439C10Rik
ENSMUSG00000021814	0.262618	7.13168	15.0205	0.00010642	0.00283907	11750	protein_coding	Anxa7
ENSMUSG00000025571	0.264304	7.07885	15.0153	0.000106715	0.0028454	217351	protein_coding	Tnrc6c
ENSMUSG00000009687	-0.475932	4.48993	15.0117	0.000106914	0.00284912	18301	protein_coding	Fxyd5
ENSMUSG00000022191	0.264866	7.06022	15.0078	0.000107138	0.00285354	14000	protein_coding	Drosha
ENSMUSG00000074884	-0.275343	6.80886	14.9847	0.000108457	0.00288709	378702	protein_coding	Serf2
ENSMUSG00000020733	-0.454878	4.64887	14.9677	0.000109439	0.00291165	26941	protein_coding	Slc9a3r1
ENSMUSG00000083282	-0.512367	4.22373	14.9653	0.000109576	0.00291371	56464	protein_coding	Ctsf
ENSMUSG00000089648	0.731372	3.10971	14.9474	0.000110625	0.00293999	NA	pseudogene	Gm15790
ENSMUSG00000024620	0.248546	7.59984	14.9456	0.00011073	0.00294119	18596	protein_coding	Pdgfrb
ENSMUSG00000032010	-0.740369	3.06884	14.9443	0.000110805	0.00294157	53376	protein_coding	Usp2
ENSMUSG00000020189	-0.254151	7.38792	14.9421	0.000110935	0.00294306	237542	protein_coding	Osbpl8
ENSMUSG00000035168	0.279049	6.73045	14.9413	0.000110982	0.00294306	66860	protein_coding	Tanc1
ENSMUSG00000087060	-0.689027	3.26548	14.9388	0.000111128	0.00294535	NA	processed_transcript	2810442I21Rik
ENSMUSG00000035284	0.379415	5.31541	14.9315	0.000111655	0.0029577	320528	protein_coding	Vps13c
ENSMUSG00000026014	-0.271775	6.871	14.9285	0.000111738	0.0029583	77300	protein_coding	Raph1
ENSMUSG00000025417	-0.251749	7.46169	14.9004	0.000113411	0.00300097	117150	protein_coding	Pip4k2c
ENSMUSG00000028430	0.326474	5.88964	14.8851	0.000114334	0.00302375	230082	protein_coding	Nol6
ENSMUSG00000041351	-0.954728	2.32141	14.8527	0.000116313	0.00307442	110351	protein_coding	Rap1gap
ENSMUSG00000004798	0.300958	6.30757	14.8492	0.000116529	0.00307846	29869	protein_coding	Ulk2
ENSMUSG00000038502	-0.279916	6.6956	14.8471	0.000116664	0.00308037	84113	protein_coding	Ptov1
ENSMUSG00000042292	0.324939	5.90306	14.8452	0.000116776	0.00308165	223701	protein_coding	Mkl1
ENSMUSG00000037692	-0.428264	4.86272	14.8395	0.000117134	0.00308943	230793	protein_coding	Ahdc1
ENSMUSG00000021258	0.335125	5.77937	14.8339	0.000117478	0.00309683	12454	protein_coding	Ccnk
ENSMUSG00000037601	-0.283176	6.63064	14.828	0.00011785	0.00310494	18102	protein_coding	Nme1
ENSMUSG00000027573	0.362828	5.47121	14.8267	0.000117928	0.00310532	76425	protein_coding	Gid8
ENSMUSG00000030447	0.265255	6.99882	14.8197	0.00011837	0.0031153	20430	protein_coding	Cyfip1
ENSMUSG00000058881	-0.286907	6.56131	14.8181	0.000118471	0.00311626	329003	protein_coding	Zfp516
ENSMUSG00000007041	-0.233179	8.2503	14.808	0.000119108	0.00313133	114584	protein_coding	Clic1
ENSMUSG00000026655	-0.327523	5.86364	14.805	0.000119296	0.00313458	66540	protein_coding	Fam107b
ENSMUSG00000022641	0.273772	6.80749	14.7982	0.000119727	0.00314423	70508	protein_coding	Bbx
ENSMUSG00000030770	0.233158	8.2451	14.7907	0.000120203	0.00315502	57342	protein_coding	Parva
ENSMUSG00000063785	-0.356046	5.53439	14.7833	0.000120678	0.00316442	72554	protein_coding	Utp14a
ENSMUSG00000045594	0.364517	5.44757	14.7831	0.000120691	0.00316442	12091	protein_coding	Glb1
ENSMUSG00000070003	-0.324939	5.88936	14.7585	0.000122273	0.00320417	76900	protein_coding	Ssbp4
ENSMUSG00000021273	0.393106	5.16335	14.7513	0.000122738	0.00321463	14137	protein_coding	Fdft1
ENSMUSG00000028826	-0.303662	6.23414	14.7422	0.000123335	0.00322856	66146	protein_coding	Tmem57
ENSMUSG00000026435	-1.10361	1.94866	14.7337	0.00012389	0.00324134	212980	protein_coding	Slc45a3
ENSMUSG00000026511	-0.339627	5.71018	14.7314	0.000124041	0.00324354	27058	protein_coding	Srp9
ENSMUSG00000040312	-0.272429	6.8223	14.7335	0.000124227	0.00324589	240084	protein_coding	Cchcr1
ENSMUSG00000029861	0.950384	2.33346	14.728	0.000124264	0.00324589	76156	protein_coding	Fam131b
ENSMUSG00000032086	0.301149	6.28021	14.7267	0.000124349	0.00324638	23821	protein_coding	Bace1
ENSMUSG00000002847	0.967828	2.28352	14.7153	0.000125105	0.00326436	85031	protein_coding	Pla1a
ENSMUSG00000028478	-0.228592	8.4671	14.7143	0.000125176	0.00326447	12757	protein_coding	Clta
ENSMUSG00000001569	0.296821	6.3603	14.712	0.000125326	0.00326664	433864	protein_coding	Nom1
ENSMUSG00000074129	-0.313768	6.04903	14.7083	0.000125904	0.00327997	22121	protein_coding	Rpl13a
ENSMUSG00000026785	-0.541558	4.00774	14.6893	0.000126845	0.00330272	263803	protein_coding	Pkn3
ENSMUSG00000022100	0.26107	7.08514	14.6732	0.000127928	0.00332914	65246	protein_coding	Xpo7
ENSMUSG00000031711	-0.369261	5.38126	14.6707	0.000128102	0.00333188	30932	protein_coding	Zfp330
ENSMUSG00000037119	0.237814	7.95606	14.6655	0.000128452	0.00333922	210998	protein_coding	D15Ertd621e
ENSMUSG00000028278	-0.741083	3.03984	14.6494	0.000129558	0.00336616	52187	protein_coding	Rragd
ENSMUSG00000003299	-0.487002	4.36327	14.6457	0.000129811	0.00337093	66163	protein_coding	Mrpl4
ENSMUSG00000014771	-0.38908	5.18409	14.6426	0.000130028	0.00337478	18567	protein_coding	Pdcd2
ENSMUSG00000033014	0.279756	6.66296	14.641	0.000130138	0.00337511	94093	protein_coding	Trim33
ENSMUSG00000019464	0.961514	2.29339	14.6402	0.000130187	0.00337511	19216	protein_coding	Ptger1
ENSMUSG00000027593	-0.225743	8.60324	14.6394	0.000130248	0.00337511	19383	protein_coding	Raly
ENSMUSG00000038702	0.31429	6.02621	14.6247	0.000131263	0.00339812	319901	protein_coding	Dsel
ENSMUSG00000016128	0.318331	5.95904	14.6246	0.000131276	0.00339812	243362	protein_coding	Stard13
ENSMUSG00000025762	-0.450613	4.6385	14.6112	0.000132206	0.00342038	100503217	protein_coding	Larp1b
ENSMUSG00000020836	-1.06663	2.01828	14.6035	0.000132868	0.00343569	216961	protein_coding	Coro6
ENSMUSG00000046768	0.637191	3.46938	14.6002	0.000132982	0.00343682	80837	protein_coding	Rhoj
ENSMUSG00000020333	-1.31621	1.41698	14.5871	0.00013391	0.00345897	216739	protein_coding	Acsl6
ENSMUSG00000048096	0.630484	3.50032	14.5846	0.000134087	0.00346171	93689	protein_coding	Lmod1
ENSMUSG00000048720	0.355282	5.51947	14.5835	0.000134167	0.00346195	209478	protein_coding	Tbc1d12
ENSMUSG00000031536	-0.397	5.10477	14.5816	0.000134409	0.00346635	18970	protein_coding	Polb
ENSMUSG00000090394	0.580429	3.76719	14.575	0.000134774	0.00347393	67647	protein_coding	4930523C07Rik
ENSMUSG00000057098	0.263475	6.98639	14.5736	0.000134875	0.0034747	13591	protein_coding	Ebf1
ENSMUSG00000035173	0.292348	6.42077	14.57	0.000135134	0.00347934	213993	protein_coding	A630007B06Rik
ENSMUSG00000020482	-0.307455	6.1326	14.5691	0.000135197	0.00347934	104479	protein_coding	Ccdc117
ENSMUSG00000097993	-0.483613	4.37872	14.5649	0.000135499	0.00348527	NA	processed_transcript	Ptprv
ENSMUSG00000049044	-1.53675	1.03578	14.5635	0.000135599	0.00348598	56508	protein_coding	Rapgef4
ENSMUSG00000044641	-1.40862	1.23928	14.5587	0.000135946	0.00349306	58220	protein_coding	Pard6b
ENSMUSG00000000561	0.400163	5.07423	14.5408	0.000137242	0.00352451	70465	protein_coding	Wdr77
ENSMUSG00000053291	-1.17835	1.73366	14.5381	0.000137436	0.00352764	19342	protein_coding	Rab4b
ENSMUSG00000038517	-1.73131	0.740508	14.534	0.000137739	0.00353356	73174	protein_coding	Tbkbp1
ENSMUSG00000023755	-0.62757	3.50208	14.5328	0.000137826	0.00353393	69159	protein_coding	Rhebl1
ENSMUSG00000007613	-0.357395	5.48567	14.5218	0.00013863	0.00355267	21812	protein_coding	Tgfbr1
ENSMUSG00000001418	0.250685	7.37328	14.4848	0.000141381	0.00362128	56700	protein_coding	0610031J06Rik
ENSMUSG00000040459	-0.336163	5.71695	14.4813	0.000141647	0.00362619	234023	protein_coding	Arglu1
ENSMUSG00000022672	0.466135	4.50265	14.4731	0.000142264	0.00364009	19090	protein_coding	Prkdc
ENSMUSG00000024608	-0.230244	8.26396	14.4681	0.00014278	0.00365136	20044	protein_coding	Rps14
ENSMUSG00000038122	0.420925	4.88433	14.464	0.000142952	0.00365384	544696	protein_coding	Tbc1d32
ENSMUSG00000061458	0.385654	5.19609	14.4588	0.000143349	0.00366208	217431	protein_coding	Nol10
ENSMUSG00000078607	-1.26769	1.50755	14.4521	0.000143855	0.00367309	NA	antisense	1810010H24Rik
ENSMUSG00000028367	-0.232268	8.14165	14.4393	0.000144837	0.00369318	22166	protein_coding	Txn1
ENSMUSG00000028707	-1.78474	0.648544	14.4391	0.000144855	0.00369318	140477	protein_coding	Dmbx1
ENSMUSG00000035373	0.649824	3.3926	14.4389	0.000144869	0.00369318	20306	protein_coding	Ccl7
ENSMUSG00000031813	-0.311403	6.03832	14.436	0.000145094	0.00369698	73711	protein_coding	Mvb12a
ENSMUSG00000029345	0.307132	6.11456	14.4312	0.000145459	0.00370435	54723	protein_coding	Tfip11
ENSMUSG00000050989	0.26979	6.81765	14.4234	0.000146062	0.00371775	74777	protein_coding	Sepn1
ENSMUSG00000015709	1.60464	0.946585	14.4187	0.000146433	0.00372526	11864	protein_coding	Arnt2
ENSMUSG00000030102	0.279318	6.62449	14.383	0.000149229	0.00379442	16438	protein_coding	Itpr1
ENSMUSG00000026457	-0.224816	8.5361	14.3786	0.000149582	0.00380142	72674	protein_coding	Adipor1
ENSMUSG00000071176	0.283839	6.53736	14.358	0.000151229	0.00384126	234094	protein_coding	Arhgef10
ENSMUSG00000003153	0.412731	4.94512	14.3501	0.00015186	0.00385529	20527	protein_coding	Slc2a3
ENSMUSG00000002580	-0.349134	5.55179	14.3449	0.000152279	0.0038639	103742	protein_coding	Mien1
ENSMUSG00000032594	-0.267997	6.83139	14.3127	0.000154908	0.00392859	27399	protein_coding	Ip6k1
ENSMUSG00000039601	0.318064	5.91429	14.3026	0.000155739	0.00394759	53901	protein_coding	Rcan2
ENSMUSG00000029209	0.40625	4.9924	14.2945	0.000156416	0.0039627	67980	protein_coding	Gnpda2
ENSMUSG00000036273	0.311154	6.01827	14.2906	0.000156738	0.00396881	66725	protein_coding	Lrrk2
ENSMUSG00000037270	0.270901	6.76876	14.2854	0.00015717	0.00397767	229227	protein_coding	4932438A13Rik
ENSMUSG00000075254	-0.352646	5.50461	14.2828	0.000157387	0.0039811	77446	protein_coding	Heg1
ENSMUSG00000041912	0.400583	5.03743	14.2678	0.000158647	0.00401089	72634	protein_coding	Tdrkh
ENSMUSG00000023960	0.325569	5.81526	14.2607	0.000159251	0.00402407	83965	protein_coding	Enpp5
ENSMUSG00000001794	0.239569	7.72866	14.2505	0.000160115	0.00404382	12336	protein_coding	Capns1
ENSMUSG00000024873	-0.462437	4.49707	14.2383	0.000161154	0.00406795	12794	protein_coding	Cnih2
ENSMUSG00000006717	-0.384334	5.17763	14.2367	0.000161295	0.00406941	66834	protein_coding	Acot13
ENSMUSG00000024909	0.231412	8.10088	14.2335	0.000161563	0.00407314	58859	protein_coding	Efemp2
ENSMUSG00000078190	-0.415735	4.91592	14.2739	0.000161631	0.00407314	NA	antisense	Dnm3os
ENSMUSG00000031659	0.434113	4.73346	14.232	0.000161694	0.00407314	11513	protein_coding	Adcy7
ENSMUSG00000025161	-0.324879	5.8171	14.2285	0.000161998	0.00407871	80879	protein_coding	Slc16a3
ENSMUSG00000052151	0.342407	5.61314	14.2256	0.000162244	0.0040828	50784	protein_coding	Ppap2c
ENSMUSG00000022438	0.598846	3.62215	14.2154	0.000163127	0.00410253	170736	protein_coding	Parvb
ENSMUSG00000066687	-1.23058	1.56717	14.2146	0.000163196	0.00410253	235320	protein_coding	Zbtb16
ENSMUSG00000006050	-0.311617	5.98701	14.1774	0.000166457	0.00418234	24068	protein_coding	Sra1
ENSMUSG00000030744	-0.209729	9.85305	14.1762	0.000166557	0.00418269	27050	protein_coding	Rps3
ENSMUSG00000054408	0.233976	7.94534	14.1689	0.000167209	0.00419692	76687	protein_coding	Spcs3
ENSMUSG00000002910	-0.58748	3.67101	14.1607	0.000167941	0.00421311	70807	protein_coding	Arrdc2
ENSMUSG00000014837	-0.565357	3.79992	14.1575	0.000168222	0.004218	74356	protein_coding	4931428F04Rik
ENSMUSG00000055725	-0.956339	2.24997	14.1491	0.000168975	0.0042347	231474	protein_coding	Paqr3
ENSMUSG00000022199	-0.69092	3.18037	14.1456	0.000169292	0.00424047	59049	protein_coding	Slc22a17
ENSMUSG00000048583	-0.230256	8.11556	14.1288	0.000170806	0.00427619	16002	protein_coding	Igf2
ENSMUSG00000041801	-0.304694	6.09715	14.1263	0.000171041	0.00427987	27280	protein_coding	Phlda3
ENSMUSG00000032570	0.285982	6.45683	14.117	0.000171887	0.00429884	235574	protein_coding	Atp2c1
ENSMUSG00000056870	0.285394	6.46611	14.1122	0.000172323	0.00430755	70676	protein_coding	Gulp1
ENSMUSG00000053411	-0.456424	4.52668	14.1025	0.000173209	0.00432749	52609	protein_coding	Cbx7
ENSMUSG00000043687	-0.903156	2.3989	14.0916	0.000174219	0.00434936	68918	protein_coding	1190005I06Rik
ENSMUSG00000023883	-0.249411	7.29399	14.0902	0.000174346	0.00434936	72057	protein_coding	Phf10
ENSMUSG00000037016	-1.73851	0.679803	14.0902	0.000174352	0.00434936	242022	protein_coding	Frem2
ENSMUSG00000021572	-0.68625	3.19187	14.0706	0.000176174	0.00439255	74470	protein_coding	Cep72
ENSMUSG00000027253	-0.24577	7.41737	14.0656	0.000176646	0.00440207	228357	protein_coding	Lrp4
ENSMUSG00000037697	0.450979	4.56896	14.0604	0.000177134	0.00441199	114874	protein_coding	Ddhd1
ENSMUSG00000053469	-1.23396	1.54196	14.0559	0.000177559	0.00441805	21819	protein_coding	Tg
ENSMUSG00000042834	0.288312	6.39554	14.0516	0.000177968	0.0044252	27528	protein_coding	Nrep
ENSMUSG00000022425	0.286972	6.42259	14.0509	0.000178028	0.0044252	18606	protein_coding	Enpp2
ENSMUSG00000024785	0.355645	5.44409	14.0489	0.000178218	0.00442769	59028	protein_coding	Rcl1
ENSMUSG00000025231	0.335883	5.66193	14.0384	0.000179221	0.00445033	24069	protein_coding	Sufu
ENSMUSG00000027977	3.17508	-0.50297	14.0214	0.000180843	0.00448833	83398	protein_coding	Ndst3
ENSMUSG00000030861	0.270954	6.71727	14.019	0.000181078	0.00449188	66885	protein_coding	Acadsb
ENSMUSG00000022312	-0.23129	8.01111	14.0102	0.000181928	0.00451067	68135	protein_coding	Eif3h
ENSMUSG00000024357	-0.32021	5.84301	14.0076	0.000182175	0.00451422	81500	protein_coding	Sil1
ENSMUSG00000031930	-0.249308	7.27204	14.0068	0.000182256	0.00451422	66894	protein_coding	Wwp2
ENSMUSG00000021193	0.253222	7.14153	14.0014	0.00018278	0.0045249	69617	protein_coding	Pitrm1
ENSMUSG00000002068	-0.500188	4.18766	13.9722	0.00018564	0.00459336	12447	protein_coding	Ccne1
ENSMUSG00000031273	2.91827	-0.368818	13.9631	0.000186542	0.00461334	94216	protein_coding	Col4a6
ENSMUSG00000020185	0.281845	6.50042	13.9547	0.000187372	0.00463153	52679	protein_coding	E2f7
ENSMUSG00000050199	-0.363848	5.34049	13.9438	0.000188464	0.00465617	107515	protein_coding	Lgr4
ENSMUSG00000019194	-0.561763	3.79464	13.9364	0.000189211	0.00467225	20266	protein_coding	Scn1b
ENSMUSG00000026463	-0.254114	7.08991	13.9268	0.000190175	0.00469368	381290	protein_coding	Atp2b4
ENSMUSG00000057604	0.540733	3.92895	13.9085	0.000192212	0.00474154	30937	protein_coding	Lmcd1
ENSMUSG00000019373	-0.262566	6.86421	13.9015	0.000192751	0.00475245	26572	protein_coding	Cops3
ENSMUSG00000029363	0.256739	7.00038	13.8903	0.000193904	0.00477845	72151	protein_coding	Rfc5
ENSMUSG00000028085	0.457971	4.49117	13.883	0.000194664	0.00479421	229487	protein_coding	Pet112
ENSMUSG00000027184	0.212042	9.2276	13.8822	0.00019474	0.00479421	53872	protein_coding	Caprin1
ENSMUSG00000006333	-0.22142	8.50215	13.8765	0.000195485	0.00481014	76846	protein_coding	Rps9
ENSMUSG00000029771	0.736185	2.99014	13.8599	0.000197242	0.00485091	27056	protein_coding	Irf5
ENSMUSG00000025340	0.306271	6.01666	13.8394	0.000199231	0.004897	56715	protein_coding	Rabgef1
ENSMUSG00000062169	-0.29389	6.23975	13.8386	0.000199316	0.004897	98417	protein_coding	Cnih4
ENSMUSG00000062234	0.24861	7.24135	13.8227	0.000201009	0.0049361	231580	protein_coding	Gak
ENSMUSG00000024259	-0.292071	6.271	13.8216	0.000201121	0.00493637	67453	protein_coding	Slc25a46
ENSMUSG00000027499	1.01447	2.08076	13.8207	0.000201223	0.00493638	18767	protein_coding	Pkia
ENSMUSG00000028016	0.325767	5.74837	13.8045	0.000202959	0.00497592	71793	protein_coding	Ints12
ENSMUSG00000038900	-0.406385	4.92751	13.8038	0.000203038	0.00497592	269261	protein_coding	Rpl12
ENSMUSG00000040084	0.243596	7.41382	13.8019	0.000203242	0.0049763	12236	protein_coding	Bub1b
ENSMUSG00000050192	0.353123	5.4375	13.8018	0.000203258	0.0049763	208691	protein_coding	Eif5a2
ENSMUSG00000024989	0.323378	5.77532	13.7909	0.000204438	0.00500268	74107	protein_coding	Cep55
ENSMUSG00000032373	-1.05976	1.96115	13.7724	0.000206736	0.00505638	76459	protein_coding	Car12
ENSMUSG00000043671	0.410997	4.87888	13.7581	0.000208036	0.00508564	233115	protein_coding	Dpy19l3
ENSMUSG00000028289	1.42565	1.1509	13.7481	0.000209147	0.00511022	13841	protein_coding	Epha7
ENSMUSG00000052135	-2.04974	0.249248	13.7431	0.000209709	0.00512139	329934	protein_coding	Foxo6
ENSMUSG00000015134	-2.37049	-0.0264325	13.7417	0.000209859	0.00512249	56847	protein_coding	Aldh1a3
ENSMUSG00000020994	0.24983	7.17492	13.739	0.000210166	0.00512741	18949	protein_coding	Pnn
ENSMUSG00000057457	-5.26092	6.01755	200.029	0.000210919	0.00514323	18675	protein_coding	Phex
ENSMUSG00000048232	0.334185	5.63704	13.7207	0.000212218	0.00517231	269529	protein_coding	Fbxo10
ENSMUSG00000051495	-0.232972	7.80963	13.6954	0.000215098	0.00523989	270110	protein_coding	Irf2bp2
ENSMUSG00000040648	0.270431	6.66323	13.6867	0.000216102	0.00526171	227399	protein_coding	Ppip5k2
ENSMUSG00000024137	-0.393026	5.02717	13.6795	0.000216931	0.00527928	13560	protein_coding	E4f1
ENSMUSG00000020866	-0.388153	5.07011	13.677	0.00021722	0.00528366	12291	protein_coding	Cacna1g
ENSMUSG00000012076	0.314427	5.86969	13.6755	0.000217384	0.00528503	52592	protein_coding	Brms1l
ENSMUSG00000010911	-0.415601	4.81877	13.6704	0.000217982	0.00529691	56369	protein_coding	Apip
ENSMUSG00000041852	0.256634	6.94605	13.6661	0.000218484	0.00530648	21411	protein_coding	Tcf20
ENSMUSG00000038508	-1.31771	1.32125	13.6645	0.000218668	0.00530831	23886	protein_coding	Gdf15
ENSMUSG00000060090	0.30312	6.03717	13.6621	0.000218948	0.00531246	19889	protein_coding	Rp2h
ENSMUSG00000010047	0.432222	4.67219	13.6596	0.000219235	0.00531677	15587	protein_coding	Hyal2
[truncated: 35,841 more rows]

## Sheet: Ocy454 Annotated OE Sp7
Gene	logFC	logCPM	F	PValue	FDR	ENTREZID	GENEBIOTYPE	SYMBOL
ENSMUSG00000039252	-5.44907	4.82841	431.534	1.76e-20	8.59e-16	246316	protein_coding	Lgi2
ENSMUSG00000021508	-4.47725	5.64639	377.89	1.33e-19	3.25e-15	57266	protein_coding	Cxcl14
ENSMUSG00000031548	-5.97316	3.03817	230.355	2.05e-16	3.34e-12	20377	protein_coding	Sfrp1
ENSMUSG00000048583	-2.84461	5.83915	198.159	1.77e-15	2.16e-11	16002	protein_coding	Igf2
ENSMUSG00000046743	-2.87657	4.68459	163.738	2.55e-14	2.49e-10	329628	protein_coding	Fat4
ENSMUSG00000051669	2.62551	4.8972	151.716	7.24e-14	5.89e-10	239691	protein_coding	AU021092
ENSMUSG00000051855	-2.36001	6.22407	148.555	9.63e-14	6.72e-10	17294	protein_coding	Mest
ENSMUSG00000028369	-3.12915	3.94211	143.101	1.65e-13	9.52e-10	64817	protein_coding	Svep1
ENSMUSG00000021567	-2.58665	4.74176	142.09	1.76e-13	9.52e-10	72293	protein_coding	Nkd2
ENSMUSG00000044667	3.67818	2.85849	129.689	5.93e-13	2.89e-09	229791	protein_coding	D3Bwg0562e
ENSMUSG00000067780	4.06315	2.41647	117.162	2.24e-12	9.93e-09	94227	protein_coding	Pi15
ENSMUSG00000041592	-3.60471	2.6772	110.403	4.81e-12	1.96e-08	237979	protein_coding	Sdk2
ENSMUSG00000073530	-2.27373	4.4126	105.874	8.19e-12	3.07e-08	23850	protein_coding	Pappa2
ENSMUSG00000025161	-1.93134	5.60282	98.8223	1.95e-11	6.78e-08	80879	protein_coding	Slc16a3
ENSMUSG00000039323	-2.07186	5.98026	101.41	2.21e-11	7.18e-08	16008	protein_coding	Igfbp2
ENSMUSG00000074486	2.62111	5.14903	123.13	7.03e-11	2.14e-07	12097	protein_coding	Bglap2
ENSMUSG00000017639	-2.66767	3.47722	88.5321	2.49e-10	7.01e-07	268451	protein_coding	Rab11fip4
ENSMUSG00000040612	2.1051	4.11154	79.839	2.58e-10	7.01e-07	100039795	protein_coding	Ildr2
ENSMUSG00000028927	-4.00019	1.79613	79.2617	2.81e-10	7.23e-07	18600	protein_coding	Padi2
ENSMUSG00000028036	-1.79395	5.03493	78.0498	3.37e-10	8.23e-07	19220	protein_coding	Ptgfr
ENSMUSG00000028463	1.78422	4.80556	77.3456	3.75e-10	8.71e-07	230099	protein_coding	Car9
ENSMUSG00000021575	-2.32634	3.28035	76.9311	3.99e-10	8.85e-07	11624	protein_coding	Ahrr
ENSMUSG00000028965	1.85038	4.32231	72.6962	7.68e-10	1.58e-06	21942	protein_coding	Tnfrsf9
ENSMUSG00000040624	2.92224	3.06625	83.7782	7.76e-10	1.58e-06	213783	protein_coding	Plekhg1
ENSMUSG00000020388	-1.64492	5.04444	67.6408	1.74e-09	3.4e-06	30794	protein_coding	Pdlim4
ENSMUSG00000030465	-1.7069	5.38007	67.3003	1.98e-09	3.72e-06	234353	protein_coding	Psd3
ENSMUSG00000026864	1.22506	9.99066	65.8227	2.36e-09	4.01e-06	14828	protein_coding	Hspa5
ENSMUSG00000027082	-3.46256	1.83092	65.7781	2.38e-09	4.01e-06	21788	protein_coding	Tfpi
ENSMUSG00000074785	-3.14154	1.98375	65.7575	2.38e-09	4.01e-06	54712	protein_coding	Plxnc1
ENSMUSG00000021388	-1.9336	4.70173	72.7107	2.48e-09	4.03e-06	66695	protein_coding	Aspn
ENSMUSG00000058914	-3.13833	2.46293	71.1967	2.73e-09	4.3e-06	81799	protein_coding	C1qtnf3
ENSMUSG00000020151	2.07072	3.3971	64.5383	2.93e-09	4.47e-06	19279	protein_coding	Ptprr
ENSMUSG00000040998	-1.7213	8.97828	87.5517	3.06e-09	4.53e-06	114249	protein_coding	Npnt
ENSMUSG00000031486	-1.5503	5.76152	63.6441	3.42e-09	4.91e-06	78560	protein_coding	Gpr124
ENSMUSG00000045672	-2.22953	3.10988	62.7693	3.98e-09	5.55e-06	373864	protein_coding	Col27a1
ENSMUSG00000097993	-1.6789	4.19154	60.2853	6.18e-09	8.32e-06	NA	processed_transcript	Ptprv
ENSMUSG00000057457	1.72683	7.06504	73.1845	6.31e-09	8.32e-06	18675	protein_coding	Phex
ENSMUSG00000038259	2.61392	2.32949	59.0782	7.68e-09	9.8e-06	14563	protein_coding	Gdf5
ENSMUSG00000037362	-1.56956	4.8485	58.9737	7.83e-09	9.8e-06	18133	protein_coding	Nov
ENSMUSG00000044337	1.38077	6.7002	58.5518	8.46e-09	1.03e-05	12778	protein_coding	Ackr3
ENSMUSG00000032006	1.35192	6.48205	53.1381	2.35e-08	2.76e-05	71785	protein_coding	Pdgfd
ENSMUSG00000009628	-5.37635	0.855018	53.0329	2.39e-08	2.76e-05	104271	protein_coding	Tex15
ENSMUSG00000041577	-1.70042	5.13671	60.0025	2.44e-08	2.76e-05	116847	protein_coding	Prelp
ENSMUSG00000009687	1.46795	4.89396	52.8414	2.49e-08	2.76e-05	18301	protein_coding	Fxyd5
ENSMUSG00000006205	1.23496	7.63771	52.6905	2.56e-08	2.78e-05	56213	protein_coding	Htra1
ENSMUSG00000037902	-1.71304	4.59533	57.1599	2.67e-08	2.84e-05	19261	protein_coding	Sirpa
ENSMUSG00000005397	-1.96148	3.35025	51.8176	3.35e-08	3.47e-05	18073	protein_coding	Nid1
ENSMUSG00000020866	-2.88608	4.1349	94.61	3.78e-08	3.84e-05	12291	protein_coding	Cacna1g
ENSMUSG00000031461	4.14807	1.0898	49.3452	4.99e-08	4.97e-05	17930	protein_coding	Myom2
ENSMUSG00000024501	1.34019	6.44247	49.1457	5.2e-08	5.07e-05	22240	protein_coding	Dpysl3
ENSMUSG00000029304	1.19188	8.48775	48.3773	6.08e-08	5.82e-05	20750	protein_coding	Spp1
ENSMUSG00000024112	-4.68317	1.61435	62.7008	7.31e-08	6.86e-05	58226	protein_coding	Cacna1h
ENSMUSG00000038393	-1.38886	4.68214	46.5989	8.81e-08	7.96e-05	56338	protein_coding	Txnip
ENSMUSG00000032487	1.54927	4.08893	46.5067	8.99e-08	7.97e-05	19225	protein_coding	Ptgs2
ENSMUSG00000030498	-1.41296	4.42789	46.192	9.61e-08	8.37e-05	14453	protein_coding	Gas2
ENSMUSG00000060802	1.06409	9.99172	45.7619	1.05e-07	9.01e-05	12010	protein_coding	B2m
ENSMUSG00000028445	2.09147	2.66414	45.6481	1.08e-07	9.07e-05	69638	protein_coding	Enho
ENSMUSG00000022221	-1.90985	2.85253	45.4264	1.13e-07	9.35e-05	56532	protein_coding	Ripk3
ENSMUSG00000062713	-4.78234	0.813572	45.2488	1.17e-07	9.55e-05	20465	protein_coding	Sim2
ENSMUSG00000021062	-2.32515	2.22078	44.9199	1.26e-07	0.00010087	104886	protein_coding	Rab15
ENSMUSG00000027966	1.37054	8.47982	54.2011	1.42e-07	0.000111537	12814	protein_coding	Col11a1
ENSMUSG00000000037	-2.43096	2.02203	43.8061	1.61e-07	0.000122942	107815	protein_coding	Scml2
ENSMUSG00000048442	1.93195	2.69689	43.7881	1.61e-07	0.000122942	66528	protein_coding	Smim5
ENSMUSG00000039470	1.25344	5.61983	43.5055	1.72e-07	0.000128791	70546	protein_coding	Zdhhc2
ENSMUSG00000047420	1.26282	5.77973	43.43	1.74e-07	0.000128964	208164	protein_coding	Fam180a
ENSMUSG00000028776	1.44968	4.14641	43.3486	1.78e-07	0.000129336	94242	protein_coding	Tinagl1
ENSMUSG00000003814	1.00794	9.46009	43.1223	1.87e-07	0.000133954	12317	protein_coding	Calr
ENSMUSG00000050708	1.21593	9.04763	48.6789	1.98e-07	0.000139417	14325	protein_coding	Ftl1
ENSMUSG00000079499	1.63538	3.46186	42.8108	2e-07	0.000139417	NA	processed_transcript	6530402F18Rik
ENSMUSG00000025608	2.47911	1.90654	42.6879	2.06e-07	0.000139551	27205	protein_coding	Podxl
ENSMUSG00000026365	1.20128	6.59864	42.6796	2.06e-07	0.000139551	12628	protein_coding	Cfh
ENSMUSG00000019966	-1.24411	5.83781	42.5123	2.14e-07	0.000142861	17311	protein_coding	Kitl
ENSMUSG00000028019	1.18546	6.38836	42.3309	2.23e-07	0.000146749	54635	protein_coding	Pdgfc
ENSMUSG00000032265	1.08793	8.27822	41.9544	2.42e-07	0.000157528	212943	protein_coding	Fam46a
ENSMUSG00000022449	-2.3479	2.14147	41.6663	2.58e-07	0.000165613	223838	protein_coding	Adamts20
ENSMUSG00000073489	1.2899	4.79782	41.5702	2.64e-07	0.000165613	15951	protein_coding	Ifi204
ENSMUSG00000037188	-1.64557	3.38104	41.5346	2.66e-07	0.000165613	230824	protein_coding	Grhl3
ENSMUSG00000022103	-4.46895	0.895076	43.2625	2.68e-07	0.000165613	14586	protein_coding	Gfra2
ENSMUSG00000031626	-1.29388	5.2142	41.2228	2.86e-07	0.000173994	234214	protein_coding	Sorbs2
ENSMUSG00000030087	-1.94603	2.62173	41.1729	2.89e-07	0.000173994	66277	protein_coding	Klf15
ENSMUSG00000041439	2.2589	2.06956	41.1137	2.93e-07	0.000174198	98682	protein_coding	Mfsd6
ENSMUSG00000020642	-1.30056	4.84242	40.9377	3.05e-07	0.000179125	108089	protein_coding	Rnf144a
ENSMUSG00000061232	1.04787	8.76087	40.8836	3.08e-07	0.000179187	14972	protein_coding	H2-K1
ENSMUSG00000063296	2.00805	2.45128	40.7517	3.18e-07	0.000180696	320709	protein_coding	Tmem117
ENSMUSG00000001435	-1.65784	3.32875	40.7437	3.18e-07	0.000180696	12822	protein_coding	Col18a1
ENSMUSG00000046727	2.30069	2.29197	41.5923	3.28e-07	0.000184221	66060	protein_coding	Cystm1
ENSMUSG00000070720	-1.7339	3.05886	40.4292	3.42e-07	0.000189766	623230	protein_coding	Tmem200b
ENSMUSG00000038412	1.17098	6.26125	40.3616	3.48e-07	0.000190566	56295	protein_coding	Higd1a
ENSMUSG00000024593	1.55201	5.27356	48.4408	3.57e-07	0.000192199	70417	protein_coding	Megf10
ENSMUSG00000022203	-1.28564	4.83051	40.2277	3.58e-07	0.000192199	13644	protein_coding	Efs
ENSMUSG00000031502	-1.25352	7.25546	42.9338	3.71e-07	0.000197022	12826	protein_coding	Col4a1
ENSMUSG00000060548	-1.27673	4.83743	39.3623	4.38e-07	0.000229765	29820	protein_coding	Tnfrsf19
ENSMUSG00000022883	-7.77794	0.119718	39.7286	4.59e-07	0.000235099	19876	protein_coding	Robo1
ENSMUSG00000062380	-1.42225	3.93394	39.1332	4.62e-07	0.000235099	22152	protein_coding	Tubb3
ENSMUSG00000056498	-3.20933	1.10641	39.1278	4.63e-07	0.000235099	320782	protein_coding	Tmem154
ENSMUSG00000020810	-2.18874	2.08086	39.0476	4.71e-07	0.000237077	114886	protein_coding	Cygb
ENSMUSG00000002900	-1.49338	4.29338	41.3515	5.33e-07	0.000265167	16777	protein_coding	Lamb1
ENSMUSG00000053399	-2.18153	2.13746	38.4119	5.47e-07	0.000269714	208936	protein_coding	Adamts18
ENSMUSG00000032374	1.02019	8.28854	38.2839	5.64e-07	0.000275215	26432	protein_coding	Plod2
ENSMUSG00000063193	1.60271	3.37008	37.9987	6.03e-07	0.000291543	217304	protein_coding	Cd300lb
ENSMUSG00000029309	-2.44478	1.7325	37.8438	6.26e-07	0.000299516	13602	protein_coding	Sparcl1
ENSMUSG00000021130	-2.5054	1.62465	37.4687	6.85e-07	0.000324388	108760	protein_coding	Galnt16
ENSMUSG00000073411	0.951951	9.2989	37.1815	7.34e-07	0.000344182	14964	protein_coding	H2-D1
ENSMUSG00000040183	1.2021	5.36131	36.9434	7.77e-07	0.000361023	140577	protein_coding	Ankrd6
ENSMUSG00000028278	1.24425	4.56337	36.6618	8.32e-07	0.000380425	52187	protein_coding	Rragd
ENSMUSG00000038523	1.50654	4.90959	43.5744	8.34e-07	0.000380425	75480	protein_coding	1700003F12Rik
ENSMUSG00000001211	1.13077	5.69137	36.3776	8.91e-07	0.000402564	28169	protein_coding	Agpat3
ENSMUSG00000024512	2.39911	1.75241	35.9999	9.77e-07	0.000437378	75577	protein_coding	Dynap
ENSMUSG00000056174	-1.01865	7.61786	35.8924	1e-06	0.000444967	329941	protein_coding	Col8a2
ENSMUSG00000091243	-1.10701	5.97884	35.8074	1.02e-06	0.000450241	73569	protein_coding	Vgll3
ENSMUSG00000029005	-2.04047	2.1843	35.6852	1.06e-06	0.000459825	70433	protein_coding	Draxin
ENSMUSG00000046768	-1.97129	2.46222	35.626	1.07e-06	0.000462442	80837	protein_coding	Rhoj
ENSMUSG00000025203	0.865835	10.8495	35.0042	1.25e-06	0.000531016	20250	protein_coding	Scd2
ENSMUSG00000034040	1.61848	3.17956	34.9958	1.25e-06	0.000531016	212996	protein_coding	Wbscr17
ENSMUSG00000031290	1.88602	2.4619	34.7757	1.32e-06	0.00055609	210297	protein_coding	Lrch2
ENSMUSG00000034110	-1.93259	2.30337	34.6551	1.36e-06	0.000568186	212919	protein_coding	Kctd7
ENSMUSG00000068874	1.24333	4.28585	34.5167	1.41e-06	0.000583198	20341	protein_coding	Selenbp1
ENSMUSG00000051048	-1.26007	4.25743	34.3126	1.48e-06	0.000605097	320452	protein_coding	P4ha3
ENSMUSG00000024232	1.10572	5.97376	34.3027	1.49e-06	0.000605097	68010	protein_coding	Bambi
ENSMUSG00000042116	1.31933	3.91525	34.2201	1.52e-06	0.000612692	246228	protein_coding	Vwa1
ENSMUSG00000031342	-1.7164	2.80451	34.0951	1.57e-06	0.000627089	14758	protein_coding	Gpm6b
ENSMUSG00000022707	1.0775	6.20014	33.8842	1.65e-06	0.000652444	74185	protein_coding	Gbe1
ENSMUSG00000033965	3.18925	0.919649	33.8724	1.66e-06	0.000652444	20502	protein_coding	Slc16a2
ENSMUSG00000016206	1.21742	4.49936	33.8419	1.67e-06	0.000652444	14991	protein_coding	H2-M3
ENSMUSG00000030208	0.895537	9.05777	33.6091	1.77e-06	0.000686606	13730	protein_coding	Emp1
ENSMUSG00000032291	-3.34555	0.799377	33.5488	1.8e-06	0.00069171	12903	protein_coding	Crabp1
ENSMUSG00000048915	-1.45752	3.33804	33.3799	1.88e-06	0.000716457	13640	protein_coding	Efna5
ENSMUSG00000006344	-3.0274	1.07141	33.2946	1.92e-06	0.00072654	23887	protein_coding	Ggt5
ENSMUSG00000005360	-1.23597	4.20568	33.2394	1.95e-06	0.000731183	20512	protein_coding	Slc1a3
ENSMUSG00000019880	1.3477	3.81935	33.195	1.97e-06	0.00073387	72780	protein_coding	Rspo3
ENSMUSG00000017760	0.892843	9.16189	33.1044	2.02e-06	0.000744016	19025	protein_coding	Ctsa
ENSMUSG00000027996	-0.975313	7.85744	33.065	2.04e-06	0.000744016	20319	protein_coding	Sfrp2
ENSMUSG00000051331	-1.78576	2.4444	33.0529	2.04e-06	0.000744016	12288	protein_coding	Cacna1c
ENSMUSG00000031007	0.970211	8.39128	32.9634	2.09e-06	0.000755639	70495	protein_coding	Atp6ap2
ENSMUSG00000063727	-1.01851	7.12022	32.9254	2.11e-06	0.000757434	18383	protein_coding	Tnfrsf11b
ENSMUSG00000037419	1.14752	5.03449	32.8748	2.14e-06	0.000761734	71946	protein_coding	Endod1
ENSMUSG00000036339	-1.30003	3.78919	32.6427	2.27e-06	0.00080277	218989	protein_coding	Tmem260
ENSMUSG00000005125	0.858879	10.2022	32.5696	2.31e-06	0.000811609	17988	protein_coding	Ndrg1
ENSMUSG00000033174	1.24984	4.23861	32.5445	2.33e-06	0.000811609	23945	protein_coding	Mgll
ENSMUSG00000057286	-1.38787	3.4017	32.3464	2.45e-06	0.000848217	20446	protein_coding	St6galnac2
ENSMUSG00000026688	1.14785	5.67634	32.4648	2.51e-06	0.00086382	66447	protein_coding	Mgst3
ENSMUSG00000063605	-1.18155	4.2974	32.0837	2.62e-06	0.000895389	234582	protein_coding	Ccdc102a
ENSMUSG00000023927	7.4502	-0.179763	32.4174	2.67e-06	0.00090498	20230	protein_coding	Satb1
ENSMUSG00000074682	-3.04804	0.97339	31.9124	2.74e-06	0.000920849	67917	protein_coding	Zcchc3
ENSMUSG00000022797	1.01001	6.98757	31.8964	2.76e-06	0.000920849	22042	protein_coding	Tfrc
ENSMUSG00000023960	-1.10332	4.8631	31.2897	3.23e-06	0.00107233	83965	protein_coding	Enpp5
ENSMUSG00000039115	-1.83882	2.28632	31.0761	3.42e-06	0.00112689	104099	protein_coding	Itga9
ENSMUSG00000028883	-1.06316	5.73644	30.8984	3.58e-06	0.00117328	20346	protein_coding	Sema3a
ENSMUSG00000055301	-1.03765	6.07942	30.7926	3.68e-06	0.00119867	11529	protein_coding	Adh7
ENSMUSG00000046182	-2.42003	1.37983	30.6245	3.85e-06	0.00123833	269994	protein_coding	Gsg1l
ENSMUSG00000053414	-1.39389	3.27112	30.6205	3.86e-06	0.00123833	26559	protein_coding	Hunk
ENSMUSG00000041372	1.28742	4.91907	33.8786	3.88e-06	0.0012386	330406	protein_coding	B4galnt3
ENSMUSG00000021186	-1.07664	5.14587	30.5652	3.91e-06	0.00124038	23876	protein_coding	Fbln5
ENSMUSG00000042793	1.07264	5.96647	30.5043	3.98e-06	0.00125259	329252	protein_coding	Lgr6
ENSMUSG00000043421	1.13546	5.22372	30.4802	4e-06	0.0012526	69573	protein_coding	Hilpda
ENSMUSG00000038143	-1.88897	3.11585	36.8455	4.32e-06	0.00134166	71069	protein_coding	Stox2
ENSMUSG00000097187	1.93495	2.12276	30.0743	4.46e-06	0.00137887	NA	protein_coding	Gm19426
ENSMUSG00000024063	0.946506	7.31127	29.8519	4.74e-06	0.00145482	77889	protein_coding	Lbh
ENSMUSG00000016382	0.865934	8.76489	29.7675	4.85e-06	0.00147883	102866	protein_coding	Pls3
ENSMUSG00000020205	1.04451	5.38301	29.7451	4.88e-06	0.00147883	21664	protein_coding	Phlda1
ENSMUSG00000042359	-1.46762	2.94655	29.5385	5.16e-06	0.00155429	99031	protein_coding	Osbpl6
ENSMUSG00000017969	0.984767	6.5782	29.4901	5.23e-06	0.00156521	19223	protein_coding	Ptgis
ENSMUSG00000031503	-1.29274	7.0298	37.5701	5.31e-06	0.00157971	12827	protein_coding	Col4a2
ENSMUSG00000027408	-2.06263	1.77056	29.3788	5.39e-06	0.00159375	56264	protein_coding	Cpxm1
ENSMUSG00000039239	0.964758	7.08358	29.2861	5.53e-06	0.00162462	21808	protein_coding	Tgfb2
ENSMUSG00000032702	0.953541	7.28305	28.8958	6.15e-06	0.00179683	107351	protein_coding	Kank1
ENSMUSG00000034156	-4.56721	0.140589	28.6866	6.51e-06	0.0018918	207777	protein_coding	Bzrap1
ENSMUSG00000030246	-1.68133	2.5153	28.6651	6.55e-06	0.0018918	16832	protein_coding	Ldhb
ENSMUSG00000025854	0.968535	6.42867	28.5924	6.69e-06	0.00191876	80752	protein_coding	Fam20c
ENSMUSG00000060961	1.50332	2.97967	28.5483	6.77e-06	0.00193087	54403	protein_coding	Slc4a4
ENSMUSG00000026308	1.01431	5.81224	28.5068	6.84e-06	0.00194176	70788	protein_coding	Klhl30
ENSMUSG00000007888	-1.16983	3.95125	28.4812	6.89e-06	0.00194429	12931	protein_coding	Crlf1
ENSMUSG00000044330	1.04642	5.16929	28.1658	7.52e-06	0.00210962	NA	protein_coding	Gm9790
ENSMUSG00000022562	-2.04653	1.67827	28.0005	7.88e-06	0.00219631	75475	protein_coding	Oplah
ENSMUSG00000050578	1.62693	2.74436	28.3413	8.04e-06	0.00223018	17386	protein_coding	Mmp13
ENSMUSG00000056481	-1.15693	4.4144	27.8939	8.11e-06	0.00223705	70445	protein_coding	Cd248
ENSMUSG00000026870	7.23335	-0.361065	28.1049	8.35e-06	0.00228822	77996	protein_coding	Cutal
ENSMUSG00000068748	-1.87819	2.69648	31.6896	8.54e-06	0.00232767	19283	protein_coding	Ptprz1
ENSMUSG00000022332	-1.36421	3.09991	27.6332	8.73e-06	0.00236351	13992	protein_coding	Khdrbs3
ENSMUSG00000039814	-1.77282	2.18902	27.6176	8.77e-06	0.00236351	319581	protein_coding	Xkr5
ENSMUSG00000061048	-2.14454	1.62346	27.5835	8.85e-06	0.00237308	12560	protein_coding	Cdh3
ENSMUSG00000035258	-1.22916	3.76048	27.5568	8.92e-06	0.00237789	320712	protein_coding	Abi3bp
ENSMUSG00000032575	0.959107	6.85616	27.4493	9.19e-06	0.00243753	74840	protein_coding	Manf
ENSMUSG00000049100	-2.92011	0.740814	27.2183	9.81e-06	0.00258754	18526	protein_coding	Pcdh10
ENSMUSG00000025407	-1.26918	3.40243	27.1768	9.93e-06	0.00260402	14632	protein_coding	Gli1
ENSMUSG00000070867	-1.69174	2.30566	27.0072	1.04e-05	0.0027175	666048	protein_coding	Trabd2b
ENSMUSG00000042286	-2.1574	1.60099	26.6306	1.16e-05	0.00300879	192187	protein_coding	Stab1
ENSMUSG00000024511	0.973147	5.4987	26.5432	1.19e-05	0.00306853	80718	protein_coding	Rab27b
ENSMUSG00000061126	1.94966	1.89514	26.2818	1.28e-05	0.00328995	320997	protein_coding	Cyp4f39
ENSMUSG00000078566	0.856512	8.41137	26.1506	1.33e-05	0.00338646	12176	protein_coding	Bnip3
ENSMUSG00000041117	-2.23676	1.35112	26.1449	1.33e-05	0.00338646	434130	protein_coding	Ccdc8
ENSMUSG00000026921	-1.37318	3.02675	25.9678	1.4e-05	0.00352942	353156	protein_coding	Egfl7
ENSMUSG00000035513	1.84781	2.07685	25.9656	1.4e-05	0.00352942	171171	protein_coding	Ntng2
ENSMUSG00000035273	0.950715	5.69998	25.9391	1.41e-05	0.00353829	15442	protein_coding	Hpse
ENSMUSG00000026725	-1.26969	5.57604	31.8533	1.43e-05	0.00355538	329278	protein_coding	Tnn
ENSMUSG00000046447	1.10381	4.10085	25.8535	1.45e-05	0.00359024	66259	protein_coding	Camk2n1
ENSMUSG00000062012	-1.14107	3.7906	25.7521	1.49e-05	0.00367867	22654	protein_coding	Zfp13
ENSMUSG00000025810	1.13998	4.38206	26.1915	1.55e-05	0.00380251	18186	protein_coding	Nrp1
ENSMUSG00000019997	0.977832	5.21021	25.5511	1.58e-05	0.00386088	14219	protein_coding	Ctgf
ENSMUSG00000031805	1.26928	3.24277	25.5081	1.6e-05	0.00388656	16453	protein_coding	Jak3
ENSMUSG00000025408	0.949616	7.13339	25.7389	1.61e-05	0.00388656	13198	protein_coding	Ddit3
ENSMUSG00000030103	0.832596	8.318	25.4284	1.64e-05	0.00394233	20893	protein_coding	Bhlhe40
ENSMUSG00000028195	0.763998	9.42722	25.1739	1.77e-05	0.00422621	16007	protein_coding	Cyr61
ENSMUSG00000051065	-3.64709	0.18603	25.1329	1.79e-05	0.00425651	239796	protein_coding	Mb21d2
ENSMUSG00000016534	0.735342	9.95087	24.9638	1.88e-05	0.00445167	16784	protein_coding	Lamp2
ENSMUSG00000020048	0.714785	10.5401	24.8931	1.92e-05	0.00452335	22027	protein_coding	Hsp90b1
ENSMUSG00000031698	-2.29359	1.15106	24.777	1.99e-05	0.0046585	213435	protein_coding	Mylk3
ENSMUSG00000007891	0.84107	8.46791	24.671	2.05e-05	0.00478382	13033	protein_coding	Ctsd
ENSMUSG00000038388	0.908557	6.29253	24.6298	2.07e-05	0.00481952	56524	protein_coding	Mpp6
ENSMUSG00000087107	5.8817	0.499079	32.4655	2.16e-05	0.00498449	NA	lincRNA	AI662270
ENSMUSG00000058297	-1.44176	3.59652	28.0787	2.19e-05	0.00502903	94214	protein_coding	Spock2
ENSMUSG00000027315	-3.95433	0.097256	24.4284	2.2e-05	0.00504417	20732	protein_coding	Spint1
ENSMUSG00000026303	-2.4631	1.07313	24.3934	2.22e-05	0.00507315	171531	protein_coding	Mlph
ENSMUSG00000019899	-1.6119	2.45605	24.431	2.27e-05	0.00514672	16773	protein_coding	Lama2
ENSMUSG00000041268	1.18592	3.63869	24.2266	2.34e-05	0.00528236	235380	protein_coding	Dmxl2
ENSMUSG00000005716	7.10206	-0.463268	24.4354	2.36e-05	0.00529163	19293	protein_coding	Pvalb
ENSMUSG00000049775	1.12461	8.48567	31.9707	2.36e-05	0.00529163	19241	protein_coding	Tmsb4x
ENSMUSG00000022871	0.95779	4.92718	24.0823	2.44e-05	0.00543949	59083	protein_coding	Fetub
ENSMUSG00000053310	2.02723	1.8585	25.2665	2.46e-05	0.00546451	64011	protein_coding	Nrgn
ENSMUSG00000032380	1.10589	4.02	24.0288	2.48e-05	0.00547731	13143	protein_coding	Dapk2
ENSMUSG00000031508	-0.998275	5.19173	24.0041	2.5e-05	0.00549322	102334	protein_coding	Ankrd10
ENSMUSG00000019894	-1.17293	3.54343	23.9572	2.53e-05	0.00554597	103098	protein_coding	Slc6a15
ENSMUSG00000041477	-1.98385	1.5938	23.9067	2.57e-05	0.00560548	319618	protein_coding	Dcp1b
ENSMUSG00000026167	-2.53333	0.867946	23.7528	2.7e-05	0.00584497	22409	protein_coding	Wnt10a
ENSMUSG00000066842	-1.82616	3.9314	36.706	2.83e-05	0.00610313	545370	protein_coding	Hmcn1
ENSMUSG00000024420	-0.919128	5.462	23.5155	2.9e-05	0.00622354	225207	protein_coding	Zfp521
ENSMUSG00000029403	1.00518	4.37073	23.4704	2.94e-05	0.00628143	53886	protein_coding	Cdkl2
ENSMUSG00000043943	-2.46162	1.29249	24.8852	2.95e-05	0.00628967	72560	protein_coding	Naalad2
ENSMUSG00000024924	0.823587	8.47066	23.3932	3e-05	0.00637422	22359	protein_coding	Vldlr
ENSMUSG00000014786	-1.10396	4.91915	25.1967	3.14e-05	0.00662542	277973	protein_coding	Slc9a5
ENSMUSG00000041797	-1.34961	4.1781	28.1795	3.26e-05	0.00682137	217262	protein_coding	Abca9
ENSMUSG00000026360	1.50864	2.30378	23.1179	3.27e-05	0.00682137	19735	protein_coding	Rgs2
ENSMUSG00000023456	0.724573	10.3551	23.1135	3.27e-05	0.00682137	21991	protein_coding	Tpi1
ENSMUSG00000032294	0.686677	10.7406	23.082	3.3e-05	0.0068307	18746	protein_coding	Pkm
ENSMUSG00000049872	-1.705	1.95554	23.0811	3.3e-05	0.0068307	103511	protein_coding	Fam26e
ENSMUSG00000003541	0.909	6.37039	23.0552	3.33e-05	0.00685588	15937	protein_coding	Ier3
ENSMUSG00000018906	0.743562	9.01225	23.0313	3.35e-05	0.00687697	18452	protein_coding	P4ha2
ENSMUSG00000029156	0.837432	7.10357	23.0124	3.37e-05	0.00688781	24051	protein_coding	Sgcb
ENSMUSG00000054256	0.92638	5.66296	22.9618	3.43e-05	0.00696599	17690	protein_coding	Msi1
ENSMUSG00000031558	1.33156	4.99739	30.0531	3.46e-05	0.006966	20563	protein_coding	Slit2
ENSMUSG00000045294	0.883408	6.93319	22.9315	3.46e-05	0.006966	231070	protein_coding	Insig1
ENSMUSG00000021390	-0.839396	7.0211	22.921	3.47e-05	0.006966	18295	protein_coding	Ogn
ENSMUSG00000017446	-1.02723	4.14739	22.8953	3.5e-05	0.006966	56745	protein_coding	C1qtnf1
ENSMUSG00000006567	2.37479	1.03409	22.8944	3.5e-05	0.006966	11979	protein_coding	Atp7b
ENSMUSG00000020363	-4.94616	-0.27259	22.8593	3.54e-05	0.00701285	14584	protein_coding	Gfpt2
ENSMUSG00000025743	0.739417	9.90851	22.8383	3.56e-05	0.0070295	20970	protein_coding	Sdc3
ENSMUSG00000015222	-2.69641	0.681698	22.7501	3.66e-05	0.0071932	17756	protein_coding	Map2
ENSMUSG00000098702	1.45321	2.42804	22.734	3.67e-05	0.0071998	NA	antisense	RP24-390G17.1
ENSMUSG00000030306	1.15071	3.67894	22.6694	3.75e-05	0.00731474	387314	protein_coding	Tmtc1
ENSMUSG00000040511	0.942943	5.31268	22.6348	3.79e-05	0.00736344	52118	protein_coding	Pvr
ENSMUSG00000060969	-1.10081	4.20986	23.2236	3.82e-05	0.00738732	16371	protein_coding	Irx1
ENSMUSG00000024042	0.973586	5.00836	22.5438	3.9e-05	0.00751291	17691	protein_coding	Sik1
ENSMUSG00000026979	-2.252	1.11992	22.4757	3.98e-05	0.00764212	215632	protein_coding	Psd4
ENSMUSG00000060284	0.73409	9.04661	22.3859	4.09e-05	0.00782637	170574	protein_coding	Sp7
ENSMUSG00000020423	-1.02751	3.93705	22.15	4.4e-05	0.00838723	12227	protein_coding	Btg2
ENSMUSG00000079547	0.973232	4.7942	22.0956	4.48e-05	0.00849701	14999	protein_coding	H2-DMb1
ENSMUSG00000028707	-2.74337	0.599648	22.0468	4.54e-05	0.00859363	140477	protein_coding	Dmbx1
ENSMUSG00000083391	1.53483	2.15958	21.9166	4.73e-05	0.00891484	NA	pseudogene	Gm14148
ENSMUSG00000057880	-2.5806	1.51817	26.4726	4.8e-05	0.00901624	268860	protein_coding	Abat
ENSMUSG00000021765	-0.962496	4.72477	21.8313	4.86e-05	0.00905184	14313	protein_coding	Fst
ENSMUSG00000032238	0.896249	6.29511	21.8309	4.86e-05	0.00905184	19883	protein_coding	Rora
ENSMUSG00000001663	-1.18844	3.26582	21.8108	4.89e-05	0.0090744	14871	protein_coding	Gstt1
ENSMUSG00000036098	-2.9166	0.603164	21.853	4.93e-05	0.00912041	225908	protein_coding	Myrf
ENSMUSG00000020053	-1.39025	2.51468	21.7473	4.99e-05	0.00918675	16000	protein_coding	Igf1
ENSMUSG00000023951	0.762022	8.26383	21.7262	5.02e-05	0.0092129	22339	protein_coding	Vegfa
ENSMUSG00000004707	1.07165	3.79309	21.6502	5.14e-05	0.00937587	17085	protein_coding	Ly9
ENSMUSG00000078349	1.06761	3.67116	21.6463	5.15e-05	0.00937587	NA	protein_coding	AW011738
ENSMUSG00000026069	-1.19694	3.2095	21.5779	5.26e-05	0.00953463	17082	protein_coding	Il1rl1
ENSMUSG00000034771	-1.07928	4.16512	22.0982	5.29e-05	0.00953463	21886	protein_coding	Tle2
ENSMUSG00000028023	-1.39586	2.51432	21.5574	5.3e-05	0.00953463	18741	protein_coding	Pitx2
ENSMUSG00000046572	-1.01197	4.60697	21.7893	5.4e-05	0.00969077	100515	protein_coding	Zfp518b
ENSMUSG00000045573	-2.51968	0.755025	21.4776	5.43e-05	0.00970564	18619	protein_coding	Penk
ENSMUSG00000023411	-0.871171	5.5859	21.3575	5.64e-05	0.0100433	73181	protein_coding	Nfatc4
ENSMUSG00000015652	1.15235	4.31417	23.6519	5.68e-05	0.0100735	70358	protein_coding	Steap1
ENSMUSG00000036438	0.761149	8.85927	21.3199	5.71e-05	0.0100895	12313	protein_coding	Calm2
ENSMUSG00000049191	-1.18281	3.27107	21.2971	5.75e-05	0.0101257	331474	protein_coding	Rgag4
ENSMUSG00000029672	0.745216	8.35166	21.1799	5.97e-05	0.0104704	27999	protein_coding	Fam3c
ENSMUSG00000027765	-1.80517	1.61637	21.0803	6.16e-05	0.0107678	18441	protein_coding	P2ry1
ENSMUSG00000031661	-2.66226	0.650298	21.006	6.3e-05	0.0109814	93960	protein_coding	Nkd1
ENSMUSG00000036885	-6.8579	-0.647784	21.1845	6.32e-05	0.0109814	622434	protein_coding	Arhgef26
ENSMUSG00000052276	2.79571	0.468431	20.9731	6.37e-05	0.0109992	239790	protein_coding	Ostn
ENSMUSG00000049001	-0.822303	6.55248	20.9686	6.38e-05	0.0109992	68169	protein_coding	Ndnf
ENSMUSG00000039782	1.47432	2.30059	20.9339	6.45e-05	0.0110607	231207	protein_coding	Cpeb2
ENSMUSG00000021379	-4.8303	-0.365824	20.9289	6.46e-05	0.0110607	15904	protein_coding	Id4
ENSMUSG00000049604	-1.47823	2.19575	20.9103	6.5e-05	0.0110688	15408	protein_coding	Hoxb13
ENSMUSG00000001918	-0.871627	5.41359	20.9046	6.51e-05	0.0110688	20514	protein_coding	Slc1a5
ENSMUSG00000062866	-0.88103	5.69928	20.8766	6.57e-05	0.0111292	215789	protein_coding	Phactr2
ENSMUSG00000032726	1.19427	4.48605	24.5007	6.71e-05	0.011285	12163	protein_coding	Bmp8a
ENSMUSG00000032262	0.900476	5.00602	20.8113	6.71e-05	0.011285	83603	protein_coding	Elovl4
ENSMUSG00000039105	0.863604	6.54846	20.7802	6.77e-05	0.0113587	66290	protein_coding	Atp6v1g1
ENSMUSG00000039376	2.5024	1.87553	27.6631	6.83e-05	0.0113749	68760	protein_coding	Synpo2l
ENSMUSG00000039601	-0.988164	3.9636	20.7543	6.83e-05	0.0113749	53901	protein_coding	Rcan2
ENSMUSG00000050530	0.870426	5.78422	20.6755	7e-05	0.0116255	269233	protein_coding	Fam171a1
ENSMUSG00000079523	0.911837	5.47043	20.527	7.35e-05	0.0121508	19240	protein_coding	Tmsb10
ENSMUSG00000043090	-0.893061	5.20538	20.5099	7.39e-05	0.0121762	330788	protein_coding	Zfp866
ENSMUSG00000018986	-1.5172	2.14125	20.476	7.47e-05	0.012268	20557	protein_coding	Slfn3
ENSMUSG00000038248	-1.11624	3.70467	20.6788	7.52e-05	0.0123104	109205	protein_coding	Sobp
ENSMUSG00000024598	-1.55881	4.64312	31.3124	7.56e-05	0.0123219	14119	protein_coding	Fbn2
ENSMUSG00000038517	-1.98886	1.47241	20.6489	7.58e-05	0.0123219	73174	protein_coding	Tbkbp1
ENSMUSG00000017057	1.02423	3.74159	20.3886	7.68e-05	0.0124335	16164	protein_coding	Il13ra1
ENSMUSG00000025762	0.869633	5.21876	20.3825	7.7e-05	0.0124335	100503217	protein_coding	Larp1b
ENSMUSG00000032122	1.68651	1.72747	20.3323	7.82e-05	0.0125943	56857	protein_coding	Slc37a2
ENSMUSG00000014782	-1.1369	3.21011	20.3066	7.89e-05	0.0126575	102075	protein_coding	Plekhg4
ENSMUSG00000025823	0.733052	8.19524	20.2651	7.99e-05	0.0127858	12304	protein_coding	Pdia4
ENSMUSG00000039850	-0.907735	4.64184	20.2415	8.05e-05	0.0128417	338371	protein_coding	Endov
ENSMUSG00000040618	-0.808699	6.76691	20.2292	8.09e-05	0.0128509	74551	protein_coding	Pck2
ENSMUSG00000032418	0.737802	8.11376	20.1889	8.19e-05	0.0129767	17436	protein_coding	Me1
ENSMUSG00000027004	1.74302	1.60566	20.1044	8.42e-05	0.0132935	20378	protein_coding	Frzb
ENSMUSG00000051920	-1.09885	3.38284	20.057	8.55e-05	0.0134204	239405	protein_coding	Rspo2
ENSMUSG00000033282	-0.869636	6.05691	20.0551	8.55e-05	0.0134204	244585	protein_coding	Rpgrip1l
ENSMUSG00000021990	-0.921419	4.59008	20.01	8.68e-05	0.0135747	219140	protein_coding	Spata13
ENSMUSG00000037736	-2.28183	0.921245	19.9907	8.73e-05	0.0136165	77569	protein_coding	Limch1
ENSMUSG00000032352	0.842443	5.42529	19.9332	8.9e-05	0.0138078	214345	protein_coding	Lrrc1
ENSMUSG00000048310	-0.830844	5.79935	19.9281	8.91e-05	0.0138078	244631	protein_coding	Pskh1
ENSMUSG00000052934	-0.847687	5.41351	19.8993	9e-05	0.0138742	76454	protein_coding	Fbxo31
ENSMUSG00000020571	0.763118	8.07987	19.8939	9.01e-05	0.0138742	71853	protein_coding	Pdia6
ENSMUSG00000021477	0.738636	8.32549	19.7522	9.44e-05	0.0144838	13039	protein_coding	Ctsl
ENSMUSG00000042284	-1.34857	2.61342	19.6747	9.68e-05	0.0148082	109700	protein_coding	Itga1
ENSMUSG00000073987	0.878773	5.9041	19.7158	9.77e-05	0.014898	14590	protein_coding	Ggh
ENSMUSG00000082120	1.00963	3.91216	19.5987	9.92e-05	0.0150863	NA	pseudogene	Gm15720
ENSMUSG00000029201	0.70772	8.48874	19.554	0.000100712	0.0152613	22235	protein_coding	Ugdh
ENSMUSG00000034551	-2.17105	1.06189	19.5373	0.000101263	0.0152972	245596	protein_coding	Hdx
ENSMUSG00000083307	-1.48689	2.16421	19.489	0.000102882	0.0154939	NA	pseudogene	AA414768
ENSMUSG00000021665	0.774031	7.64014	19.4714	0.000103477	0.0155343	15212	protein_coding	Hexb
ENSMUSG00000029307	0.949918	4.43328	19.4623	0.000103787	0.0155343	13406	protein_coding	Dmp1
ENSMUSG00000043487	-2.60473	1.96607	27.8638	0.000105143	0.0156891	217700	protein_coding	Acot6
ENSMUSG00000047963	0.856521	5.15111	19.3951	0.000106103	0.0157842	52331	protein_coding	Stbd1
ENSMUSG00000023886	-1.07716	3.35393	19.3193	0.000108779	0.0161331	64074	protein_coding	Smoc2
ENSMUSG00000027248	0.658696	9.84153	19.2366	0.000111785	0.0164906	14827	protein_coding	Pdia3
ENSMUSG00000040820	-1.01327	3.94842	19.2344	0.000111866	0.0164906	110948	protein_coding	Hlcs
ENSMUSG00000001494	1.59639	3.93381	28.2331	0.000114463	0.0168218	74499	protein_coding	Sost
ENSMUSG00000033152	-0.848469	5.51384	19.1559	0.000114802	0.0168218	319655	protein_coding	Podxl2
ENSMUSG00000034994	-0.609001	11.2586	19.0789	0.000117765	0.0172042	13629	protein_coding	Eef2
ENSMUSG00000028780	-0.942461	4.03163	19.0453	0.000119079	0.0173443	20348	protein_coding	Sema3c
ENSMUSG00000026768	-3.29407	0.387515	20.3374	0.0001234	0.0179201	241226	protein_coding	Itga8
ENSMUSG00000055737	0.836818	5.83414	18.898	0.00012504	0.0181045	14600	protein_coding	Ghr
ENSMUSG00000022106	-0.881229	4.61086	18.8075	0.00012886	0.0186023	105670	protein_coding	Rcbtb2
ENSMUSG00000027536	1.41991	2.33341	18.7413	0.000131733	0.018961	66371	protein_coding	Chmp4c
ENSMUSG00000001930	1.51709	2.03898	18.724	0.000132499	0.0190151	22371	protein_coding	Vwf
ENSMUSG00000034413	0.961849	3.83764	18.7094	0.000133143	0.0190515	240055	protein_coding	Neurl1b
ENSMUSG00000054626	1.532	1.87488	18.5975	0.000138212	0.0197191	22441	protein_coding	Xlr
ENSMUSG00000030921	1.06195	3.29311	18.5829	0.000138887	0.0197576	20128	protein_coding	Trim30a
ENSMUSG00000041261	-1.19115	2.79872	18.5717	0.000139412	0.0197746	12319	protein_coding	Car8
ENSMUSG00000018920	-1.41587	2.39057	18.6263	0.000140417	0.0198595	66102	protein_coding	Cxcl16
ENSMUSG00000004473	0.758737	7.02957	18.5206	0.000141816	0.0199993	20256	protein_coding	Clec11a
ENSMUSG00000039529	-1.80998	1.50646	18.4337	0.000146009	0.0205313	54670	protein_coding	Atp8b1
ENSMUSG00000026255	-2.27874	0.755251	18.4219	0.000146585	0.0205531	98363	protein_coding	Efhd1
ENSMUSG00000027932	0.735699	7.47848	18.3911	0.00014811	0.0207074	26568	protein_coding	Slc27a3
ENSMUSG00000019139	-1.03214	3.64198	18.3518	0.000150078	0.02089	71780	protein_coding	Isyna1
ENSMUSG00000059674	-0.940595	4.21787	18.3464	0.00015035	0.02089	239096	protein_coding	Cdh24
ENSMUSG00000002997	-0.808233	5.54425	18.3395	0.0001507	0.02089	19088	protein_coding	Prkar2b
ENSMUSG00000022887	-1.40113	2.26506	18.2269	0.000156524	0.021584	17174	protein_coding	Masp1
ENSMUSG00000015354	0.78031	6.71735	18.2256	0.000156592	0.021584	76477	protein_coding	Pcolce2
ENSMUSG00000019087	0.675889	8.72125	18.2147	0.00015717	0.0216027	54411	protein_coding	Atp6ap1
ENSMUSG00000026500	0.977264	4.81883	19.4507	0.0001617	0.0221629	66359	protein_coding	Cox20
ENSMUSG00000026639	1.56653	1.73366	18.1126	0.000162677	0.0222343	16780	protein_coding	Lamb3
ENSMUSG00000041245	-1.80633	1.46398	18.1035	0.00016318	0.0222408	279561	protein_coding	Wnk3
ENSMUSG00000026959	4.67047	-0.531558	18.0543	0.000165919	0.0225403	14810	protein_coding	Grin1
ENSMUSG00000029999	0.813446	5.77685	18.0474	0.000166302	0.0225403	21802	protein_coding	Tgfa
ENSMUSG00000032348	1.42553	2.20492	17.9465	0.000172089	0.0232601	14860	protein_coding	Gsta4
ENSMUSG00000038332	-0.781826	6.0281	17.9083	0.000174332	0.0234983	140742	protein_coding	Sesn1
ENSMUSG00000037887	0.932396	3.93771	17.7878	0.000181621	0.0244132	18218	protein_coding	Dusp8
ENSMUSG00000039114	0.75427	6.79411	17.7486	0.000184057	0.0246462	68404	protein_coding	Nrn1
ENSMUSG00000042104	-0.94368	3.94378	17.7438	0.000184364	0.0246462	66435	protein_coding	Uggt2
ENSMUSG00000004263	0.946565	3.86983	17.7327	0.000185059	0.0246715	13498	protein_coding	Atn1
ENSMUSG00000001119	-0.68302	9.49842	17.8438	0.000185662	0.0246845	12833	protein_coding	Col6a1
ENSMUSG00000020486	-2.71781	0.584703	18.3936	0.000187163	0.0248164	18952	protein_coding	2020-09-04
ENSMUSG00000064202	1.56234	1.73147	17.6859	0.000188034	0.0248643	381218	protein_coding	4430402I18Rik
ENSMUSG00000097327	2.02653	0.978503	17.5679	0.00019577	0.0258173	NA	pseudogene	E030030I06Rik
ENSMUSG00000000184	-0.868315	4.4556	17.5086	0.000199784	0.0262756	12444	protein_coding	Ccnd2
ENSMUSG00000072704	0.730886	7.52459	17.4586	0.000203238	0.026658	381820	protein_coding	2700089E24Rik
ENSMUSG00000006651	-0.923768	3.91069	17.2993	0.000214661	0.0280809	11803	protein_coding	Aplp1
ENSMUSG00000031700	-0.773849	5.7279	17.2881	0.000215494	0.0281144	108682	protein_coding	Gpt2
ENSMUSG00000041731	0.77011	5.91486	17.2261	0.000220144	0.0286445	226041	protein_coding	Pgm5
ENSMUSG00000074652	1.96857	0.993479	17.1993	0.000222188	0.0288211	668940	protein_coding	Myh7b
ENSMUSG00000087006	1.04338	3.24949	17.1401	0.00022677	0.0292725	NA	lincRNA	Gm13889
ENSMUSG00000011118	0.684344	8.437	17.0776	0.000231721	0.0298328	208098	protein_coding	Panx3
ENSMUSG00000059897	-0.811294	5.03222	17.0475	0.000234145	0.0300654	234358	protein_coding	Zfp930
ENSMUSG00000044017	0.812211	6.56081	17.3915	0.00023677	0.030305	243277	protein_coding	Gpr133
ENSMUSG00000002908	-0.949627	3.92587	17.0094	0.000237253	0.030305	84036	protein_coding	Kcnn1
ENSMUSG00000070576	-1.24104	2.44035	16.9821	0.000239505	0.0305129	433938	protein_coding	Mn1
ENSMUSG00000029844	1.92005	1.07595	16.9589	0.000241441	0.0306519	15394	protein_coding	Hoxa1
ENSMUSG00000020241	-0.673581	8.62801	16.954	0.000241853	0.0306519	12834	protein_coding	Col6a2
ENSMUSG00000028161	0.664316	8.56647	16.9427	0.000242802	0.0306925	19055	protein_coding	Ppp3ca
ENSMUSG00000029108	0.851611	5.69129	17.4372	0.000243631	0.0307177	54216	protein_coding	Pcdh7
ENSMUSG00000050288	-0.789247	5.1781	16.9178	0.00024491	0.0307993	57265	protein_coding	Fzd2
ENSMUSG00000097248	2.58406	0.298719	16.8696	0.000249039	0.0310454	NA	lincRNA	Gm2694
ENSMUSG00000054693	0.678781	8.54289	16.868	0.000249181	0.0310454	11487	protein_coding	Adam10
ENSMUSG00000019789	1.45203	1.9654	16.8664	0.000249323	0.0310454	15214	protein_coding	Hey2
ENSMUSG00000023094	-1.55173	1.63253	16.8653	0.000249412	0.0310454	76467	protein_coding	Msrb2
ENSMUSG00000037049	0.757095	6.14155	16.8519	0.000250578	0.0310895	20597	protein_coding	Smpd1
ENSMUSG00000021993	-0.853945	4.4653	16.8412	0.000251515	0.0310895	70478	protein_coding	Mipep
ENSMUSG00000098149	1.41098	1.96099	16.8341	0.000252134	0.0310895	NA	pseudogene	Gm2193
ENSMUSG00000071343	1.30608	2.25487	16.8321	0.000252315	0.0310895	NA	pseudogene	Gm10327
ENSMUSG00000022769	0.841854	5.1354	16.7521	0.000260495	0.0320166	64136	protein_coding	Sdf2l1
ENSMUSG00000034330	-1.13171	2.79662	16.7274	0.000261678	0.0320812	234779	protein_coding	Plcg2
ENSMUSG00000050549	0.907366	4.49408	17.067	0.000263709	0.0322298	70617	protein_coding	5730508B09Rik
ENSMUSG00000026094	0.713926	7.16364	16.6998	0.000264211	0.0322298	98267	protein_coding	Stk17b
ENSMUSG00000031066	-0.935751	4.05866	16.6871	0.000268383	0.0326571	236733	protein_coding	Usp11
ENSMUSG00000098111	1.66658	1.47934	16.6409	0.000269693	0.0327348	NA	pseudogene	Gm4654
ENSMUSG00000074934	-1.92231	1.17493	16.6308	0.000270643	0.0327686	23892	protein_coding	Grem1
ENSMUSG00000019467	-0.727261	6.57448	16.5691	0.000276545	0.0334004	52666	protein_coding	Arhgef25
ENSMUSG00000027993	-0.800219	5.34697	16.5339	0.000279978	0.0337314	80890	protein_coding	Trim2
ENSMUSG00000031765	0.861992	8.40715	19.589	0.000281619	0.0337795	17748	protein_coding	Mt1
ENSMUSG00000081251	1.48118	1.84103	16.51	0.000282329	0.0337795	NA	pseudogene	Gm12164
ENSMUSG00000015016	-0.949977	3.5572	16.5087	0.000282453	0.0337795	257633	protein_coding	Acsf3
ENSMUSG00000064367	0.62444	9.34568	16.4728	0.000286029	0.0341234	17721	protein_coding	mt-Nd5
ENSMUSG00000094392	0.755659	5.70342	16.3724	0.00029629	0.0352614	NA	pseudogene	Gm3788
ENSMUSG00000097164	-1.11582	2.97392	16.3604	0.000297548	0.0352827	NA	lincRNA	Ccdc41os1
ENSMUSG00000028755	1.16284	2.65349	16.3569	0.000297915	0.0352827	72269	protein_coding	Cda
ENSMUSG00000024059	-1.58953	1.62271	16.3305	0.000300692	0.0354501	78785	protein_coding	Clip4
ENSMUSG00000003344	-0.752715	5.88023	16.3296	0.000300782	0.0354501	208198	protein_coding	Btbd2
ENSMUSG00000029661	0.542811	13.5495	16.7022	0.000303686	0.0356445	12843	protein_coding	Col1a2
ENSMUSG00000017009	0.645094	8.58207	16.3004	0.000303892	0.0356445	20971	protein_coding	Sdc4
ENSMUSG00000042807	-1.18457	4.76755	21.3346	0.000305123	0.035703	329152	protein_coding	Hecw2
ENSMUSG00000081731	1.00122	3.27605	16.2566	0.000308614	0.0360252	NA	pseudogene	Gm14078
ENSMUSG00000028645	0.651579	8.55313	16.2361	0.000310854	0.0362	20525	protein_coding	Slc2a1
ENSMUSG00000040690	-0.723253	6.64468	16.2163	0.000313025	0.0363661	107581	protein_coding	Col16a1
ENSMUSG00000050556	0.94252	5.82006	18.444	0.0003189	0.0369465	16500	protein_coding	Kcnb1
ENSMUSG00000014602	-1.97504	0.976217	16.158	0.000319536	0.0369465	16560	protein_coding	Kif1a
ENSMUSG00000036390	0.86333	4.2085	16.1132	0.000324636	0.0374475	13197	protein_coding	Gadd45a
ENSMUSG00000038677	-1.20344	3.45191	18.1967	0.000325801	0.0374595	268935	protein_coding	Scube3
ENSMUSG00000078908	-0.817886	4.77471	16.0989	0.000326276	0.0374595	270096	protein_coding	Mon1b
ENSMUSG00000004631	0.758925	5.59459	16.0849	0.000327898	0.0375574	20392	protein_coding	Sgce
ENSMUSG00000004446	0.762637	5.31719	16.0241	0.000335036	0.0382797	12122	protein_coding	Bid
ENSMUSG00000020357	-3.34571	-0.0499761	16.0656	0.000335773	0.0382797	14257	protein_coding	Flt4
ENSMUSG00000031129	-1.64201	1.91613	17.0068	0.000347552	0.0395302	331004	protein_coding	Slc9a9
ENSMUSG00000041650	-0.87277	4.09454	15.9136	0.000348431	0.039538	110821	protein_coding	Pcca
ENSMUSG00000015968	-3.36567	0.23148	17.5394	0.000353909	0.0400664	12289	protein_coding	Cacna1d
ENSMUSG00000069808	0.761986	5.1926	15.8017	0.000362576	0.0409526	116972	protein_coding	Fam57a
ENSMUSG00000023044	-0.820852	4.48549	15.7825	0.000365064	0.0411384	246277	protein_coding	Csad
ENSMUSG00000098222	1.37158	2.02189	15.7445	0.000370045	0.0415185	NA	pseudogene	Gm8318
ENSMUSG00000029552	0.88715	3.96502	15.7401	0.000370626	0.0415185	21753	protein_coding	Tes
ENSMUSG00000033938	0.938189	6.88236	18.8648	0.00037149	0.0415185	66916	protein_coding	Ndufb7
ENSMUSG00000045104	-3.86398	-0.430044	15.7309	0.00037184	0.0415185	NA	pseudogene	Gm5514
ENSMUSG00000037762	-3.56359	-0.212779	15.714	0.000374086	0.0416241	66859	protein_coding	Slc16a9
ENSMUSG00000035829	-1.02828	3.11322	15.711	0.000374492	0.0416241	241289	protein_coding	Ppp1r26
ENSMUSG00000039316	-1.14204	2.67255	15.6933	0.000376866	0.0417928	76438	protein_coding	Rftn1
ENSMUSG00000005481	0.696072	7.18146	15.6794	0.00037874	0.0419053	68278	protein_coding	Ddx39
ENSMUSG00000027168	-0.946116	3.42905	15.6677	0.000380326	0.0419855	18508	protein_coding	Pax6
ENSMUSG00000039347	1.61989	1.36757	15.6546	0.000382109	0.0420078	76252	protein_coding	Atp6v0e2
ENSMUSG00000086290	-0.857634	4.23397	15.6536	0.000382249	0.0420078	NA	lincRNA	Snhg12
ENSMUSG00000020176	-0.631656	9.09505	15.6323	0.00038517	0.0422336	14783	protein_coding	Grb10
ENSMUSG00000097448	2.43344	0.318241	15.6193	0.000386965	0.0423353	NA	lincRNA	Gm16880
ENSMUSG00000038508	-1.60662	1.42602	15.5944	0.000390424	0.0426183	23886	protein_coding	Gdf15
ENSMUSG00000007603	-0.789668	4.72922	15.5806	0.000392355	0.0427334	224907	protein_coding	Dus3l
ENSMUSG00000046442	0.772983	6.0113	15.5674	0.000394213	0.0428402	320472	protein_coding	Ppm1e
ENSMUSG00000034121	-1.01739	3.10497	15.5558	0.000395861	0.0428537	380718	protein_coding	Mks1
ENSMUSG00000045658	0.757083	5.30488	15.5541	0.000396094	0.0428537	98496	protein_coding	Pid1
ENSMUSG00000020122	-0.97684	4.40112	17.0946	0.000398195	0.0429856	13649	protein_coding	Egfr
ENSMUSG00000070643	-3.81122	-0.466035	15.5251	0.000400239	0.0431109	20668	protein_coding	Sox13
ENSMUSG00000043445	0.729293	6.86109	15.5041	0.000403258	0.0433405	67078	protein_coding	Pgp
ENSMUSG00000035095	-1.58217	1.49029	15.4706	0.00040814	0.0436728	219148	protein_coding	Fam167a
ENSMUSG00000097102	1.60258	1.39431	15.4407	0.000412537	0.043944	NA	lincRNA	2310069G16Rik
ENSMUSG00000063253	0.770883	5.15853	15.4368	0.000413124	0.043944	56367	protein_coding	Scoc
ENSMUSG00000031209	-2.17099	0.75423	15.4351	0.000413376	0.043944	15203	protein_coding	Heph
ENSMUSG00000045799	1.33971	2.10624	15.4275	0.000414504	0.0439681	NA	pseudogene	Gm9800
ENSMUSG00000029816	0.64713	8.49806	15.4148	0.0004164	0.0440734	93695	protein_coding	Gpnmb
ENSMUSG00000086119	0.858787	3.97118	15.3963	0.000419166	0.0442701	NA	lincRNA	Gm2415
ENSMUSG00000098154	1.47457	1.63859	15.3699	0.00042318	0.0445975	NA	pseudogene	Gm5787
ENSMUSG00000040009	1.13142	2.57944	15.3455	0.000426908	0.0448935	14687	protein_coding	Gnaz
ENSMUSG00000006304	0.638463	8.59376	15.3246	0.000430137	0.0450233	76709	protein_coding	Arpc2
ENSMUSG00000000303	-4.47834	-0.647522	15.3212	0.000430664	0.0450233	12550	protein_coding	Cdh1
ENSMUSG00000002489	-0.909032	5.13791	16.7899	0.000430911	0.0450233	21844	protein_coding	Tiam1
ENSMUSG00000047793	-1.02312	5.44343	18.7863	0.00043371	0.0452188	208777	protein_coding	Sned1
ENSMUSG00000069939	2.3756	0.393923	15.2862	0.000436129	0.0453044	NA	pseudogene	Gm12070
ENSMUSG00000029669	1.65304	1.35078	15.2845	0.000436387	0.0453044	269831	protein_coding	Tspan12
ENSMUSG00000041957	1.34925	2.03185	15.2777	0.000437469	0.0453203	67451	protein_coding	Pkp2
ENSMUSG00000042460	0.719083	6.02516	15.2505	0.000441778	0.0456697	94192	protein_coding	C1galt1
ENSMUSG00000023047	0.908235	3.58312	15.228	0.000445378	0.0459446	110542	protein_coding	Amhr2
ENSMUSG00000064351	0.553977	10.6458	15.2155	0.000447398	0.0459768	17708	protein_coding	mt-Co1
ENSMUSG00000098235	1.08729	2.88068	15.2133	0.00044775	0.0459768	NA	pseudogene	Gm7497
ENSMUSG00000081113	0.714681	6.08709	15.2067	0.000448815	0.0459768	NA	pseudogene	Gm7308
ENSMUSG00000049804	-0.905313	3.62618	15.2027	0.00044946	0.0459768	100503043	protein_coding	Armcx4
ENSMUSG00000034459	0.869397	3.98999	15.1444	0.000459044	0.046859	15957	protein_coding	Ifit1
ENSMUSG00000090919	-2.7072	0.117671	15.1188	0.000463303	0.0471951	241989	protein_coding	Pabpc4l
ENSMUSG00000038375	0.76592	5.00045	15.1073	0.000465242	0.0472938	68728	protein_coding	Trp53inp2
ENSMUSG00000031286	1.07817	2.80738	15.0951	0.000467297	0.0474039	320302	protein_coding	Glt28d2
ENSMUSG00000020734	1.46919	1.63358	15.0661	0.00047224	0.047806	14813	protein_coding	Grin2c
ENSMUSG00000056019	-1.33235	1.98622	15.0484	0.000475275	0.0480026	236193	protein_coding	Zfp709
ENSMUSG00000028517	-0.977839	3.63708	15.3347	0.00047615	0.0480026	67916	protein_coding	Ppap2b
ENSMUSG00000049858	-0.807638	4.33963	15.0375	0.000477159	0.0480052	211389	protein_coding	Suox
ENSMUSG00000032816	-0.827761	5.71129	15.8201	0.000482317	0.0483922	56741	protein_coding	Igdcc4
ENSMUSG00000037010	0.656157	7.66792	15.004	0.00048299	0.0483922	30878	protein_coding	Apln
ENSMUSG00000037805	-0.741865	5.17707	14.9954	0.000484509	0.0484449	19896	protein_coding	Rpl10a
ENSMUSG00000079056	-1.2161	2.34057	14.976	0.000487925	0.0486867	56461	protein_coding	Kcnip3
ENSMUSG00000031987	0.594362	9.13178	14.9358	0.000495115	0.0492527	112405	protein_coding	Egln1
ENSMUSG00000046718	0.749034	6.53323	15.0618	0.000495616	0.0492527	69550	protein_coding	Bst2
ENSMUSG00000072594	0.704457	6.11116	14.9269	0.000496713	0.0492614	NA	pseudogene	Gm16439
ENSMUSG00000025488	2.78414	0.464754	16.2509	0.000502299	0.0495566	12869	protein_coding	Cox8b
ENSMUSG00000022537	-0.995909	3.36721	14.8939	0.000502712	0.0495566	224090	protein_coding	Tmem44
ENSMUSG00000027560	1.83675	0.956175	14.8938	0.000502736	0.0495566	76829	protein_coding	Dok5
ENSMUSG00000044033	-1.13181	2.83728	14.9513	0.000507408	0.0499163	545428	protein_coding	Ccdc141
ENSMUSG00000081494	1.16493	2.61813	14.8275	0.000515021	0.0505632	NA	pseudogene	Gm14130
ENSMUSG00000037411	0.708234	6.45918	14.7874	0.000522606	0.0512049	18787	protein_coding	Serpine1
ENSMUSG00000015120	-0.833242	4.25869	14.7653	0.000526826	0.0515149	22196	protein_coding	Ube2i
ENSMUSG00000032060	0.641008	8.34826	14.7582	0.000528198	0.0515458	12955	protein_coding	Cryab
ENSMUSG00000047789	-0.953456	3.56481	14.7457	0.000530623	0.0516791	268706	protein_coding	Slc38a9
ENSMUSG00000029364	0.662247	7.32049	14.7302	0.000533622	0.0518677	59043	protein_coding	Wsb2
ENSMUSG00000031906	-0.597246	9.56531	14.6558	0.000548359	0.0531941	58994	protein_coding	Smpd3
ENSMUSG00000026155	0.68598	6.80712	14.6455	0.000550425	0.0532548	98366	protein_coding	Smap1
ENSMUSG00000053062	0.828946	4.29098	14.6418	0.000551168	0.0532548	67374	protein_coding	Jam2
ENSMUSG00000060301	-0.720019	5.48931	14.6177	0.000556064	0.0536217	72128	protein_coding	2610008E11Rik
ENSMUSG00000030042	0.734402	6.02102	14.6084	0.000557945	0.0536692	66979	protein_coding	Pole4
ENSMUSG00000039103	0.725133	5.60753	14.5994	0.000559796	0.0536692	68810	protein_coding	Nexn
ENSMUSG00000026536	1.01191	3.32437	14.7361	0.000559856	0.0536692	381308	protein_coding	Mnda
ENSMUSG00000030560	0.800972	4.182	14.5755	0.000564734	0.0540306	13032	protein_coding	Ctsc
ENSMUSG00000022199	-1.0163	3.14319	14.565	0.0005669	0.0541317	59049	protein_coding	Slc22a17
ENSMUSG00000097352	2.97447	-0.123309	14.551	0.000569819	0.0543042	NA	pseudogene	C920009B18Rik
ENSMUSG00000045679	0.733733	5.36841	14.5377	0.000572614	0.0544642	217430	protein_coding	Pqlc3
ENSMUSG00000009013	0.697531	6.93314	14.5041	0.000579731	0.0550338	56455	protein_coding	Dynll1
ENSMUSG00000033863	0.711542	5.60236	14.4949	0.000581682	0.0551118	16601	protein_coding	Klf9
ENSMUSG00000023175	0.548138	10.9901	14.4706	0.0005869	0.0554168	12215	protein_coding	Bsg
ENSMUSG00000028671	0.788663	4.49581	14.4693	0.000587173	0.0554168	74246	protein_coding	Gale
ENSMUSG00000024268	0.783197	4.74777	14.4412	0.000593293	0.0558864	108013	protein_coding	Celf4
ENSMUSG00000038984	-3.80673	-0.465655	14.4238	0.000597087	0.0561269	239364	protein_coding	Tspyl5
ENSMUSG00000022483	-1.47836	1.55187	14.419	0.000598147	0.0561269	12824	protein_coding	Col2a1
ENSMUSG00000098110	1.51058	1.46958	14.3933	0.00060384	0.0565173	NA	pseudogene	Gm26956
ENSMUSG00000031562	-0.750419	4.71799	14.3898	0.000604624	0.0565173	320685	protein_coding	Dctd
ENSMUSG00000020658	1.35976	1.87554	14.3629	0.000610646	0.056971	668212	protein_coding	Efr3b
ENSMUSG00000031155	0.933943	3.32879	14.3134	0.000621886	0.0577558	18715	protein_coding	Pim2
ENSMUSG00000019256	-0.805368	4.54252	14.3072	0.000623322	0.0577558	11622	protein_coding	Ahr
ENSMUSG00000052957	-0.680412	6.45247	14.3052	0.000623792	0.0577558	14451	protein_coding	Gas1
ENSMUSG00000023243	-2.35367	0.292184	14.2988	0.000625265	0.0577825	16529	protein_coding	Kcnk5
ENSMUSG00000035105	0.663397	6.87599	14.2806	0.000629473	0.0580615	112407	protein_coding	Egln3
ENSMUSG00000075592	-0.772466	5.11805	14.2733	0.000631173	0.0581084	277154	protein_coding	Nynrin
ENSMUSG00000034160	0.660516	7.46382	14.2585	0.000634627	0.0583163	108155	protein_coding	Ogt
ENSMUSG00000024754	-0.731455	6.41273	14.2924	0.000638325	0.0585459	83921	protein_coding	Tmem2
ENSMUSG00000097989	1.60062	1.35671	14.2274	0.000641979	0.0587706	NA	pseudogene	Gm4335
ENSMUSG00000001240	-1.52021	1.74178	14.4725	0.000654799	0.0598319	54409	protein_coding	Ramp2
ENSMUSG00000081974	1.43919	1.58168	14.143	0.000662358	0.0604095	NA	pseudogene	Gm11960
ENSMUSG00000027506	0.719403	5.25639	14.1199	0.000668067	0.0608166	21985	protein_coding	Tpd52
ENSMUSG00000074483	2.42762	4.87749	36.7721	0.000680236	0.0615959	12096	protein_coding	Bglap
ENSMUSG00000050855	-1.54495	1.46513	14.0671	0.00068127	0.0615959	233057	protein_coding	Zfp940
ENSMUSG00000009585	-1.27496	2.11849	14.0558	0.000684152	0.0615959	80287	protein_coding	Apobec3
ENSMUSG00000026600	0.62024	7.96734	14.0516	0.000685225	0.0615959	20652	protein_coding	Soat1
ENSMUSG00000050963	6.35464	-1.04652	14.1416	0.000685439	0.0615959	16539	protein_coding	Kcns2
ENSMUSG00000058420	1.45471	1.53238	14.0507	0.000685449	0.0615959	110058	protein_coding	Syt17
ENSMUSG00000085260	1.80955	0.940229	14.0412	0.000687878	0.0615959	NA	antisense	1700013G23Rik
ENSMUSG00000092627	-2.16093	0.482739	14.0396	0.00068827	0.0615959	NA	protein_coding	D130058E05Rik
ENSMUSG00000029306	0.511718	11.5059	14.0381	0.000688662	0.0615959	15891	protein_coding	Ibsp
ENSMUSG00000020546	-0.749536	4.93522	14.0358	0.000689252	0.0615959	20913	protein_coding	Stxbp4
ENSMUSG00000029337	-1.08468	2.58096	14.0077	0.000696484	0.0621284	14176	protein_coding	Fgf5
ENSMUSG00000097113	1.77968	1.07681	13.9975	0.000699142	0.0622517	NA	lincRNA	Gm19705
ENSMUSG00000078528	1.25797	2.0308	13.9396	0.000714381	0.0634927	NA	pseudogene	Gm17068
ENSMUSG00000054474	-1.00399	2.92446	13.8984	0.000725424	0.0643513	232078	protein_coding	Thnsl2
ENSMUSG00000052446	-0.857961	3.74779	13.8873	0.000728434	0.0643513	234413	protein_coding	Zfp961
ENSMUSG00000090000	0.7135	6.22532	13.887	0.000728528	0.0643513	66191	protein_coding	Ier3ip1
ENSMUSG00000036902	0.785488	4.74578	13.8841	0.000729317	0.0643513	74513	protein_coding	Neto2
ENSMUSG00000001403	0.740432	6.62942	14.2817	0.000737049	0.064801	68612	protein_coding	Ube2c
ENSMUSG00000062762	0.65585	6.86836	13.8557	0.000737069	0.064801	13663	protein_coding	Ei24
ENSMUSG00000074480	-0.721593	5.10455	13.8301	0.000744172	0.0653078	72640	protein_coding	Mex3a
ENSMUSG00000081208	-0.664271	6.56769	13.8042	0.000751403	0.065824	NA	pseudogene	Gm11400
ENSMUSG00000001467	0.64021	7.67303	13.7569	0.000764799	0.0668774	13121	protein_coding	Cyp51
ENSMUSG00000021190	0.64258	7.36487	13.712	0.000777775	0.0678905	19141	protein_coding	Lgmn
ENSMUSG00000030657	-1.66809	3.65967	21.8995	0.000780741	0.0680277	233781	protein_coding	Xylt1
ENSMUSG00000027985	-0.920486	3.38184	13.6969	0.000782188	0.0680322	16842	protein_coding	Lef1
ENSMUSG00000027333	0.70705	5.17765	13.6473	0.000796895	0.0691881	228608	protein_coding	Smox
ENSMUSG00000019124	0.685587	5.68938	13.6116	0.000807636	0.069996	69938	protein_coding	Scrn1
ENSMUSG00000082900	1.13406	2.32201	13.6016	0.000810697	0.0700668	NA	pseudogene	Gm11557
ENSMUSG00000020402	0.564059	9.32899	13.5984	0.000811647	0.0700668	22333	protein_coding	Vdac1
ENSMUSG00000031239	-0.66135	6.91743	13.5948	0.00081276	0.0700668	16431	protein_coding	Itm2a
ENSMUSG00000028226	0.821351	5.66252	14.6873	0.000815212	0.0701543	17389	protein_coding	Mmp16
ENSMUSG00000032766	0.971349	5.57727	16.691	0.000816751	0.0701609	66066	protein_coding	Gng11
ENSMUSG00000054203	2.98109	-0.1215	13.5772	0.000818165	0.0701609	226695	protein_coding	Ifi205
ENSMUSG00000028024	-4.36929	-0.726754	13.5434	0.000828634	0.0708797	13809	protein_coding	Enpep
ENSMUSG00000036019	-0.698241	6.13832	13.5407	0.000829453	0.0708797	278279	protein_coding	Tmtc2
ENSMUSG00000026435	0.963874	3.00236	13.5178	0.00083664	0.0713689	212980	protein_coding	Slc45a3
ENSMUSG00000016256	0.608677	8.42783	13.4912	0.000845084	0.0719634	64138	protein_coding	Ctsz
ENSMUSG00000034614	0.660229	6.45764	13.4795	0.000848806	0.0721544	216505	protein_coding	Pik3ip1
ENSMUSG00000037138	-0.926329	3.37981	13.4593	0.000855296	0.0725797	16764	protein_coding	Aff3
ENSMUSG00000018774	1.24367	2.00017	13.45	0.000858306	0.0727086	12514	protein_coding	Cd68
ENSMUSG00000098057	1.21776	2.06099	13.4426	0.000860703	0.0727854	NA	pseudogene	Gm6283
ENSMUSG00000030494	0.893858	3.36607	13.4329	0.000863857	0.0729257	52428	protein_coding	Rhpn2
ENSMUSG00000075707	-2.26055	0.351633	13.4267	0.000865871	0.0729695	107585	protein_coding	Dio3
ENSMUSG00000004285	0.733417	5.95783	13.5895	0.0008762	0.0737126	66144	protein_coding	Atp6v1f
ENSMUSG00000023055	-0.68391	6.48663	13.3626	0.000887103	0.0745014	67488	protein_coding	Calcoco1
ENSMUSG00000020941	-0.796138	4.28301	13.3484	0.000891891	0.0747748	53859	protein_coding	Map3k14
ENSMUSG00000030788	0.740832	4.51561	13.3383	0.000895305	0.0749323	67150	protein_coding	Rnf141
ENSMUSG00000030695	0.536167	10.4551	13.3227	0.000900592	0.0752457	11674	protein_coding	Aldoa
ENSMUSG00000036054	-0.691452	5.37741	13.314	0.000903555	0.0753559	234373	protein_coding	Sugp2
ENSMUSG00000006221	0.710603	5.03272	13.3077	0.000905735	0.0753559	29818	protein_coding	Hspb7
ENSMUSG00000004929	-0.676477	6.32779	13.3053	0.000906544	0.0753559	50492	protein_coding	Thop1
ENSMUSG00000028031	-4.30758	-0.769658	13.298	0.000909062	0.0754367	56811	protein_coding	Dkk2
ENSMUSG00000022120	-0.734816	4.5041	13.272	0.000918041	0.0759582	72486	protein_coding	Rnf219
ENSMUSG00000033697	-0.773566	4.14675	13.2708	0.00091846	0.0759582	223666	protein_coding	Arhgap39
ENSMUSG00000021185	-0.991967	2.90083	13.2578	0.000923023	0.0762064	217830	protein_coding	9030617O03Rik
ENSMUSG00000047414	-0.932131	4.17562	14.5057	0.000936347	0.0771759	399558	protein_coding	Flrt2
ENSMUSG00000029673	-1.4749	1.58646	13.1996	0.000943603	0.0775719	319974	protein_coding	Auts2
ENSMUSG00000062075	-0.670134	5.96085	13.1976	0.000944331	0.0775719	16907	protein_coding	Lmnb2
ENSMUSG00000044807	-0.733557	4.89925	13.1888	0.000947509	0.0777021	30944	protein_coding	Zfp354c
ENSMUSG00000032492	0.554458	9.27756	13.1211	0.000972208	0.0794964	19228	protein_coding	Pth1r
ENSMUSG00000041571	0.706534	6.85384	13.4487	0.000972647	0.0794964	20364	protein_coding	Sepw1
ENSMUSG00000027397	0.668431	6.06606	13.0777	0.000988383	0.0806474	20515	protein_coding	Slc20a1
ENSMUSG00000021712	-0.692072	5.11207	13.0234	0.00100906	0.0821972	81003	protein_coding	Trim23
ENSMUSG00000038467	0.623647	8.03771	12.9761	0.00102746	0.0834176	75608	protein_coding	Chmp4b
ENSMUSG00000019647	-1.30286	3.28121	16.2739	0.00103576	0.0839519	20358	protein_coding	Sema6a
ENSMUSG00000092341	0.601037	7.78034	12.9449	0.00103978	0.0841208	NA	lincRNA	Malat1
ENSMUSG00000022575	-0.710168	4.96546	12.9382	0.00104244	0.0841208	69146	protein_coding	Gsdmd
ENSMUSG00000032496	4.37404	-0.763446	12.934	0.00104411	0.0841208	17002	protein_coding	Ltf
ENSMUSG00000024529	0.546956	9.92802	12.9324	0.00104474	0.0841208	16948	protein_coding	Lox
ENSMUSG00000002603	0.61507	7.35125	12.9133	0.00105241	0.0845985	21803	protein_coding	Tgfb1
ENSMUSG00000021831	0.645505	7.16487	12.891	0.00106141	0.0851817	50527	protein_coding	Ero1l
ENSMUSG00000029334	0.675051	5.69701	12.8775	0.00106693	0.0854833	19092	protein_coding	Prkg2
ENSMUSG00000055707	-0.708435	4.82891	12.8732	0.00106867	0.0854833	234378	protein_coding	Klhl26
ENSMUSG00000037108	0.686526	5.25207	12.8642	0.00107236	0.0856381	381678	protein_coding	Zcwpw1
ENSMUSG00000074766	-6.2523	-1.10214	12.9298	0.00107715	0.0858802	319909	protein_coding	Ism1
ENSMUSG00000028885	-0.7205	5.16365	12.8395	0.00108258	0.0861722	100340	protein_coding	Smpdl3b
ENSMUSG00000019362	0.636439	7.60545	12.8326	0.00108545	0.0862598	101966	protein_coding	D8Ertd738e
ENSMUSG00000022550	-0.730242	4.57217	12.8278	0.00108744	0.0862777	268822	protein_coding	Adck5
ENSMUSG00000026437	-0.808434	3.76693	12.8128	0.00109371	0.0864284	18557	protein_coding	Cdk18
ENSMUSG00000036570	0.978904	3.10077	12.8127	0.00109375	0.0864284	56188	protein_coding	Fxyd1
ENSMUSG00000063142	-1.08375	5.19036	17.0293	0.00109466	0.0864284	16531	protein_coding	Kcnma1
ENSMUSG00000075289	-0.755489	4.3386	12.7896	0.00110347	0.0869836	107239	protein_coding	Carns1
ENSMUSG00000047139	-0.719939	4.55326	12.784	0.00110584	0.0870299	12484	protein_coding	Cd24a
ENSMUSG00000033389	-1.01666	2.66215	12.7767	0.00110896	0.0871342	216831	protein_coding	Arhgap44
ENSMUSG00000074194	-1.10324	2.31531	12.77	0.00111182	0.0872191	244556	protein_coding	Zfp791
ENSMUSG00000021974	3.61909	-0.645455	12.7638	0.00111448	0.0872873	14180	protein_coding	Fgf9
ENSMUSG00000089726	-1.8402	0.81551	12.7396	0.00112487	0.0879601	NA	lincRNA	Mir17hg
ENSMUSG00000071456	-1.15507	2.18579	12.735	0.00112686	0.0879742	NA	protein_coding	1110002L01Rik
ENSMUSG00000026970	0.587839	8.11306	12.7112	0.00113723	0.0884641	56878	protein_coding	Rbms1
ENSMUSG00000026158	0.783874	3.94462	12.7081	0.00113857	0.0884641	70155	protein_coding	Ogfrl1
ENSMUSG00000033149	-0.663136	6.8455	12.6814	0.00115033	0.0892357	208177	protein_coding	Phldb2
ENSMUSG00000036377	-1.67131	2.50538	16.7177	0.00115264	0.0892726	320827	protein_coding	C530008M17Rik
ENSMUSG00000082575	-0.664985	5.68479	12.6682	0.00115621	0.0894077	NA	pseudogene	Gm13050
ENSMUSG00000031616	1.80627	0.74835	12.6392	0.0011692	0.0902685	13617	protein_coding	Ednra
ENSMUSG00000063229	0.521675	10.6607	12.6016	0.00118624	0.0914397	16828	protein_coding	Ldha
ENSMUSG00000032193	0.668988	6.37451	12.574	0.00119897	0.0922753	16835	protein_coding	Ldlr
ENSMUSG00000048402	-0.880833	3.76524	12.8751	0.00121087	0.0930223	14633	protein_coding	Gli2
ENSMUSG00000082235	1.28593	1.75536	12.5427	0.00121354	0.0930223	NA	pseudogene	Gm13326
ENSMUSG00000066829	-2.05745	0.600443	12.569	0.00121551	0.0930223	235050	protein_coding	Zfp810
ENSMUSG00000030134	1.27992	1.79748	12.5368	0.0012163	0.0930223	70727	protein_coding	Rasgef1a
ENSMUSG00000022358	-0.723696	4.36288	12.5248	0.00122195	0.0931991	67731	protein_coding	Fbxo32
ENSMUSG00000025887	0.698913	5.0268	12.5223	0.00122315	0.0931991	12364	protein_coding	Casp12
ENSMUSG00000022309	-0.874573	3.35176	12.5171	0.00122561	0.0931991	11600	protein_coding	Angpt1
ENSMUSG00000031748	-0.679814	6.02491	12.5157	0.00122625	0.0931991	14681	protein_coding	Gnao1
ENSMUSG00000062070	0.635562	7.24836	12.5113	0.00122834	0.0932122	18655	protein_coding	Pgk1
ENSMUSG00000041488	0.774821	3.8684	12.4908	0.00123814	0.0937512	20908	protein_coding	Stx3
ENSMUSG00000051147	-0.91267	3.25266	12.4884	0.00123928	0.0937512	17961	protein_coding	Nat2
ENSMUSG00000047557	0.692523	5.1462	12.4288	0.00126819	0.0957739	17035	protein_coding	Lxn
ENSMUSG00000032420	0.651817	6.54047	12.4246	0.00127024	0.0957739	23959	protein_coding	Nt5e
ENSMUSG00000038539	0.621273	6.96448	12.4213	0.00127191	0.0957739	107503	protein_coding	Atf5
ENSMUSG00000042988	-0.844124	3.44727	12.4106	0.00127716	0.0960214	77583	protein_coding	Notum
ENSMUSG00000029119	0.636005	7.0806	12.3953	0.00128475	0.0964435	17160	protein_coding	Man2b2
ENSMUSG00000029335	-6.24673	-1.10301	12.4447	0.00129609	0.0970793	110075	protein_coding	Bmp3
ENSMUSG00000050335	0.608996	8.09902	12.3705	0.0012972	0.0970793	16854	protein_coding	Lgals3
ENSMUSG00000098238	1.04732	2.42797	12.3459	0.00130966	0.0978615	NA	pseudogene	Gm8756
ENSMUSG00000039518	0.688467	6.16475	12.3979	0.00131324	0.0979786	386463	protein_coding	Cdsn
ENSMUSG00000051177	-1.90611	0.56809	12.3058	0.00133022	0.0990947	18795	protein_coding	Plcb1
ENSMUSG00000097287	-1.43251	1.456	12.2853	0.00134086	0.0995933	NA	lincRNA	D130017N08Rik
ENSMUSG00000025215	-1.19118	2.06123	12.285	0.001341	0.0995933	21908	protein_coding	Tlx1
ENSMUSG00000038527	0.821231	3.50533	12.2285	0.00137081	0.101513	232371	protein_coding	C1rl
ENSMUSG00000045659	-2.51041	0.29102	12.8223	0.00137101	0.101513	233765	protein_coding	Plekha7
ENSMUSG00000036918	0.631833	6.66434	12.2225	0.001374	0.101581	225049	protein_coding	Ttc7
ENSMUSG00000063488	-1.32508	1.74126	12.2155	0.00137776	0.101704	382118	protein_coding	Zkscan7
ENSMUSG00000042444	0.604972	7.99941	12.1949	0.00138889	0.102371	235461	protein_coding	Fam63b
ENSMUSG00000046152	-0.707647	5.04602	12.1863	0.00139358	0.10254	171167	protein_coding	Fut10
ENSMUSG00000022820	0.962625	3.00206	12.1822	0.00139577	0.10254	68194	protein_coding	Ndufb4
ENSMUSG00000090066	-3.18904	-0.499602	12.1791	0.00139749	0.10254	NA	protein_coding	1110002E22Rik
ENSMUSG00000048251	-1.60757	1.09601	12.1648	0.00140529	0.102898	58208	protein_coding	Bcl11b
ENSMUSG00000022206	-1.41807	1.43503	12.1624	0.00140658	0.102898	18162	protein_coding	Npr3
ENSMUSG00000001655	-0.734724	4.14214	12.1496	0.00141367	0.103199	15422	protein_coding	Hoxc13
ENSMUSG00000019230	-1.1334	2.19985	12.1473	0.00141493	0.103199	16876	protein_coding	Lhx9
ENSMUSG00000032232	-0.696381	6.11867	12.3376	0.00142174	0.103484	68178	protein_coding	Cgnl1
ENSMUSG00000026305	0.558226	8.71705	12.1326	0.00142308	0.103484	16978	protein_coding	Lrrfip1
ENSMUSG00000036995	-0.847435	3.40245	12.1268	0.00142627	0.10353	230837	protein_coding	Asap3
ENSMUSG00000004562	-0.651105	5.76337	12.1238	0.00142795	0.10353	268739	protein_coding	Arhgef40
ENSMUSG00000032741	0.672026	7.21277	12.4719	0.00143238	0.103697	252972	protein_coding	Tpcn1
ENSMUSG00000098557	-0.583225	7.9208	12.0986	0.00144211	0.104246	239217	protein_coding	KCTD12
ENSMUSG00000084183	-0.7045	4.57354	12.0798	0.00145277	0.104757	NA	pseudogene	Gm12009
ENSMUSG00000023272	0.665321	6.55569	12.0786	0.00145825	0.104757	76737	protein_coding	Creld2
ENSMUSG00000063524	0.561686	8.60166	12.0699	0.00145837	0.104757	13806	protein_coding	Eno1
ENSMUSG00000039145	-0.758945	4.97112	12.4847	0.00145852	0.104757	227541	protein_coding	Camk1d
ENSMUSG00000097908	-0.712049	4.46913	12.0672	0.00145991	0.104757	NA	lincRNA	4933404O12Rik
ENSMUSG00000020601	0.672177	5.91111	12.057	0.00146575	0.104851	217410	protein_coding	Trib2
ENSMUSG00000031654	1.62401	0.967371	12.0552	0.00146681	0.104851	12404	protein_coding	Cbln1
ENSMUSG00000024725	0.634943	6.81224	12.0537	0.00146767	0.104851	20409	protein_coding	Ostf1
ENSMUSG00000037016	1.5939	1.17974	12.0414	0.00147474	0.105203	242022	protein_coding	Frem2
ENSMUSG00000051234	0.699541	5.51596	12.0734	0.00148948	0.106099	19823	protein_coding	Rnf7
ENSMUSG00000019718	-0.791408	3.8375	12.009	0.00149357	0.106107	67217	protein_coding	L3hypdh
ENSMUSG00000079659	0.905055	3.24031	12.0083	0.00149395	0.106107	652925	protein_coding	Tmem243
ENSMUSG00000040811	0.66908	5.19974	11.971	0.00151597	0.107515	72205	protein_coding	Eml2
ENSMUSG00000039016	0.715715	5.76143	12.2859	0.00152929	0.108145	30057	protein_coding	Timm8b
ENSMUSG00000097211	-4.19427	-0.857394	11.9412	0.00153382	0.108309	NA	antisense	BC065403
ENSMUSG00000050953	0.613121	7.26586	11.9215	0.00154571	0.108883	14609	protein_coding	Gja1
ENSMUSG00000044433	1.70601	0.805436	11.9184	0.0015476	0.108883	69697	protein_coding	Camsap3
ENSMUSG00000030256	0.658297	5.45409	11.9167	0.00154865	0.108883	79362	protein_coding	Bhlhe41
ENSMUSG00000038893	-0.68685	4.67387	11.9003	0.00155864	0.109428	215512	protein_coding	Fam117a
ENSMUSG00000045790	-2.06762	0.312127	11.8871	0.0015668	0.109842	100503884	protein_coding	Ccdc149
ENSMUSG00000039842	-0.663678	5.06733	11.8613	0.00158276	0.110706	244329	protein_coding	Mcph1
ENSMUSG00000044768	0.650575	5.55269	11.857	0.00158544	0.110706	52392	protein_coding	D1Ertd622e
ENSMUSG00000097388	1.67142	0.95129	11.8562	0.00158593	0.110706	NA	pseudogene	Gm3200
ENSMUSG00000049532	-0.70792	4.64275	11.8483	0.00159085	0.110891	50524	protein_coding	Sall2
ENSMUSG00000001665	-0.799769	3.71267	11.8372	0.00159782	0.111218	103140	protein_coding	Gstt3
ENSMUSG00000028047	-0.732497	4.08948	11.8044	0.00161858	0.112397	21827	protein_coding	Thbs3
ENSMUSG00000045411	-0.681456	4.70145	11.8032	0.00161936	0.112397	668661	protein_coding	2410002F23Rik
ENSMUSG00000027555	0.623135	6.20942	11.788	0.00162912	0.112914	71934	protein_coding	Car13
ENSMUSG00000041559	-0.51422	9.59458	11.7648	0.0016441	0.113773	14264	protein_coding	Fmod
ENSMUSG00000080914	1.5355	1.14435	11.7616	0.00164618	0.113773	NA	pseudogene	Gm7129
ENSMUSG00000035692	0.686917	5.61773	11.79	0.00165027	0.113894	100038882	protein_coding	Isg15
ENSMUSG00000022952	-0.67659	5.1854	11.7395	0.00166057	0.114443	12394	protein_coding	Runx1
ENSMUSG00000098193	1.67372	0.899786	11.7209	0.00167284	0.114926	NA	pseudogene	Gm26963
ENSMUSG00000048706	0.702681	4.81533	11.718	0.00167473	0.114926	52829	protein_coding	Lurap1l
ENSMUSG00000050711	-1.48778	1.30215	11.7161	0.00167601	0.114926	20254	protein_coding	Scg2
ENSMUSG00000019689	0.800325	4.40075	12.277	0.00167786	0.114926	66117	protein_coding	1110001J03Rik
ENSMUSG00000026383	0.934517	2.83968	11.711	0.00167935	0.114926	226352	protein_coding	Epb4.1l5
ENSMUSG00000033916	0.675894	7.21505	12.2406	0.00168817	0.115368	68953	protein_coding	Chmp2a
ENSMUSG00000046470	-6.18188	-1.15553	11.7328	0.00170813	0.116568	20672	protein_coding	Sox18
ENSMUSG00000073130	-3.56716	-0.647303	11.6617	0.0017124	0.116609	NA	protein_coding	Gm1141
ENSMUSG00000002346	-0.901038	2.95565	11.6601	0.0017135	0.116609	73095	protein_coding	Slc25a42
ENSMUSG00000049404	-6.17019	-1.15729	11.7106	0.00172302	0.117063	109222	protein_coding	Rarres1
ENSMUSG00000050538	0.921941	2.88186	11.6432	0.00172497	0.117063	NA	processed_transcript	B230217C12Rik
ENSMUSG00000030077	6.12473	-1.21003	11.6706	0.00175024	0.118401	12661	protein_coding	Chl1
ENSMUSG00000046329	1.20925	2.09575	11.6961	0.00175059	0.118401	66972	protein_coding	Slc25a23
ENSMUSG00000029843	2.38027	0.00297893	11.604	0.00175196	0.118401	243755	protein_coding	Slc13a4
ENSMUSG00000025981	0.703552	4.34348	11.5908	0.00176115	0.118693	67876	protein_coding	Coq10b
ENSMUSG00000004996	0.675524	5.30005	11.5732	0.0017735	0.11936	67873	protein_coding	Mri1
ENSMUSG00000020681	-2.66932	-0.101244	11.5655	0.00177896	0.119563	11421	protein_coding	Ace
ENSMUSG00000022340	0.64084	5.40273	11.5451	0.00179336	0.120365	319613	protein_coding	Sybu
ENSMUSG00000025586	0.678876	4.78904	11.5394	0.00179745	0.120473	12877	protein_coding	Cpeb1
ENSMUSG00000035314	-0.957026	2.65751	11.5327	0.00180223	0.120493	233552	protein_coding	Gdpd5
ENSMUSG00000061119	0.631081	5.692	11.5316	0.00180304	0.120493	72461	protein_coding	Prcp
ENSMUSG00000024805	0.642166	5.41962	11.5284	0.0018053	0.120493	76073	protein_coding	Pcgf5
ENSMUSG00000033213	1.9013	0.608392	11.5252	0.00180761	0.120493	433470	protein_coding	AA467197
ENSMUSG00000024038	0.621397	6.68555	11.5163	0.00181405	0.120757	78330	protein_coding	Ndufv3
ENSMUSG00000020788	-0.833767	3.55485	11.4861	0.00183592	0.122046	53313	protein_coding	Atp2a3
ENSMUSG00000030748	-0.775803	3.63781	11.4793	0.00184092	0.122186	16190	protein_coding	Il4ra
ENSMUSG00000042111	0.7232	5.02232	11.7203	0.00184525	0.122186	69668	protein_coding	Ccdc115
ENSMUSG00000024067	0.659413	5.90455	11.473	0.00184553	0.122186	66310	protein_coding	Dpy30
ENSMUSG00000027259	-0.921289	2.90465	11.4662	0.00185053	0.122249	75894	protein_coding	Adal
ENSMUSG00000001508	1.81567	0.620331	11.4649	0.00185149	0.122249	20391	protein_coding	Sgca
ENSMUSG00000030206	3.14644	-0.568047	11.4598	0.00185523	0.12233	14840	protein_coding	Gsg1
ENSMUSG00000046516	0.798959	5.00523	12.4918	0.00185984	0.122468	12856	protein_coding	Cox17
ENSMUSG00000018334	-0.770479	3.80904	11.433	0.00187515	0.123033	16706	protein_coding	Ksr1
ENSMUSG00000026888	-0.653385	5.11083	11.4306	0.0018769	0.123033	50915	protein_coding	Grb14
ENSMUSG00000031858	-0.642663	6.46541	11.4286	0.0018784	0.123033	74549	protein_coding	Mau2
ENSMUSG00000045636	-0.728723	4.4799	11.4285	0.0018785	0.123033	102103	protein_coding	Mtus1
ENSMUSG00000020692	-0.700461	4.38727	11.4225	0.00188296	0.12316	217011	protein_coding	Nle1
ENSMUSG00000087658	1.31462	2.10731	12.1993	0.00189615	0.123743	NA	antisense	Gm15051
ENSMUSG00000027335	-1.15133	2.01336	11.4039	0.00189694	0.123743	11550	protein_coding	Adra1d
ENSMUSG00000074818	-1.97088	0.446416	11.3971	0.00190209	0.123776	100503041	protein_coding	Pdzd7
ENSMUSG00000038155	1.53384	1.18882	11.3966	0.00190253	0.123776	14869	protein_coding	Gstp2
ENSMUSG00000050856	0.743108	6.30542	12.3844	0.00191426	0.124373	11958	protein_coding	Atp5k
ENSMUSG00000054484	0.764615	3.73106	11.3731	0.00192044	0.124609	96957	protein_coding	Tmem62
ENSMUSG00000026679	2.02744	0.446925	11.3329	0.00195143	0.12632	71233	protein_coding	Enkur
ENSMUSG00000031958	-2.03297	0.291878	11.3304	0.00195343	0.12632	52815	protein_coding	Ldhd
ENSMUSG00000040272	-0.774767	3.67295	11.3289	0.00195459	0.12632	329470	protein_coding	Accs
ENSMUSG00000038235	0.683191	4.60108	11.3256	0.00195717	0.12632	16456	protein_coding	F11r
ENSMUSG00000030222	0.596211	6.83326	11.32	0.00196157	0.126437	232441	protein_coding	Rerg
ENSMUSG00000085705	1.93838	0.46782	11.3105	0.00196898	0.126747	NA	processed_transcript	Gm16046
ENSMUSG00000062906	-0.666314	4.67451	11.3051	0.00197327	0.126856	170787	protein_coding	Hdac10
ENSMUSG00000002105	0.6063	6.45656	11.2917	0.00198386	0.127369	68427	protein_coding	Slc39a13
ENSMUSG00000025232	0.565965	8.43441	11.2818	0.00199172	0.127706	15211	protein_coding	Hexa
ENSMUSG00000041180	0.662234	5.05487	11.27	0.00200115	0.128142	226098	protein_coding	Hectd2
ENSMUSG00000037035	-0.636149	5.38844	11.2616	0.00200788	0.128404	16324	protein_coding	Inhbb
ENSMUSG00000087574	1.47786	1.40983	11.4472	0.00202747	0.129487	NA	lincRNA	C030037D09Rik
ENSMUSG00000039058	-0.677089	4.44451	11.2232	0.00203893	0.130049	229949	protein_coding	Ak5
ENSMUSG00000022419	-0.660539	4.87192	11.2087	0.00205082	0.130637	97998	protein_coding	Deptor
ENSMUSG00000074213	3.13924	-0.569595	11.1983	0.00205943	0.130867	NA	protein_coding	Gm10642
ENSMUSG00000027832	-0.667579	6.54907	11.495	0.00206127	0.130867	19288	protein_coding	Ptx3
ENSMUSG00000002416	0.689828	4.89349	11.1946	0.00206248	0.130867	68198	protein_coding	Ndufb2
ENSMUSG00000039199	-0.714016	4.1827	11.1835	0.00207165	0.13123	70796	protein_coding	Zdhhc1
ENSMUSG00000035969	0.607858	6.52552	11.1812	0.00207358	0.13123	100213	protein_coding	Rusc2
ENSMUSG00000035206	-0.668293	4.70982	11.1684	0.00208423	0.131733	73218	protein_coding	Sppl2b
ENSMUSG00000052751	0.614274	5.92491	11.1629	0.00208887	0.131856	58887	protein_coding	Repin1
ENSMUSG00000052942	-0.863546	4.73018	12.7373	0.00210398	0.132638	226075	protein_coding	Glis3
ENSMUSG00000093447	1.98331	0.318273	11.1346	0.00211274	0.132856	NA	pseudogene	Gm5139
ENSMUSG00000082671	1.64906	0.820963	11.1344	0.00211289	0.132856	NA	pseudogene	Gm14006
ENSMUSG00000007038	0.58837	6.97148	11.1258	0.00212014	0.13314	18010	protein_coding	Neu1
ENSMUSG00000006586	-0.942615	2.8917	11.1165	0.00212812	0.13347	12395	protein_coding	Runx1t1
ENSMUSG00000055239	0.572574	7.25207	11.104	0.00213885	0.133971	74287	protein_coding	Kcmf1
ENSMUSG00000085396	-0.791955	4.02446	11.3586	0.00215239	0.134646	NA	processed_transcript	6720401G13Rik
ENSMUSG00000098318	0.894591	5.70689	13.6046	0.00216834	0.135322	NA	lincRNA	RP23-45G16.5
ENSMUSG00000018567	0.534785	9.1042	11.0695	0.00216874	0.135322	56486	protein_coding	Gabarap
ENSMUSG00000026915	0.649752	5.17706	11.0609	0.00217623	0.135615	20744	protein_coding	Strbp
ENSMUSG00000057346	0.758123	3.6457	11.0572	0.00217948	0.135645	223672	protein_coding	Apol9a
ENSMUSG00000020196	-0.625842	6.13509	11.0451	0.00219011	0.136133	104248	protein_coding	Cabin1
ENSMUSG00000060181	-0.730959	4.14644	11.0198	0.0022125	0.137349	215436	protein_coding	Slc35e3
ENSMUSG00000021365	-0.683298	5.38764	11.1516	0.00222833	0.137952	18003	protein_coding	Nedd9
ENSMUSG00000003955	0.575291	8.97029	11.3273	0.00222913	0.137952	70186	protein_coding	Fam162a
ENSMUSG00000021759	0.658845	4.64391	10.9995	0.00223069	0.137952	19012	protein_coding	Ppap2a
ENSMUSG00000031785	-1.10315	2.20518	10.9776	0.00225046	0.138917	14766	protein_coding	Gpr56
ENSMUSG00000035268	0.668703	4.80009	10.9522	0.00227362	0.140075	18769	protein_coding	Pkig
ENSMUSG00000041235	0.660593	4.75129	10.9308	0.00229338	0.141114	320790	protein_coding	Chd7
ENSMUSG00000020087	-0.68581	4.25888	10.91	0.00231268	0.142122	71767	protein_coding	Tysnd1
ENSMUSG00000030946	-0.706338	4.10439	10.9065	0.002316	0.142147	76429	protein_coding	Lhpp
ENSMUSG00000098180	1.0351	2.39485	10.8952	0.00232656	0.142616	NA	pseudogene	Gm5430
ENSMUSG00000036306	-0.822389	3.21227	10.8853	0.00233595	0.142978	211134	protein_coding	Lzts1
ENSMUSG00000020413	-0.668169	4.44001	10.8828	0.00233833	0.142978	15574	protein_coding	Hus1
ENSMUSG00000028617	0.600466	6.35745	10.8607	0.00235926	0.144077	77809	protein_coding	Lrrc42
ENSMUSG00000031537	-0.626046	5.55106	10.8294	0.00238934	0.145732	16150	protein_coding	Ikbkb
ENSMUSG00000067206	-2.40955	-0.101798	10.813	0.00240532	0.146524	231296	protein_coding	Lrrc66
ENSMUSG00000036181	-0.69056	4.57927	10.7996	0.00241841	0.147137	50708	protein_coding	Hist1h1c
ENSMUSG00000041889	0.639127	4.97026	10.7948	0.00242313	0.147241	77552	protein_coding	Shisa4
ENSMUSG00000031835	-0.544109	8.51915	10.7742	0.00244342	0.148289	56453	protein_coding	Mbtps1
ENSMUSG00000079560	1.1528	1.97544	10.7681	0.00244945	0.14847	15400	protein_coding	Hoxa3
ENSMUSG00000032754	0.665316	4.42612	10.7542	0.00246333	0.149126	170756	protein_coding	Slc8b1
ENSMUSG00000019818	0.506318	9.08482	10.7472	0.00247035	0.149366	53599	protein_coding	Cd164
ENSMUSG00000051043	0.545897	8.34853	10.7435	0.00247403	0.149372	70355	protein_coding	Gprc5c
ENSMUSG00000022816	-0.502529	9.16447	10.741	0.00247658	0.149372	14314	protein_coding	Fstl1
ENSMUSG00000081534	0.578727	7.11797	10.7293	0.00248839	0.149715	67739	protein_coding	Slc48a1
ENSMUSG00000004460	0.566646	7.30704	10.7238	0.00249389	0.149861	67838	protein_coding	Dnajb11
ENSMUSG00000028048	0.570717	7.34281	10.6991	0.00251911	0.15119	14466	protein_coding	Gba
ENSMUSG00000047638	-1.27027	1.59371	10.6935	0.00252487	0.15135	20186	protein_coding	Nr1h4
ENSMUSG00000036553	3.50598	-0.725568	10.6582	0.00256141	0.153351	231147	protein_coding	Sh3tc1
ENSMUSG00000015452	-1.6351	0.785193	10.6305	0.00259037	0.154173	11596	protein_coding	Ager
ENSMUSG00000080743	1.96415	0.490174	10.7136	0.00259048	0.154173	NA	pseudogene	Gm7150
ENSMUSG00000092072	0.790585	3.52147	10.63	0.00259093	0.154173	69126	protein_coding	Gm4540
ENSMUSG00000036006	-0.766594	3.64171	10.6256	0.00259558	0.154207	193385	protein_coding	Fam65b
ENSMUSG00000031273	-6.01019	-1.27153	10.678	0.00259782	0.154207	94216	protein_coding	Col4a6
ENSMUSG00000025289	0.570158	8.36349	10.7302	0.00260813	0.154512	53381	protein_coding	Prdx4
ENSMUSG00000069011	-0.920352	2.80411	10.6127	0.0026093	0.154512	NA	pseudogene	Gm10254
ENSMUSG00000048416	0.655936	5.09502	10.6068	0.00261555	0.154695	17349	protein_coding	Mlf1
ENSMUSG00000033906	-0.908713	2.94717	10.5891	0.00263449	0.155559	108672	protein_coding	Zdhhc15
ENSMUSG00000051076	1.83678	0.484518	10.5872	0.00263655	0.155559	242122	protein_coding	Vtcn1
ENSMUSG00000036427	0.533846	8.34279	10.584	0.00263992	0.15557	14751	protein_coding	Gpi1
ENSMUSG00000078695	0.739319	4.70317	11.0578	0.00264576	0.155727	217149	protein_coding	Cisd3
ENSMUSG00000034152	-0.592916	6.0651	10.5735	0.00265126	0.155862	211446	protein_coding	Exoc3
ENSMUSG00000050370	2.81473	-0.240437	10.7392	0.00266915	0.156725	12642	protein_coding	Ch25h
ENSMUSG00000056671	0.629621	5.21608	10.5502	0.00267666	0.156977	77619	protein_coding	Prelid2
ENSMUSG00000044164	1.73973	1.24103	11.6612	0.00269069	0.157611	328234	protein_coding	Rnf182
ENSMUSG00000033491	0.553983	8.15727	10.5139	0.00271666	0.158732	244954	protein_coding	Prss35
ENSMUSG00000083567	0.823191	3.29119	10.5103	0.00272068	0.158732	NA	pseudogene	Gm11451
ENSMUSG00000040430	-0.820721	3.15061	10.5092	0.00272183	0.158732	71795	protein_coding	Pitpnc1
ENSMUSG00000032370	0.782404	3.62996	10.5083	0.00272284	0.158732	80907	protein_coding	Lactb
ENSMUSG00000032014	-0.783594	3.45757	10.4983	0.00273398	0.159191	102644	protein_coding	Oaf
ENSMUSG00000037868	-0.637998	4.74563	10.4875	0.00274613	0.159708	13654	protein_coding	Egr2
ENSMUSG00000087213	0.912252	2.92097	10.4739	0.0027614	0.160404	NA	antisense	2810408I11Rik
ENSMUSG00000050394	-0.955419	2.50944	10.4694	0.00276652	0.160501	278097	protein_coding	Armcx6
ENSMUSG00000052572	-2.63547	0.0740532	11.1354	0.00276964	0.160501	23859	protein_coding	Dlg2
ENSMUSG00000027583	0.658824	4.42251	10.4568	0.00278083	0.160958	72147	protein_coding	Zbtb46
ENSMUSG00000022096	0.819866	3.37331	10.4447	0.00279467	0.161568	15460	protein_coding	Hr
ENSMUSG00000075467	0.62448	5.4853	10.441	0.00279891	0.161622	52838	protein_coding	Dnlz
ENSMUSG00000033207	0.573759	7.38047	10.4345	0.00280631	0.161857	71738	protein_coding	Mamdc2
ENSMUSG00000093904	-0.5837	6.32565	10.4214	0.00282141	0.162461	67952	protein_coding	Tomm20
ENSMUSG00000029060	-0.607684	5.58949	10.4186	0.00282465	0.162461	76580	protein_coding	Mib2
ENSMUSG00000018217	0.562455	7.42068	10.4168	0.00282681	0.162461	18858	protein_coding	Pmp22
ENSMUSG00000071151	0.741789	4.1664	10.5763	0.00283395	0.162461	NA	protein_coding	Gm4799
ENSMUSG00000027864	0.558608	8.22168	10.4091	0.00283569	0.162461	19221	protein_coding	Ptgfrn
ENSMUSG00000032231	0.477719	10.0939	10.4082	0.00283675	0.162461	12306	protein_coding	Anxa2
ENSMUSG00000039958	0.685718	4.05659	10.4033	0.00284243	0.162595	320204	protein_coding	Mettl20
ENSMUSG00000061518	0.689554	4.86482	10.5555	0.00284871	0.162763	12859	protein_coding	Cox5b
ENSMUSG00000046186	0.543954	8.58917	10.3934	0.00285399	0.162874	235505	protein_coding	Cd109
ENSMUSG00000001436	-0.636623	4.95672	10.3848	0.00286409	0.16326	20509	protein_coding	Slc19a1
ENSMUSG00000032815	-0.678534	5.8049	10.7861	0.00287406	0.163637	14087	protein_coding	Fanca
ENSMUSG00000026594	0.607478	5.51809	10.3689	0.00288284	0.163945	78255	protein_coding	Ralgps2
ENSMUSG00000020019	-1.22539	1.56005	10.3598	0.00289365	0.164369	57764	protein_coding	Ntn4
ENSMUSG00000042156	-0.610595	5.38927	10.3448	0.00291146	0.165185	66573	protein_coding	Dzip1
ENSMUSG00000027488	0.559763	7.35505	10.3421	0.0029148	0.165185	20648	protein_coding	Snta1
ENSMUSG00000014837	-0.753641	3.93621	10.4022	0.00293002	0.165856	74356	protein_coding	4931428F04Rik
ENSMUSG00000028173	0.513682	8.43523	10.3161	0.00294608	0.166343	68151	protein_coding	Wls
ENSMUSG00000019737	-3.03583	-0.609555	10.3151	0.00294732	0.166343	233066	protein_coding	Syne4
ENSMUSG00000068523	0.701955	4.21605	10.3115	0.00295166	0.166343	14707	protein_coding	Gng5
ENSMUSG00000019796	0.660282	4.76904	10.311	0.00295226	0.166343	237253	protein_coding	Lrp11
ENSMUSG00000097920	0.960438	2.48157	10.3012	0.00296416	0.166807	NA	pseudogene	Gm7784
ENSMUSG00000033762	-0.633205	4.87713	10.2986	0.00296735	0.166807	79456	protein_coding	Recql4
ENSMUSG00000036777	0.529413	8.65233	10.2951	0.00297166	0.166857	68743	protein_coding	Anln
ENSMUSG00000038482	-0.563628	7.06613	10.2643	0.00300954	0.16871	21781	protein_coding	Tfdp1
ENSMUSG00000027447	0.585674	8.06915	10.516	0.00301332	0.16871	13010	protein_coding	Cst3
ENSMUSG00000030643	-0.793097	3.3103	10.2574	0.00301808	0.16871	75985	protein_coding	Rab30
ENSMUSG00000071713	1.75484	0.50335	10.2571	0.00301848	0.16871	12983	protein_coding	Csf2rb
ENSMUSG00000052920	-2.21846	0.536698	11.2206	0.0030244	0.168847	19091	protein_coding	Prkg1
ENSMUSG00000039607	-0.670182	4.29451	10.2323	0.00304943	0.17005	207181	protein_coding	Rbms3
ENSMUSG00000075359	-4.11706	-0.904116	10.2227	0.00306157	0.170433	NA	protein_coding	Gm20775
ENSMUSG00000040329	1.70475	0.742908	10.2213	0.00306327	0.170433	16196	protein_coding	Il7
ENSMUSG00000044250	-1.18389	1.77249	10.2056	0.00308325	0.171166	239647	protein_coding	Pced1b
ENSMUSG00000068246	0.849116	2.97073	10.2023	0.00308738	0.171188	71898	protein_coding	Apol9b
ENSMUSG00000063275	0.735371	3.90678	10.1705	0.00312818	0.173057	30963	protein_coding	Ptpla
ENSMUSG00000043671	-0.72518	4.43014	10.4569	0.00313395	0.173128	233115	protein_coding	Dpy19l3
ENSMUSG00000026589	-0.618865	5.34505	10.164	0.00313656	0.173128	89867	protein_coding	Sec16b
ENSMUSG00000031778	-0.681606	4.13496	10.1585	0.0031437	0.17316	20312	protein_coding	Cx3cl1
ENSMUSG00000020635	0.907089	2.76953	10.1581	0.00314423	0.17316	14226	protein_coding	Fkbp1b
ENSMUSG00000032497	0.582557	6.56092	10.1484	0.00315691	0.173662	71268	protein_coding	Lrrfip2
ENSMUSG00000001588	2.11422	0.209882	10.1414	0.00316607	0.17397	216859	protein_coding	Acap1
ENSMUSG00000036533	0.558223	7.05599	10.1246	0.00318811	0.174984	260409	protein_coding	Cdc42ep3
ENSMUSG00000095687	0.955487	2.57854	10.1016	0.00321859	0.176324	68195	protein_coding	Rnaset2a
ENSMUSG00000031543	-0.690538	3.94364	10.1007	0.00321976	0.176324	11733	protein_coding	Ank1
ENSMUSG00000092274	0.557522	7.49383	10.0875	0.00323735	0.176909	NA	lincRNA	Neat1
ENSMUSG00000054648	-0.631934	4.63295	10.0852	0.00324043	0.176909	66869	protein_coding	Zfp869
ENSMUSG00000041921	-0.665821	4.79544	10.0846	0.00324131	0.176909	66559	protein_coding	Metap1d
ENSMUSG00000019767	-1.19084	1.72624	10.081	0.00324608	0.176971	100504234	protein_coding	Ccdc170
ENSMUSG00000032336	0.501314	8.62168	10.0693	0.00326188	0.177268	20320	protein_coding	Nptn
ENSMUSG00000031451	-0.55513	7.2561	10.0689	0.00326243	0.177268	14456	protein_coding	Gas6
ENSMUSG00000086429	0.716087	4.10267	10.0408	0.00330061	0.179143	NA	antisense	Gt(ROSA)26Sor
ENSMUSG00000052516	-0.69204	6.28361	10.8002	0.00330597	0.179235	268902	protein_coding	Robo2
ENSMUSG00000063972	-0.819286	3.03713	10.0184	0.00333145	0.180356	14536	protein_coding	Nr6a1
ENSMUSG00000097383	1.83878	0.48321	10.0165	0.00333404	0.180356	NA	lincRNA	1500026H17Rik
ENSMUSG00000025321	-1.30268	1.29178	10.0104	0.00334254	0.180417	320910	protein_coding	Itgb8
ENSMUSG00000071669	-0.877629	2.87816	10.0103	0.00334257	0.180417	74478	protein_coding	Snx29
ENSMUSG00000032182	0.710745	4.01716	9.99854	0.00335898	0.181103	74766	protein_coding	Yipf2
ENSMUSG00000032826	-0.821126	5.01661	11.5219	0.00339212	0.182688	109676	protein_coding	Ank2
ENSMUSG00000071369	0.735979	4.01148	10.0577	0.00344293	0.185041	26408	protein_coding	Map3k5
ENSMUSG00000035929	0.574779	6.4377	9.93877	0.0034434	0.185041	15015	protein_coding	H2-Q4
ENSMUSG00000028111	0.555918	6.89191	9.93204	0.00345306	0.185356	13038	protein_coding	Ctsk
ENSMUSG00000091764	-0.873591	2.79374	9.91707	0.00347462	0.18604	636741	protein_coding	Zfp964
ENSMUSG00000075511	-1.14051	1.78373	9.91298	0.00348055	0.18604	NA	lincRNA	1700001L05Rik
ENSMUSG00000032387	0.64596	4.3939	9.91282	0.00348077	0.18604	71973	protein_coding	Rbpms2
ENSMUSG00000031021	0.601715	5.79563	9.9092	0.00348602	0.18604	56786	protein_coding	Tmem9b
ENSMUSG00000081607	2.00377	0.124216	9.90737	0.00348868	0.18604	NA	protein_coding	Gm15294
ENSMUSG00000022150	-0.608951	5.30031	9.90685	0.00348943	0.18604	13132	protein_coding	Dab2
ENSMUSG00000069184	-1.73077	0.516182	9.90475	0.00349248	0.18604	238722	protein_coding	Zfp72
ENSMUSG00000029217	0.737656	3.49384	9.89921	0.00350055	0.186266	21682	protein_coding	Tec
ENSMUSG00000073478	0.889237	2.69706	9.89425	0.00350778	0.186447	NA	processed_transcript	D730003I15Rik
ENSMUSG00000031673	-0.481531	9.59597	9.8853	0.00352088	0.18694	12552	protein_coding	Cdh11
ENSMUSG00000032012	-0.808943	3.23176	9.87516	0.00353578	0.187527	58235	protein_coding	Pvrl1
ENSMUSG00000034685	-0.616851	4.92353	9.85667	0.00356313	0.188753	217219	protein_coding	Fam171a2
ENSMUSG00000063894	-0.731142	4.30714	10.1864	0.00356663	0.188753	93681	protein_coding	Zkscan8
ENSMUSG00000090086	-1.3037	2.1404	10.9929	0.0035718	0.188822	NA	lincRNA	AI480526
ENSMUSG00000026315	1.34741	1.28999	9.84598	0.00357904	0.188987	20725	protein_coding	Serpinb8
ENSMUSG00000027087	0.565555	7.7448	9.89253	0.00358267	0.188987	16410	protein_coding	Itgav
ENSMUSG00000062646	-0.663621	4.43877	9.82712	0.00360731	0.189876	76051	protein_coding	Ganc
ENSMUSG00000079259	-5.91947	-1.33275	9.86278	0.00362467	0.190584	636931	protein_coding	Trim71
ENSMUSG00000027188	-5.91449	-1.33342	9.85248	0.00364015	0.190987	210622	protein_coding	Pamr1
ENSMUSG00000033854	-5.91449	-1.33342	9.85248	0.00364015	0.190987	72258	protein_coding	Kcnk10
ENSMUSG00000021982	-0.656958	4.38963	9.80159	0.00364593	0.191085	71891	protein_coding	Cdadc1
ENSMUSG00000083072	1.62687	0.622876	9.782	0.00367589	0.192448	NA	pseudogene	Gm13668
ENSMUSG00000098194	1.2403	1.4759	9.77751	0.00368279	0.192603	NA	pseudogene	Gm7286
ENSMUSG00000037621	-0.665569	4.0905	9.7712	0.00369251	0.192904	71093	protein_coding	Atoh8
ENSMUSG00000037608	-0.594125	7.32373	9.98225	0.00369735	0.19295	72567	protein_coding	Bclaf1
ENSMUSG00000097131	1.20683	1.65127	9.74672	0.0037305	0.194472	NA	lincRNA	D230017M19Rik
ENSMUSG00000009108	-3.08183	-0.573465	9.74256	0.00373699	0.194603	14686	protein_coding	Gnat2
ENSMUSG00000037990	-0.76747	3.54852	9.73183	0.00375381	0.19527	237353	protein_coding	Sh3rf3
ENSMUSG00000020875	-0.590078	5.37183	9.71101	0.00378665	0.196769	15417	protein_coding	Hoxb9
ENSMUSG00000055188	3.09075	-0.60775	9.70712	0.00379283	0.19688	NA	antisense	2900002K06Rik
ENSMUSG00000036158	-0.622856	4.80193	9.70426	0.00379737	0.196907	106042	protein_coding	Prickle1
ENSMUSG00000000278	0.472642	9.32954	9.68692	0.00382506	0.198131	74617	protein_coding	Scpep1
ENSMUSG00000020918	-0.571039	6.32865	9.68257	0.00383203	0.198282	14534	protein_coding	Kat2a
ENSMUSG00000002020	-0.867774	3.49032	10.2551	0.00385686	0.199356	16997	protein_coding	Ltbp2
ENSMUSG00000070283	0.725331	4.32588	10.0136	0.0038767	0.200169	66706	protein_coding	Ndufaf3
ENSMUSG00000031145	-0.815022	2.97162	9.63908	0.00390254	0.20127	54630	protein_coding	Prickle3
ENSMUSG00000022788	-1.37457	1.15446	9.6368	0.00390627	0.20127	224014	protein_coding	Fgd4
ENSMUSG00000098203	1.44543	1.04025	9.62141	0.00393159	0.202361	NA	pseudogene	Gm9568
ENSMUSG00000096243	2.76519	-0.0512434	10.3891	0.00396281	0.203753	NA	snRNA	Gm24265
ENSMUSG00000025283	0.601366	5.27587	9.59731	0.00397158	0.203989	20229	protein_coding	Sat1
ENSMUSG00000001627	0.578822	6.70844	9.59272	0.00397926	0.204168	15982	protein_coding	Ifrd1
ENSMUSG00000021613	1.39949	1.17364	9.58823	0.00398677	0.204252	12950	protein_coding	Hapln1
ENSMUSG00000046070	-3.58569	-0.646229	9.99249	0.00398927	0.204252	16005	protein_coding	Igfals
ENSMUSG00000026271	0.622231	5.90672	9.7007	0.00401806	0.205511	64095	protein_coding	Gpr35
ENSMUSG00000001131	0.763953	6.84301	11.3437	0.00403513	0.206168	21857	protein_coding	Timp1
ENSMUSG00000061859	-0.891407	2.77674	9.54489	0.00406009	0.207226	12695	protein_coding	Inadl
ENSMUSG00000004096	0.584398	6.36421	9.53849	0.00407104	0.207568	66070	protein_coding	Cwc15
ENSMUSG00000039395	0.693822	3.78916	9.53465	0.00407763	0.207685	381269	protein_coding	Mreg
ENSMUSG00000054675	0.435894	10.8475	9.53219	0.00408186	0.207685	231633	protein_coding	Tmem119
ENSMUSG00000037822	0.56028	7.34423	9.51704	0.00410798	0.208797	68552	protein_coding	Smim14
ENSMUSG00000097831	3.38254	-0.812017	9.51395	0.00411333	0.208851	NA	lincRNA	4930540M05Rik
ENSMUSG00000058997	-0.722868	4.91639	10.2027	0.00412339	0.208912	219189	protein_coding	Vwa8
ENSMUSG00000037370	-0.871624	3.06008	9.64995	0.00412631	0.208912	18605	protein_coding	Enpp1
ENSMUSG00000030785	1.21758	1.49345	9.50356	0.00413136	0.208912	12862	protein_coding	Cox6a2
ENSMUSG00000020812	-0.741895	4.60456	10.2013	0.00413166	0.208912	NA	protein_coding	1810032O08Rik
ENSMUSG00000021868	-0.694597	3.71678	9.48769	0.00415908	0.210081	105675	protein_coding	Ppif
ENSMUSG00000004233	-0.676187	3.89631	9.48015	0.00417234	0.210533	70560	protein_coding	Wars2
ENSMUSG00000020154	2.60617	-0.392079	9.47657	0.00417864	0.210633	19263	protein_coding	Ptprb
ENSMUSG00000039994	-0.54046	7.70294	9.45794	0.0042116	0.212075	21853	protein_coding	Timeless
ENSMUSG00000019775	-0.879512	2.98906	9.56747	0.0042587	0.214226	56533	protein_coding	Rgs17
ENSMUSG00000049536	-0.906504	2.63511	9.4217	0.00427652	0.214794	237052	protein_coding	Tceal1
ENSMUSG00000020576	-0.680064	5.46156	9.97042	0.0042788	0.214794	71169	protein_coding	Nbas
ENSMUSG00000042302	-0.567405	6.06411	9.39975	0.00431638	0.216432	216565	protein_coding	Ehbp1
ENSMUSG00000064193	0.591834	5.0941	9.39507	0.00432492	0.216441	NA	pseudogene	Gm4735
ENSMUSG00000024654	0.61048	4.91963	9.3848	0.00434374	0.216988	66514	protein_coding	Asrgl1
ENSMUSG00000060988	-0.844747	2.80013	9.38426	0.00434473	0.216988	271786	protein_coding	Galnt13
ENSMUSG00000028467	-0.70086	3.67308	9.37084	0.00436948	0.218	230101	protein_coding	Gba2
ENSMUSG00000021384	2.97789	-0.685704	9.34214	0.00442288	0.220439	66329	protein_coding	Susd3
ENSMUSG00000097792	-2.98286	-0.64908	9.33745	0.00443167	0.220652	NA	lincRNA	Gm27042
ENSMUSG00000098052	2.11115	-0.0469361	9.32992	0.00444582	0.221131	NA	pseudogene	Gm5300
ENSMUSG00000020638	-1.09848	1.73444	9.32018	0.00446422	0.221597	22169	protein_coding	Cmpk2
ENSMUSG00000020747	-0.590643	5.91899	9.32015	0.00446427	0.221597	71947	protein_coding	2310067B10Rik
ENSMUSG00000001158	0.600013	6.36435	9.42247	0.00447489	0.221804	66618	protein_coding	Snrnp27
ENSMUSG00000026879	0.454637	9.685	9.31315	0.00447753	0.221804	227753	protein_coding	Gsn
ENSMUSG00000046818	-0.737342	3.51384	9.29763	0.00450709	0.223042	73284	protein_coding	Ddit4l
ENSMUSG00000027435	5.84421	-1.39532	9.33131	0.00452425	0.223664	17064	protein_coding	Cd93
ENSMUSG00000047443	0.576921	5.55643	9.28435	0.00453254	0.223847	227358	protein_coding	Fam132b
ENSMUSG00000081308	0.883459	2.98428	9.46585	0.00456344	0.225145	NA	pseudogene	Gm14480
ENSMUSG00000033208	-2.09268	-0.0252683	9.26347	0.00457289	0.225383	20203	protein_coding	S100b
ENSMUSG00000056185	-2.66734	-0.302285	9.38944	0.00459345	0.226169	225861	protein_coding	Snx32
ENSMUSG00000025403	-0.524799	7.24906	9.23637	0.00462581	0.227368	108037	protein_coding	Shmt2
ENSMUSG00000043068	3.96618	-1.04781	9.22562	0.00464699	0.228114	69627	protein_coding	Fam89a
ENSMUSG00000039195	0.623683	4.67886	9.2213	0.00465554	0.228304	73737	protein_coding	1110008P14Rik
ENSMUSG00000081278	1.7814	0.447034	9.2129	0.0046722	0.228891	NA	pseudogene	Gm13186
ENSMUSG00000000440	-3.33886	-0.811891	9.20775	0.00468244	0.229162	19016	protein_coding	Pparg
ENSMUSG00000031099	-0.79915	3.04649	9.16724	0.00476384	0.232913	93761	protein_coding	Smarca1
ENSMUSG00000040010	-0.51411	7.75903	9.15586	0.00478699	0.233706	20539	protein_coding	Slc7a5
ENSMUSG00000022019	-0.608189	4.55776	9.15235	0.00479414	0.233706	219249	protein_coding	Tdrd3
ENSMUSG00000032355	0.623893	4.61234	9.15221	0.00479444	0.233706	69642	protein_coding	Mlip
ENSMUSG00000028601	-0.626058	4.37722	9.14269	0.00481392	0.234237	52430	protein_coding	Echdc2
ENSMUSG00000023905	0.547263	6.44418	9.14165	0.00481605	0.234237	27279	protein_coding	Tnfrsf12a
ENSMUSG00000040152	0.531112	9.67435	9.66588	0.00482041	0.234237	21825	protein_coding	Thbs1
ENSMUSG00000063015	0.486843	8.35117	9.1313	0.00483736	0.234237	12453	protein_coding	Ccni
ENSMUSG00000000489	0.846552	2.67985	9.12924	0.00484159	0.234237	18591	protein_coding	Pdgfb
ENSMUSG00000044320	1.02326	1.99072	9.12917	0.00484174	0.234237	73598	protein_coding	1700001O22Rik
ENSMUSG00000028654	1.51911	0.731575	9.12885	0.0048424	0.234237	16918	protein_coding	Mycl
ENSMUSG00000083240	0.738301	3.4594	9.1282	0.00484374	0.234237	NA	pseudogene	Gm13453
ENSMUSG00000029570	-0.659896	4.10497	9.1175	0.0048659	0.234689	16848	protein_coding	Lfng
ENSMUSG00000055932	-0.508824	7.97584	9.11677	0.00486742	0.234689	26383	protein_coding	Fto
ENSMUSG00000089774	-0.755624	4.05055	9.6143	0.00486752	0.234689	53881	protein_coding	Slc5a3
ENSMUSG00000091387	-0.75061	3.22153	9.10122	0.0048998	0.236013	218476	protein_coding	Gcnt4
ENSMUSG00000037624	-0.797994	2.93641	9.09205	0.00491903	0.236705	16526	protein_coding	Kcnk2
ENSMUSG00000033940	0.547863	7.39716	9.0852	0.00493343	0.237002	101314	protein_coding	Brk1
ENSMUSG00000019761	0.814081	3.48601	9.45333	0.0049349	0.237002	16661	protein_coding	Krt10
ENSMUSG00000085604	-1.3828	1.02327	9.08216	0.00493984	0.237005	NA	antisense	Gm11547
ENSMUSG00000052415	0.897778	2.42768	9.06567	0.00497475	0.23831	99681	protein_coding	Tchh
ENSMUSG00000047205	-0.779642	3.48554	9.20472	0.00497679	0.23831	75219	protein_coding	Dusp18
ENSMUSG00000001418	0.516185	7.46266	9.05731	0.00499253	0.238605	56700	protein_coding	0610031J06Rik
ENSMUSG00000033467	0.606084	4.7374	9.05534	0.00499675	0.238605	57914	protein_coding	Crlf2
ENSMUSG00000098219	0.996443	2.02949	9.05493	0.00499763	0.238605	NA	pseudogene	Gm7481
ENSMUSG00000029840	0.488228	8.57961	9.05241	0.005003	0.238628	14489	protein_coding	Mtpn
ENSMUSG00000032046	0.525059	7.11726	9.041	0.00502746	0.23956	76192	protein_coding	Abhd12
ENSMUSG00000063235	0.607528	5.16416	9.03519	0.00503998	0.239923	NA	processed_transcript	Ptpmt1
ENSMUSG00000002910	-0.640106	4.0305	9.0289	0.00505354	0.240234	70807	protein_coding	Arrdc2
ENSMUSG00000033703	-0.615017	4.45717	9.02759	0.00505637	0.240234	234730	protein_coding	Fuk
ENSMUSG00000029449	-0.791741	2.93957	9.0176	0.00507803	0.241029	23912	protein_coding	Rhof
ENSMUSG00000074918	0.601792	5.03722	9.01282	0.00508843	0.241288	NA	antisense	5430417L22Rik
ENSMUSG00000030532	-3.91673	-1.04916	9.00149	0.00511315	0.242006	68695	protein_coding	Hddc3
ENSMUSG00000079477	0.497469	7.93875	9.00133	0.0051135	0.242006	19349	protein_coding	Rab7
ENSMUSG00000036053	-0.613878	6.80384	9.41936	0.00512401	0.242268	71409	protein_coding	Fmnl2
ENSMUSG00000024871	-1.63704	0.599675	8.98301	0.00515377	0.243112	60425	protein_coding	Doc2g
ENSMUSG00000002763	-0.576574	5.80607	8.9825	0.00515491	0.243112	224824	protein_coding	Pex6
ENSMUSG00000021962	-0.632613	5.13768	9.13271	0.00515681	0.243112	75901	protein_coding	Dcp1a
ENSMUSG00000006342	-1.24602	1.39249	8.97363	0.00517453	0.243712	71733	protein_coding	Susd2
ENSMUSG00000025656	-0.868352	2.5384	8.96765	0.0051878	0.244102	236915	protein_coding	Arhgef9
ENSMUSG00000036622	-0.580315	5.06376	8.96329	0.00519751	0.244245	74772	protein_coding	Atp13a2
ENSMUSG00000027849	-3.914	-1.04959	8.96178	0.00520086	0.244245	54524	protein_coding	Syt6
ENSMUSG00000025665	-1.79068	0.310656	8.9591	0.00520683	0.244291	67071	protein_coding	Rps6ka6
ENSMUSG00000062980	-0.595646	4.68841	8.95219	0.00522229	0.24478	214642	protein_coding	Cped1
ENSMUSG00000061462	1.60397	0.540513	8.93352	0.00526427	0.246256	380698	protein_coding	Obscn
ENSMUSG00000022100	-0.562542	6.5904	8.93202	0.00526766	0.246256	65246	protein_coding	Xpo7
ENSMUSG00000030104	0.499158	7.90823	8.93048	0.00527113	0.246256	192193	protein_coding	Edem1
ENSMUSG00000034265	1.06106	1.79094	8.92924	0.00527395	0.246256	224454	protein_coding	Zdhhc14
ENSMUSG00000043969	0.613513	4.39372	8.91669	0.00530241	0.24727	13797	protein_coding	Emx2
ENSMUSG00000022248	-0.613373	4.44838	8.9152	0.00530581	0.24727	19355	protein_coding	Rad1
ENSMUSG00000031586	-1.15737	1.61595	8.91087	0.00531569	0.247281	19663	protein_coding	Rbpms
ENSMUSG00000041220	-0.612113	4.80238	8.91065	0.00531619	0.247281	170439	protein_coding	Elovl6
ENSMUSG00000020034	-0.613656	4.31789	8.90723	0.00532399	0.247408	216198	protein_coding	Tcp11l2
ENSMUSG00000025993	0.798556	2.98594	8.90095	0.00533838	0.247841	53945	protein_coding	Slc40a1
ENSMUSG00000051427	-0.616079	4.39546	8.89588	0.00535001	0.247901	216516	protein_coding	Ccdc157
ENSMUSG00000064368	0.64724	4.92316	9.10931	0.00535464	0.247901	17722	protein_coding	mt-Nd6
ENSMUSG00000000402	-5.82437	-1.39647	8.93314	0.00535492	0.247901	54156	protein_coding	Egfl6
ENSMUSG00000002015	0.507376	7.69413	8.88757	0.00536914	0.248324	27061	protein_coding	Bcap31
ENSMUSG00000044716	2.0846	0.0555891	8.88392	0.00537756	0.248478	231134	protein_coding	Dok7
ENSMUSG00000044229	-1.2907	1.17541	8.87523	0.00539769	0.249172	244853	protein_coding	Nxpe4
ENSMUSG00000042632	-0.652406	3.97728	8.86333	0.00542537	0.250213	53357	protein_coding	Pla2g6
ENSMUSG00000000776	-0.583432	4.82153	8.85962	0.00543404	0.250376	67065	protein_coding	Polr3d
ENSMUSG00000052395	-0.626862	4.19594	8.84752	0.0054624	0.251225	328370	protein_coding	Rft1
ENSMUSG00000023904	0.604502	6.06597	9.04142	0.00546276	0.251225	353502	protein_coding	Hcfc1r1
ENSMUSG00000062352	0.582091	5.7482	8.82856	0.00550713	0.253027	16413	protein_coding	Itgb1bp1
ENSMUSG00000090958	-1.0752	1.71869	8.82558	0.0055142	0.253114	434215	protein_coding	Lrrc32
ENSMUSG00000042770	0.604332	5.17768	8.8158	0.00553748	0.253839	15199	protein_coding	Hebp1
ENSMUSG00000022244	-0.615904	4.27294	8.81457	0.00554041	0.253839	17117	protein_coding	Amacr
ENSMUSG00000027605	0.600503	4.43085	8.81197	0.00554661	0.253885	60525	protein_coding	Acss2
ENSMUSG00000017400	-0.561989	5.44272	8.79775	0.00558068	0.254997	217154	protein_coding	Stac2
ENSMUSG00000020776	-0.549331	6.02041	8.79747	0.00558136	0.254997	217335	protein_coding	Fbf1
ENSMUSG00000027332	-0.554026	5.51009	8.78437	0.00561296	0.256049	56357	protein_coding	Ivd
ENSMUSG00000044167	0.522785	7.04378	8.78202	0.00561866	0.256049	56458	protein_coding	Foxo1
ENSMUSG00000024521	0.633961	4.31104	8.78141	0.00562012	0.256049	58801	protein_coding	Pmaip1
ENSMUSG00000014547	-0.855877	2.74274	8.77227	0.00564232	0.25682	268752	protein_coding	Wdfy2
ENSMUSG00000030513	0.474386	9.03889	8.75939	0.00567375	0.25801	18553	protein_coding	Pcsk6
ENSMUSG00000054792	-0.643922	4.22293	8.74815	0.00570135	0.258589	270201	protein_coding	Klhl18
ENSMUSG00000050628	0.769447	3.23079	8.74696	0.00570427	0.258589	319370	protein_coding	Ubald2
ENSMUSG00000042804	-0.579863	5.00338	8.74607	0.00570646	0.258589	100129	protein_coding	Gpr153
ENSMUSG00000029319	-0.626261	4.10836	8.74557	0.00570769	0.258589	71883	protein_coding	Coq2
ENSMUSG00000098028	1.29411	1.10202	8.74173	0.00571714	0.258778	NA	pseudogene	Gm8824
ENSMUSG00000043991	0.559347	5.29507	8.73657	0.0057299	0.259077	19290	protein_coding	Pura
ENSMUSG00000008384	0.784947	5.78597	10.4124	0.00573438	0.259077	55942	protein_coding	Sertad1
ENSMUSG00000038403	3.32128	-0.855282	8.72489	0.00575888	0.259923	69585	protein_coding	Hfe2
ENSMUSG00000022793	-0.841787	2.69856	8.72113	0.00576823	0.259923	56375	protein_coding	B4galt4
ENSMUSG00000024220	-0.569762	5.24099	8.72079	0.00576908	0.259923	224656	protein_coding	Zfp523
ENSMUSG00000005447	0.549631	6.19492	8.71662	0.00577948	0.260051	18476	protein_coding	Pafah1b3
ENSMUSG00000061740	3.31739	-0.856697	8.71395	0.00578615	0.260051	56448	protein_coding	Cyp2d22
ENSMUSG00000040274	-0.63203	5.89882	9.12691	0.00578791	0.260051	12571	protein_coding	Cdk6
ENSMUSG00000031591	0.487969	8.00275	8.70319	0.00581313	0.260944	11886	protein_coding	Asah1
ENSMUSG00000098159	1.62073	0.485232	8.69632	0.00583041	0.261479	NA	pseudogene	Gm21614
ENSMUSG00000020836	0.805024	2.86413	8.69211	0.00584102	0.261714	216961	protein_coding	Coro6
ENSMUSG00000097366	-1.74041	0.535689	8.78415	0.0058684	0.262661	NA	pseudogene	Gm8177
ENSMUSG00000047417	-0.562716	5.75105	8.67814	0.00587643	0.262661	66932	protein_coding	Rexo1
ENSMUSG00000038630	-2.87356	-0.728099	8.67709	0.00587909	0.262661	100041581	protein_coding	Zkscan16
ENSMUSG00000045867	-0.906639	2.34295	8.67529	0.00588368	0.262661	12905	protein_coding	Cradd
ENSMUSG00000098012	1.71901	0.3172	8.67271	0.00589025	0.262714	NA	pseudogene	Gm8907
ENSMUSG00000029616	0.515616	7.51804	8.65849	0.00592661	0.264094	67397	protein_coding	Erp29
ENSMUSG00000040322	0.524759	6.77877	8.65607	0.0059328	0.264129	229731	protein_coding	Slc25a24
ENSMUSG00000043079	-0.595581	5.16258	8.64176	0.00596969	0.264994	104027	protein_coding	Synpo
ENSMUSG00000026712	-3.27208	-0.858206	8.64165	0.00596997	0.264994	17533	protein_coding	Mrc1
ENSMUSG00000078302	0.537341	6.19955	8.6401	0.00597397	0.264994	15229	protein_coding	Foxd1
ENSMUSG00000038534	-0.63048	4.00683	8.63637	0.00598363	0.265182	71240	protein_coding	Osbpl7
ENSMUSG00000029103	0.520094	6.71011	8.61466	0.00604018	0.267201	16976	protein_coding	Lrpap1
ENSMUSG00000063406	0.562603	6.42075	8.61394	0.00604207	0.267201	73130	protein_coding	Tmed5
ENSMUSG00000002289	-3.27477	-0.856323	8.61259	0.00604561	0.267201	57875	protein_coding	Angptl4
ENSMUSG00000003575	-0.599583	5.44765	8.69528	0.00605347	0.267306	382056	protein_coding	Crtc1
ENSMUSG00000020598	-3.27242	-0.856747	8.6058	0.00606344	0.267504	319504	protein_coding	Nrcam
ENSMUSG00000028618	0.472201	8.86184	8.59816	0.00608356	0.268016	56374	protein_coding	Tmem59
ENSMUSG00000037211	0.545956	5.61414	8.59722	0.00608604	0.268016	24063	protein_coding	Spry1
ENSMUSG00000020733	0.551476	5.45686	8.59231	0.006099	0.268345	26941	protein_coding	Slc9a3r1
ENSMUSG00000082484	1.18041	1.34572	8.58498	0.00611842	0.268805	NA	pseudogene	Gm16177
ENSMUSG00000041308	-0.616318	6.54911	9.0441	0.00612787	0.268805	20650	protein_coding	Sntb2
ENSMUSG00000017754	0.464817	8.72492	8.58097	0.0061291	0.268805	18830	protein_coding	Pltp
ENSMUSG00000048240	-0.605309	4.8752	8.58007	0.00613149	0.268805	14708	protein_coding	Gng7
ENSMUSG00000063856	0.529339	7.68176	8.60743	0.00616249	0.269922	14775	protein_coding	Gpx1
ENSMUSG00000059142	0.637863	4.5581	8.65798	0.006169	0.269964	240041	protein_coding	Zfp945
ENSMUSG00000028051	-2.07237	0.0982055	8.65158	0.00618749	0.270531	15168	protein_coding	Hcn3
ENSMUSG00000025510	0.545857	5.65713	8.53672	0.00624798	0.272823	12476	protein_coding	Cd151
ENSMUSG00000034518	-0.540747	6.20747	8.53558	0.0062511	0.272823	70823	protein_coding	Hmgxb4
ENSMUSG00000035757	-0.590232	4.45825	8.52124	0.00629017	0.274283	223776	protein_coding	Selo
ENSMUSG00000024425	0.511146	7.11516	8.5174	0.00630069	0.274289	65113	protein_coding	Ndfip1
ENSMUSG00000034255	-1.2336	1.20868	8.51542	0.00630611	0.274289	544817	protein_coding	Arhgap27
ENSMUSG00000027514	1.80174	0.192274	8.51503	0.00630718	0.274289	58203	protein_coding	Zbp1
ENSMUSG00000022401	-0.622406	4.56359	8.51081	0.00631878	0.274549	321003	protein_coding	Xpnpep3
ENSMUSG00000028212	0.516638	7.34329	8.50333	0.00633937	0.275186	12448	protein_coding	Ccne2
ENSMUSG00000030351	0.586859	4.51917	8.50075	0.00634648	0.275186	68498	protein_coding	Tspan11
ENSMUSG00000029596	1.05885	1.70071	8.49935	0.00635036	0.275186	257635	protein_coding	Sdsl
ENSMUSG00000021573	-1.82633	0.142073	8.48705	0.00638443	0.276399	72948	protein_coding	Tppp
ENSMUSG00000025357	-0.676576	3.68676	8.48517	0.00638967	0.276399	13139	protein_coding	Dgka
ENSMUSG00000026208	1.2477	1.22446	8.47746	0.00641114	0.276773	13346	protein_coding	Des
ENSMUSG00000033732	-0.489004	8.39379	8.47639	0.00641415	0.276773	101943	protein_coding	Sf3b3
ENSMUSG00000050552	0.686845	6.11472	9.45019	0.00641536	0.276773	66096	protein_coding	Lamtor4
ENSMUSG00000030610	-0.725766	3.52337	8.46651	0.0064418	0.277424	76375	protein_coding	Det1
ENSMUSG00000025496	-1.72802	0.271806	8.44538	0.00650138	0.27898	13491	protein_coding	Drd4
ENSMUSG00000032235	-0.623432	4.02617	8.44439	0.00650417	0.27898	93697	protein_coding	Narg2
ENSMUSG00000048970	0.55857	5.84152	8.44139	0.00651268	0.27898	59048	protein_coding	C1galt1c1
ENSMUSG00000037852	-0.438881	9.71594	8.44079	0.00651438	0.27898	12876	protein_coding	Cpe
ENSMUSG00000033256	0.58518	5.03016	8.44035	0.00651564	0.27898	435684	protein_coding	Shf
ENSMUSG00000098142	1.07867	1.61532	8.43954	0.00651795	0.27898	NA	pseudogene	Gm7507
ENSMUSG00000001300	-0.627536	4.30787	8.43506	0.00653068	0.27928	13642	protein_coding	Efnb2
ENSMUSG00000022604	-0.626951	4.16646	8.42811	0.00655051	0.279745	74201	protein_coding	Cep97
ENSMUSG00000024074	-0.604833	4.84007	8.42543	0.00655818	0.279745	50766	protein_coding	Crim1
ENSMUSG00000041842	-0.73458	3.50309	8.4705	0.00655875	0.279745	229474	protein_coding	Fhdc1
ENSMUSG00000004266	1.64614	0.500898	8.41614	0.0065848	0.280577	15170	protein_coding	Ptpn6
ENSMUSG00000032174	-0.935254	2.2101	8.41441	0.00658977	0.280577	15898	protein_coding	Icam5
ENSMUSG00000033658	-0.615515	4.39861	8.40587	0.0066144	0.281164	234733	protein_coding	Ddx19b
ENSMUSG00000015733	0.482932	7.91146	8.38803	0.0066661	0.283086	12343	protein_coding	Capza2
ENSMUSG00000015092	0.565005	7.04376	8.59324	0.00670252	0.284189	59022	protein_coding	Edf1
ENSMUSG00000040447	0.506814	7.078	8.37514	0.00670373	0.284189	216892	protein_coding	Spns2
ENSMUSG00000034463	-0.533084	6.16589	8.36481	0.00673408	0.285228	219151	protein_coding	Scara3
ENSMUSG00000071014	0.591145	6.11435	8.57704	0.00674797	0.285569	230075	protein_coding	Ndufb6
ENSMUSG00000028197	0.597161	4.84931	8.35544	0.0067617	0.285901	71355	protein_coding	Col24a1
ENSMUSG00000024661	0.537035	9.73584	9.11963	0.00679114	0.286677	14319	protein_coding	Fth1
ENSMUSG00000096917	0.809912	3.07932	8.45564	0.00679957	0.286677	NA	lincRNA	2500002B13Rik
ENSMUSG00000038203	-1.21093	1.2288	8.33995	0.00680767	0.286677	15398	protein_coding	Hoxa13
ENSMUSG00000028706	-0.77008	3.07679	8.33952	0.00680894	0.286677	72181	protein_coding	Nsun4
ENSMUSG00000033068	-0.726009	3.46764	8.33936	0.00680943	0.286677	12497	protein_coding	Entpd6
ENSMUSG00000000628	0.519258	7.29526	8.33091	0.00683465	0.287146	15277	protein_coding	Hk2
ENSMUSG00000026012	1.88379	0.149034	8.33009	0.0068371	0.287146	12487	protein_coding	Cd28
ENSMUSG00000029490	-0.843539	2.55186	8.32763	0.00684447	0.287146	243197	protein_coding	Mfsd7a
ENSMUSG00000058446	0.572361	4.89061	8.32662	0.00684749	0.287146	387524	protein_coding	Znrf2
ENSMUSG00000031375	0.430318	10.6633	8.32579	0.00684999	0.287146	12111	protein_coding	Bgn
ENSMUSG00000042541	0.696144	8.19061	10.0542	0.00688522	0.288059	20422	protein_coding	Shfm1
ENSMUSG00000096188	-0.495933	8.08536	8.31266	0.00688946	0.288059	97487	protein_coding	Cmtm4
ENSMUSG00000098102	1.09613	1.63051	8.30961	0.00689866	0.288196	NA	pseudogene	Gm2467
ENSMUSG00000033849	2.87525	-0.76515	8.30407	0.00691543	0.288606	26878	protein_coding	B3galt2
ENSMUSG00000064128	-0.646588	3.93375	8.30153	0.00692312	0.288606	219103	protein_coding	Cenpj
ENSMUSG00000040812	0.85799	2.41481	8.30029	0.00692688	0.288606	271813	protein_coding	Agbl2
ENSMUSG00000041695	-1.75831	0.621065	8.66072	0.00693799	0.288606	16518	protein_coding	Kcnj2
ENSMUSG00000049044	1.03517	2.15375	8.51055	0.00693805	0.288606	56508	protein_coding	Rapgef4
ENSMUSG00000030220	-0.62835	4.03603	8.29316	0.00694853	0.288796	11857	protein_coding	Arhgdib
ENSMUSG00000059900	3.88101	-1.10075	8.29089	0.00695545	0.288838	94346	protein_coding	Tmem40
ENSMUSG00000084786	0.603023	6.56506	8.70522	0.00697969	0.28944	66177	protein_coding	Ubl5
ENSMUSG00000068551	0.867322	2.45828	8.28226	0.00698181	0.28944	68910	protein_coding	Zfp467
ENSMUSG00000031176	0.494737	7.38999	8.26325	0.00704024	0.291614	67117	protein_coding	Dynlt3
ENSMUSG00000044155	0.549914	6.41727	8.26027	0.00704946	0.291628	76522	protein_coding	Naa38
ENSMUSG00000059824	0.602757	4.4238	8.25928	0.00705252	0.291628	13170	protein_coding	Dbp
ENSMUSG00000028565	-0.542238	5.95611	8.2511	0.00707787	0.292428	18027	protein_coding	Nfia
ENSMUSG00000027556	-1.94979	-0.000252302	8.23288	0.00713469	0.294526	12346	protein_coding	Car1
ENSMUSG00000020289	-0.604079	4.16929	8.22341	0.00716441	0.295503	17168	protein_coding	Nprl3
ENSMUSG00000036334	-0.695385	3.96603	8.43886	0.00719851	0.296408	242050	protein_coding	Igsf10
ENSMUSG00000066687	-1.19842	1.88022	8.72051	0.0072584	0.298412	235320	protein_coding	Zbtb16
ENSMUSG00000035104	0.965174	2.08045	8.19222	0.00726326	0.298412	232146	protein_coding	Eva1a
ENSMUSG00000097711	1.1135	1.4516	8.19152	0.0072655	0.298412	NA	pseudogene	Gm5523
ENSMUSG00000038803	0.555507	5.93497	8.18721	0.00727927	0.298725	67695	protein_coding	Ost4
ENSMUSG00000091233	2.59587	-0.64497	8.18248	0.00729445	0.299097	101055953	protein_coding	Gm6434
ENSMUSG00000021180	-0.632204	3.96166	8.17994	0.0073026	0.29918	73086	protein_coding	Rps6ka5
ENSMUSG00000028803	-0.606319	4.33888	8.17666	0.00731314	0.299281	74552	protein_coding	Nipal3
ENSMUSG00000038576	1.53231	0.558226	8.17466	0.00731955	0.299281	96935	protein_coding	Susd4
ENSMUSG00000021684	-5.70961	-1.46475	8.20721	0.00732348	0.299281	218461	protein_coding	Pde8b
ENSMUSG00000070282	0.839302	2.55337	8.16344	0.00735578	0.30035	NA	pseudogene	3000002C10Rik
ENSMUSG00000037572	-0.536916	6.10459	8.15208	0.00739266	0.301603	218973	protein_coding	Wdhd1
ENSMUSG00000037860	-0.826469	2.57069	8.14328	0.00742134	0.30252	383619	protein_coding	Aim2
ENSMUSG00000042851	-0.653379	3.64476	8.12266	0.00748907	0.305027	78751	protein_coding	Zc3h6
ENSMUSG00000028035	0.523145	6.17595	8.11775	0.00750529	0.30519	67035	protein_coding	Dnajb4
ENSMUSG00000019763	-0.805124	2.6958	8.11766	0.00750559	0.30519	66084	protein_coding	Rmnd1
ENSMUSG00000097842	0.903768	2.1871	8.1135	0.00751937	0.305495	NA	lincRNA	9330104G04Rik
ENSMUSG00000038351	-0.580493	4.91291	8.10739	0.00753966	0.305811	97761	protein_coding	Sgsm2
ENSMUSG00000036867	0.532664	5.87988	8.10738	0.00753967	0.305811	17130	protein_coding	Smad6
ENSMUSG00000015112	0.530303	5.57874	8.10243	0.00755615	0.306045	50799	protein_coding	Slc25a13
ENSMUSG00000028952	-0.665948	3.52901	8.10188	0.00755799	0.306045	100090	protein_coding	Zbtb48
ENSMUSG00000040187	-0.903477	2.2594	8.09569	0.00757864	0.306627	272322	protein_coding	Arntl2
ENSMUSG00000058542	1.0764	1.56332	8.08895	0.0076012	0.307285	NA	pseudogene	Gm15590
ENSMUSG00000019122	2.1168	-0.181583	8.07874	0.00763551	0.308417	20308	protein_coding	Ccl9
ENSMUSG00000090790	1.38422	0.805437	8.0726	0.00765625	0.308499	NA	pseudogene	Gm17377
ENSMUSG00000030041	2.55467	-0.428948	8.15242	0.00765885	0.308499	110958	protein_coding	M1ap
ENSMUSG00000005087	0.468926	8.19932	8.07112	0.00766125	0.308499	12505	protein_coding	Cd44
ENSMUSG00000097480	2.45842	-0.494704	8.07016	0.00766449	0.308499	NA	pseudogene	Gm9499
ENSMUSG00000021113	0.577481	4.75626	8.06659	0.00767659	0.308499	75627	protein_coding	Snapc1
ENSMUSG00000027195	0.501349	6.97578	8.06648	0.00767695	0.308499	56348	protein_coding	Hsd17b12
ENSMUSG00000026955	0.554921	5.20112	8.06505	0.0076818	0.308499	72080	protein_coding	Sapcd2
ENSMUSG00000052482	1.04744	1.64643	8.05362	0.00772069	0.3097	NA	pseudogene	Gm8174
ENSMUSG00000026042	0.401904	11.72	8.05252	0.00772442	0.3097	12832	protein_coding	Col5a2
ENSMUSG00000030304	0.496028	7.32926	8.04726	0.0077424	0.309931	67456	protein_coding	Ergic2
ENSMUSG00000031753	-0.523061	6.29034	8.04712	0.00774287	0.309931	102339	protein_coding	Cog4
ENSMUSG00000082062	1.09209	1.52285	8.02686	0.00781252	0.312462	NA	pseudogene	Ftl2
ENSMUSG00000020170	-0.641186	7.45692	9.05732	0.00783952	0.313285	327826	protein_coding	Frs2
ENSMUSG00000043259	-0.535031	5.32769	8.00802	0.00787788	0.314147	71721	protein_coding	Fam13c
ENSMUSG00000027166	0.603497	4.05351	8.00788	0.00787838	0.314147	99349	protein_coding	Dnajc24
ENSMUSG00000056054	3.28431	-0.896738	8.0073	0.0078804	0.314147	20201	protein_coding	S100a8
ENSMUSG00000034457	-0.944585	2.18807	8.00108	0.00790211	0.314755	245527	protein_coding	Eda2r
ENSMUSG00000000142	-0.597317	4.30102	7.99811	0.00791248	0.314912	12006	protein_coding	Axin2
ENSMUSG00000038215	-0.551874	5.15398	7.99191	0.00793423	0.315412	382010	protein_coding	Cep44
ENSMUSG00000041949	-0.543454	5.04114	7.99083	0.00793801	0.315412	272538	protein_coding	Tango6
ENSMUSG00000059851	-0.568453	4.53841	7.98611	0.00795464	0.315412	232811	protein_coding	Suv420h2
ENSMUSG00000038967	-0.573223	4.55095	7.98402	0.00796198	0.315412	18604	protein_coding	Pdk2
ENSMUSG00000097973	0.876842	2.41626	7.98258	0.00796709	0.315412	NA	pseudogene	Gm4929
ENSMUSG00000029426	0.497493	6.91053	7.98192	0.0079694	0.315412	12492	protein_coding	Scarb2
ENSMUSG00000022548	-3.20525	-0.902591	7.981	0.00797266	0.315412	11815	protein_coding	Apod
ENSMUSG00000024357	0.529117	5.85337	7.97983	0.00797677	0.315412	81500	protein_coding	Sil1
ENSMUSG00000020752	-0.643972	4.62914	8.25186	0.00807856	0.319178	170472	protein_coding	Recql5
ENSMUSG00000026728	0.397288	11.22	7.93895	0.0081226	0.320529	22352	protein_coding	Vim
ENSMUSG00000044627	0.492252	7.50643	7.93804	0.00812588	0.320529	72931	protein_coding	Swi5
ENSMUSG00000060427	-0.599927	4.21522	7.93274	0.00814501	0.320863	234362	protein_coding	Zfp868
ENSMUSG00000030291	0.546685	5.3717	7.93205	0.0081475	0.320863	108098	protein_coding	Med21
ENSMUSG00000025764	0.510988	6.45832	7.92692	0.00816605	0.321334	269424	protein_coding	Phf17
ENSMUSG00000022687	0.525386	6.33767	7.918	0.00819844	0.321913	117606	protein_coding	Boc
ENSMUSG00000030539	-0.590316	4.30252	7.91784	0.008199	0.321913	20352	protein_coding	Sema4b
ENSMUSG00000098190	1.19202	1.22179	7.9148	0.0082101	0.321913	NA	pseudogene	Gm5210
ENSMUSG00000031986	-0.537675	5.63348	7.91377	0.00821382	0.321913	244666	protein_coding	Sprtn
ENSMUSG00000024912	0.648959	3.65065	7.91205	0.0082201	0.321913	14283	protein_coding	Fosl1
ENSMUSG00000028443	0.577873	4.84111	7.91198	0.00822035	0.321913	66401	protein_coding	Nudt2
ENSMUSG00000026170	-1.25466	1.10595	7.90673	0.00823956	0.322406	104086	protein_coding	Cyp27a1
ENSMUSG00000090737	1.86193	0.027401	7.89713	0.00827473	0.323523	NA	pseudogene	Gm6788
ENSMUSG00000051786	-0.561776	5.25503	7.87555	0.00835444	0.326378	328580	protein_coding	Tubgcp6
ENSMUSG00000027999	0.616788	5.68816	8.30079	0.00836413	0.326496	66350	protein_coding	Pla2g12a
ENSMUSG00000097996	0.877067	2.54348	7.92353	0.00838711	0.327131	NA	pseudogene	Gm5313
ENSMUSG00000095253	-0.602999	3.99793	7.85667	0.00842486	0.328341	240064	protein_coding	Zfp799
ENSMUSG00000045912	-1.04924	1.62506	7.85293	0.00843889	0.328404	237397	protein_coding	C2cd4c
ENSMUSG00000070469	-0.597928	5.86148	8.18155	0.00844025	0.328404	269959	protein_coding	Adamtsl3
ENSMUSG00000048924	-1.54533	0.463315	7.85086	0.00844667	0.328404	76041	protein_coding	Ccdc125
ENSMUSG00000015656	0.503548	6.66517	7.8431	0.00847588	0.329277	15481	protein_coding	Hspa8
ENSMUSG00000016833	0.570262	5.2636	7.85316	0.00849766	0.329861	68735	protein_coding	Mrps18c
ENSMUSG00000005054	0.600724	7.44547	8.56621	0.00851726	0.330359	13014	protein_coding	Cstb
ENSMUSG00000003363	0.474671	7.55811	7.82972	0.00852649	0.330454	18807	protein_coding	Pld3
ENSMUSG00000038236	0.604236	3.98675	7.82709	0.00853646	0.330578	15404	protein_coding	Hoxa7
ENSMUSG00000024516	0.572841	4.93343	7.81974	0.00856444	0.331398	66286	protein_coding	Sec11c
ENSMUSG00000030342	0.445498	8.73856	7.80457	0.00862253	0.333248	12527	protein_coding	Cd9
ENSMUSG00000082360	1.0648	1.58002	7.80369	0.0086259	0.333248	NA	pseudogene	Gm8814
ENSMUSG00000031782	-0.520669	5.70639	7.79767	0.00864906	0.333878	67914	protein_coding	Coq9
ENSMUSG00000029641	-0.650095	3.52815	7.79238	0.00866946	0.334401	68895	protein_coding	Rasl11a
ENSMUSG00000040441	-2.86185	-0.727727	7.77959	0.00871905	0.336049	216441	protein_coding	Slc26a10
ENSMUSG00000059810	0.68468	3.26132	7.77577	0.00873392	0.336356	50780	protein_coding	Rgs3
ENSMUSG00000096727	0.712	4.20046	8.34505	0.00876364	0.337234	16912	protein_coding	Psmb9
ENSMUSG00000031604	0.509841	6.48258	7.76423	0.00877899	0.337559	66234	protein_coding	Sc4mol
ENSMUSG00000072964	-0.679926	3.4638	7.75951	0.00879748	0.337826	70237	protein_coding	Bhlhb9
ENSMUSG00000054452	0.463367	8.18014	7.75892	0.00879979	0.337826	14797	protein_coding	Aes
ENSMUSG00000057181	-0.541753	6.25182	7.75126	0.00894051	0.342689	70591	protein_coding	5730455P16Rik
ENSMUSG00000040717	-0.64726	3.75908	7.71938	0.00895655	0.342728	171463	protein_coding	Il17rd
ENSMUSG00000027706	0.476794	8.45071	7.73514	0.00895831	0.342728	69276	protein_coding	Sec62
ENSMUSG00000024925	0.598564	5.77813	8.06464	0.00896826	0.342728	68209	protein_coding	Rnaseh2c
ENSMUSG00000069920	-0.501598	6.27733	7.71612	0.00896962	0.342728	97440	protein_coding	B3gnt9
ENSMUSG00000082596	1.0585	1.57959	7.7135	0.00898013	0.342861	NA	pseudogene	Gm14227
ENSMUSG00000073434	-0.51824	5.74299	7.70924	0.00899724	0.343246	106618	protein_coding	Wdr90
ENSMUSG00000038079	0.538465	5.48087	7.70588	0.00901076	0.343493	381259	protein_coding	Tmem237
ENSMUSG00000098048	0.937576	1.99324	7.7031	0.00902197	0.343652	NA	pseudogene	Gm8330
ENSMUSG00000042670	0.697877	3.83169	7.96489	0.0090362	0.343925	66541	protein_coding	Immp1l
ENSMUSG00000074867	-0.96815	2.18877	7.80887	0.0090456	0.344015	630579	protein_coding	Zfp808
ENSMUSG00000005089	-1.2109	1.19941	7.68748	0.00908519	0.344737	20511	protein_coding	Slc1a2
ENSMUSG00000011254	-0.569272	4.29563	7.68734	0.00908579	0.344737	66628	protein_coding	Thg1l
ENSMUSG00000027852	0.488073	6.98028	7.67907	0.00911944	0.345745	18176	protein_coding	Nras
ENSMUSG00000098123	1.04909	1.5465	7.66329	0.00918411	0.347927	NA	pseudogene	Gm4518
ENSMUSG00000074218	1.83139	0.00479701	7.65981	0.00919842	0.348198	12865	protein_coding	Cox7a1
ENSMUSG00000028078	-0.555993	4.54594	7.64857	0.00924484	0.349684	70762	protein_coding	Dclk2
ENSMUSG00000040370	0.553839	4.9481	7.64336	0.00926644	0.350216	67636	protein_coding	Lyrm5
ENSMUSG00000024208	0.559753	6.62826	7.89131	0.00927325	0.350216	67267	protein_coding	Uqcc2
ENSMUSG00000031827	-0.506903	5.95416	7.63977	0.00928138	0.350252	72042	protein_coding	Cotl1
ENSMUSG00000044551	-0.804606	2.49894	7.633	0.00930958	0.351044	268759	protein_coding	9930012K11Rik
ENSMUSG00000097047	1.54042	0.501035	7.63122	0.00931698	0.351052	NA	lincRNA	1110020A21Rik
ENSMUSG00000098113	1.04087	1.56514	7.62903	0.00932615	0.351127	NA	pseudogene	Gm2445
ENSMUSG00000033342	-1.18813	1.14169	7.62324	0.0093504	0.351635	75769	protein_coding	4833424O15Rik
ENSMUSG00000034525	-0.522754	5.93374	7.62109	0.00935939	0.351635	218333	protein_coding	BC018507
ENSMUSG00000002319	-0.499851	6.29553	7.62064	0.00936128	0.351635	75751	protein_coding	Ipo4
ENSMUSG00000031232	0.464515	7.60279	7.61386	0.00938978	0.352225	67075	protein_coding	Magt1
ENSMUSG00000028218	0.532	6.76418	7.6993	0.00939143	0.352225	68099	protein_coding	Fam92a
ENSMUSG00000019433	0.493079	6.6718	7.60979	0.00940697	0.352417	67903	protein_coding	Gipc1
ENSMUSG00000036528	0.7295	2.95686	7.58196	0.00952519	0.356228	19024	protein_coding	Ppfibp2
ENSMUSG00000085385	-0.552698	4.54821	7.58145	0.00952734	0.356228	NA	processed_transcript	9430008C03Rik
ENSMUSG00000098035	1.2733	0.965079	7.57711	0.00954596	0.356515	NA	pseudogene	Gm5335
ENSMUSG00000003526	-1.55087	0.463347	7.57625	0.00954963	0.356515	19125	protein_coding	Prodh
ENSMUSG00000041540	-0.912647	2.46264	7.76407	0.00957972	0.357232	20678	protein_coding	Sox5
ENSMUSG00000047428	-0.654055	3.43572	7.56837	0.0095835	0.357232	106565	protein_coding	Dlk2
ENSMUSG00000069255	0.857513	2.59721	7.65983	0.00959654	0.357348	105352	protein_coding	Dusp22
ENSMUSG00000059430	-1.74186	0.184985	7.56425	0.00960125	0.357348	11468	protein_coding	Actg2
ENSMUSG00000025644	1.43518	0.620333	7.55915	0.00962327	0.357895	NA	processed_transcript	Gm7628
ENSMUSG00000027894	-0.571805	5.57546	7.71002	0.00963898	0.358206	229706	protein_coding	Slc6a17
ENSMUSG00000090622	0.739626	2.94752	7.55065	0.0096601	0.358702	NA	protein_coding	A930033H14Rik
ENSMUSG00000022464	2.17897	-0.298146	7.54906	0.00966703	0.358702	69354	protein_coding	Slc38a4
ENSMUSG00000071102	1.01331	1.71876	7.5418	0.00969865	0.359602	NA	pseudogene	Gm10313
ENSMUSG00000029408	-0.808219	2.50541	7.52775	0.00976013	0.361606	56325	protein_coding	Abcb9
ENSMUSG00000030086	0.561883	4.99791	7.51739	0.00980571	0.36302	66098	protein_coding	Chchd6
ENSMUSG00000060032	0.598091	4.75116	7.64929	0.00983425	0.3638	232440	protein_coding	H2afj
ENSMUSG00000043192	0.477804	7.17263	7.50465	0.0098621	0.364554	NA	protein_coding	Gm1840
ENSMUSG00000050786	0.588862	4.00101	7.4951	0.00990462	0.365511	57895	protein_coding	Ccdc126
ENSMUSG00000004561	-0.689298	3.24311	7.49399	0.00990958	0.365511	52535	protein_coding	Mettl17
ENSMUSG00000048040	-1.51822	0.445128	7.49297	0.00991412	0.365511	76219	protein_coding	Arxes2
ENSMUSG00000045128	-0.525221	5.66839	7.48887	0.00993246	0.365511	76808	protein_coding	Rpl18a
ENSMUSG00000040174	0.527896	5.02273	7.48876	0.00993293	0.365511	69113	protein_coding	Alkbh3
ENSMUSG00000027173	0.578032	4.41957	7.48694	0.0099411	0.365536	211896	protein_coding	Depdc7
ENSMUSG00000021360	0.979187	1.76033	7.47502	0.00999463	0.366908	14538	protein_coding	Gcnt2
ENSMUSG00000036523	-5.59713	-1.53496	7.50302	0.00999778	0.366908	268527	protein_coding	Greb1
ENSMUSG00000081600	1.0475	1.54734	7.47176	0.0100093	0.366908	NA	pseudogene	Gm12286
ENSMUSG00000026005	0.509319	5.72055	7.47049	0.0100151	0.366908	66646	protein_coding	Rpe
ENSMUSG00000081285	1.22538	1.05466	7.47005	0.0100171	0.366908	NA	pseudogene	Gm18859
ENSMUSG00000029775	-0.503908	6.92356	7.46845	0.0100243	0.366908	76788	protein_coding	Klhdc10
ENSMUSG00000009145	-1.395	0.740697	7.46696	0.010031	0.366908	93838	protein_coding	Dqx1
ENSMUSG00000040631	-0.564265	4.31872	7.46187	0.0100541	0.367475	114255	protein_coding	Dok4
ENSMUSG00000021259	1.23589	1.06659	7.45828	0.0100704	0.367794	13116	protein_coding	Cyp46a1
ENSMUSG00000097937	1.34508	0.776003	7.45353	0.0100919	0.368075	NA	pseudogene	Gm6967
ENSMUSG00000002475	1.8371	0.122822	7.45302	0.0100943	0.368075	106861	protein_coding	Abhd3
ENSMUSG00000074813	0.804174	3.00262	7.67318	0.0101058	0.368075	NA	processed_transcript	Gm14005
ENSMUSG00000032330	0.541426	7.09241	7.70522	0.0101082	0.368075	12866	protein_coding	Cox7a2
ENSMUSG00000028042	0.492979	6.41656	7.44409	0.010135	0.368775	22724	protein_coding	Zbtb7b
ENSMUSG00000058756	-0.472523	7.10755	7.44053	0.0101513	0.368828	21833	protein_coding	Thra
ENSMUSG00000096472	0.505386	5.92215	7.44048	0.0101516	0.368828	12581	protein_coding	Cdkn2d
ENSMUSG00000074489	1.89511	0.253141	7.73598	0.0101619	0.368928	12095	protein_coding	Bglap3
ENSMUSG00000098021	0.887113	2.1642	7.43167	0.010192	0.369746	NA	pseudogene	Gm9522
ENSMUSG00000023915	0.771355	2.70771	7.4287	0.0102057	0.369967	94185	protein_coding	Tnfrsf21
ENSMUSG00000056116	0.517613	5.59309	7.41228	0.0102817	0.372169	15039	protein_coding	H2-T22
ENSMUSG00000098116	1.29199	0.889155	7.40513	0.0103149	0.373096	NA	pseudogene	Gm7191
ENSMUSG00000032425	-0.713069	3.26097	7.40231	0.0103281	0.373295	71640	protein_coding	Zfp949
ENSMUSG00000071256	-0.545693	4.58608	7.39792	0.0103486	0.373395	449521	protein_coding	Zfp213
ENSMUSG00000091537	0.853214	3.46046	8.28791	0.0103527	0.373395	66167	protein_coding	Tma7
ENSMUSG00000052397	0.507652	5.96978	7.39681	0.0103538	0.373395	22350	protein_coding	Ezr
ENSMUSG00000082148	0.807935	2.53391	7.39209	0.0103759	0.373916	NA	pseudogene	Gm12266
ENSMUSG00000030431	0.88773	2.09658	7.38709	0.0103994	0.374485	664968	protein_coding	Tmem238
ENSMUSG00000098138	0.809049	2.41005	7.3768	0.0104479	0.375955	NA	pseudogene	Gm9081
ENSMUSG00000075410	-5.60679	-1.53383	7.40252	0.0104586	0.376064	100038570	protein_coding	Gm11744
ENSMUSG00000073771	-0.846365	2.8527	7.6685	0.01047	0.376069	NA	protein_coding	Btbd19
ENSMUSG00000079658	0.508972	6.81495	7.3704	0.0104782	0.376069	67923	protein_coding	Tceb1
ENSMUSG00000001630	0.636562	3.53797	7.36961	0.0104819	0.376069	232533	protein_coding	Stk38l
ENSMUSG00000050944	-2.8047	-0.76875	7.364	0.0105086	0.376749	319634	protein_coding	Efcab5
ENSMUSG00000045160	0.587303	4.24134	7.36231	0.0105166	0.37676	78653	protein_coding	Bola3
ENSMUSG00000019768	-0.600409	4.23836	7.36033	0.010526	0.37682	13982	protein_coding	Esr1
ENSMUSG00000025375	-5.5952	-1.53518	7.38075	0.0105615	0.377647	11302	protein_coding	Aatk
ENSMUSG00000027660	0.533228	6.24745	7.41177	0.0105646	0.377647	20482	protein_coding	Skil
ENSMUSG00000042408	-0.552058	4.40975	7.34168	0.0106153	0.3785	100177	protein_coding	Zmym6
ENSMUSG00000022526	-0.510729	5.3926	7.34111	0.010618	0.3785	71591	protein_coding	Zfp251
ENSMUSG00000034248	-0.533219	5.22863	7.34109	0.0106181	0.3785	67712	protein_coding	Slc25a37
ENSMUSG00000019979	-0.512854	5.89412	7.34081	0.0106195	0.3785	11783	protein_coding	Apaf1
ENSMUSG00000028416	0.465619	8.15129	7.33413	0.0106517	0.379093	12017	protein_coding	Bag1
ENSMUSG00000042622	0.520442	5.93568	7.3288	0.0106774	0.379447	17133	protein_coding	Maff
ENSMUSG00000043384	-0.574281	4.41126	7.3258	0.0106919	0.379447	67298	protein_coding	Gprasp1
ENSMUSG00000091337	0.453763	8.33855	7.32569	0.0106925	0.379447	58521	protein_coding	Eid1
ENSMUSG00000022324	-0.483684	6.51109	7.3247	0.0106973	0.379447	17181	protein_coding	Matn2
ENSMUSG00000021608	-0.563144	4.74296	7.32244	0.0107082	0.379447	210992	protein_coding	Lpcat1
ENSMUSG00000055850	0.493357	6.31013	7.32131	0.0107137	0.379447	66510	protein_coding	Rnf181
ENSMUSG00000059554	-0.787263	2.52469	7.32083	0.010716	0.379447	215814	protein_coding	Ccdc28a
ENSMUSG00000047419	-0.654597	4.97186	7.9324	0.0107461	0.380235	76469	protein_coding	Cmya5
ENSMUSG00000004637	-0.546069	4.53473	7.3123	0.0107576	0.380366	80707	protein_coding	Wwox
ENSMUSG00000034777	0.688118	3.12256	7.29771	0.010829	0.382529	24113	protein_coding	Vax2
ENSMUSG00000037818	-0.577594	4.44907	7.2966	0.0108344	0.382529	269423	protein_coding	3110057O12Rik
ENSMUSG00000042821	0.57421	4.04976	7.29151	0.0108595	0.383137	20613	protein_coding	Snai1
ENSMUSG00000042216	-2.80136	-0.769379	7.28765	0.0108785	0.383532	52850	protein_coding	Sgsm1
ENSMUSG00000040569	0.721578	2.91989	7.28321	0.0109005	0.383779	208890	protein_coding	Slc26a7
ENSMUSG00000034295	-0.645786	3.73026	7.28304	0.0109013	0.383779	225288	protein_coding	Fhod3
ENSMUSG00000061702	-3.97754	-1.00065	7.60961	0.010931	0.384548	320208	protein_coding	Tmem91
ENSMUSG00000018442	0.501567	6.02842	7.2677	0.0109775	0.385905	116891	protein_coding	Derl2
ENSMUSG00000036273	-0.535201	5.56114	7.26005	0.0110157	0.386606	66725	protein_coding	Lrrk2
ENSMUSG00000037152	0.792592	5.53005	8.93083	0.0110184	0.386606	66377	protein_coding	Ndufc1
ENSMUSG00000083245	0.93854	1.84036	7.25895	0.0110212	0.386606	NA	pseudogene	Gm11185
ENSMUSG00000022559	-0.535539	4.94949	7.25721	0.0110299	0.386634	30840	protein_coding	Fbxl6
ENSMUSG00000014846	-0.795152	2.54094	7.25396	0.0110462	0.38665	67971	protein_coding	Tppp3
ENSMUSG00000021072	0.452971	7.71763	7.25225	0.0110548	0.386673	72736	protein_coding	Tmx1
ENSMUSG00000026455	-0.5045	5.49356	7.24271	0.0111028	0.388074	240756	protein_coding	Klhl12
ENSMUSG00000087408	-0.925576	2.89429	7.96629	0.011139	0.389058	93898	protein_coding	Cers1
ENSMUSG00000041272	-1.23759	1.0633	7.23101	0.0111621	0.389586	252838	protein_coding	Tox
ENSMUSG00000093548	1.65572	0.272893	7.22581	0.0111885	0.390079	NA	pseudogene	Gm6407
ENSMUSG00000015806	0.526148	6.76869	7.35398	0.0111922	0.390079	110391	protein_coding	Qdpr
ENSMUSG00000021840	-0.500992	6.17158	7.22281	0.0112038	0.390205	218975	protein_coding	Mapk1ip1l
ENSMUSG00000004270	0.523355	5.16388	7.21473	0.011245	0.390933	14792	protein_coding	Lpcat3
ENSMUSG00000041773	-0.521743	5.39066	7.21441	0.0112467	0.390933	13803	protein_coding	Enc1
ENSMUSG00000050447	-1.28846	0.923642	7.21401	0.0112487	0.390933	320343	protein_coding	Lypd6
ENSMUSG00000030605	0.453939	7.7661	7.20906	0.0112741	0.391536	17304	protein_coding	Mfge8
ENSMUSG00000020042	-1.0852	1.4998	7.20104	0.0113153	0.392688	74007	protein_coding	Btbd11
ENSMUSG00000084289	0.521758	5.33198	7.19861	0.0113279	0.392775	NA	pseudogene	Gm6977
ENSMUSG00000016257	0.517074	6.09897	7.19636	0.0113394	0.392775	66390	protein_coding	Slmo2
ENSMUSG00000062078	0.443783	8.92392	7.19566	0.0113431	0.392775	19317	protein_coding	Qk
ENSMUSG00000026694	-0.506549	5.48064	7.19431	0.01135	0.392775	71449	protein_coding	Mettl13
ENSMUSG00000004961	1.56601	0.296595	7.17913	0.0114288	0.394823	53420	protein_coding	Syt5
ENSMUSG00000055137	-2.49038	-0.687151	7.17699	0.01144	0.394823	192136	protein_coding	5033411D12Rik
ENSMUSG00000030615	0.527285	4.87119	7.17568	0.0114468	0.394823	66271	protein_coding	Tmem126a
ENSMUSG00000040123	-0.520105	5.02926	7.17529	0.0114488	0.394823	219105	protein_coding	Zmym5
ENSMUSG00000058922	-0.498833	5.59262	7.17513	0.0114497	0.394823	NA	pseudogene	Gm10052
ENSMUSG00000051223	0.434274	8.24489	7.17288	0.0114614	0.394948	66882	protein_coding	Bzw1
ENSMUSG00000026083	0.480019	7.35464	7.1637	0.0115094	0.396059	226982	protein_coding	Eif5b
ENSMUSG00000047710	-0.494567	6.0618	7.16362	0.0115099	0.396059	101994	protein_coding	Champ1
ENSMUSG00000021893	-0.496262	5.966	7.1599	0.0115294	0.396453	12339	protein_coding	Capn7
ENSMUSG00000082826	2.73229	-0.855151	7.15505	0.0115549	0.39705	NA	pseudogene	Gm6097
ENSMUSG00000087433	1.47465	0.451555	7.14547	0.0116055	0.398382	NA	antisense	Gm14167
ENSMUSG00000039542	0.543453	7.58738	7.58698	0.01161	0.398382	17967	protein_coding	Ncam1
ENSMUSG00000071715	2.21348	-0.459562	7.14223	0.0116227	0.398537	17972	protein_coding	Ncf4
ENSMUSG00000074026	-0.761263	2.60243	7.13903	0.0116397	0.398784	NA	pseudogene	Gm6091
ENSMUSG00000058454	0.502187	5.69523	7.13779	0.0116463	0.398784	13360	protein_coding	Dhcr7
ENSMUSG00000029068	-0.489232	7.03581	7.12281	0.0117262	0.400958	56036	protein_coding	Ccnl2
ENSMUSG00000024921	-0.482577	6.38693	7.115	0.0117681	0.401979	67155	protein_coding	Smarca2
ENSMUSG00000083854	0.604795	3.67005	7.1137	0.011775	0.401979	NA	pseudogene	Dnajc19-ps
ENSMUSG00000022892	0.428641	8.98593	7.11264	0.0117807	0.401979	11820	protein_coding	App
ENSMUSG00000061143	-0.587008	4.64316	7.2303	0.011824	0.40267	433586	protein_coding	Maml3
ENSMUSG00000098488	-2.4805	-0.686573	7.1046	0.0118241	0.40267	211429	protein_coding	PLA2G4B
ENSMUSG00000001794	0.452087	7.68452	7.10429	0.0118258	0.40267	12336	protein_coding	Capns1
ENSMUSG00000020583	-1.41982	0.517748	7.09285	0.0118878	0.4041	17182	protein_coding	Matn3
ENSMUSG00000094786	-1.05112	1.47142	7.09233	0.0118906	0.4041	NA	protein_coding	Gm14403
ENSMUSG00000035298	-2.4925	-0.686736	7.09196	0.0118926	0.4041	72184	protein_coding	Klhl35
ENSMUSG00000030122	0.450706	8.98584	7.17783	0.0119015	0.404122	69202	protein_coding	Ptms
ENSMUSG00000025453	-0.499268	6.27749	7.08828	0.0119126	0.404218	NA	protein_coding	Nnt
ENSMUSG00000038168	0.538472	5.92128	7.18353	0.0119833	0.406332	210530	protein_coding	Leprel1
ENSMUSG00000025427	-2.79431	0.989257	10.3871	0.0120133	0.406664	225743	protein_coding	Rnf165
ENSMUSG00000022528	0.604602	4.95083	7.39529	0.0120242	0.406664	15205	protein_coding	Hes1
ENSMUSG00000052353	0.558105	6.03869	7.31868	0.0120246	0.406664	80982	protein_coding	9930013L23Rik
ENSMUSG00000022679	-0.890451	2.01189	7.05494	0.0120957	0.408725	93734	protein_coding	Mpv17l
ENSMUSG00000031527	-0.460173	7.18206	7.05104	0.0121173	0.409141	67276	protein_coding	Eri1
ENSMUSG00000081021	0.616008	3.65603	7.04969	0.0121248	0.409141	NA	pseudogene	Gm11964
ENSMUSG00000025792	0.477389	6.36899	7.02956	0.0122371	0.41236	27376	protein_coding	Slc25a10
ENSMUSG00000047735	0.604853	6.10037	7.61143	0.0122477	0.412432	209086	protein_coding	Samd9l
ENSMUSG00000039197	-0.490013	5.91095	7.02425	0.0122669	0.412795	11534	protein_coding	Adk
ENSMUSG00000032802	0.488201	5.83281	7.02173	0.0122811	0.412874	76650	protein_coding	Srxn1
ENSMUSG00000019929	-0.583313	3.83848	7.02082	0.0122862	0.412874	13179	protein_coding	Dcn
ENSMUSG00000085564	3.71627	-1.21217	7.01915	0.0122956	0.412906	NA	processed_transcript	Gm12198
ENSMUSG00000026023	0.786643	2.51974	7.01226	0.0123345	0.413928	271697	protein_coding	Cdk15
ENSMUSG00000020668	-0.529366	5.07864	7.00876	0.0123543	0.414046	16570	protein_coding	Kif3c
ENSMUSG00000049349	-3.67575	-1.21342	7.00864	0.012355	0.414046	NA	protein_coding	Gm5105
ENSMUSG00000070002	-0.523629	5.01158	7.00415	0.0123805	0.414416	13716	protein_coding	Ell
ENSMUSG00000083044	0.954729	1.74755	7.0037	0.012383	0.414416	NA	pseudogene	Gm12416
ENSMUSG00000020238	-0.467048	6.7335	6.99829	0.0124138	0.41516	103425	protein_coding	Ncln
ENSMUSG00000087013	1.9881	0.121837	7.33737	0.0124332	0.415526	NA	processed_transcript	2610027K06Rik
ENSMUSG00000035637	0.513421	6.26066	7.00208	0.012469	0.415876	76238	protein_coding	Grhpr
ENSMUSG00000026883	0.471421	7.04168	6.98295	0.0125015	0.416664	69601	protein_coding	Dab2ip
ENSMUSG00000044894	0.528884	6.96948	7.21408	0.0125565	0.418212	22272	protein_coding	Uqcrq
ENSMUSG00000031834	-0.445592	7.57674	6.96434	0.0126087	0.419523	18709	protein_coding	Pik3r2
ENSMUSG00000042066	-0.493665	5.6369	6.96306	0.0126162	0.419523	68875	protein_coding	Tmcc2
ENSMUSG00000031385	5.51229	-1.60599	6.98734	0.0126216	0.419523	140571	protein_coding	Plxnb3
ENSMUSG00000029810	0.590707	3.93688	6.95027	0.0126905	0.421526	65963	protein_coding	Tmem176b
ENSMUSG00000051316	0.555177	4.10775	6.94767	0.0127057	0.421742	24074	protein_coding	Taf7
ENSMUSG00000026097	0.531875	4.9475	6.94444	0.0127245	0.421766	227102	protein_coding	Ormdl1
ENSMUSG00000026087	0.505021	5.95007	6.94362	0.0127293	0.421766	107734	protein_coding	Mrpl30
ENSMUSG00000006191	-0.555358	4.15308	6.94311	0.0127323	0.421766	68916	protein_coding	Cdkal1
ENSMUSG00000032609	-0.648656	3.26772	6.93919	0.0127553	0.422241	78267	protein_coding	Klhdc8b
ENSMUSG00000031485	-0.488993	5.80916	6.93599	0.0127741	0.422427	114863	protein_coding	Prosc
ENSMUSG00000029326	0.527079	5.06023	6.93528	0.0127782	0.422427	67870	protein_coding	Enoph1
ENSMUSG00000079311	0.876339	2.04239	6.93225	0.0127961	0.422729	NA	pseudogene	Gm3222
ENSMUSG00000037206	-0.535524	4.55458	6.9278	0.0128223	0.423309	26968	protein_coding	Islr
ENSMUSG00000057751	-0.51523	5.27397	6.91328	0.0129082	0.425368	230971	protein_coding	Megf6
ENSMUSG00000030666	2.4101	-0.532165	6.93922	0.0129108	0.425368	116903	protein_coding	Calcb
ENSMUSG00000020691	-0.528729	4.84297	6.90933	0.0129317	0.425634	52686	protein_coding	Mettl2
ENSMUSG00000038764	-0.824312	2.37632	6.90855	0.0129363	0.425634	545622	protein_coding	Ptpn3
ENSMUSG00000098030	1.04026	1.37574	6.90304	0.0129692	0.426429	NA	pseudogene	Gm6771
ENSMUSG00000009207	0.474398	6.29877	6.89783	0.0130004	0.42703	69605	protein_coding	Lnp
ENSMUSG00000030423	0.510221	5.4798	6.89705	0.013005	0.42703	66161	protein_coding	Pop4
ENSMUSG00000026749	-0.526823	4.68494	6.89308	0.0130288	0.42745	59126	protein_coding	Nek6
ENSMUSG00000055945	-3.75516	-1.15788	6.89169	0.0130372	0.42745	320111	protein_coding	Prr18
ENSMUSG00000009376	0.770286	2.56743	6.8902	0.0130461	0.42745	17295	protein_coding	Met
ENSMUSG00000028838	-0.787072	2.51713	6.88908	0.0130529	0.42745	56219	protein_coding	Extl1
ENSMUSG00000032911	-0.863003	2.17759	6.87614	0.0131309	0.429698	121021	protein_coding	Cspg4
ENSMUSG00000033735	0.573516	5.09451	7.08925	0.0131453	0.429698	20751	protein_coding	Spr
ENSMUSG00000028207	0.447034	8.07875	6.87333	0.0131479	0.429698	65973	protein_coding	Asph
ENSMUSG00000002297	0.451634	7.43048	6.86536	0.0131963	0.430446	27214	protein_coding	Dbf4
ENSMUSG00000018428	-0.501622	5.99301	6.86327	0.013209	0.430446	11640	protein_coding	Akap1
ENSMUSG00000040247	2.03221	-0.238869	6.86307	0.0132103	0.430446	108995	protein_coding	Tbc1d10c
ENSMUSG00000040097	-0.49789	5.48143	6.8624	0.0132143	0.430446	224613	protein_coding	Flywch1
ENSMUSG00000098208	0.956345	1.67954	6.86141	0.0132204	0.430446	NA	pseudogene	Gm8349
ENSMUSG00000082322	0.952198	1.70185	6.86085	0.0132237	0.430446	NA	pseudogene	Gm9164
ENSMUSG00000040354	-0.456322	7.17816	6.8567	0.0132491	0.430985	216443	protein_coding	Mars
ENSMUSG00000083669	0.539987	5.346	6.92527	0.0132756	0.431322	NA	pseudogene	Gm10169
ENSMUSG00000021040	0.521315	5.36175	6.85212	0.0132771	0.431322	380773	protein_coding	Slirp
ENSMUSG00000087119	0.725066	2.84068	6.84741	0.013306	0.431661	NA	pseudogene	Atg4a-ps
ENSMUSG00000026259	0.62455	3.40241	6.845	0.0133208	0.431661	53972	protein_coding	Ngef
ENSMUSG00000019832	-0.720561	2.83002	6.84493	0.0133212	0.431661	67844	protein_coding	Rab32
ENSMUSG00000027230	0.406686	9.26875	6.84465	0.013323	0.431661	26427	protein_coding	Creb3l1
ENSMUSG00000044026	0.553475	4.65844	6.84064	0.0133476	0.431788	240660	protein_coding	Slc35g1
ENSMUSG00000057058	5.49659	-1.60771	6.86459	0.0133505	0.431788	78473	protein_coding	Skap1
ENSMUSG00000022602	-0.598727	3.61018	6.83892	0.0133582	0.431788	11838	protein_coding	Arc
ENSMUSG00000056665	-0.604797	3.87537	6.83826	0.0133623	0.431788	223626	protein_coding	Them6
ENSMUSG00000038286	-0.690084	3.67631	7.12015	0.0133868	0.43214	68021	protein_coding	Bphl
ENSMUSG00000046410	-0.792438	2.73709	6.92531	0.0133909	0.43214	52150	protein_coding	Kcnk6
ENSMUSG00000038503	0.486219	6.38311	6.82026	0.0134738	0.434356	67943	protein_coding	Mesdc2
ENSMUSG00000097874	-5.47714	-1.60855	6.84397	0.0134774	0.434356	NA	antisense	C030010L15Rik
ENSMUSG00000031447	0.373348	10.4742	6.81485	0.0135075	0.435038	16783	protein_coding	Lamp1
ENSMUSG00000049303	-1.04844	1.35176	6.80687	0.0135574	0.435737	171180	protein_coding	Syt12
ENSMUSG00000003808	-0.47367	6.13846	6.80646	0.01356	0.435737	66590	protein_coding	Farsa
ENSMUSG00000060735	-3.06475	-0.998243	6.80567	0.0135649	0.435737	239336	protein_coding	Rxfp3
ENSMUSG00000090667	-3.06475	-0.998243	6.80567	0.0135649	0.435737	330390	protein_coding	Gm765
ENSMUSG00000020251	0.724473	2.83048	6.80223	0.0135865	0.435959	74782	protein_coding	Glt8d2
ENSMUSG00000021702	-3.0634	-0.998458	6.80172	0.0135897	0.435959	21828	protein_coding	Thbs4
ENSMUSG00000044145	1.05601	1.35493	6.79966	0.0136026	0.436088	329509	protein_coding	1810024B03Rik
ENSMUSG00000053119	0.45795	7.23444	6.79516	0.0136309	0.436449	66700	protein_coding	Chmp3
ENSMUSG00000041827	-1.16144	1.05009	6.79503	0.0136318	0.436449	231655	protein_coding	Oasl1
ENSMUSG00000065954	-0.50109	8.48074	7.20087	0.0136431	0.436527	320165	protein_coding	Tacc1
ENSMUSG00000029580	0.352294	11.6519	6.78945	0.013667	0.437002	11461	protein_coding	Actb
ENSMUSG00000026956	0.440887	8.33715	6.78536	0.0136928	0.437029	227620	protein_coding	Uap1l1
ENSMUSG00000071856	-0.574362	5.43968	7.08869	0.0136953	0.437029	328949	protein_coding	Mcc
ENSMUSG00000005483	0.453014	7.06915	6.78417	0.0137004	0.437029	81489	protein_coding	Dnajb1
ENSMUSG00000040829	-5.48123	-1.60809	6.80749	0.0137051	0.437029	574428	protein_coding	Zmynd15
ENSMUSG00000028385	0.501168	6.47239	6.79405	0.0137149	0.437029	209131	protein_coding	Snx30
ENSMUSG00000051817	-0.489444	5.40289	6.78084	0.0137215	0.437029	20667	protein_coding	Sox12
ENSMUSG00000035215	1.17869	1.14268	6.7669	0.0138103	0.439569	66094	protein_coding	Lsm7
ENSMUSG00000096810	1.69262	0.123118	6.76357	0.0138316	0.439805	NA	pseudogene	Gm10481
ENSMUSG00000098192	0.958584	1.70427	6.76292	0.0138357	0.439805	NA	pseudogene	Gm3534
ENSMUSG00000059182	0.465435	6.51079	6.75776	0.0138688	0.440496	54353	protein_coding	Skap2
ENSMUSG00000056204	-0.49296	5.32451	6.75561	0.0138826	0.440496	66522	protein_coding	Pgpep1
ENSMUSG00000022512	-2.23304	-0.398497	6.77598	0.0138846	0.440496	12737	protein_coding	Cldn1
ENSMUSG00000009549	0.555437	7.18063	7.25818	0.0139042	0.440832	20813	protein_coding	Srp14
ENSMUSG00000040003	0.789855	2.34507	6.73924	0.0139883	0.44276	50791	protein_coding	Magi2
ENSMUSG00000071335	-1.9363	-0.272669	6.73891	0.0139904	0.44276	100041085	protein_coding	G630090E17Rik
ENSMUSG00000031015	0.426976	8.18458	6.73863	0.0139922	0.44276	20947	protein_coding	Swap70
ENSMUSG00000055676	0.891978	1.90699	6.73597	0.0140095	0.44302	NA	protein_coding	Gm5069
ENSMUSG00000032849	-0.64529	4.27463	7.13127	0.0140448	0.443849	239273	protein_coding	Abcc4
ENSMUSG00000058886	-0.505406	5.04296	6.72573	0.0140761	0.444396	54006	protein_coding	Deaf1
ENSMUSG00000035158	-0.957994	2.19988	7.01265	0.0140816	0.444396	17342	protein_coding	Mitf
ENSMUSG00000063714	0.864932	2.69193	7.10093	0.0140895	0.444396	NA	antisense	1700011J10Rik
ENSMUSG00000030591	0.458702	7.53875	6.72228	0.0140987	0.444399	57296	protein_coding	Psmd8
ENSMUSG00000087022	0.52077	4.60802	6.71839	0.0141241	0.444821	NA	antisense	9130024F11Rik
ENSMUSG00000029484	0.480266	6.57631	6.71745	0.0141303	0.444821	11745	protein_coding	Anxa3
ENSMUSG00000041482	-1.37955	0.666095	6.70449	0.0142155	0.447214	667742	protein_coding	Piezo2
ENSMUSG00000021466	-0.490518	7.07447	6.76661	0.0142564	0.448145	19206	protein_coding	Ptch1
ENSMUSG00000041353	0.623612	3.60299	6.69723	0.0142634	0.448145	382245	protein_coding	Tmem29
ENSMUSG00000000359	-5.48327	-1.60786	6.71909	0.0142742	0.448195	19700	protein_coding	Rem1
ENSMUSG00000024169	-0.526116	5.16022	6.68597	0.0143381	0.449913	106633	protein_coding	Ift140
ENSMUSG00000042215	0.48826	5.3548	6.68059	0.014374	0.450749	213539	protein_coding	Bag2
ENSMUSG00000016552	-0.482399	6.31811	6.67743	0.0143951	0.451119	239554	protein_coding	Foxred2
ENSMUSG00000059743	0.675709	3.22242	6.66985	0.0144458	0.45242	110196	protein_coding	Fdps
ENSMUSG00000030588	0.486583	6.20303	6.66416	0.0144841	0.453132	77254	protein_coding	Yif1b
ENSMUSG00000019810	0.452015	7.01548	6.66371	0.0144871	0.453132	66848	protein_coding	Fuca2
ENSMUSG00000021488	-0.730923	6.33243	8.10257	0.0145064	0.453443	18193	protein_coding	Nsd1
ENSMUSG00000026796	0.421033	8.16561	6.65403	0.0145524	0.454591	227737	protein_coding	Fam129b
ENSMUSG00000096755	1.05449	1.2967	6.64883	0.0145877	0.454884	NA	pseudogene	Gm20746
ENSMUSG00000035505	0.59535	3.66447	6.64852	0.0145898	0.454884	231430	protein_coding	Cox18
ENSMUSG00000030116	-3.05937	-0.999104	6.64004	0.0146474	0.456174	50530	protein_coding	Mfap5
ENSMUSG00000085282	-0.812839	2.33414	6.63968	0.0146498	0.456174	NA	processed_transcript	Gm15663
ENSMUSG00000002949	-0.467116	6.17031	6.63559	0.0146777	0.456751	21856	protein_coding	Timm44
ENSMUSG00000023367	0.624957	3.42493	6.6325	0.0146988	0.456856	66058	protein_coding	Tmem176a
ENSMUSG00000090610	0.685291	2.93017	6.63235	0.0146999	0.456856	NA	pseudogene	Gm3571
ENSMUSG00000003123	0.775578	2.38836	6.62789	0.0147304	0.457515	16890	protein_coding	Lipe
ENSMUSG00000025007	-0.46052	7.08397	6.62445	0.014754	0.457956	56454	protein_coding	Aldh18a1
ENSMUSG00000024236	-0.635509	5.83662	7.40534	0.0148127	0.459486	225115	protein_coding	Svil
ENSMUSG00000073557	-0.6187	5.33017	7.19804	0.0148701	0.460973	329251	protein_coding	Ppp1r12b
ENSMUSG00000056201	0.412654	9.31913	6.60551	0.0148847	0.461093	12631	protein_coding	Cfl1
ENSMUSG00000044864	-0.492902	7.34418	6.75091	0.0148929	0.461093	99696	protein_coding	Ankrd50
ENSMUSG00000048720	0.481825	5.50339	6.60287	0.0149029	0.461112	209478	protein_coding	Tbc1d12
ENSMUSG00000083563	0.915237	1.76222	6.59559	0.0149536	0.462387	NA	pseudogene	Gm13340
ENSMUSG00000001175	0.407146	8.86194	6.59277	0.0149732	0.462701	12313	protein_coding	Calm1
ENSMUSG00000033307	0.66007	6.67924	7.67618	0.0150162	0.463661	17319	protein_coding	Mif
ENSMUSG00000035232	0.4662	6.12331	6.58533	0.0150252	0.463661	236900	protein_coding	Pdk3
ENSMUSG00000071103	-1.79119	-0.102987	6.58374	0.0150364	0.463661	69479	protein_coding	1700029J07Rik
ENSMUSG00000071192	2.01855	-0.102752	6.723	0.0150423	0.463661	215001	protein_coding	Wfikkn1
ENSMUSG00000003153	0.55071	4.39051	6.58052	0.015059	0.463881	20527	protein_coding	Slc2a3
ENSMUSG00000072492	1.2904	0.743778	6.57718	0.0150824	0.464204	NA	pseudogene	Gm10364
ENSMUSG00000059475	-0.513005	4.52388	6.57559	0.0150936	0.464204	235028	protein_coding	Zfp426
ENSMUSG00000024913	0.43285	8.57256	6.57497	0.015098	0.464204	16973	protein_coding	Lrp5
ENSMUSG00000003198	-0.695462	2.96636	6.56494	0.0151687	0.46572	224893	protein_coding	Zfp959
ENSMUSG00000086537	1.85087	-0.0970307	6.56408	0.0151748	0.46572	NA	antisense	Nespos
ENSMUSG00000050732	0.535825	6.70621	6.87671	0.015176	0.46572	22320	protein_coding	Vamp8
ENSMUSG00000004897	0.392206	9.49024	6.56131	0.0151944	0.465995	15191	protein_coding	Hdgf
ENSMUSG00000078370	1.10092	1.15961	6.54419	0.0153163	0.469437	NA	pseudogene	Gm6316
ENSMUSG00000033793	0.452395	7.11767	6.53948	0.01535	0.470174	108664	protein_coding	Atp6v1h
ENSMUSG00000024302	1.16789	0.980603	6.53543	0.0153791	0.470769	13527	protein_coding	Dtna
ENSMUSG00000006301	0.440096	7.26363	6.53359	0.0153923	0.470879	69660	protein_coding	Tmbim1
ENSMUSG00000036291	-0.826103	3.64747	7.51861	0.0154159	0.471024	74385	protein_coding	Ap5m1
ENSMUSG00000079144	-0.552807	4.33416	6.52943	0.0154222	0.471024	319266	protein_coding	A130010J15Rik
ENSMUSG00000050954	-0.789019	2.49743	6.52811	0.0154317	0.471024	67911	protein_coding	Zfp169
ENSMUSG00000056069	-0.689552	2.95046	6.52438	0.0154586	0.471024	223433	protein_coding	Fam105a
ENSMUSG00000097040	-5.471	-1.60923	6.54588	0.0154652	0.471024	NA	lincRNA	2610316D01Rik
ENSMUSG00000056429	0.441446	7.3317	6.52312	0.0154677	0.471024	22134	protein_coding	Tgoln1
ENSMUSG00000005357	-0.867186	2.23324	6.57841	0.0154709	0.471024	20513	protein_coding	Slc1a6
ENSMUSG00000002885	0.52066	4.68298	6.52222	0.0154743	0.471024	26364	protein_coding	Cd97
ENSMUSG00000048916	-0.742917	3.19556	6.78477	0.0155136	0.471927	NA	pseudogene	Gm5540
ENSMUSG00000036078	0.46169	6.22707	6.51434	0.0155313	0.472172	18391	protein_coding	Sigmar1
ENSMUSG00000039156	0.459161	6.56675	6.51032	0.0155605	0.472649	116873	protein_coding	Stim2
ENSMUSG00000031453	-0.417211	8.0914	6.50951	0.0155664	0.472649	19414	protein_coding	Rasa3
ENSMUSG00000024664	0.464754	6.11496	6.50694	0.0155851	0.472886	60527	protein_coding	Fads3
ENSMUSG00000025812	-0.461244	6.77702	6.50578	0.0155936	0.472886	93742	protein_coding	Pard3
ENSMUSG00000020770	-0.47079	6.19157	6.49956	0.015639	0.473675	217331	protein_coding	Unk
ENSMUSG00000032607	-0.757922	2.53445	6.49481	0.0156738	0.474408	434437	protein_coding	Amt
ENSMUSG00000001227	0.909464	1.73937	6.4936	0.0156827	0.474408	20359	protein_coding	Sema6b
ENSMUSG00000022257	0.488177	6.49114	6.49189	0.0157063	0.474827	114128	protein_coding	Laptm4b
ENSMUSG00000064345	0.397027	8.86975	6.48462	0.0157487	0.475679	17717	protein_coding	mt-Nd2
ENSMUSG00000033096	0.460552	6.23818	6.48195	0.0157683	0.475679	71881	protein_coding	Apmap
ENSMUSG00000004565	-0.499595	4.82896	6.48182	0.0157693	0.475679	50767	protein_coding	Pnpla6
ENSMUSG00000079418	0.617729	3.31226	6.48127	0.0157734	0.475679	666468	protein_coding	Atg4a
ENSMUSG00000086358	-1.94175	-0.273603	6.47957	0.0157859	0.475762	NA	processed_transcript	Gm13270
ENSMUSG00000034329	-0.493794	5.70906	6.47585	0.0158135	0.476298	237911	protein_coding	Brip1
ENSMUSG00000042292	-0.499412	5.53987	6.47335	0.0158319	0.476403	223701	protein_coding	Mkl1
ENSMUSG00000034192	0.529472	5.74725	6.62347	0.0158403	0.476403	67678	protein_coding	Lsm3
ENSMUSG00000070003	-0.46489	6.13416	6.47136	0.0158467	0.476403	76900	protein_coding	Ssbp4
ENSMUSG00000020086	-0.475611	5.58357	6.47011	0.015856	0.476403	404634	protein_coding	H2afy2
ENSMUSG00000006445	0.489808	5.26943	6.46257	0.0159121	0.477466	13836	protein_coding	Epha2
ENSMUSG00000028419	0.471177	7.53491	6.53544	0.0159173	0.477466	76959	protein_coding	Chmp5
ENSMUSG00000074063	-0.703519	2.7164	6.46038	0.0159284	0.477466	71839	protein_coding	Osgin1
ENSMUSG00000034617	-0.504731	4.71719	6.46009	0.0159305	0.477466	210009	protein_coding	Mtrr
ENSMUSG00000046876	-0.540862	4.19791	6.45682	0.015955	0.477905	20238	protein_coding	Atxn1
ENSMUSG00000073155	0.46762	7.34588	6.47694	0.0159671	0.477975	NA	lincRNA	1810058I24Rik
ENSMUSG00000079038	-0.910306	1.72673	6.45302	0.0159834	0.47817	211135	protein_coding	D130040H23Rik
ENSMUSG00000090119	0.653555	3.16616	6.4484	0.016018	0.478911	NA	pseudogene	Gm8185
ENSMUSG00000097468	1.17498	1.02591	6.4408	0.0160752	0.480326	NA	lincRNA	2310010G23Rik
ENSMUSG00000005681	-3.58214	-1.27105	6.43481	0.0161204	0.481195	11807	protein_coding	Apoa2
ENSMUSG00000026489	-0.582735	3.70265	6.43433	0.016124	0.481195	67426	protein_coding	Adck3
ENSMUSG00000096687	-0.600987	3.62329	6.43261	0.016137	0.481289	NA	protein_coding	AA474331
ENSMUSG00000086655	1.81425	0.00128592	6.45753	0.0161804	0.482019	NA	processed_transcript	C330018A13Rik
ENSMUSG00000071984	0.620906	6.26017	7.2201	0.0161812	0.482019	68655	protein_coding	Fndc1
ENSMUSG00000018651	-0.484114	5.13913	6.42481	0.0161961	0.482168	217031	protein_coding	Tada2a
ENSMUSG00000041225	0.477413	5.67633	6.42154	0.016221	0.482383	75415	protein_coding	Arhgap12
ENSMUSG00000043664	1.08291	1.2537	6.42126	0.0162231	0.482383	434325	protein_coding	Tmem221
ENSMUSG00000020186	-0.450273	7.31067	6.41486	0.0162719	0.48354	13008	protein_coding	Csrp2
ENSMUSG00000061414	1.92102	-0.182231	6.409	0.0163167	0.484576	381812	protein_coding	Efcab4b
ENSMUSG00000052557	-0.525247	5.2622	6.46867	0.0163934	0.486558	209239	protein_coding	Gan
ENSMUSG00000098246	1.59526	0.144596	6.39417	0.0164307	0.487197	NA	pseudogene	Gm7627
ENSMUSG00000021786	-0.586683	3.70048	6.39362	0.0164349	0.487197	71147	protein_coding	Oxsm
ENSMUSG00000052407	-0.874831	1.87088	6.39172	0.0164496	0.487336	320226	protein_coding	Ccdc171
ENSMUSG00000022621	-0.576302	3.76061	6.37878	0.0165499	0.489805	68708	protein_coding	Rabl2
ENSMUSG00000028698	-0.665599	3.48158	6.51461	0.016553	0.489805	18710	protein_coding	Pik3r3
ENSMUSG00000066568	0.410112	8.17921	6.37642	0.0165683	0.489869	67070	protein_coding	Lsm14a
ENSMUSG00000024091	0.417224	8.26166	6.37552	0.0165753	0.489869	30960	protein_coding	Vapa
ENSMUSG00000051278	-0.514561	4.64082	6.3692	0.0166246	0.491029	71643	protein_coding	4930422G04Rik
ENSMUSG00000097954	0.971013	1.49478	6.36211	0.0166801	0.492274	NA	pseudogene	Gm4217
ENSMUSG00000046719	0.979197	1.47743	6.36124	0.0166869	0.492274	104079	protein_coding	Nxph3
ENSMUSG00000027035	0.504998	6.10319	6.4397	0.0167025	0.49233	241447	protein_coding	Cers6
ENSMUSG00000096647	0.593242	3.46894	6.35843	0.016709	0.49233	NA	pseudogene	Gm6223
ENSMUSG00000037999	0.619007	3.42065	6.35584	0.0167293	0.492553	212285	protein_coding	Arap2
ENSMUSG00000037260	-0.461566	6.02471	6.3525	0.0167556	0.49281	52120	protein_coding	Hgsnat
ENSMUSG00000055835	-0.551678	4.17038	6.34816	0.0167899	0.49322	22640	protein_coding	Zfp1
ENSMUSG00000058748	-0.576878	3.6449	6.3416	0.0168418	0.494083	233987	protein_coding	Zfp958
ENSMUSG00000034118	-0.456152	6.71292	6.34019	0.016853	0.494083	22021	protein_coding	Tpst1
ENSMUSG00000001802	-0.631213	3.3252	6.33708	0.0168776	0.494083	435965	protein_coding	Lrp3
ENSMUSG00000083094	1.20885	0.924676	6.33704	0.016878	0.494083	NA	pseudogene	Gm4908
ENSMUSG00000020275	-0.586245	4.75553	6.6394	0.0168839	0.494083	19696	protein_coding	Rel
ENSMUSG00000098162	1.90791	-0.329121	6.33473	0.0168963	0.494083	NA	pseudogene	Gm26976
ENSMUSG00000004187	-0.98366	1.42827	6.33425	0.0169001	0.494083	16581	protein_coding	Kifc2
ENSMUSG00000020329	-0.485927	5.10608	6.33183	0.0169194	0.494349	216151	protein_coding	Polrmt
ENSMUSG00000072501	-0.467005	6.01499	6.33049	0.0169301	0.494366	239510	protein_coding	Phf20l1
ENSMUSG00000018293	0.399422	9.16754	6.32082	0.0170073	0.496028	18643	protein_coding	Pfn1
ENSMUSG00000017713	-1.21809	0.829752	6.31844	0.0170264	0.496289	71776	protein_coding	Tha1
ENSMUSG00000016427	0.505839	5.79422	6.37301	0.0170665	0.497158	54405	protein_coding	Ndufa1
ENSMUSG00000085379	0.939898	1.59968	6.3106	0.0170894	0.497421	NA	processed_transcript	2310058D17Rik
ENSMUSG00000037892	0.481293	6.35755	6.30623	0.0171246	0.497421	73173	protein_coding	Pcdh18
ENSMUSG00000030768	-0.503703	5.70225	6.33814	0.0171263	0.497421	68897	protein_coding	Disp1
ENSMUSG00000019210	0.438214	7.85073	6.30534	0.0171318	0.497421	11973	protein_coding	Atp6v1e1
ENSMUSG00000037070	-0.564935	3.69867	6.30489	0.0171354	0.497421	19656	protein_coding	Rbmxl1
ENSMUSG00000072789	1.94429	-0.301587	6.30474	0.0171366	0.497421	NA	pseudogene	Gm10420
ENSMUSG00000044287	-3.58154	-1.27258	6.30056	0.0171704	0.498017	234700	protein_coding	Nrn1l
ENSMUSG00000028194	0.49247	5.8094	6.29877	0.017185	0.498017	69219	protein_coding	Ddah1
ENSMUSG00000048458	-1.40602	0.44761	6.29842	0.0171878	0.498017	109050	protein_coding	Fam212b
ENSMUSG00000033083	-0.512129	4.66886	6.29682	0.0172007	0.498097	210789	protein_coding	Tbc1d4
ENSMUSG00000053799	0.518816	4.58468	6.29031	0.0172536	0.499331	107371	protein_coding	Exoc6
ENSMUSG00000029994	0.420717	7.7693	6.28224	0.0173194	0.500512	11746	protein_coding	Anxa4
ENSMUSG00000040651	-0.539146	5.27942	6.45493	0.0173218	0.500512	218850	protein_coding	D14Abb1e
ENSMUSG00000037151	-0.490261	4.91253	6.28153	0.0173252	0.500512	216011	protein_coding	Lrrc20
ENSMUSG00000020063	-0.467962	5.58049	6.27901	0.0173458	0.500812	93759	protein_coding	Sirt1
ENSMUSG00000021256	1.20456	0.831345	6.2712	0.0174099	0.502364	238328	protein_coding	Vash1
ENSMUSG00000039208	0.442118	7.46577	6.26501	0.0174608	0.503331	210029	protein_coding	Metrnl
ENSMUSG00000043587	-0.468512	5.50205	6.26462	0.017464	0.503331	235534	protein_coding	Acpl2
ENSMUSG00000024614	0.439498	7.33728	6.25986	0.0175033	0.504107	67988	protein_coding	Tmx3
ENSMUSG00000059834	-0.483658	5.18312	6.25885	0.0175116	0.504107	67161	protein_coding	Sclt1
ENSMUSG00000020883	-0.451803	6.90201	6.25581	0.0175368	0.504278	72194	protein_coding	Fbxl20
ENSMUSG00000037096	0.501881	4.65059	6.25564	0.0175382	0.504278	NA	pseudogene	Gm9762
ENSMUSG00000034744	0.477612	5.65745	6.24948	0.0175893	0.50537	56174	protein_coding	Nagk
ENSMUSG00000031862	-0.452196	6.24047	6.24856	0.0175969	0.50537	170759	protein_coding	Atp13a1
ENSMUSG00000032966	0.421474	8.02438	6.24171	0.017654	0.506711	14225	protein_coding	Fkbp1a
ENSMUSG00000039497	-0.457588	6.26526	6.23961	0.0176715	0.506916	212898	protein_coding	Dse
ENSMUSG00000094852	1.18039	0.861068	6.23751	0.017689	0.507046	NA	pseudogene	Gm9034
ENSMUSG00000028268	0.77355	2.34838	6.23658	0.0176968	0.507046	55932	protein_coding	Gbp3
ENSMUSG00000087385	-0.790124	2.32833	6.23333	0.017724	0.507526	433752	protein_coding	AA415398
ENSMUSG00000048490	-0.548597	5.14268	6.43545	0.0177416	0.507734	268903	protein_coding	Nrip1
ENSMUSG00000046731	0.533839	4.22221	6.22288	0.0178118	0.508923	216858	protein_coding	Kctd11
ENSMUSG00000056629	0.563197	6.41701	6.70988	0.0178205	0.508923	14227	protein_coding	Fkbp2
ENSMUSG00000027994	0.496538	5.35647	6.22061	0.0178309	0.508923	66815	protein_coding	Ccdc109b
ENSMUSG00000098177	1.47406	0.234468	6.22036	0.0178331	0.508923	NA	pseudogene	Gm4823
ENSMUSG00000026078	0.477979	6.44066	6.22008	0.0178354	0.508923	68833	protein_coding	Pdcl3
ENSMUSG00000030704	0.415499	7.77094	6.21847	0.017849	0.509014	19346	protein_coding	Rab6a
ENSMUSG00000041632	-0.499962	4.4995	6.21131	0.0179095	0.510442	218506	protein_coding	Mrps27
ENSMUSG00000053746	0.557263	4.46785	6.31037	0.0179358	0.510893	329384	protein_coding	Ptrh1
ENSMUSG00000004748	-2.67822	-0.855441	6.20203	0.0179884	0.512091	67900	protein_coding	Mtfp1
ENSMUSG00000073591	0.612016	3.3537	6.19576	0.0180418	0.513311	93893	protein_coding	Pcdhb22
ENSMUSG00000036246	-0.509484	4.92447	6.18512	0.0181329	0.515604	78816	protein_coding	Gmip
ENSMUSG00000039428	0.494979	4.76767	6.17989	0.0181779	0.516582	72759	protein_coding	Tmem135
ENSMUSG00000087222	1.12806	1.02986	6.17636	0.0182083	0.517044	NA	processed_transcript	E030042O20Rik
ENSMUSG00000001518	-0.481359	4.98634	6.17449	0.0182244	0.517044	101142	protein_coding	Itfg2
ENSMUSG00000000058	0.462073	5.65348	6.17432	0.0182259	0.517044	12390	protein_coding	Cav2
ENSMUSG00000069379	0.607371	3.40827	6.16887	0.018273	0.518079	NA	protein_coding	Gm4950
ENSMUSG00000030685	-0.570482	3.6212	6.16563	0.0183011	0.518574	233877	protein_coding	Kctd13
ENSMUSG00000041774	-0.681051	2.79525	6.16049	0.0183458	0.519538	69101	protein_coding	Ydjc
ENSMUSG00000023026	-0.70271	5.23766	7.20342	0.0184672	0.522369	239667	protein_coding	Dip2b
ENSMUSG00000028211	-0.49229	4.95196	6.14123	0.0185141	0.52338	60599	protein_coding	Trp53inp1
ENSMUSG00000020547	-0.46893	5.78244	6.14006	0.0185243	0.52338	66912	protein_coding	Bzw2
ENSMUSG00000082836	0.692321	2.79523	6.13793	0.018543	0.523605	NA	pseudogene	Gm13612
ENSMUSG00000080870	1.31804	0.538786	6.13553	0.0185642	0.523898	NA	pseudogene	Gm14111
ENSMUSG00000036299	0.531578	5.28686	6.28499	0.0187012	0.52746	407819	protein_coding	BC031181
ENSMUSG00000051146	0.681498	2.835	6.11671	0.0187308	0.52799	73047	protein_coding	Camk2n2
ENSMUSG00000028973	-0.52286	4.15065	6.10989	0.0187916	0.529398	74610	protein_coding	Abcb8
ENSMUSG00000031792	-0.471224	5.21988	6.10312	0.0188521	0.530796	101985	protein_coding	Usb1
ENSMUSG00000037884	-5.34389	-1.68636	6.11961	0.0188822	0.531273	NA	lincRNA	1700017G19Rik
ENSMUSG00000002831	0.731913	2.56717	6.0988	0.0188908	0.531273	57435	protein_coding	Plin4
ENSMUSG00000079355	1.58455	0.143078	6.09508	0.0189242	0.53183	252837	protein_coding	Ackr4
ENSMUSG00000007041	0.421108	8.53341	6.10472	0.0189324	0.53183	114584	protein_coding	Clic1
ENSMUSG00000029561	0.572718	3.79996	6.08987	0.0189712	0.532603	23962	protein_coding	Oasl2
ENSMUSG00000000223	-1.09523	1.08612	6.0887	0.0189818	0.532603	13497	protein_coding	Drp2
ENSMUSG00000024130	-0.56684	4.07684	6.12721	0.0190152	0.532709	27410	protein_coding	Abca3
ENSMUSG00000076437	0.508486	7.11776	6.38668	0.0190208	0.532709	72657	protein_coding	2700094K13Rik
ENSMUSG00000031891	-5.34606	-1.68613	6.10183	0.0190415	0.532709	15484	protein_coding	Hsd11b2
ENSMUSG00000039349	-5.34606	-1.68613	6.10183	0.0190415	0.532709	226777	protein_coding	C130074G19Rik
ENSMUSG00000025069	0.987637	1.56085	6.08049	0.019056	0.532709	68214	protein_coding	Gsto2
ENSMUSG00000019158	0.525207	5.13151	6.18686	0.0190608	0.532709	69094	protein_coding	Tmem160
ENSMUSG00000041189	0.876981	1.78185	6.07983	0.019062	0.532709	11443	protein_coding	Chrnb1
ENSMUSG00000021994	-0.484519	5.3977	6.07529	0.0191031	0.533382	22418	protein_coding	Wnt5a
ENSMUSG00000066800	-0.574265	3.76118	6.07019	0.0191496	0.534091	24014	protein_coding	Rnasel
ENSMUSG00000022031	-0.447985	6.56101	6.06957	0.0191552	0.534091	74195	protein_coding	Elp3
ENSMUSG00000019102	0.704371	2.62466	6.06392	0.0192068	0.535161	11670	protein_coding	Aldh3a1
ENSMUSG00000058056	-0.442879	7.23729	6.06297	0.0192155	0.535161	72333	protein_coding	Palld
ENSMUSG00000098016	1.15485	0.888497	6.06084	0.019235	0.535375	NA	pseudogene	Gm9211
ENSMUSG00000030035	0.488502	4.64361	6.05973	0.0192452	0.535375	22377	protein_coding	Wbp1
ENSMUSG00000032842	-0.59508	3.39883	6.05745	0.019266	0.53565	224814	protein_coding	Abcc10
ENSMUSG00000019804	0.406677	8.4393	6.05575	0.0192817	0.53578	54198	protein_coding	Snx3
ENSMUSG00000039328	-0.855339	1.89891	6.04115	0.0194162	0.53921	68867	protein_coding	Rnf122
ENSMUSG00000002343	-0.497503	4.50718	6.03158	0.0195049	0.540631	76813	protein_coding	Armc6
ENSMUSG00000070462	0.46024	5.74377	6.03086	0.0195117	0.540631	80889	protein_coding	Mesdc1
ENSMUSG00000042320	-0.868912	1.8701	6.02881	0.0195307	0.540853	73422	protein_coding	Prox2
ENSMUSG00000082186	1.00812	1.35795	6.02722	0.0195455	0.540955	NA	pseudogene	Gm12403
ENSMUSG00000048782	0.425089	7.33484	6.02115	0.0196021	0.541487	233752	protein_coding	Insc
ENSMUSG00000098169	1.63924	-0.019163	6.02024	0.0196107	0.541487	NA	pseudogene	Gm5205
ENSMUSG00000057000	-5.34823	-1.68591	6.03859	0.0196202	0.541487	245610	protein_coding	Nxf3
ENSMUSG00000073555	-5.34823	-1.68591	6.03859	0.0196202	0.541487	240327	protein_coding	Gm4951
ENSMUSG00000019970	-0.501815	4.71602	6.01606	0.0196497	0.541994	20393	protein_coding	Sgk1
ENSMUSG00000072949	-0.610059	3.62898	6.06719	0.0196716	0.541994	26897	protein_coding	Acot1
ENSMUSG00000030335	0.507459	5.17002	6.05431	0.0196719	0.541994	66493	protein_coding	Mrpl51
ENSMUSG00000074733	-0.543698	4.2594	6.02326	0.0196867	0.542065	NA	processed_transcript	5830428H23Rik
ENSMUSG00000052504	0.478298	5.56368	6.01106	0.0196967	0.542065	13837	protein_coding	Epha3
ENSMUSG00000028229	0.667012	2.96961	6.00772	0.019728	0.542583	66302	protein_coding	Rmdn1
ENSMUSG00000065226	-5.33954	-1.68682	6.02394	0.019757	0.542583	NA	snoRNA	Gm25791
ENSMUSG00000079426	0.438001	7.34417	6.00433	0.01976	0.542583	68089	protein_coding	Arpc4
ENSMUSG00000070871	0.543088	3.77263	5.99874	0.0198128	0.543727	227210	protein_coding	Ccnyl1
ENSMUSG00000082192	0.941832	1.65141	5.99442	0.0198537	0.544542	NA	pseudogene	Gm14719
ENSMUSG00000052419	0.545236	4.86526	6.17172	0.0198711	0.544567	NA	protein_coding	2610001J05Rik
ENSMUSG00000021495	-0.472857	5.12111	5.98704	0.0199238	0.545545	212483	protein_coding	Fam193b
ENSMUSG00000073565	-2.04545	-0.53431	5.98509	0.0199423	0.545745	71373	protein_coding	Prr16
ENSMUSG00000023087	0.495857	4.69994	5.9838	0.0199546	0.545776	12457	protein_coding	Ccrn4l
ENSMUSG00000031523	-0.520973	6.89886	6.33559	0.0199892	0.546283	50768	protein_coding	Dlc1
ENSMUSG00000036766	1.10281	1.05573	5.97951	0.0199955	0.546283	227325	protein_coding	Dner
ENSMUSG00000030019	0.445497	6.27989	5.97623	0.0200269	0.546798	101358	protein_coding	Fbxl14
ENSMUSG00000062963	0.46942	7.69758	6.15976	0.0200368	0.546798	66155	protein_coding	Ufc1
ENSMUSG00000003228	-0.643224	3.00113	5.97015	0.0200852	0.547812	14773	protein_coding	Grk5
ENSMUSG00000042607	0.951906	1.5322	5.9673	0.0201125	0.54825	65255	protein_coding	Asb4
ENSMUSG00000024989	0.448435	5.92166	5.95567	0.0202246	0.551	74107	protein_coding	Cep55
ENSMUSG00000032757	0.470059	5.65275	5.95407	0.0202401	0.551114	12068	protein_coding	Bet1
ENSMUSG00000005718	-0.501056	4.77012	5.94296	0.0203479	0.553394	83383	protein_coding	Tfap4
ENSMUSG00000085196	2.95296	-1.10122	5.94288	0.0203486	0.553394	NA	processed_transcript	Gm14963
ENSMUSG00000003573	-0.433405	6.59569	5.94193	0.0203579	0.553394	26558	protein_coding	Homer3
ENSMUSG00000021785	-0.468212	5.10146	5.93668	0.0204091	0.554479	59007	protein_coding	Ngly1
ENSMUSG00000023791	0.521242	4.64001	5.95857	0.0204386	0.554971	72084	protein_coding	Pigx
ENSMUSG00000004936	0.423154	7.07388	5.92567	0.0205169	0.556787	26395	protein_coding	Map2k1
ENSMUSG00000067567	-0.501468	4.31967	5.92176	0.0205554	0.55752	70315	protein_coding	Hdac8
ENSMUSG00000026923	-0.596761	4.04435	6.11609	0.0205724	0.557673	18128	protein_coding	Notch1
ENSMUSG00000042570	-0.453767	5.58278	5.91792	0.0205932	0.557907	70427	protein_coding	Mier2
ENSMUSG00000032180	0.469061	6.07489	5.91683	0.0206039	0.557907	17083	protein_coding	Tmed1
ENSMUSG00000020513	0.568713	3.57703	5.912	0.0206517	0.558634	56427	protein_coding	Tubd1
ENSMUSG00000059658	0.519754	4.23964	5.9118	0.0206537	0.558634	NA	pseudogene	Gm16379
ENSMUSG00000003934	-1.30392	0.61974	5.90825	0.0206888	0.559274	13643	protein_coding	Efnb3
ENSMUSG00000031864	-0.459405	5.29042	5.90575	0.0207136	0.559325	70885	protein_coding	Ints10
ENSMUSG00000086965	-0.924909	1.65226	5.90297	0.0207412	0.559761	NA	protein_coding	Gm16314
ENSMUSG00000001983	-0.545042	3.88458	5.8993	0.0207777	0.560435	70207	protein_coding	Taco1
ENSMUSG00000035245	0.507864	4.29735	5.89807	0.0207899	0.560455	101351	protein_coding	Eogt
ENSMUSG00000074182	0.453145	6.16248	5.89499	0.0208207	0.560974	229937	protein_coding	Znhit6
ENSMUSG00000021978	-0.447518	6.41641	5.89186	0.0208519	0.561079	54616	protein_coding	Extl3
ENSMUSG00000041959	0.461205	8.05686	6.10084	0.0208556	0.561079	20194	protein_coding	S100a10
ENSMUSG00000098143	1.67349	-0.0987112	5.89115	0.0208591	0.561079	NA	pseudogene	Gm26937
ENSMUSG00000025790	0.949568	1.5055	5.88882	0.0208824	0.561397	108116	protein_coding	Slco3a1
ENSMUSG00000095600	2.34865	-0.809317	5.88523	0.0209183	0.562052	NA	pseudogene	Gm9457
ENSMUSG00000045435	0.483104	5.20776	5.88334	0.0209373	0.562253	212090	protein_coding	Tmem60
ENSMUSG00000054910	-5.33737	-1.68705	5.89889	0.0209677	0.56245	NA	processed_transcript	4931415C17Rik
ENSMUSG00000094845	-5.33737	-1.68705	5.89889	0.0209677	0.56245	100503361	protein_coding	Tmem95
ENSMUSG00000046691	-0.418695	7.12367	5.87242	0.0210473	0.564275	214987	protein_coding	Chtf8
ENSMUSG00000036712	-0.437885	6.59641	5.86783	0.0210936	0.565208	74256	protein_coding	Cyld
ENSMUSG00000040818	-0.503593	4.52877	5.86523	0.02112	0.565604	211922	protein_coding	Dennd6a
ENSMUSG00000020255	-0.436675	6.33991	5.85906	0.0211827	0.56697	28109	protein_coding	D10Wsu102e
ENSMUSG00000072893	-0.773467	2.56797	5.96644	0.0212148	0.56752	NA	processed_transcript	4933439C10Rik
ENSMUSG00000085492	-2.42818	-0.72927	5.86923	0.0212387	0.567847	NA	processed_transcript	Trmt61b
ENSMUSG00000075266	0.510344	4.37711	5.85194	0.0212552	0.567977	66311	protein_coding	Cenpw
ENSMUSG00000039089	-0.615301	3.15731	5.84967	0.0212784	0.568285	237339	protein_coding	L3mbtl3
ENSMUSG00000025204	0.557747	6.78532	6.41457	0.0212981	0.568305	67264	protein_coding	Ndufb8
ENSMUSG00000035199	0.423481	7.13236	5.84732	0.0213024	0.568305	65106	protein_coding	Arl6ip5
ENSMUSG00000098080	0.991741	1.25541	5.84358	0.0213407	0.569015	NA	pseudogene	Gm5732
ENSMUSG00000019854	-0.457554	5.52178	5.8303	0.0214773	0.572344	19707	protein_coding	Reps1
ENSMUSG00000022884	-0.414962	7.31469	5.82361	0.0215465	0.573682	13682	protein_coding	Eif4a2
ENSMUSG00000055053	-0.45917	7.85248	5.99928	0.021551	0.573682	18029	protein_coding	Nfic
ENSMUSG00000035211	-1.65437	-0.0755196	5.81756	0.0216092	0.574918	446101	protein_coding	Xrra1
ENSMUSG00000083831	1.48985	0.166506	5.81615	0.0216239	0.574996	NA	pseudogene	Gm14248
ENSMUSG00000075520	5.35537	-1.68645	5.82869	0.0216826	0.575697	NA	protein_coding	Gm13318
ENSMUSG00000032547	0.393326	8.30034	5.80956	0.0216925	0.575697	20187	protein_coding	Ryk
ENSMUSG00000037788	0.437431	6.59437	5.8092	0.0216963	0.575697	232023	protein_coding	Vopp1
ENSMUSG00000070291	-1.24581	0.586049	5.80729	0.0217163	0.575697	100048658	protein_coding	Ddx43
ENSMUSG00000070564	-0.848254	1.94241	5.80683	0.0217211	0.575697	243967	protein_coding	Ntn5
ENSMUSG00000027075	-0.916244	1.59154	5.80135	0.0217784	0.576902	72401	protein_coding	Slc43a1
ENSMUSG00000024072	0.421534	7.60961	5.79789	0.0218147	0.577551	67864	protein_coding	Yipf4
ENSMUSG00000029381	0.88072	1.82328	5.79621	0.0218323	0.577704	27428	protein_coding	Shroom3
ENSMUSG00000098242	0.941401	1.45234	5.79288	0.0218674	0.578319	NA	pseudogene	Gm26929
ENSMUSG00000032394	-2.54383	-0.949642	5.78989	0.0218989	0.578838	19289	protein_coding	Igdcc3
ENSMUSG00000030189	0.383436	8.54721	5.78602	0.0219397	0.579602	56449	protein_coding	Ybx3
ENSMUSG00000055943	0.430902	6.91897	5.78033	0.0219999	0.580565	73024	protein_coding	Emc7
ENSMUSG00000038954	-0.629216	3.15483	5.77873	0.0220169	0.580677	109115	protein_coding	Supt3
ENSMUSG00000034675	-0.433029	6.37684	5.77746	0.0220304	0.580677	56320	protein_coding	Dbn1
ENSMUSG00000098091	0.754305	2.22982	5.77531	0.0220532	0.580677	NA	pseudogene	Gm16470
ENSMUSG00000007987	0.496357	5.14657	5.80183	0.0220575	0.580677	67286	protein_coding	Rabl5
ENSMUSG00000053158	-0.55117	3.67941	5.77432	0.0220637	0.580677	14159	protein_coding	Fes
ENSMUSG00000074457	0.593886	5.32244	6.32459	0.0220949	0.581185	67860	protein_coding	S100a16
ENSMUSG00000036106	-0.927844	2.11002	6.0527	0.0221792	0.583087	109270	protein_coding	Prr5
ENSMUSG00000001313	0.474732	5.38238	5.75545	0.0222652	0.585035	11858	protein_coding	Rnd2
ENSMUSG00000021671	-0.484885	4.43463	5.75418	0.022279	0.585081	67463	protein_coding	Poc5
ENSMUSG00000019054	0.477595	7.01187	5.91942	0.0223129	0.585657	66437	protein_coding	Fis1
ENSMUSG00000021577	-0.412277	7.26334	5.74304	0.022399	0.5876	66945	protein_coding	Sdha
ENSMUSG00000026095	0.527814	4.34791	5.76102	0.0224709	0.58917	70396	protein_coding	Asnsd1
ENSMUSG00000060336	-0.922115	1.55245	5.73445	0.022492	0.589255	245174	protein_coding	Zfp937
ENSMUSG00000053560	0.450527	6.00018	5.7338	0.0224991	0.589255	15936	protein_coding	Ier2
ENSMUSG00000019732	-0.760857	2.15865	5.73276	0.0225104	0.589255	73316	protein_coding	Calr3
ENSMUSG00000030790	0.546832	4.07413	5.75163	0.0225722	0.590357	11535	protein_coding	Adm
ENSMUSG00000083258	-0.533143	3.76514	5.72589	0.0225851	0.590357	NA	pseudogene	Gm5939
ENSMUSG00000074553	0.733968	2.43767	5.72555	0.0225888	0.590357	NA	pseudogene	Gm10713
ENSMUSG00000021520	0.689566	5.03045	6.68046	0.0226174	0.590788	67530	protein_coding	Uqcrb
ENSMUSG00000031568	-0.435251	6.15335	5.72067	0.0226421	0.590934	192174	protein_coding	Rwdd4a
ENSMUSG00000097729	0.758634	2.15853	5.72021	0.0226472	0.590934	NA	lincRNA	2310015A10Rik
ENSMUSG00000079037	0.400394	7.77039	5.71866	0.0226641	0.59106	19122	protein_coding	Prnp
ENSMUSG00000041548	0.51135	4.02691	5.71707	0.0226815	0.591197	80888	protein_coding	Hspb8
ENSMUSG00000020319	-0.585134	3.3186	5.71302	0.022726	0.59204	216560	protein_coding	Wdpcp
ENSMUSG00000043183	-0.63336	3.11058	5.70986	0.0227606	0.592493	319719	protein_coding	Simc1
ENSMUSG00000030101	0.426731	6.67437	5.70922	0.0227677	0.592493	58911	protein_coding	Sumf1
ENSMUSG00000021572	-0.652871	2.8946	5.70489	0.0228154	0.592959	74470	protein_coding	Cep72
ENSMUSG00000098050	1.46446	0.147168	5.70353	0.0228304	0.592959	NA	pseudogene	Gm5345
ENSMUSG00000028557	0.41842	7.03131	5.7019	0.0228483	0.592959	29864	protein_coding	Rnf11
ENSMUSG00000022761	-0.428376	6.64377	5.70111	0.0228571	0.592959	66863	protein_coding	Lztr1
ENSMUSG00000020368	0.350305	9.99258	5.70009	0.0228683	0.592959	12330	protein_coding	Canx
ENSMUSG00000053687	1.5666	0.0304637	5.69895	0.022881	0.592959	319446	protein_coding	Dpep2
ENSMUSG00000021822	-0.482191	4.53141	5.69879	0.0228828	0.592959	18792	protein_coding	Plau
ENSMUSG00000027602	0.458321	6.30913	5.6969	0.0229037	0.593185	66734	protein_coding	Map1lc3a
ENSMUSG00000042228	0.454891	5.4078	5.69534	0.022921	0.593187	17096	protein_coding	Lyn
ENSMUSG00000023235	-0.759006	2.18603	5.6947	0.022928	0.593187	20300	protein_coding	Ccl25
ENSMUSG00000039879	-0.462905	5.88392	5.69275	0.0229496	0.59343	380629	protein_coding	Heca
ENSMUSG00000006850	-0.591156	3.27758	5.69117	0.0229672	0.593572	71983	protein_coding	Tmco6
ENSMUSG00000030895	-1.57724	-0.0238481	5.68838	0.0229982	0.594058	15458	protein_coding	Hpx
ENSMUSG00000034035	2.0533	-0.566461	5.68639	0.0230203	0.594313	622665	protein_coding	Ccdc17
ENSMUSG00000074505	1.45114	2.26144	7.61739	0.0230842	0.595649	270120	protein_coding	Fat3
ENSMUSG00000063415	-0.70959	2.41853	5.67505	0.023147	0.596704	232174	protein_coding	Cyp26b1
ENSMUSG00000027835	0.517118	4.2053	5.67446	0.0231536	0.596704	56426	protein_coding	Pdcd10
ENSMUSG00000021975	-0.487473	4.57513	5.6727	0.0231733	0.596704	210925	protein_coding	Ints9
ENSMUSG00000025353	0.461673	5.1155	5.67263	0.023174	0.596704	66844	protein_coding	Ormdl2
ENSMUSG00000032611	2.3421	-0.811733	5.6654	0.0232553	0.598481	112418	protein_coding	1700102P08Rik
ENSMUSG00000021242	0.399134	8.86918	5.67723	0.0233926	0.601417	67963	protein_coding	Npc2
ENSMUSG00000020949	0.467368	6.23221	5.69091	0.0233941	0.601417	30795	protein_coding	Fkbp3
ENSMUSG00000038888	-0.601579	3.59274	5.72018	0.0234562	0.602698	233189	protein_coding	Ctu1
ENSMUSG00000082588	-1.56788	0.0752128	5.64582	0.0234768	0.602822	NA	pseudogene	Gm15443
ENSMUSG00000081907	1.37772	0.317704	5.64504	0.0234858	0.602822	NA	pseudogene	Gm13731
ENSMUSG00000022108	0.370846	9.0223	5.64286	0.0235106	0.603141	16432	protein_coding	Itm2b
ENSMUSG00000032186	-0.599959	3.15961	5.63954	0.0235485	0.603796	50876	protein_coding	Tmod2
ENSMUSG00000021947	-0.526694	4.13096	5.63782	0.0235681	0.603982	68631	protein_coding	Cryl1
ENSMUSG00000033885	-0.468928	4.68579	5.63532	0.0235966	0.604396	218699	protein_coding	Pxk
ENSMUSG00000082985	2.88272	-1.15348	5.62555	0.0237086	0.606276	NA	pseudogene	Gm14042
ENSMUSG00000042510	-0.921863	1.52559	5.62392	0.0237274	0.606276	212439	protein_coding	AA986860
ENSMUSG00000043099	-2.90605	-1.1012	5.62362	0.0237309	0.606276	15248	protein_coding	Hic1
ENSMUSG00000063245	-2.90605	-1.1012	5.62362	0.0237309	0.606276	NA	protein_coding	Gm13248
ENSMUSG00000085415	-1.1719	0.801391	5.62351	0.0237322	0.606276	NA	processed_transcript	Gm12060
ENSMUSG00000022779	-0.443403	5.69619	5.61634	0.0238148	0.608068	21976	protein_coding	Top3b
ENSMUSG00000043889	0.451268	5.28449	5.61138	0.0238721	0.609214	NA	pseudogene	Gm8399
ENSMUSG00000044034	2.16459	-0.686395	5.60761	0.0239159	0.610011	208990	protein_coding	Npb
ENSMUSG00000021474	-0.431476	6.11947	5.60571	0.0239379	0.610255	14057	protein_coding	Sfxn1
ENSMUSG00000024759	-0.428117	8.19523	5.69189	0.0240281	0.611421	109168	protein_coding	Atl3
ENSMUSG00000034349	0.352296	9.64873	5.59706	0.0240387	0.611421	70099	protein_coding	Smc4
ENSMUSG00000020873	0.432499	6.36908	5.59697	0.0240398	0.611421	110172	protein_coding	Slc35b1
ENSMUSG00000020334	-0.891648	1.551	5.59681	0.0240416	0.611421	30805	protein_coding	Slc22a4
ENSMUSG00000052981	0.63843	2.88582	5.5964	0.0240463	0.611421	76980	protein_coding	Ube2ql1
ENSMUSG00000097183	0.590007	3.38452	5.58969	0.0241248	0.612779	NA	lincRNA	Gm17501
ENSMUSG00000053684	-0.497495	4.10668	5.5874	0.0241517	0.613143	270802	protein_coding	BC048403
ENSMUSG00000075415	-0.451738	5.54266	5.58601	0.024168	0.613236	14269	protein_coding	Fnbp1
ENSMUSG00000037465	0.442174	5.46026	5.58412	0.0241903	0.613437	21847	protein_coding	Klf10
ENSMUSG00000030276	-0.814327	1.8701	5.58309	0.0242024	0.613437	101100	protein_coding	Ttll3
ENSMUSG00000022676	-0.431397	6.2476	5.58117	0.0242249	0.613437	20583	protein_coding	Snai2
ENSMUSG00000037012	0.422798	8.1868	5.64952	0.0242477	0.613437	15275	protein_coding	Hk1
ENSMUSG00000015944	-0.457984	5.14642	5.57835	0.0242582	0.613437	80909	protein_coding	Gatsl2
ENSMUSG00000030894	0.443039	7.54945	5.66359	0.024261	0.613437	12751	protein_coding	Tpp1
ENSMUSG00000021918	-0.526711	4.00397	5.5776	0.024267	0.613437	23955	protein_coding	Nek4
ENSMUSG00000037363	-1.00937	1.61324	5.75177	0.0242866	0.613437	270035	protein_coding	Letm2
ENSMUSG00000029298	1.33809	0.866791	5.84012	0.0243118	0.613437	236573	protein_coding	Gbp9
ENSMUSG00000034574	-0.551557	4.10693	5.65581	0.0243293	0.613437	208846	protein_coding	Daam1
ENSMUSG00000006494	0.385312	8.10672	5.57166	0.0243371	0.613437	228026	protein_coding	Pdk1
ENSMUSG00000038668	0.452238	5.69313	5.57115	0.0243432	0.613437	14745	protein_coding	Lpar1
ENSMUSG00000036292	-0.943027	1.61349	5.59423	0.0243465	0.613437	207798	protein_coding	Gramd1c
ENSMUSG00000035934	0.834864	1.86982	5.57041	0.0243519	0.613437	208076	protein_coding	Pknox2
ENSMUSG00000028469	-0.444867	5.92089	5.56876	0.0243714	0.613612	230103	protein_coding	Npr2
ENSMUSG00000035944	-0.77649	2.24211	5.55717	0.0245092	0.616762	239570	protein_coding	Ttc38
ENSMUSG00000025035	0.447372	6.23871	5.55436	0.0245428	0.616966	56350	protein_coding	Arl3
ENSMUSG00000023191	-0.433217	6.03514	5.55417	0.024545	0.616966	14789	protein_coding	Leprel2
ENSMUSG00000032528	-1.21586	0.618651	5.55024	0.024592	0.617516	22354	protein_coding	Vipr1
ENSMUSG00000028689	0.516619	4.07714	5.54887	0.0246083	0.617516	68394	protein_coding	Ccdc163
ENSMUSG00000043510	0.505901	4.07531	5.54831	0.0246151	0.617516	100900	protein_coding	Hscb
ENSMUSG00000032109	-0.637384	3.07602	5.54532	0.0246509	0.617981	270151	protein_coding	Nlrx1
ENSMUSG00000066148	-0.459031	5.67779	5.54465	0.024659	0.617981	70052	protein_coding	Prpf4
ENSMUSG00000098200	1.10614	0.901221	5.54216	0.0246888	0.618094	NA	pseudogene	Gm7763
ENSMUSG00000021614	-0.532528	3.96415	5.53998	0.024715	0.618424	13003	protein_coding	Vcan
ENSMUSG00000028980	-0.488849	6.34619	5.71249	0.0247295	0.618424	100198	protein_coding	H6pd
ENSMUSG00000020707	-0.561648	3.45457	5.53791	0.02474	0.618424	71956	protein_coding	Rnf135
ENSMUSG00000035007	-0.444943	5.30458	5.53532	0.0247711	0.618885	217201	protein_coding	Rundc1
ENSMUSG00000058806	-0.480354	4.52636	5.53401	0.024787	0.618965	12817	protein_coding	Col13a1
ENSMUSG00000005510	0.465416	5.05257	5.5329	0.0248003	0.618981	68349	protein_coding	Ndufs3
ENSMUSG00000044364	0.992273	1.22545	5.53123	0.0248206	0.619171	108832	protein_coding	Tmem74b
ENSMUSG00000015804	0.465307	7.00313	5.66711	0.0249048	0.62012	66999	protein_coding	Med28
ENSMUSG00000031637	-1.65688	-0.0738432	5.52421	0.0249056	0.62012	67620	protein_coding	Lrp2bp
ENSMUSG00000024290	0.404345	7.28974	5.52254	0.0249259	0.62012	19877	protein_coding	Rock1
ENSMUSG00000064120	-0.489798	4.30626	5.52188	0.0249339	0.62012	56738	protein_coding	Mocs1
ENSMUSG00000032437	0.381553	8.31814	5.52009	0.0249556	0.62012	68292	protein_coding	Stt3b
ENSMUSG00000033444	-0.43496	7.03775	5.52002	0.0249564	0.62012	74392	protein_coding	Specc1l
ENSMUSG00000021302	-0.500819	4.20484	5.51207	0.0250533	0.622114	14593	protein_coding	Ggps1
ENSMUSG00000028737	-0.582123	3.32917	5.50249	0.0251706	0.624707	212647	protein_coding	Aldh4a1
ENSMUSG00000098173	1.32492	0.354987	5.49962	0.0252059	0.62493	NA	pseudogene	Gm26923
ENSMUSG00000020604	-0.645783	2.71949	5.4993	0.0252097	0.62493	74008	protein_coding	Arsg
ENSMUSG00000044197	0.480625	4.56552	5.49814	0.0252241	0.62493	80290	protein_coding	Gpr146
ENSMUSG00000049807	-0.419257	7.09955	5.49652	0.025244	0.62493	58996	protein_coding	Arhgap23
ENSMUSG00000056770	0.443364	6.07904	5.496	0.0252504	0.62493	52690	protein_coding	Setd3
ENSMUSG00000097941	0.879698	1.58827	5.49508	0.0252617	0.62493	NA	pseudogene	Gm8984
ENSMUSG00000038042	-0.481143	4.4492	5.49447	0.0252692	0.62493	218232	protein_coding	Ptpdc1
ENSMUSG00000027357	0.46626	5.20509	5.49161	0.0253044	0.625484	66586	protein_coding	Crls1
ENSMUSG00000020303	-0.558564	3.49435	5.48643	0.0253685	0.626057	20856	protein_coding	Stc2
ENSMUSG00000026049	0.547734	4.62792	5.71208	0.0253721	0.626057	75623	protein_coding	Tex30
ENSMUSG00000040327	-0.470104	4.57836	5.48519	0.0253838	0.626057	78309	protein_coding	Cul9
ENSMUSG00000046229	0.545699	6.0149	5.92171	0.0253918	0.626057	19018	protein_coding	Scand1
ENSMUSG00000003161	0.421394	6.86306	5.4793	0.025457	0.627348	109552	protein_coding	Sri
ENSMUSG00000039741	-0.57495	4.6728	5.84165	0.0254987	0.628057	268515	protein_coding	Bahcc1
ENSMUSG00000042207	-0.458014	6.2358	5.49887	0.0255173	0.628199	75605	protein_coding	Kdm5b
ENSMUSG00000029623	0.40552	7.90639	5.46511	0.0256339	0.630619	231887	protein_coding	Pdap1
ENSMUSG00000097537	0.846222	1.70099	5.46366	0.0256521	0.630619	NA	lincRNA	2610020C07Rik
ENSMUSG00000098019	1.07558	1.00208	5.46348	0.0256544	0.630619	NA	pseudogene	Gm2546
ENSMUSG00000047821	0.480048	4.39403	5.45316	0.025784	0.633159	94092	protein_coding	Trim16
ENSMUSG00000038250	0.428147	6.07043	5.452	0.0257986	0.633159	74841	protein_coding	Usp38
ENSMUSG00000031197	0.455924	7.05005	5.5641	0.025815	0.633159	22327	protein_coding	Vbp1
ENSMUSG00000074794	0.443646	5.27738	5.45018	0.0258216	0.633159	105171	protein_coding	Arrdc3
ENSMUSG00000026932	-0.449571	5.18113	5.4501	0.0258226	0.633159	67991	protein_coding	Nacc2
ENSMUSG00000022228	-0.442352	5.38864	5.44784	0.0258511	0.633407	432731	protein_coding	Zscan26
ENSMUSG00000006920	-0.435478	5.55669	5.44724	0.0258587	0.633407	14055	protein_coding	Ezh1
ENSMUSG00000034022	-0.41296	6.801	5.44403	0.0258993	0.633934	94230	protein_coding	Cpsf1
ENSMUSG00000006941	0.455451	5.84677	5.44257	0.0259178	0.633934	68969	protein_coding	Eif1b
ENSMUSG00000058794	-1.50163	0.0252858	5.44212	0.0259235	0.633934	18022	protein_coding	Nfe2
ENSMUSG00000087484	0.931446	1.39212	5.44144	0.0259321	0.633934	NA	processed_transcript	2900089D17Rik
ENSMUSG00000024862	-0.469544	4.85407	5.43841	0.0259706	0.634352	16594	protein_coding	Klc2
ENSMUSG00000042997	0.450867	5.81817	5.43677	0.0259915	0.634352	212114	protein_coding	Nhlrc3
ENSMUSG00000025085	-0.486889	4.61918	5.43625	0.025998	0.634352	226251	protein_coding	Ablim1
ENSMUSG00000096929	2.51327	-0.997205	5.436	0.0260012	0.634352	NA	lincRNA	A330023F24Rik
ENSMUSG00000017390	1.22315	0.537811	5.43443	0.0260211	0.63452	11676	protein_coding	Aldoc
ENSMUSG00000026421	0.373376	8.48191	5.42944	0.0260847	0.635754	13007	protein_coding	Csrp1
ENSMUSG00000045268	-0.698713	2.40012	5.42657	0.0261214	0.63633	195522	protein_coding	Zfp691
ENSMUSG00000097657	-0.466178	4.95188	5.42038	0.0262007	0.637943	NA	pseudogene	Gm7389
ENSMUSG00000033883	-0.503001	4.76722	5.48059	0.0262863	0.639703	241944	protein_coding	D3Ertd254e
ENSMUSG00000027276	0.520232	3.7812	5.41173	0.0263118	0.639703	16449	protein_coding	Jag1
ENSMUSG00000047554	0.475798	4.56808	5.41169	0.0263123	0.639703	233724	protein_coding	Tmem41b
ENSMUSG00000024513	0.400954	7.25025	5.41061	0.0263262	0.639722	17191	protein_coding	Mbd2
ENSMUSG00000059343	0.435894	5.63553	5.40293	0.0264255	0.641335	353204	protein_coding	Aldoart1
ENSMUSG00000097219	-2.99676	-1.04739	5.47883	0.0264647	0.641335	NA	lincRNA	Gm26551
ENSMUSG00000044080	0.645829	4.91803	6.14946	0.0264662	0.641335	20193	protein_coding	S100a1
ENSMUSG00000065990	0.450341	6.35322	5.41367	0.0264705	0.641335	66077	protein_coding	Aurkaip1
ENSMUSG00000042745	0.64268	2.94449	5.39935	0.0264717	0.641335	15901	protein_coding	Id1
ENSMUSG00000040945	-0.379678	8.15112	5.39893	0.0264772	0.641335	108911	protein_coding	Rcc2
ENSMUSG00000013698	0.39511	7.59754	5.39836	0.0264846	0.641335	18611	protein_coding	Pea15a
ENSMUSG00000040268	0.428555	6.01021	5.39294	0.0265551	0.642722	101476	protein_coding	Plekha1
ENSMUSG00000028044	0.472641	6.45222	5.52301	0.0265943	0.643218	54124	protein_coding	Cks1b
ENSMUSG00000032388	0.398216	7.44269	5.38934	0.0266019	0.643218	27965	protein_coding	Spg21
ENSMUSG00000060098	-0.430925	5.71043	5.38829	0.0266156	0.64323	214572	protein_coding	Prmt7
ENSMUSG00000055923	-0.510604	3.83589	5.38608	0.0266445	0.643609	231326	protein_coding	Aasdh
ENSMUSG00000095937	2.117	-0.723555	5.38436	0.026667	0.643834	NA	pseudogene	Gm12671
ENSMUSG00000066113	-0.65691	4.43847	6.07074	0.0266878	0.64386	77739	protein_coding	Adamtsl1
ENSMUSG00000087055	-5.19698	-1.76864	5.3981	0.0266944	0.64386	NA	sense_intronic	Gm11948
ENSMUSG00000026043	-0.391007	7.66916	5.38121	0.0267081	0.643871	12825	protein_coding	Col3a1
ENSMUSG00000016194	-5.19466	-1.76887	5.39445	0.0267419	0.644233	15483	protein_coding	Hsd11b1
ENSMUSG00000028341	-0.808154	2.13482	5.41777	0.0267627	0.644233	18124	protein_coding	Nr4a3
ENSMUSG00000037907	-0.444607	5.27336	5.3756	0.0267817	0.644372	268445	protein_coding	Ankrd13b
ENSMUSG00000040767	0.633795	5.44499	6.15413	0.0268307	0.645232	78372	protein_coding	Snrnp25
ENSMUSG00000004319	0.51091	5.08085	5.53041	0.0268453	0.645267	12725	protein_coding	Clcn3
ENSMUSG00000085016	5.21278	-1.76835	5.3793	0.0269404	0.646914	NA	processed_transcript	Gm11335
ENSMUSG00000088583	5.21278	-1.76835	5.3793	0.0269404	0.646914	NA	snRNA	Gm22965
ENSMUSG00000001755	-0.44675	4.97539	5.36143	0.0269685	0.647272	71743	protein_coding	Coasy
ENSMUSG00000031297	-1.23015	0.636794	5.35824	0.0270107	0.647965	11989	protein_coding	Slc7a3
ENSMUSG00000065336	3.4252	-1.39623	5.35072	0.0271107	0.649927	NA	snoRNA	Snora34
ENSMUSG00000009828	-0.487324	4.65717	5.35008	0.0271191	0.649927	56542	protein_coding	Ick
ENSMUSG00000038594	-0.869546	2.11098	5.53715	0.0271498	0.650342	100038725	protein_coding	Cep85l
ENSMUSG00000073647	-0.504013	4.38318	5.35252	0.0271922	0.650904	NA	pseudogene	Gm10557
ENSMUSG00000024953	0.440154	7.64983	5.47405	0.0271999	0.650904	54683	protein_coding	Prdx5
ENSMUSG00000037706	0.388819	7.77142	5.34252	0.02722	0.651066	12520	protein_coding	Cd81
ENSMUSG00000027071	-5.19234	-1.7691	5.34763	0.0273603	0.654101	228139	protein_coding	P2rx3
ENSMUSG00000027642	0.351359	9.24867	5.32879	0.0274043	0.654726	20014	protein_coding	Rpn2
ENSMUSG00000004268	0.443656	7.04729	5.40214	0.027415	0.654726	14791	protein_coding	Emg1
ENSMUSG00000027011	0.425418	6.81968	5.32712	0.0274267	0.654726	22193	protein_coding	Ube2e3
ENSMUSG00000006642	-2.36418	-0.771139	5.35034	0.0274917	0.655955	69852	protein_coding	Tcf23
ENSMUSG00000070526	-0.598272	2.99131	5.31955	0.027529	0.656524	27412	protein_coding	Peg12
ENSMUSG00000049164	-0.47616	5.00607	5.32245	0.0275477	0.656651	72672	protein_coding	Zfp518a
ENSMUSG00000034059	-0.890217	1.49871	5.31689	0.0275649	0.65674	241525	protein_coding	Ypel4
ENSMUSG00000040997	-0.426434	6.10362	5.30984	0.0276607	0.658368	105501	protein_coding	Abhd4
ENSMUSG00000025130	0.318321	11.2678	5.30936	0.0276672	0.658368	18453	protein_coding	P4hb
ENSMUSG00000037846	0.426605	6.23338	5.30805	0.0276851	0.658368	170799	protein_coding	Rtkn2
ENSMUSG00000056214	0.418264	6.48382	5.30707	0.0276985	0.658368	93737	protein_coding	Pard6g
ENSMUSG00000025429	1.11584	0.817597	5.3069	0.0277007	0.658368	19201	protein_coding	Pstpip2
ENSMUSG00000032334	-0.462504	4.49085	5.3048	0.0277294	0.658729	16949	protein_coding	Loxl1
ENSMUSG00000028845	-2.8305	-1.15544	5.30124	0.027778	0.659242	24084	protein_coding	Tekt2
ENSMUSG00000052477	-2.8305	-1.15544	5.30124	0.027778	0.659242	620078	protein_coding	C130026I21Rik
ENSMUSG00000025950	0.428556	6.0764	5.29834	0.0278176	0.65986	15926	protein_coding	Idh1
ENSMUSG00000019261	-0.438784	5.78525	5.29466	0.0278681	0.660736	270058	protein_coding	Map1s
ENSMUSG00000068747	0.503224	3.97558	5.29236	0.0278997	0.660918	20661	protein_coding	Sort1
ENSMUSG00000070056	-0.436246	5.37235	5.29146	0.0279121	0.660918	52065	protein_coding	Mfhas1
[truncated: 35,841 more rows]

## Sheet: Ocy454 Normcount KD Sp7
Gene	WT_Rep1	WT_Rep2	shSp7_Rep1	shSp7_Rep2	ENTREZID	GENEBIOTYPE	SYMBOL
ENSMUSG00000000003	-5.86	-5.86	-5.86	-5.86	54192	protein_coding	Pbsn
ENSMUSG00000000028	6.34578	6.39053	6.23449	6.41456	12544	protein_coding	Cdc45
ENSMUSG00000000031	-5.86	-5.86	-5.86	-5.86	NA	lincRNA	H19
ENSMUSG00000000037	1.4352	2.28383	2.26842	2.33522	107815	protein_coding	Scml2
ENSMUSG00000000049	-5.86	-5.86	-3.57529	-2.15913	11818	protein_coding	Apoh
ENSMUSG00000000056	6.32557	6.37856	6.76952	6.79174	67608	protein_coding	Narf
ENSMUSG00000000058	5.81149	5.91804	6.44897	6.53734	12390	protein_coding	Cav2
ENSMUSG00000000078	7.5186	7.50933	7.74046	7.71707	23849	protein_coding	Klf6
ENSMUSG00000000085	5.17592	5.04501	4.97981	5.10697	29871	protein_coding	Scmh1
ENSMUSG00000000088	6.01133	5.96522	5.76621	5.707	12858	protein_coding	Cox5a
ENSMUSG00000000093	3.98053	4.11666	3.78164	4.17527	21385	protein_coding	Tbx2
ENSMUSG00000000094	-5.86	-5.86	-5.86	-3.5377	21387	protein_coding	Tbx4
ENSMUSG00000000103	-5.86	-5.86	-5.86	-5.86	22768	protein_coding	Zfy2
ENSMUSG00000000120	0.444354	1.1606	-2.20259	-1.46724	18053	protein_coding	Ngfr
ENSMUSG00000000125	-5.86	-5.86	-5.86	-5.86	22415	protein_coding	Wnt3
ENSMUSG00000000126	2.11454	1.74185	2.47285	2.14609	216795	protein_coding	Wnt9a
ENSMUSG00000000127	5.90128	6.05219	6.40083	6.42037	14158	protein_coding	Fer
ENSMUSG00000000131	6.2869	6.4455	6.63468	6.71813	74204	protein_coding	Xpo6
ENSMUSG00000000134	6.01449	6.00002	6.0479	5.96423	209446	protein_coding	Tfe3
ENSMUSG00000000142	4.65882	4.76874	4.72726	4.71884	12006	protein_coding	Axin2
ENSMUSG00000000148	4.79733	4.93815	5.02483	5.16075	231841	protein_coding	Brat1
ENSMUSG00000000149	6.42509	6.49734	6.85094	6.85922	14673	protein_coding	Gna12
ENSMUSG00000000154	-5.86	-5.86	-5.86	-5.86	18400	protein_coding	Slc22a18
ENSMUSG00000000157	-5.86	-5.86	-5.86	-5.86	16415	protein_coding	Itgb2l
ENSMUSG00000000159	-2.1244	-5.86	-5.86	-5.86	72058	protein_coding	Igsf5
ENSMUSG00000000167	0.0102864	0.489175	0.503279	-0.13162	72614	protein_coding	Pih1d2
ENSMUSG00000000168	5.76535	5.87267	5.95482	5.97375	235339	protein_coding	Dlat
ENSMUSG00000000171	6.88044	6.83265	6.9777	6.95605	66925	protein_coding	Sdhd
ENSMUSG00000000182	-5.86	-5.86	-5.86	-5.86	64654	protein_coding	Fgf23
ENSMUSG00000000183	-5.86	-5.86	-5.86	-5.86	14177	protein_coding	Fgf6
ENSMUSG00000000184	3.87324	3.87905	4.21879	4.2813	12444	protein_coding	Ccnd2
ENSMUSG00000000194	6.18262	6.20777	6.43347	6.50378	277463	protein_coding	Gpr107
ENSMUSG00000000197	-5.86	-5.86	-5.86	-3.5377	338370	protein_coding	Nalcn
ENSMUSG00000000202	0.517442	0.416106	-2.20259	-0.367688	72014	protein_coding	Btbd17
ENSMUSG00000000204	-5.86	-5.86	-5.86	-5.86	20558	protein_coding	Slfn4
ENSMUSG00000000214	-5.86	-5.86	-5.86	-5.86	21823	protein_coding	Th
ENSMUSG00000000215	-5.86	-5.86	-5.86	-5.86	16334	protein_coding	Ins2
ENSMUSG00000000216	-5.86	-5.86	-5.86	-5.86	20278	protein_coding	Scnn1g
ENSMUSG00000000223	2.09079	1.80045	1.19171	0.85471	13497	protein_coding	Drp2
ENSMUSG00000000244	-2.6562	-3.53051	-5.86	-1.46724	27027	protein_coding	Tspan32
ENSMUSG00000000247	5.12421	4.9576	5.3654	5.03301	16870	protein_coding	Lhx2
ENSMUSG00000000248	-1.73669	-2.15084	-5.86	-5.86	70809	protein_coding	Clec2g
ENSMUSG00000000253	2.37268	2.47584	3.14054	2.89869	66355	protein_coding	Gmpr
ENSMUSG00000000263	-5.86	-5.86	-5.86	-5.86	14654	protein_coding	Glra1
ENSMUSG00000000266	5.64412	5.58667	5.96409	5.97533	23947	protein_coding	Mid2
ENSMUSG00000000275	6.42271	6.36285	6.37092	6.33307	217069	protein_coding	Trim25
ENSMUSG00000000276	3.76485	3.68276	3.8959	3.84264	56077	protein_coding	Dgke
ENSMUSG00000000278	9.26207	9.3427	9.2334	9.25977	74617	protein_coding	Scpep1
ENSMUSG00000000282	5.67639	5.45607	5.67125	5.48532	17428	protein_coding	Mnt
ENSMUSG00000000290	-2.1244	-0.358915	0.202542	0.0711985	16414	protein_coding	Itgb2
ENSMUSG00000000295	5.19276	4.92505	4.84239	4.74131	69692	protein_coding	Hddc2
ENSMUSG00000000296	2.31235	1.71163	3.26584	3.13199	21987	protein_coding	Tpd52l1
ENSMUSG00000000301	2.64147	2.72306	1.45994	1.90202	18618	protein_coding	Pemt
ENSMUSG00000000303	0.653367	-0.122816	0.116428	0.162829	12550	protein_coding	Cdh1
ENSMUSG00000000305	-5.86	-5.86	-5.86	-5.86	12561	protein_coding	Cdh4
ENSMUSG00000000308	-5.86	-5.86	-3.57529	-5.86	12716	protein_coding	Ckmt1
ENSMUSG00000000317	-1.43142	-2.68168	-3.57529	-2.68966	12029	protein_coding	Bcl6b
ENSMUSG00000000318	-2.1244	-2.68168	-1.81642	-5.86	17312	protein_coding	Clec10a
ENSMUSG00000000320	-0.0947329	-1.76365	-3.57529	-1.00157	11684	protein_coding	Alox12
ENSMUSG00000000325	5.34608	5.11016	5.16011	4.93894	11877	protein_coding	Arvcf
ENSMUSG00000000326	6.12532	6.2609	6.44566	6.49058	12846	protein_coding	Comt
ENSMUSG00000000339	5.82415	5.60938	5.59767	5.53547	66368	protein_coding	Rtca
ENSMUSG00000000340	5.57732	5.40269	5.70667	5.53975	13171	protein_coding	Dbt
ENSMUSG00000000346	7.71636	7.71371	7.54106	7.72883	23994	protein_coding	Dazap2
ENSMUSG00000000355	5.11541	5.14732	4.75603	4.7561	68995	protein_coding	Mcts1
ENSMUSG00000000359	-3.50755	-5.86	-1.26092	-2.68966	19700	protein_coding	Rem1
ENSMUSG00000000365	-5.86	-5.86	-5.86	-5.86	30054	protein_coding	Rnf17
ENSMUSG00000000374	6.38781	6.55591	6.48807	6.41456	216131	protein_coding	Trappc10
ENSMUSG00000000378	5.80968	5.96522	5.85365	5.8098	216527	protein_coding	Ccm2
ENSMUSG00000000381	-5.86	-5.86	-5.86	-5.86	22373	protein_coding	Wap
ENSMUSG00000000384	5.36848	5.18904	5.06274	5.13553	21379	protein_coding	Tbrg4
ENSMUSG00000000385	-2.1244	-3.53051	-5.86	-2.68966	50528	protein_coding	Tmprss2
ENSMUSG00000000386	-1.17959	-2.15084	-1.81642	-0.501991	NA	protein_coding	Mx1
ENSMUSG00000000392	1.39697	2.1324	1.05949	1.81995	14089	protein_coding	Fap
ENSMUSG00000000394	-5.86	-5.86	-5.86	-5.86	14526	protein_coding	Gcg
ENSMUSG00000000399	6.50363	6.50727	6.51987	6.62856	66108	protein_coding	Ndufa9
ENSMUSG00000000402	1.64545	1.01973	0.360733	0.85471	54156	protein_coding	Egfl6
ENSMUSG00000000409	-1.43142	-0.64136	-0.547961	-1.21569	16818	protein_coding	Lck
ENSMUSG00000000411	-5.86	-5.86	-5.86	-5.86	58864	protein_coding	Tssk3
ENSMUSG00000000416	-5.86	-5.86	-5.86	-5.86	30785	protein_coding	Cttnbp2
ENSMUSG00000000420	6.83916	6.85701	6.74192	6.80691	14423	protein_coding	Galnt1
ENSMUSG00000000435	-5.86	-2.68168	-2.73148	-5.86	17877	protein_coding	Myf5
ENSMUSG00000000439	6.15425	5.96842	6.10632	5.92878	67027	protein_coding	Mkrn2
ENSMUSG00000000440	0.286036	0.80756	-1.26092	-1.21569	19016	protein_coding	Pparg
ENSMUSG00000000441	7.56297	7.58992	7.09351	7.14486	110157	protein_coding	Raf1
ENSMUSG00000000486	0.286036	-0.122816	0.116428	0.0711985	54204	protein_coding	2020-09-01
ENSMUSG00000000489	3.34038	3.29153	2.40182	2.9251	18591	protein_coding	Pdgfb
ENSMUSG00000000530	-3.50755	-1.20708	-3.57529	-3.5377	11482	protein_coding	Acvrl1
ENSMUSG00000000531	4.32395	4.16206	3.19408	3.38126	56149	protein_coding	Grasp
ENSMUSG00000000532	4.3984	4.26967	4.4254	4.45449	11479	protein_coding	Acvr1b
ENSMUSG00000000538	6.51148	6.58537	6.46539	6.49499	216810	protein_coding	Tom1l2
ENSMUSG00000000544	-3.50755	-5.86	-5.86	-5.86	59290	protein_coding	Gpa33
ENSMUSG00000000552	5.19276	5.41681	5.10248	5.03301	29813	protein_coding	Zfp385a
ENSMUSG00000000555	6.4239	6.58849	6.91372	6.71908	16402	protein_coding	Itga5
ENSMUSG00000000560	-5.86	-5.86	-5.86	-5.86	14395	protein_coding	Gabra2
ENSMUSG00000000561	4.74504	4.95437	5.3977	5.09248	70465	protein_coding	Wdr77
ENSMUSG00000000562	-5.86	-5.86	-5.86	-5.86	11542	protein_coding	Adora3
ENSMUSG00000000563	7.3406	7.43787	7.40523	7.398	11950	protein_coding	Atp5f1
ENSMUSG00000000567	4.51453	4.76874	4.9859	4.87602	20682	protein_coding	Sox9
ENSMUSG00000000568	7.67303	7.57479	7.74674	7.81079	11991	protein_coding	Hnrnpd
ENSMUSG00000000579	-2.6562	-2.68168	-2.73148	-5.86	21648	protein_coding	Dynlt1c
ENSMUSG00000000581	6.68113	6.63954	6.61813	6.40286	57316	protein_coding	C1d
ENSMUSG00000000594	6.83201	6.81589	6.56527	6.67014	14667	protein_coding	Gm2a
ENSMUSG00000000600	5.52289	5.39082	5.37006	5.22859	79264	protein_coding	Krit1
ENSMUSG00000000605	6.04107	6.10545	5.79595	5.63882	12727	protein_coding	Clcn4-2
ENSMUSG00000000606	-5.86	-5.86	-5.86	-5.86	669149	protein_coding	Vmn2r88
ENSMUSG00000000617	-5.86	-5.86	-5.86	-5.86	108072	protein_coding	Grm6
ENSMUSG00000000627	1.70923	1.06823	1.10493	1.05933	20355	protein_coding	Sema4f
ENSMUSG00000000628	7.26236	7.20082	7.1803	7.02254	15277	protein_coding	Hk2
ENSMUSG00000000631	7.10897	7.09434	6.97922	6.91546	360013	protein_coding	Myo18a
ENSMUSG00000000632	-5.86	-5.86	-5.86	-5.86	20370	protein_coding	Sez6
ENSMUSG00000000673	-3.50755	-2.15084	-5.86	-5.86	107766	protein_coding	Haao
ENSMUSG00000000682	-5.86	-3.53051	-5.86	-5.86	23833	protein_coding	Cd52
ENSMUSG00000000686	2.22776	2.56304	2.22793	2.0771	67477	protein_coding	Abhd15
ENSMUSG00000000690	2.97563	2.70784	2.72645	2.48476	15414	protein_coding	Hoxb6
ENSMUSG00000000693	5.09466	5.01749	5.55124	5.37708	16950	protein_coding	Loxl3
ENSMUSG00000000701	-5.86	-5.86	-5.86	-5.86	27382	protein_coding	Tcl1b5
ENSMUSG00000000706	-5.86	-2.68168	-2.73148	-3.5377	12231	protein_coding	Btn1a1
ENSMUSG00000000708	5.51845	5.48539	5.53681	5.49857	18519	protein_coding	Kat2b
ENSMUSG00000000711	6.07627	6.23192	6.1326	6.09793	19344	protein_coding	Rab5b
ENSMUSG00000000724	-5.86	-5.86	-5.86	-5.86	12957	protein_coding	Cryba1
ENSMUSG00000000730	-5.86	-5.86	-3.57529	-5.86	54427	protein_coding	Dnmt3l
ENSMUSG00000000731	-2.1244	-1.76365	-2.20259	-2.15913	11634	protein_coding	Aire
ENSMUSG00000000732	3.1695	3.46458	1.27357	0.798676	50723	protein_coding	Icosl
ENSMUSG00000000738	6.43573	6.60091	6.30796	6.21895	234847	protein_coding	Spg7
ENSMUSG00000000739	-5.86	-3.53051	-1.26092	-3.5377	57429	protein_coding	Sult5a1
ENSMUSG00000000740	7.08513	6.90787	6.61617	6.36115	270106	protein_coding	Rpl13
ENSMUSG00000000743	6.52926	6.50065	6.47191	6.40638	234852	protein_coding	Chmp1a
ENSMUSG00000000751	8.41414	8.49796	8.47088	8.47955	68275	protein_coding	Rpa1
ENSMUSG00000000753	7.82832	7.85475	8.14904	8.06686	20317	protein_coding	Serpinf1
ENSMUSG00000000759	6.75382	6.81589	6.80951	6.80514	259279	protein_coding	Tubgcp3
ENSMUSG00000000766	-5.86	-5.86	-5.86	-5.86	18390	protein_coding	Oprm1
ENSMUSG00000000776	4.74123	4.9736	4.76313	4.8895	67065	protein_coding	Polr3d
ENSMUSG00000000782	8.43963	8.44872	8.30499	8.53124	21414	protein_coding	Tcf7
ENSMUSG00000000787	9.23168	9.24653	9.28458	9.33696	13205	protein_coding	Ddx3x
ENSMUSG00000000791	-0.330926	0.0800243	-1.26092	0.0711985	16161	protein_coding	Il12rb1
ENSMUSG00000000792	-3.50755	-5.86	-3.57529	-1.7721	114479	protein_coding	Slc5a5
ENSMUSG00000000794	-3.50755	-5.86	-5.86	-5.86	140493	protein_coding	Kcnn3
ENSMUSG00000000804	6.71357	6.69368	6.71287	6.67599	237898	protein_coding	Usp32
ENSMUSG00000000805	-5.86	-5.86	-5.86	-5.86	12351	protein_coding	Car4
ENSMUSG00000000811	4.81194	4.63426	4.17153	3.89702	232223	protein_coding	Txnrd3
ENSMUSG00000000817	-5.86	-5.86	-5.86	-5.86	14103	protein_coding	Fasl
ENSMUSG00000000823	5.58371	5.66563	5.73223	5.7259	269401	protein_coding	Znf512b
ENSMUSG00000000826	7.4184	7.54671	7.60076	7.67635	13002	protein_coding	Dnajc5
ENSMUSG00000000827	6.98319	6.93428	6.74102	6.70295	66314	protein_coding	Tpd52l2
ENSMUSG00000000838	7.87687	7.74061	7.78867	7.78939	14265	protein_coding	Fmr1
ENSMUSG00000000861	-5.86	-5.86	-5.86	-5.86	14025	protein_coding	Bcl11a
ENSMUSG00000000869	-5.86	-5.86	-5.86	-3.5377	16189	protein_coding	Il4
ENSMUSG00000000876	4.93041	4.69343	4.75246	4.95505	59038	protein_coding	Pxmp4
ENSMUSG00000000881	5.64819	5.64978	6.01704	5.88908	53310	protein_coding	Dlg3
ENSMUSG00000000884	3.65576	3.75861	3.47926	3.6738	13972	protein_coding	Gnb1l
ENSMUSG00000000889	-1.43142	-5.86	-5.86	-1.7721	13166	protein_coding	Dbh
ENSMUSG00000000901	5.70209	5.87608	6.14896	6.09938	17385	protein_coding	Mmp11
ENSMUSG00000000902	7.06394	6.98805	6.88796	6.94802	20587	protein_coding	Smarcb1
ENSMUSG00000000903	-5.86	-5.86	-5.86	-5.86	22364	protein_coding	Vpreb3
ENSMUSG00000000915	5.37341	5.44003	5.10807	5.00233	29816	protein_coding	Hip1r
ENSMUSG00000000916	4.5498	4.3601	4.37066	4.47698	100609	protein_coding	Nsun5
ENSMUSG00000000934	4.35918	4.29537	4.31375	4.23982	72960	protein_coding	Top1mt
ENSMUSG00000000938	5.50728	5.44922	5.22585	5.11273	15395	protein_coding	Hoxa10
ENSMUSG00000000942	2.29166	1.80045	1.90732	2.19032	15401	protein_coding	Hoxa4
ENSMUSG00000000948	-5.86	-5.86	-5.86	-5.86	20646	protein_coding	Snrpn
ENSMUSG00000000957	9.36653	9.32284	9.51346	9.43885	17387	protein_coding	Mmp14
ENSMUSG00000000958	-1.43142	-0.236041	1.27357	0.798676	20540	protein_coding	Slc7a7
ENSMUSG00000000959	5.79321	5.79014	5.92029	6.0189	69089	protein_coding	Oxa1l
ENSMUSG00000000976	6.03486	5.98746	5.97178	6.06119	217026	protein_coding	Heatr6
ENSMUSG00000000982	-5.86	-5.86	-5.86	-5.86	20302	protein_coding	Ccl3
ENSMUSG00000000983	-5.86	-2.15084	-5.86	-5.86	14038	protein_coding	Wfdc18
ENSMUSG00000001014	-1.73669	-3.53051	-5.86	-5.86	78369	protein_coding	Icam4
ENSMUSG00000001016	7.35812	7.17959	7.30355	7.4237	67781	protein_coding	Ilf2
ENSMUSG00000001017	7.26833	7.21906	7.24134	7.21143	66511	protein_coding	Chtop
ENSMUSG00000001018	6.11505	6.10254	6.21261	6.32937	20615	protein_coding	Snapin
ENSMUSG00000001020	6.77726	6.9473	7.28146	7.07582	20198	protein_coding	S100a4
ENSMUSG00000001021	-0.465309	-0.80645	-0.413763	0.740377	20197	protein_coding	S100a3
ENSMUSG00000001023	-5.86	-5.86	-5.86	-5.86	20199	protein_coding	S100a5
ENSMUSG00000001025	8.92315	8.9098	9.4665	9.34171	20200	protein_coding	S100a6
ENSMUSG00000001027	-5.86	-2.68168	-5.86	-5.86	110880	protein_coding	Scn4a
ENSMUSG00000001029	-5.86	-5.86	-5.86	-5.86	15896	protein_coding	Icam2
ENSMUSG00000001034	5.63799	5.48315	5.39084	5.36507	23939	protein_coding	Mapk7
ENSMUSG00000001036	5.85444	5.95074	5.82339	5.90907	13855	protein_coding	Epn2
ENSMUSG00000001039	2.72099	3.41855	3.58725	3.27232	27078	protein_coding	B9d1
ENSMUSG00000001052	6.55986	6.52692	6.96928	6.88383	99683	protein_coding	Sec24b
ENSMUSG00000001053	4.00615	4.17319	4.0606	3.94298	212706	protein_coding	N4bp3
ENSMUSG00000001054	5.30797	5.37163	5.24627	5.45618	66089	protein_coding	Rmnd5b
ENSMUSG00000001056	5.94333	6.11847	6.12159	6.13659	52530	protein_coding	Nhp2
ENSMUSG00000001062	5.38566	5.52285	5.12195	5.23389	72325	protein_coding	Vps9d1
ENSMUSG00000001065	4.96021	4.96081	4.84574	4.60092	57247	protein_coding	Zfp276
ENSMUSG00000001076	-0.465309	-0.236041	-0.0729475	-0.65009	239659	protein_coding	C1ql4
ENSMUSG00000001082	6.15711	6.17354	6.35925	6.46606	68294	protein_coding	Mfsd10
ENSMUSG00000001089	7.05629	7.00839	7.13105	7.1644	269593	protein_coding	Luzp1
ENSMUSG00000001095	-5.86	-5.86	-5.86	-5.86	20500	protein_coding	Slc13a2
ENSMUSG00000001098	8.58193	8.56393	8.79513	8.82637	330171	protein_coding	Kctd10
ENSMUSG00000001100	6.58026	6.5591	6.70275	6.76823	67811	protein_coding	Poldip2
ENSMUSG00000001103	-5.86	-5.86	-2.73148	-5.86	18292	protein_coding	Sebox
ENSMUSG00000001105	5.01487	4.8542	4.29427	4.36085	55978	protein_coding	Ift20
ENSMUSG00000001119	10.4301	10.4063	10.9499	10.8481	12833	protein_coding	Col6a1
ENSMUSG00000001120	4.83356	4.78334	4.6942	4.98674	59093	protein_coding	Pcbp3
ENSMUSG00000001123	6.3817	6.43397	6.74641	6.72848	16859	protein_coding	Lgals9
ENSMUSG00000001127	6.30636	6.25567	6.13397	6.19745	11836	protein_coding	Araf
ENSMUSG00000001128	1.67769	1.61699	2.12142	1.79152	18636	protein_coding	Cfp
ENSMUSG00000001131	5.93335	5.92628	7.30172	7.24195	21857	protein_coding	Timp1
ENSMUSG00000001134	1.99167	0.969537	1.45994	1.35963	22294	protein_coding	Uxt
ENSMUSG00000001138	4.37892	4.50809	4.63736	4.53814	94218	protein_coding	Cnnm3
ENSMUSG00000001143	4.87239	5.18355	5.40226	5.18827	214895	protein_coding	Lman2l
ENSMUSG00000001150	6.24984	6.46147	6.35455	6.31446	54387	protein_coding	Mcm3ap
ENSMUSG00000001151	6.51483	6.50837	6.71928	6.53413	18541	protein_coding	Pcnt
ENSMUSG00000001155	-5.86	-5.86	-5.86	-5.86	14317	protein_coding	Ftcd
ENSMUSG00000001156	5.64003	5.48091	4.73812	4.71506	17119	protein_coding	Mxd1
ENSMUSG00000001157	5.89786	5.93775	5.78203	5.65074	23885	protein_coding	Gmcl1
ENSMUSG00000001158	6.36942	6.1199	5.92346	5.93367	66618	protein_coding	Snrnp27
ENSMUSG00000001166	1.67769	1.444	1.80092	1.19575	114643	protein_coding	Oas1c
ENSMUSG00000001168	-5.86	-5.86	-5.86	-5.86	246729	protein_coding	Oas1h
ENSMUSG00000001173	5.62357	5.83463	6.05081	6.16595	320634	protein_coding	Ocrl
ENSMUSG00000001175	8.647	8.6496	8.70049	8.70492	12313	protein_coding	Calm1
ENSMUSG00000001211	5.05532	5.16415	4.28936	4.40374	28169	protein_coding	Agpat3
ENSMUSG00000001225	-5.86	-5.86	-5.86	-5.86	13487	protein_coding	Slc26a3
ENSMUSG00000001227	1.39697	1.4803	1.88145	2.05336	20359	protein_coding	Sema6b
ENSMUSG00000001228	7.60287	7.65637	7.6723	7.83319	18140	protein_coding	Uhrf1
ENSMUSG00000001229	6.35079	6.28419	6.6879	6.66035	224897	protein_coding	Dpp9
ENSMUSG00000001240	2.24938	2.26315	0.503279	0.798676	54409	protein_coding	Ramp2
ENSMUSG00000001247	-2.6562	-5.86	-2.20259	-2.15913	54135	protein_coding	Lsr
ENSMUSG00000001248	6.03952	5.97002	5.47327	5.60655	52857	protein_coding	Gramd1a
ENSMUSG00000001249	-2.6562	-5.86	-3.57529	-5.86	15451	protein_coding	Hpn
ENSMUSG00000001260	-5.86	-5.86	-5.86	-5.86	14405	protein_coding	Gabrg1
ENSMUSG00000001270	5.01487	5.02672	3.62672	3.48254	12709	protein_coding	Ckb
ENSMUSG00000001280	8.07448	8.03638	8.22944	8.27401	20683	protein_coding	Sp1
ENSMUSG00000001281	1.09661	1.1606	2.14336	1.70271	16421	protein_coding	Itgb7
ENSMUSG00000001285	5.99862	5.93775	5.97942	5.81687	60315	protein_coding	Myg1
ENSMUSG00000001288	7.14546	7.10164	7.12762	7.04454	19411	protein_coding	Rarg
ENSMUSG00000001289	6.73958	6.78991	6.56933	6.8989	56612	protein_coding	Pfdn5
ENSMUSG00000001300	4.54107	4.69729	4.76667	5.05709	13642	protein_coding	Efnb2
ENSMUSG00000001305	5.84914	5.72166	5.69	5.78478	67223	protein_coding	Rrp15
ENSMUSG00000001313	4.96349	4.99884	4.42092	4.47251	11858	protein_coding	Rnd2
ENSMUSG00000001323	4.8689	4.97041	4.83567	4.93894	27364	protein_coding	Srr
ENSMUSG00000001333	-0.465309	-0.0178338	0.503279	0.616197	68828	protein_coding	Sync
ENSMUSG00000001334	-5.86	-3.53051	-5.86	-5.86	384061	protein_coding	Fndc5
ENSMUSG00000001348	-5.86	-5.86	-5.86	-5.86	11433	protein_coding	Acp5
ENSMUSG00000001349	-5.86	-3.53051	-1.81642	-3.5377	12797	protein_coding	Cnn1
ENSMUSG00000001366	4.31885	4.5299	4.37066	4.04886	71538	protein_coding	Fbxo9
ENSMUSG00000001376	6.08381	6.09232	6.09932	6.00349	73288	protein_coding	Ccdc132
ENSMUSG00000001380	6.69104	6.77264	6.66248	6.6495	15115	protein_coding	Hars
ENSMUSG00000001383	6.55445	6.24253	6.23065	6.23751	66492	protein_coding	Zmat2
ENSMUSG00000001403	6.69005	6.69754	6.64721	6.6633	68612	protein_coding	Ube2c
ENSMUSG00000001415	6.80216	6.77538	6.86503	6.86945	229512	protein_coding	Smg5
ENSMUSG00000001416	7.82652	7.95246	8.09799	8.07793	12462	protein_coding	Cct3
ENSMUSG00000001418	7.26833	7.21368	7.45267	7.53023	56700	protein_coding	0610031J06Rik
ENSMUSG00000001419	7.24767	7.27114	7.21762	7.24458	17261	protein_coding	Mef2d
ENSMUSG00000001420	-0.778689	0.489175	-0.695935	1.01083	71913	protein_coding	Tmem79
ENSMUSG00000001424	8.12724	8.05116	7.99165	7.89546	56463	protein_coding	Snd1
ENSMUSG00000001435	4.10431	4.45891	5.18941	4.91937	12822	protein_coding	Col18a1
ENSMUSG00000001436	5.07664	5.09561	5.18148	5.15239	20509	protein_coding	Slc19a1
ENSMUSG00000001440	9.48714	9.50758	9.62681	9.54325	16211	protein_coding	Kpnb1
ENSMUSG00000001441	8.29318	8.18398	8.11301	8.0676	19155	protein_coding	Npepps
ENSMUSG00000001444	-5.86	-5.86	-5.86	-5.86	57765	protein_coding	Tbx21
ENSMUSG00000001445	6.45795	6.48176	6.38825	6.48837	107732	protein_coding	Mrpl10
ENSMUSG00000001467	7.05322	7.06625	7.69057	7.43867	13121	protein_coding	Cyp51
ENSMUSG00000001472	8.71945	8.64186	8.62867	8.66238	66855	protein_coding	Tcf25
ENSMUSG00000001473	7.27295	7.49332	7.71229	7.72977	67951	protein_coding	Tubb6
ENSMUSG00000001482	6.2296	6.18596	6.08096	6.08188	23854	protein_coding	Def8
ENSMUSG00000001493	-2.1244	-1.76365	-1.26092	-2.15913	17285	protein_coding	Meox1
ENSMUSG00000001494	3.838	3.39022	-5.86	-0.0266493	74499	protein_coding	Sost
ENSMUSG00000001496	-5.86	-5.86	-5.86	-5.86	21869	protein_coding	Nkx2-1
ENSMUSG00000001497	3.27865	3.32185	4.0778	4.2864	18511	protein_coding	Pax9
ENSMUSG00000001504	1.50874	0.863597	0.693732	1.05933	16372	protein_coding	Irx2
ENSMUSG00000001506	14.3333	14.3778	13.8094	13.5218	12842	protein_coding	Col1a1
ENSMUSG00000001507	5.61735	5.80273	6.07384	6.03111	16400	protein_coding	Itga3
ENSMUSG00000001508	0.367365	1.06823	-1.5121	-1.7721	20391	protein_coding	Sgca
ENSMUSG00000001510	6.3012	6.17354	4.24439	4.61316	13393	protein_coding	Dlx3
ENSMUSG00000001517	6.83648	6.757	7.15217	7.14486	14235	protein_coding	Foxm1
ENSMUSG00000001518	4.8619	5.13029	4.75246	4.87264	101142	protein_coding	Itfg2
ENSMUSG00000001520	-5.86	-2.68168	-5.86	-5.86	60345	protein_coding	Nrip2
ENSMUSG00000001521	5.48695	5.70259	5.7609	5.90741	22158	protein_coding	Tulp3
ENSMUSG00000001524	5.23671	5.40033	5.3977	5.45165	14885	protein_coding	Gtf2h4
ENSMUSG00000001525	11.0373	11.0585	11.0575	11.1498	22154	protein_coding	Tubb5
ENSMUSG00000001542	6.35079	6.33338	4.54972	5.04811	192657	protein_coding	Ell2
ENSMUSG00000001552	5.52953	5.57623	5.21812	5.23916	16480	protein_coding	Jup
ENSMUSG00000001555	9.08066	9.16908	8.61622	8.68284	14230	protein_coding	Fkbp10
ENSMUSG00000001558	0.108177	-0.80645	-0.0729475	-0.815151	66720	protein_coding	Klhl10
ENSMUSG00000001566	-5.86	-5.86	-5.86	-2.68966	15285	protein_coding	Mnx1
ENSMUSG00000001569	6.21868	6.18458	6.54378	6.45137	433864	protein_coding	Nom1
ENSMUSG00000001576	7.53189	7.49831	7.51816	7.66513	67458	protein_coding	Ergic1
ENSMUSG00000001583	-2.6562	-5.86	-2.73148	-5.86	83813	protein_coding	Tnk1
ENSMUSG00000001588	-2.1244	-0.992902	-3.57529	-3.5377	216859	protein_coding	Acap1
ENSMUSG00000001604	4.65072	4.49484	4.366	4.40843	21401	protein_coding	Tcea3
ENSMUSG00000001622	-5.86	-5.86	-5.86	-5.86	12994	protein_coding	Csn3
ENSMUSG00000001627	6.38659	6.41769	6.281	6.19745	15982	protein_coding	Ifrd1
ENSMUSG00000001630	2.85392	3.14094	3.03887	2.98909	232533	protein_coding	Stk38l
ENSMUSG00000001632	5.76535	5.53152	5.57767	5.61468	78783	protein_coding	Brpf1
ENSMUSG00000001642	2.96261	2.47584	2.7694	2.48476	11677	protein_coding	Akr1b3
ENSMUSG00000001655	4.25082	4.31056	4.47383	4.53814	15422	protein_coding	Hoxc13
ENSMUSG00000001656	3.92788	4.21148	4.09478	3.97494	109663	protein_coding	Hoxc11
ENSMUSG00000001657	4.02507	3.87905	4.12266	4.08445	15426	protein_coding	Hoxc8
ENSMUSG00000001661	4.65478	4.74656	4.71998	4.65715	15425	protein_coding	Hoxc6
ENSMUSG00000001663	3.48406	3.87224	3.63449	3.66599	14871	protein_coding	Gstt1
ENSMUSG00000001665	3.55521	3.69053	3.86982	3.9686	103140	protein_coding	Gstt3
ENSMUSG00000001666	4.46458	4.43599	4.25953	4.27104	13202	protein_coding	Ddt
ENSMUSG00000001670	-5.86	-5.86	-5.86	-5.86	234724	protein_coding	Tat
ENSMUSG00000001672	-5.86	-5.86	-5.86	-2.68966	73608	protein_coding	Marveld3
ENSMUSG00000001674	5.03679	4.87821	4.97981	4.99612	66942	protein_coding	Ddx18
ENSMUSG00000001687	6.37434	6.31592	6.25605	6.2675	24109	protein_coding	Ubl3
ENSMUSG00000001700	3.67984	3.86539	3.45315	3.48254	107022	protein_coding	Gramd3
ENSMUSG00000001707	4.74884	4.9736	4.61398	4.90948	66143	protein_coding	Eef1e1
ENSMUSG00000001729	8.08691	8.10663	8.0149	7.95915	11651	protein_coding	Akt1
ENSMUSG00000001739	-5.86	-2.68168	-1.81642	-3.5377	60363	protein_coding	Cldn15
ENSMUSG00000001741	-0.0947329	-1.45869	1.01259	-0.367688	16170	protein_coding	Il16
ENSMUSG00000001750	6.72132	6.51713	6.1638	6.31196	27060	protein_coding	Tcirg1
ENSMUSG00000001751	5.9483	6.04615	6.23832	6.26103	27419	protein_coding	Naglu
ENSMUSG00000001755	4.8619	4.97995	4.65274	4.70366	71743	protein_coding	Coasy
ENSMUSG00000001761	6.82753	6.99748	7.0213	7.09848	319757	protein_coding	Smo
ENSMUSG00000001763	-0.778689	-0.236041	-2.20259	-2.15913	232670	protein_coding	Tspan33
ENSMUSG00000001767	5.64003	5.47193	5.61544	5.54401	66877	protein_coding	Crnkl1
ENSMUSG00000001768	6.58346	6.64953	7.34556	7.2281	74030	protein_coding	Rin2
ENSMUSG00000001773	-5.86	-5.86	-5.86	-5.86	53320	protein_coding	Folh1
ENSMUSG00000001774	5.52289	5.40977	5.4819	5.46296	66917	protein_coding	Chordc1
ENSMUSG00000001783	7.52027	7.48943	7.51711	7.48989	28088	protein_coding	Rtcb
ENSMUSG00000001785	5.8562	5.86926	5.88165	5.87729	103136	protein_coding	Pwp1
ENSMUSG00000001786	4.87587	4.93162	4.81872	4.69602	69754	protein_coding	Fbxo7
ENSMUSG00000001794	7.63812	7.5669	7.80812	7.87613	12336	protein_coding	Capns1
ENSMUSG00000001802	2.4494	2.69245	0.86195	1.19575	435965	protein_coding	Lrp3
ENSMUSG00000001804	-5.86	-5.86	-5.86	-5.86	16769	protein_coding	Dsg4
ENSMUSG00000001815	-5.86	-5.86	-5.86	-5.86	14029	protein_coding	Evx2
ENSMUSG00000001819	-5.86	-5.86	-5.86	-5.86	15433	protein_coding	Hoxd13
ENSMUSG00000001823	-5.86	-5.86	-5.86	-5.86	15432	protein_coding	Hoxd12
ENSMUSG00000001827	-5.86	-1.45869	-2.73148	-5.86	14275	protein_coding	Folr1
ENSMUSG00000001829	5.1731	5.2742	5.37933	5.26006	20480	protein_coding	Clpb
ENSMUSG00000001833	8.35181	8.35348	8.53893	8.50986	235072	protein_coding	2020-09-07
ENSMUSG00000001844	5.23671	5.25861	5.31796	5.13553	72881	protein_coding	Zdhhc4
ENSMUSG00000001847	8.87072	8.99007	9.02227	8.9327	19353	protein_coding	Rac1
ENSMUSG00000001855	5.47782	5.86068	6.01853	5.94662	227720	protein_coding	Nup214
ENSMUSG00000001864	4.70648	4.73534	4.81531	4.98046	108897	protein_coding	Aif1l
ENSMUSG00000001865	-5.86	-5.86	-5.86	-5.86	12873	protein_coding	Cpa3
ENSMUSG00000001870	6.76512	6.78084	7.37367	7.24261	268977	protein_coding	Ltbp1
ENSMUSG00000001891	7.97013	7.84129	7.74808	7.75713	216558	protein_coding	Ugp2
ENSMUSG00000001901	-5.86	-5.86	-5.86	-5.86	192775	protein_coding	Kcnh6
ENSMUSG00000001909	6.65302	6.52584	6.08096	6.11093	212528	protein_coding	Trmt1
ENSMUSG00000001910	6.72325	6.67227	6.87408	6.78184	66830	protein_coding	Nacc1
ENSMUSG00000001911	8.51044	8.52672	8.53427	8.39911	18032	protein_coding	Nfix
ENSMUSG00000001918	5.75406	5.91472	5.41584	5.48754	20514	protein_coding	Slc1a5
ENSMUSG00000001924	8.70094	8.68161	9.04794	8.9539	22201	protein_coding	Uba1
ENSMUSG00000001930	2.52224	1.9373	2.16497	2.57092	22371	protein_coding	Vwf
ENSMUSG00000001942	5.18717	5.27679	5.72861	5.76298	22619	protein_coding	Siae
ENSMUSG00000001943	-5.86	-3.53051	-5.86	-5.86	57276	protein_coding	Vsig2
ENSMUSG00000001946	-5.86	-3.53051	-5.86	-3.5377	69524	protein_coding	Esam
ENSMUSG00000001948	2.76667	2.24216	2.03016	2.16837	20686	protein_coding	Spa17
ENSMUSG00000001962	7.20613	7.03227	7.0331	7.01794	108160	protein_coding	Fam50a
ENSMUSG00000001964	6.24313	6.31215	6.49128	6.67014	13726	protein_coding	Emd
ENSMUSG00000001983	3.90763	3.80943	3.88292	3.71222	70207	protein_coding	Taco1
ENSMUSG00000001985	-5.86	-5.86	-5.86	-5.86	14807	protein_coding	Grik3
ENSMUSG00000001986	-1.73669	0.257829	0.913929	0.908649	53623	protein_coding	Gria3
ENSMUSG00000001988	-3.50755	-5.86	-5.86	-5.86	18142	protein_coding	Npas1
ENSMUSG00000001995	4.51453	4.39855	4.42987	4.30663	244668	protein_coding	Sipa1l2
ENSMUSG00000001998	4.9034	4.82274	4.949	4.86242	108011	protein_coding	Ap4e1
ENSMUSG00000001999	5.6215	5.6852	5.55124	5.4471	109778	protein_coding	Blvra
ENSMUSG00000002006	5.53614	5.51849	5.57363	5.49417	245469	protein_coding	Pdzd4
ENSMUSG00000002007	-0.208001	-0.80645	-3.57529	-1.7721	56504	protein_coding	Srpk3
ENSMUSG00000002010	6.42627	6.45008	6.39626	6.40638	15929	protein_coding	Idh3g
ENSMUSG00000002012	-5.86	-5.86	-5.86	-5.86	93843	protein_coding	Pnck
ENSMUSG00000002014	6.23502	6.31842	6.38249	6.49939	20832	protein_coding	Ssr4
ENSMUSG00000002015	7.32159	7.32826	7.40919	7.43466	27061	protein_coding	Bcap31
ENSMUSG00000002017	4.6137	4.8542	4.92387	5.03604	72722	protein_coding	Fam98a
ENSMUSG00000002020	3.8522	3.97757	5.74125	5.31352	16997	protein_coding	Ltbp2
ENSMUSG00000002028	6.23638	6.22258	6.53551	6.26879	214162	protein_coding	Kmt2a
ENSMUSG00000002031	6.0488	6.07759	6.29822	6.24277	76568	protein_coding	Ift46
ENSMUSG00000002032	1.27581	0.489175	0.693732	0.0711985	71687	protein_coding	Tmem25
ENSMUSG00000002033	-5.86	-5.86	-5.86	-5.86	12502	protein_coding	Cd3g
ENSMUSG00000002043	4.79366	4.88499	4.49957	4.48587	67091	protein_coding	Trappc6a
ENSMUSG00000002052	7.57104	7.65538	7.87889	7.64591	20926	protein_coding	Supt6
ENSMUSG00000002055	6.85863	6.71383	7.00042	6.89306	54141	protein_coding	Spag5
ENSMUSG00000002057	-5.86	-5.86	-1.81642	-1.7721	15218	protein_coding	Foxn1
ENSMUSG00000002058	5.49149	5.47643	5.21553	5.15239	22248	protein_coding	Unc119
ENSMUSG00000002059	7.12733	7.02845	6.80951	6.85493	19376	protein_coding	Rab34
ENSMUSG00000002064	6.38415	6.27904	6.23832	6.19338	20316	protein_coding	Sdf2
ENSMUSG00000002068	4.52343	4.28514	3.99576	3.81466	12447	protein_coding	Ccne1
ENSMUSG00000002076	-1.73669	-0.992902	-2.20259	-0.13162	74377	protein_coding	Hsf2bp
ENSMUSG00000002083	4.00615	3.56094	3.00332	3.51768	170770	protein_coding	Bbc3
ENSMUSG00000002100	-5.86	-5.86	-5.86	-5.86	17868	protein_coding	Mybpc3
ENSMUSG00000002102	8.01775	8.04208	7.95568	7.91454	19182	protein_coding	Psmc3
ENSMUSG00000002103	5.61735	5.65575	5.98399	5.98164	11432	protein_coding	Acp2
ENSMUSG00000002104	0.367365	-1.20708	-0.0729475	0.679623	19400	protein_coding	Rapsn
ENSMUSG00000002105	5.68633	5.74049	5.35838	5.43566	68427	protein_coding	Slc39a13
ENSMUSG00000002107	4.23466	4.25403	4.67926	4.65321	14007	protein_coding	Celf2
ENSMUSG00000002108	-0.613507	-0.122816	-1.5121	-1.00157	22259	protein_coding	Nr1h3
ENSMUSG00000002109	4.41762	4.1452	3.77463	4.22926	107986	protein_coding	Ddb2
ENSMUSG00000002111	-5.86	-5.86	-3.57529	-5.86	20375	protein_coding	Spi1
ENSMUSG00000002129	7.05936	7.07592	7.13517	7.10282	67465	protein_coding	Sf3a1
ENSMUSG00000002147	6.94479	7.05502	7.11449	7.11004	20852	protein_coding	Stat6
ENSMUSG00000002190	-5.86	-5.86	-5.86	-5.86	12745	protein_coding	Clgn
ENSMUSG00000002204	-5.86	-2.15084	-5.86	-5.86	16541	protein_coding	Napsa
ENSMUSG00000002205	4.3542	4.21687	4.2342	4.27104	101568	protein_coding	Vrk3
ENSMUSG00000002210	4.13367	4.21687	4.18745	4.36568	71997	protein_coding	Smg9
ENSMUSG00000002221	6.48325	6.31842	6.57741	6.52228	55982	protein_coding	Paxip1
ENSMUSG00000002222	7.20682	7.28659	7.16698	7.18981	68477	protein_coding	Rmnd5a
ENSMUSG00000002227	4.43187	4.50809	5.1357	4.96145	17454	protein_coding	Mov10
ENSMUSG00000002228	-5.86	-2.15084	-5.86	-3.5377	71887	protein_coding	Ppm1j
ENSMUSG00000002233	7.41182	7.40048	7.51921	7.4461	11853	protein_coding	Rhoc
ENSMUSG00000002240	-5.86	-5.86	-5.86	-5.86	73779	protein_coding	4930432K09Rik
ENSMUSG00000002249	5.35359	5.28451	5.04537	5.1663	21678	protein_coding	Tead3
ENSMUSG00000002250	5.95653	6.05671	5.85365	6.00194	19015	protein_coding	Ppard
ENSMUSG00000002257	5.51845	5.61143	5.21812	5.22328	23853	protein_coding	Def6
ENSMUSG00000002265	-5.86	-5.86	-5.86	-5.86	18616	protein_coding	Peg3
ENSMUSG00000002266	-5.86	-5.86	-5.86	-5.86	22776	protein_coding	Zim1
ENSMUSG00000002274	5.30281	5.32499	5.11086	5.07194	70083	protein_coding	Metrn
ENSMUSG00000002279	4.74504	5.02979	4.67173	4.73012	76483	protein_coding	Lmf1
ENSMUSG00000002280	4.55415	4.43136	4.39372	4.53386	67563	protein_coding	Narfl
ENSMUSG00000002289	-2.1244	-2.68168	-3.57529	-1.00157	57875	protein_coding	Angptl4
ENSMUSG00000002297	7.31328	7.25027	7.21049	7.20201	27214	protein_coding	Dbf4
ENSMUSG00000002307	5.38078	5.42148	5.34187	5.53332	13163	protein_coding	Daxx
ENSMUSG00000002308	5.36848	5.21081	5.24119	5.28066	54219	protein_coding	Cd320
ENSMUSG00000002319	6.7126	6.82474	6.87736	6.81929	75751	protein_coding	Ipo4
ENSMUSG00000002320	6.20076	6.2478	6.35573	6.2956	74140	protein_coding	Tm9sf1
ENSMUSG00000002324	-5.86	-5.86	-5.86	-5.86	56739	protein_coding	Rec8
ENSMUSG00000002325	4.99582	4.76874	4.86237	4.89619	16391	protein_coding	Irf9
ENSMUSG00000002326	4.49204	4.70114	4.65274	4.68833	105446	protein_coding	Gmpr2
ENSMUSG00000002329	4.42714	4.55138	4.42092	4.38483	67881	protein_coding	Mdp1
ENSMUSG00000002332	4.43659	4.8121	4.6942	4.61316	52585	protein_coding	Dhrs1
ENSMUSG00000002341	-5.86	-2.68168	-5.86	-5.86	13004	protein_coding	Ncan
ENSMUSG00000002342	6.36447	6.21586	5.9187	6.03718	234371	protein_coding	Tmem161a
ENSMUSG00000002343	4.47379	4.17872	4.21361	4.23982	76813	protein_coding	Armc6
ENSMUSG00000002345	4.10431	4.11088	4.22394	4.43624	17259	protein_coding	2310045N01Rik
ENSMUSG00000002346	2.73638	2.89425	2.97913	2.96384	73095	protein_coding	Slc25a42
ENSMUSG00000002365	6.65404	6.54738	6.80436	6.86178	66616	protein_coding	Snx9
ENSMUSG00000002372	7.01745	7.04747	6.97464	6.91793	71810	protein_coding	Ranbp3
ENSMUSG00000002379	5.25819	5.37886	5.38854	5.39136	69875	protein_coding	Ndufa11
ENSMUSG00000002384	-5.86	-2.15084	-5.86	-5.86	12164	protein_coding	Bmp8b
ENSMUSG00000002393	6.27377	6.30331	5.90592	5.98478	13864	protein_coding	Nr2f6
ENSMUSG00000002395	6.46489	6.48734	5.84196	5.83961	67023	protein_coding	Use1
ENSMUSG00000002396	3.2681	3.43714	2.63649	2.77346	77090	protein_coding	Ocel1
ENSMUSG00000002409	3.70353	3.58614	3.3053	3.29275	13549	protein_coding	Dyrk1b
[truncated: 37,413 more rows]

## Sheet: Ocy454 Normcount OE Sp7
Gene	GFP_Rep1	GFP_Rep2	Sp7_Rep1	Sp7_Rep2	ENTREZID	GENEBIOTYPE	SYMBOL
[truncated: 37,840 more rows]

[truncated: 5 more sheets: Ocy454 DEG KD Sp7, Ocy454 DEG OE Sp7, MC3T3 Normcount 3D, MC3T3 Annotated 3D, MC3T3 DEG 3D]
