# Supplementary material for: Control of osteocyte dendrite formation by Sp7 and its target gene osteocrin
Source: Nat Commun. 2021 Nov 1;12:6271. doi: 10.1038/s41467-021-26571-7 (PMC8560803; doi:10.1038/s41467-021-26571-7)
Supplement: Supplementary file 6 — Supplementary Data 3 [file 41467_2021_26571_MOESM6_ESM.xlsx]

## Sheet: Ocy Sp7
Chrom	Start	End	Name	Score	Strand	ThickStart	ThickEnd	ItemRGB	BlockCount
chr1	4775325	4776099	Bowtie2_on_data_728_and_data_727__aligned_reads__BAM__peak_1	158	.	5.31054	18.8175	15.83	395
chr1	4797576	4798301	Bowtie2_on_data_728_and_data_727__aligned_reads__BAM__peak_2	443	.	10.0177	48.2328	44.3766	437
chr1	4847251	4849540	Bowtie2_on_data_728_and_data_727__aligned_reads__BAM__peak_3	333	.	7.07609	36.9735	33.3706	675
chr1	5072872	5073752	Bowtie2_on_data_728_and_data_727__aligned_reads__BAM__peak_4	213	.	6.19563	24.5895	21.3714	423
chr1	6204366	6205720	Bowtie2_on_data_728_and_data_727__aligned_reads__BAM__peak_5	486	.	10.8068	52.6311	48.6945	508
chr1	6262421	6262745	Bowtie2_on_data_728_and_data_727__aligned_reads__BAM__peak_6	112	.	6.66075	14.0351	11.2681	131
chr1	6269730	6270740	Bowtie2_on_data_728_and_data_727__aligned_reads__BAM__peak_7	260	.	11.5315	29.4421	26.0548	750
chr1	6277842	6278456	Bowtie2_on_data_728_and_data_727__aligned_reads__BAM__peak_8	179	.	9.15736	21.0303	17.9502	240
chr1	6296855	6297100	Bowtie2_on_data_728_and_data_727__aligned_reads__BAM__peak_9	78	.	5.76575	10.4231	7.84452	123
chr1	6320648	6320928	Bowtie2_on_data_728_and_data_727__aligned_reads__BAM__peak_10	44	.	4.4091	6.81017	4.46151	106
chr1	7078282	7079692	Bowtie2_on_data_728_and_data_727__aligned_reads__BAM__peak_11	178	.	5.49622	20.9655	17.8911	471
chr1	7080149	7080880	Bowtie2_on_data_728_and_data_727__aligned_reads__BAM__peak_12	35	.	3.85789	5.87298	3.5955	55
chr1	7387003	7388651	Bowtie2_on_data_728_and_data_727__aligned_reads__BAM__peak_13	310	.	7.92431	34.6279	31.0855	472
chr1	8585555	8586077	Bowtie2_on_data_728_and_data_727__aligned_reads__BAM__peak_14	179	.	9.15736	21.0303	17.9502	236
chr1	9227265	9227537	Bowtie2_on_data_728_and_data_727__aligned_reads__BAM__peak_15	43	.	3.51793	6.66271	4.32762	217
chr1	9535265	9536176	Bowtie2_on_data_728_and_data_727__aligned_reads__BAM__peak_16	110	.	3.79523	13.8079	11.0538	253
chr1	9689930	9690978	Bowtie2_on_data_728_and_data_727__aligned_reads__BAM__peak_17	160	.	5.50468	19.0658	16.0679	773
chr1	9736381	9736819	Bowtie2_on_data_728_and_data_727__aligned_reads__BAM__peak_18	29	.	3.73078	5.18502	2.95723	192
chr1	9737785	9738662	Bowtie2_on_data_728_and_data_727__aligned_reads__BAM__peak_19	153	.	6.09816	18.3611	15.3928	655
chr1	9762940	9763385	Bowtie2_on_data_728_and_data_727__aligned_reads__BAM__peak_20	190	.	9.49652	22.1889	19.0617	180
chr1	9787955	9788475	Bowtie2_on_data_728_and_data_727__aligned_reads__BAM__peak_21	106	.	4.19027	13.3706	10.6395	202
chr1	9788910	9789216	Bowtie2_on_data_728_and_data_727__aligned_reads__BAM__peak_22	55	.	4.26126	7.9753	5.54805	87
chr1	9933069	9933330	Bowtie2_on_data_728_and_data_727__aligned_reads__BAM__peak_23	44	.	4.23866	6.79709	4.45579	33
chr1	9933717	9934486	Bowtie2_on_data_728_and_data_727__aligned_reads__BAM__peak_24	247	.	6.7014	28.0837	24.7443	423
chr1	10027952	10028453	Bowtie2_on_data_728_and_data_727__aligned_reads__BAM__peak_25	155	.	4.49119	18.5013	15.5298	239
chr1	10029644	10030174	Bowtie2_on_data_728_and_data_727__aligned_reads__BAM__peak_26	156	.	4.59132	18.6009	15.6243	304
chr1	10222126	10223533	Bowtie2_on_data_728_and_data_727__aligned_reads__BAM__peak_27	401	.	10.2201	43.9702	40.199	984
chr1	10888883	10889232	Bowtie2_on_data_728_and_data_727__aligned_reads__BAM__peak_28	136	.	7.80072	16.5592	13.6709	196
chr1	10945366	10945711	Bowtie2_on_data_728_and_data_727__aligned_reads__BAM__peak_29	44	.	4.23866	6.79709	4.45579	145
chr1	13362688	13364463	Bowtie2_on_data_728_and_data_727__aligned_reads__BAM__peak_30	163	.	4.68502	19.3163	16.3083	327
chr1	13416274	13416675	Bowtie2_on_data_728_and_data_727__aligned_reads__BAM__peak_31	48	.	4.02452	7.22364	4.84546	277
chr1	13578910	13580230	Bowtie2_on_data_728_and_data_727__aligned_reads__BAM__peak_32	260	.	8.50974	29.4459	26.0585	1151
chr1	13649768	13650900	Bowtie2_on_data_728_and_data_727__aligned_reads__BAM__peak_33	158	.	5.31054	18.8175	15.83	694
chr1	13742510	13743085	Bowtie2_on_data_728_and_data_727__aligned_reads__BAM__peak_34	52	.	4.74826	7.67112	5.26217	318
chr1	13774560	13774854	Bowtie2_on_data_728_and_data_727__aligned_reads__BAM__peak_35	106	.	6.78323	13.3965	10.6601	124
chr1	13779367	13779727	Bowtie2_on_data_728_and_data_727__aligned_reads__BAM__peak_36	218	.	9.82537	25.0574	21.8214	133
chr1	13830000	13830536	Bowtie2_on_data_728_and_data_727__aligned_reads__BAM__peak_37	29	.	3.20192	5.10917	2.90055	136
chr1	13906935	13907341	Bowtie2_on_data_728_and_data_727__aligned_reads__BAM__peak_38	168	.	8.8182	19.8875	16.8539	147
chr1	13916123	13916591	Bowtie2_on_data_728_and_data_727__aligned_reads__BAM__peak_39	42	.	3.98563	6.61346	4.28097	344
chr1	13992660	13992985	Bowtie2_on_data_728_and_data_727__aligned_reads__BAM__peak_40	81	.	5.72514	10.7237	8.13289	98
chr1	14000704	14002349	Bowtie2_on_data_728_and_data_727__aligned_reads__BAM__peak_41	8857	.	119.552	892.245	885.785	349
chr1	14008071	14008401	Bowtie2_on_data_728_and_data_727__aligned_reads__BAM__peak_42	78	.	5.76575	10.4231	7.84452	218
chr1	14263909	14264442	Bowtie2_on_data_728_and_data_727__aligned_reads__BAM__peak_43	115	.	5.76345	14.2835	11.5055	269
chr1	14294717	14296870	Bowtie2_on_data_728_and_data_727__aligned_reads__BAM__peak_44	200	.	7.1091	23.2587	20.0927	500
chr1	14297178	14300434	Bowtie2_on_data_728_and_data_727__aligned_reads__BAM__peak_45	234	.	6.3326	26.794	23.4992	2787
chr1	14350062	14350412	Bowtie2_on_data_728_and_data_727__aligned_reads__BAM__peak_46	85	.	5.75246	11.1491	8.53506	136
chr1	14502159	14503005	Bowtie2_on_data_728_and_data_727__aligned_reads__BAM__peak_47	224	.	10.514	25.7536	22.4927	516
chr1	14556381	14556825	Bowtie2_on_data_728_and_data_727__aligned_reads__BAM__peak_48	116	.	7.12239	14.431	11.6433	248
chr1	14560848	14561226	Bowtie2_on_data_728_and_data_727__aligned_reads__BAM__peak_49	47	.	4.45288	7.16805	4.7935	259
chr1	14706187	14706966	Bowtie2_on_data_728_and_data_727__aligned_reads__BAM__peak_50	329	.	11.8654	36.5356	32.944	550
chr1	14763162	14763608	Bowtie2_on_data_728_and_data_727__aligned_reads__BAM__peak_51	155	.	7.10209	18.5241	15.5513	203
chr1	14852407	14852773	Bowtie2_on_data_728_and_data_727__aligned_reads__BAM__peak_52	78	.	5.76575	10.4231	7.84452	199
chr1	15709549	15710185	Bowtie2_on_data_728_and_data_727__aligned_reads__BAM__peak_53	926	.	25.4319	97.077	92.6184	334
chr1	15711317	15711614	Bowtie2_on_data_728_and_data_727__aligned_reads__BAM__peak_54	106	.	6.78323	13.3965	10.6601	118
chr1	15795321	15796566	Bowtie2_on_data_728_and_data_727__aligned_reads__BAM__peak_55	170	.	6.26396	20.0799	17.0389	556
chr1	15889865	15890114	Bowtie2_on_data_728_and_data_727__aligned_reads__BAM__peak_56	36	.	4.06994	5.98067	3.68964	69
chr1	15966617	15966937	Bowtie2_on_data_728_and_data_727__aligned_reads__BAM__peak_57	60	.	5.08742	8.56145	6.09573	233
chr1	16094046	16096773	Bowtie2_on_data_728_and_data_727__aligned_reads__BAM__peak_58	266	.	7.79241	30.1008	26.6938	1151
chr1	16247585	16247876	Bowtie2_on_data_728_and_data_727__aligned_reads__BAM__peak_59	147	.	8.13988	17.6513	14.7142	124
chr1	16423447	16423740	Bowtie2_on_data_728_and_data_727__aligned_reads__BAM__peak_60	81	.	5.31417	10.6962	8.10788	170
chr1	16508892	16510202	Bowtie2_on_data_728_and_data_727__aligned_reads__BAM__peak_61	318	.	9.276	35.3753	31.8148	891
chr1	16607916	16609616	Bowtie2_on_data_728_and_data_727__aligned_reads__BAM__peak_62	172	.	5.02505	20.3403	17.2879	1328
chr1	16646265	16647397	Bowtie2_on_data_728_and_data_727__aligned_reads__BAM__peak_63	205	.	6.06919	23.7373	20.5505	789
chr1	16655123	16655944	Bowtie2_on_data_728_and_data_727__aligned_reads__BAM__peak_64	156	.	5.13777	18.6029	15.6251	335
chr1	16678210	16679155	Bowtie2_on_data_728_and_data_727__aligned_reads__BAM__peak_65	249	.	9.97775	28.2734	24.9241	553
chr1	16736177	16736481	Bowtie2_on_data_728_and_data_727__aligned_reads__BAM__peak_66	96	.	6.44407	12.3829	9.69923	59
chr1	16786615	16786951	Bowtie2_on_data_728_and_data_727__aligned_reads__BAM__peak_67	44	.	4.4091	6.81017	4.46151	263
chr1	17113485	17113766	Bowtie2_on_data_728_and_data_727__aligned_reads__BAM__peak_68	83	.	4.90961	10.9137	8.30923	142
chr1	17406967	17407298	Bowtie2_on_data_728_and_data_727__aligned_reads__BAM__peak_69	236	.	10.8532	26.97	23.6649	141
chr1	19196344	19196600	Bowtie2_on_data_728_and_data_727__aligned_reads__BAM__peak_70	52	.	4.74826	7.67112	5.26217	145
chr1	19896421	19896991	Bowtie2_on_data_728_and_data_727__aligned_reads__BAM__peak_71	285	.	12.2098	31.9645	28.5007	351
chr1	19964034	19964641	Bowtie2_on_data_728_and_data_727__aligned_reads__BAM__peak_72	297	.	12.549	33.2436	29.7418	264
chr1	20059632	20060496	Bowtie2_on_data_728_and_data_727__aligned_reads__BAM__peak_73	972	.	26.3402	101.794	97.2955	477
chr1	20069434	20069734	Bowtie2_on_data_728_and_data_727__aligned_reads__BAM__peak_74	87	.	6.10491	11.3914	8.76045	162
chr1	20667931	20668424	Bowtie2_on_data_728_and_data_727__aligned_reads__BAM__peak_75	309	.	12.8881	34.5343	30.9945	214
chr1	20681446	20681813	Bowtie2_on_data_728_and_data_727__aligned_reads__BAM__peak_76	97	.	4.59626	12.4646	9.77833	218
chr1	20809332	20810534	Bowtie2_on_data_728_and_data_727__aligned_reads__BAM__peak_77	81	.	3.52536	10.7317	8.14002	955
chr1	20880374	20881225	Bowtie2_on_data_728_and_data_727__aligned_reads__BAM__peak_78	81	.	3.91968	10.7893	8.19301	299
chr1	20929239	20929565	Bowtie2_on_data_728_and_data_727__aligned_reads__BAM__peak_79	157	.	8.47904	18.7609	15.7753	168
chr1	20941485	20941826	Bowtie2_on_data_728_and_data_727__aligned_reads__BAM__peak_80	53	.	3.88706	7.74096	5.32573	177
chr1	20964401	20964885	Bowtie2_on_data_728_and_data_727__aligned_reads__BAM__peak_81	112	.	6.66075	14.0351	11.2681	195
chr1	20979399	20979998	Bowtie2_on_data_728_and_data_727__aligned_reads__BAM__peak_82	268	.	10.9802	30.2762	26.865	313
chr1	20998851	20999133	Bowtie2_on_data_728_and_data_727__aligned_reads__BAM__peak_83	44	.	3.593	6.83108	4.48021	204
chr1	21004667	21004952	Bowtie2_on_data_728_and_data_727__aligned_reads__BAM__peak_84	46	.	3.37059	6.99864	4.63964	123
chr1	21042249	21043250	Bowtie2_on_data_728_and_data_727__aligned_reads__BAM__peak_85	159	.	6.6673	18.9145	15.9214	638
chr1	21049447	21049711	Bowtie2_on_data_728_and_data_727__aligned_reads__BAM__peak_86	128	.	6.39188	15.6573	12.8107	120
chr1	21069008	21069789	Bowtie2_on_data_728_and_data_727__aligned_reads__BAM__peak_87	157	.	6.24346	18.7394	15.7579	221
chr1	21084896	21085208	Bowtie2_on_data_728_and_data_727__aligned_reads__BAM__peak_88	47	.	3.8423	7.11893	4.7477	187
chr1	21086902	21087665	Bowtie2_on_data_728_and_data_727__aligned_reads__BAM__peak_89	543	.	17.5602	58.3417	54.3131	380
chr1	21151900	21152158	Bowtie2_on_data_728_and_data_727__aligned_reads__BAM__peak_90	110	.	6.10076	13.7942	11.0424	147
chr1	21197509	21197757	Bowtie2_on_data_728_and_data_727__aligned_reads__BAM__peak_91	87	.	5.89509	11.4078	8.77655	124
chr1	21208641	21208922	Bowtie2_on_data_728_and_data_727__aligned_reads__BAM__peak_92	137	.	5.1019	16.6822	13.7863	179
chr1	23196857	23197850	Bowtie2_on_data_728_and_data_727__aligned_reads__BAM__peak_93	1319	.	35.2728	136.723	131.982	672
chr1	23221278	23221749	Bowtie2_on_data_728_and_data_727__aligned_reads__BAM__peak_94	164	.	7.33883	19.5086	16.4919	200
chr1	23262701	23263929	Bowtie2_on_data_728_and_data_727__aligned_reads__BAM__peak_95	529	.	9.47198	56.991	52.9832	686
chr1	23277822	23278503	Bowtie2_on_data_728_and_data_727__aligned_reads__BAM__peak_96	333	.	12.716	36.9081	33.3069	187
chr1	23389726	23390162	Bowtie2_on_data_728_and_data_727__aligned_reads__BAM__peak_97	52	.	3.73228	7.6459	5.24547	274
chr1	23927068	23927341	Bowtie2_on_data_728_and_data_727__aligned_reads__BAM__peak_98	60	.	5.08742	8.56145	6.09573	194
chr1	23928760	23929237	Bowtie2_on_data_728_and_data_727__aligned_reads__BAM__peak_99	82	.	4.02781	10.8405	8.24007	231
chr1	24011863	24012597	Bowtie2_on_data_728_and_data_727__aligned_reads__BAM__peak_100	95	.	4.29633	12.2248	9.55156	531
chr1	24106496	24107536	Bowtie2_on_data_728_and_data_727__aligned_reads__BAM__peak_101	166	.	5.82422	19.654	16.6319	500
chr1	24109343	24109853	Bowtie2_on_data_728_and_data_727__aligned_reads__BAM__peak_102	1395	.	25.6546	144.318	139.534	204
chr1	24127037	24127405	Bowtie2_on_data_728_and_data_727__aligned_reads__BAM__peak_103	52	.	4.74826	7.67112	5.26217	207
chr1	24176287	24176671	Bowtie2_on_data_728_and_data_727__aligned_reads__BAM__peak_104	224	.	10.514	25.7536	22.4927	254
chr1	24560328	24560807	Bowtie2_on_data_728_and_data_727__aligned_reads__BAM__peak_105	427	.	15.9406	46.6255	42.7992	150
chr1	24618603	24619094	Bowtie2_on_data_728_and_data_727__aligned_reads__BAM__peak_106	127	.	2.12317	15.6109	12.7675	368
chr1	24619575	24620051	Bowtie2_on_data_728_and_data_727__aligned_reads__BAM__peak_107	137	.	1.93758	16.6855	13.7895	381
chr1	24620976	24621264	Bowtie2_on_data_728_and_data_727__aligned_reads__BAM__peak_108	55	.	1.72431	7.95938	5.53427	62
chr1	24684811	24686031	Bowtie2_on_data_728_and_data_727__aligned_reads__BAM__peak_109	260	.	7.91237	29.4212	26.0373	478
chr1	25872013	25872494	Bowtie2_on_data_728_and_data_727__aligned_reads__BAM__peak_110	96	.	6.44407	12.3829	9.69923	126
chr1	30929797	30931125	Bowtie2_on_data_728_and_data_727__aligned_reads__BAM__peak_111	356	.	7.53453	39.3242	35.66	417
chr1	31005262	31007409	Bowtie2_on_data_728_and_data_727__aligned_reads__BAM__peak_112	249	.	6.05057	28.2925	24.9424	1617
chr1	31901157	31901582	Bowtie2_on_data_728_and_data_727__aligned_reads__BAM__peak_113	69	.	5.42659	9.47933	6.96191	210
chr1	33714532	33715035	Bowtie2_on_data_728_and_data_727__aligned_reads__BAM__peak_114	99	.	4.78039	12.6307	9.9339	149
chr1	33726215	33727194	Bowtie2_on_data_728_and_data_727__aligned_reads__BAM__peak_115	95	.	4.30565	12.2529	9.57823	521
chr1	33741239	33741708	Bowtie2_on_data_728_and_data_727__aligned_reads__BAM__peak_116	179	.	9.15736	21.0303	17.9502	201
chr1	33776640	33777654	Bowtie2_on_data_728_and_data_727__aligned_reads__BAM__peak_117	546	.	12.3631	58.7122	54.6793	364
chr1	33813868	33814789	Bowtie2_on_data_728_and_data_727__aligned_reads__BAM__peak_118	186	.	7.27342	21.7613	18.653	577
chr1	33870957	33871681	Bowtie2_on_data_728_and_data_727__aligned_reads__BAM__peak_119	182	.	5.59475	21.3067	18.2155	291
chr1	33927854	33928531	Bowtie2_on_data_728_and_data_727__aligned_reads__BAM__peak_120	178	.	6.4288	20.9679	17.8924	129
chr1	33940464	33940741	Bowtie2_on_data_728_and_data_727__aligned_reads__BAM__peak_121	88	.	4.85882	11.4772	8.83995	72
chr1	33957079	33957355	Bowtie2_on_data_728_and_data_727__aligned_reads__BAM__peak_122	72	.	5.04847	9.83342	7.29177	63
chr1	33964129	33965207	Bowtie2_on_data_728_and_data_727__aligned_reads__BAM__peak_123	109	.	4.56485	13.6618	10.9126	346
chr1	34046324	34046932	Bowtie2_on_data_728_and_data_727__aligned_reads__BAM__peak_124	105	.	4.09017	13.3099	10.5812	140
chr1	34068037	34068838	Bowtie2_on_data_728_and_data_727__aligned_reads__BAM__peak_125	94	.	4.06242	12.0761	9.40945	204
chr1	34100867	34101949	Bowtie2_on_data_728_and_data_727__aligned_reads__BAM__peak_126	106	.	6.78323	13.3965	10.6601	859
chr1	34130733	34131148	Bowtie2_on_data_728_and_data_727__aligned_reads__BAM__peak_127	180	.	6.9967	21.0875	18.0035	113
chr1	34166570	34167223	Bowtie2_on_data_728_and_data_727__aligned_reads__BAM__peak_128	44	.	4.4091	6.81017	4.46151	301
chr1	34167719	34168095	Bowtie2_on_data_728_and_data_727__aligned_reads__BAM__peak_129	106	.	6.78323	13.3965	10.6601	146
chr1	34176893	34177174	Bowtie2_on_data_728_and_data_727__aligned_reads__BAM__peak_130	74	.	5.54642	10.0416	7.49297	139
chr1	34178224	34179103	Bowtie2_on_data_728_and_data_727__aligned_reads__BAM__peak_131	158	.	6.83076	18.8443	15.8537	381
chr1	34183941	34184209	Bowtie2_on_data_728_and_data_727__aligned_reads__BAM__peak_132	52	.	4.74826	7.67112	5.26217	195
chr1	34207602	34207980	Bowtie2_on_data_728_and_data_727__aligned_reads__BAM__peak_133	116	.	7.12239	14.431	11.6433	229
chr1	34221514	34221769	Bowtie2_on_data_728_and_data_727__aligned_reads__BAM__peak_134	90	.	5.66305	11.7414	9.09223	197
chr1	34293293	34293664	Bowtie2_on_data_728_and_data_727__aligned_reads__BAM__peak_135	33	.	2.71802	5.58301	3.32954	285
chr1	34491568	34492185	Bowtie2_on_data_728_and_data_727__aligned_reads__BAM__peak_136	102	.	4.43059	12.9369	10.2255	348
chr1	34496170	34496888	Bowtie2_on_data_728_and_data_727__aligned_reads__BAM__peak_137	69	.	3.44436	9.50176	6.97978	179
chr1	34898733	34899002	Bowtie2_on_data_728_and_data_727__aligned_reads__BAM__peak_138	49	.	4.25134	7.38123	4.99605	128
chr1	34899328	34900334	Bowtie2_on_data_728_and_data_727__aligned_reads__BAM__peak_139	226	.	7.04761	25.9321	22.665	462
chr1	35970198	35970627	Bowtie2_on_data_728_and_data_727__aligned_reads__BAM__peak_140	34	.	3.41538	5.75408	3.48916	360
chr1	35987319	35987721	Bowtie2_on_data_728_and_data_727__aligned_reads__BAM__peak_141	89	.	5.79927	11.6173	8.9741	294
chr1	35991923	35992491	Bowtie2_on_data_728_and_data_727__aligned_reads__BAM__peak_142	454	.	10.1608	49.3073	45.4323	409
chr1	36073838	36074235	Bowtie2_on_data_728_and_data_727__aligned_reads__BAM__peak_143	64	.	3.95618	8.98282	6.49135	304
chr1	36087076	36087972	Bowtie2_on_data_728_and_data_727__aligned_reads__BAM__peak_144	455	.	8.22583	49.4666	45.5855	272
chr1	36118093	36118501	Bowtie2_on_data_728_and_data_727__aligned_reads__BAM__peak_145	133	.	6.67197	16.2466	13.3755	169
chr1	36121781	36122221	Bowtie2_on_data_728_and_data_727__aligned_reads__BAM__peak_146	196	.	5.03013	22.8468	19.6953	156
chr1	36124930	36125421	Bowtie2_on_data_728_and_data_727__aligned_reads__BAM__peak_147	181	.	5.68987	21.2347	18.1461	208
chr1	36154180	36154539	Bowtie2_on_data_728_and_data_727__aligned_reads__BAM__peak_148	55	.	4.26126	7.9753	5.54805	273
chr1	36186978	36187378	Bowtie2_on_data_728_and_data_727__aligned_reads__BAM__peak_149	34	.	3.41538	5.75408	3.48916	386
chr1	36300738	36301276	Bowtie2_on_data_728_and_data_727__aligned_reads__BAM__peak_150	191	.	6.43477	22.3038	19.1734	276
chr1	36360086	36360637	Bowtie2_on_data_728_and_data_727__aligned_reads__BAM__peak_151	248	.	9.37585	28.1604	24.819	303
chr1	36364227	36365144	Bowtie2_on_data_728_and_data_727__aligned_reads__BAM__peak_152	410	.	9.00829	44.8314	41.0439	430
chr1	36380968	36381326	Bowtie2_on_data_728_and_data_727__aligned_reads__BAM__peak_153	98	.	5.47282	12.4898	9.80171	106
chr1	36382700	36383318	Bowtie2_on_data_728_and_data_727__aligned_reads__BAM__peak_154	332	.	11.1266	36.8875	33.2873	359
chr1	36425019	36426276	Bowtie2_on_data_728_and_data_727__aligned_reads__BAM__peak_155	456	.	7.67672	49.5356	45.652	1033
chr1	36514356	36514922	Bowtie2_on_data_728_and_data_727__aligned_reads__BAM__peak_156	183	.	6.27935	21.4151	18.3198	347
chr1	36526829	36527347	Bowtie2_on_data_728_and_data_727__aligned_reads__BAM__peak_157	155	.	7.10209	18.5241	15.5513	293
chr1	36527702	36528985	Bowtie2_on_data_728_and_data_727__aligned_reads__BAM__peak_158	164	.	4.7984	19.444	16.4299	919
chr1	36568251	36569056	Bowtie2_on_data_728_and_data_727__aligned_reads__BAM__peak_159	110	.	3.86242	13.8224	11.0672	497
chr1	36603734	36604430	Bowtie2_on_data_728_and_data_727__aligned_reads__BAM__peak_160	184	.	5.90746	21.5428	18.4406	499
chr1	36613281	36614739	Bowtie2_on_data_728_and_data_727__aligned_reads__BAM__peak_161	208	.	6.74119	24.0986	20.8999	414
chr1	36740949	36741215	Bowtie2_on_data_728_and_data_727__aligned_reads__BAM__peak_162	88	.	4.85882	11.4772	8.83995	142
chr1	36748212	36748632	Bowtie2_on_data_728_and_data_727__aligned_reads__BAM__peak_163	99	.	4.07702	12.6932	9.99277	244
chr1	36823725	36824100	Bowtie2_on_data_728_and_data_727__aligned_reads__BAM__peak_164	66	.	4.85404	9.12792	6.6293	230
chr1	36917628	36918076	Bowtie2_on_data_728_and_data_727__aligned_reads__BAM__peak_165	469	.	16.9581	50.8279	46.9219	224
chr1	36995681	36997024	Bowtie2_on_data_728_and_data_727__aligned_reads__BAM__peak_166	104	.	3.59578	13.1981	10.4766	925
chr1	37083686	37084094	Bowtie2_on_data_728_and_data_727__aligned_reads__BAM__peak_167	65	.	4.10285	9.06504	6.56882	289
chr1	37102248	37102649	Bowtie2_on_data_728_and_data_727__aligned_reads__BAM__peak_168	96	.	6.44407	12.3829	9.69923	226
chr1	37179123	37179851	Bowtie2_on_data_728_and_data_727__aligned_reads__BAM__peak_169	410	.	13.5511	44.8525	41.0643	318
chr1	37305224	37305607	Bowtie2_on_data_728_and_data_727__aligned_reads__BAM__peak_170	179	.	9.15736	21.0303	17.9502	183
chr1	37306234	37306829	Bowtie2_on_data_728_and_data_727__aligned_reads__BAM__peak_171	191	.	9.22383	22.2399	19.1117	249
chr1	37356482	37357258	Bowtie2_on_data_728_and_data_727__aligned_reads__BAM__peak_172	132	.	4.52072	16.0752	13.2108	396
chr1	37364485	37364936	Bowtie2_on_data_728_and_data_727__aligned_reads__BAM__peak_173	123	.	7.06199	15.2193	12.3959	145
chr1	37378063	37378452	Bowtie2_on_data_728_and_data_727__aligned_reads__BAM__peak_174	179	.	9.15736	21.0303	17.9502	183
chr1	37476360	37476612	Bowtie2_on_data_728_and_data_727__aligned_reads__BAM__peak_175	22	.	3.14046	4.39647	2.25204	77
chr1	37486487	37487495	Bowtie2_on_data_728_and_data_727__aligned_reads__BAM__peak_176	145	.	4.73599	17.5195	14.5894	474
chr1	37597986	37598333	Bowtie2_on_data_728_and_data_727__aligned_reads__BAM__peak_177	41	.	3.03459	6.50931	4.18265	125
chr1	37642839	37643360	Bowtie2_on_data_728_and_data_727__aligned_reads__BAM__peak_178	54	.	4.05576	7.83629	5.41489	224
chr1	37753822	37754133	Bowtie2_on_data_728_and_data_727__aligned_reads__BAM__peak_179	68	.	4.48268	9.33529	6.82787	163
chr1	37856367	37857242	Bowtie2_on_data_728_and_data_727__aligned_reads__BAM__peak_180	60	.	5.08742	8.56145	6.09573	828
chr1	37921439	37922287	Bowtie2_on_data_728_and_data_727__aligned_reads__BAM__peak_181	81	.	3.52536	10.7317	8.14002	296
chr1	37928288	37929719	Bowtie2_on_data_728_and_data_727__aligned_reads__BAM__peak_182	204	.	8.28578	23.5795	20.4004	543
chr1	37947036	37947624	Bowtie2_on_data_728_and_data_727__aligned_reads__BAM__peak_183	454	.	9.80101	49.3221	45.4465	285
chr1	38054672	38055144	Bowtie2_on_data_728_and_data_727__aligned_reads__BAM__peak_184	163	.	5.7244	19.3536	16.3436	208
chr1	38185915	38187163	Bowtie2_on_data_728_and_data_727__aligned_reads__BAM__peak_185	422	.	10.1118	46.0944	42.2813	934
chr1	38269322	38269611	Bowtie2_on_data_728_and_data_727__aligned_reads__BAM__peak_186	83	.	4.90961	10.9137	8.30923	131
chr1	38278333	38279402	Bowtie2_on_data_728_and_data_727__aligned_reads__BAM__peak_187	140	.	6.40383	16.9772	14.071	871
chr1	38285862	38286111	Bowtie2_on_data_728_and_data_727__aligned_reads__BAM__peak_188	44	.	4.4091	6.81017	4.46151	130
chr1	38348820	38349234	Bowtie2_on_data_728_and_data_727__aligned_reads__BAM__peak_189	126	.	6.31953	15.5028	12.6642	265
chr1	38361568	38362280	Bowtie2_on_data_728_and_data_727__aligned_reads__BAM__peak_190	428	.	14.7885	46.6584	42.8306	429
chr1	38494675	38494974	Bowtie2_on_data_728_and_data_727__aligned_reads__BAM__peak_191	89	.	5.57988	11.5799	8.93854	113
chr1	38683845	38684448	Bowtie2_on_data_728_and_data_727__aligned_reads__BAM__peak_192	58	.	3.79134	8.30284	5.8556	168
chr1	38757598	38757892	Bowtie2_on_data_728_and_data_727__aligned_reads__BAM__peak_193	58	.	4.74817	8.29004	5.84553	71
chr1	38787812	38788216	Bowtie2_on_data_728_and_data_727__aligned_reads__BAM__peak_194	515	.	15.0737	55.4925	51.5096	254
chr1	38954671	38955023	Bowtie2_on_data_728_and_data_727__aligned_reads__BAM__peak_195	64	.	3.28167	8.94243	6.45373	233
chr1	39036703	39037289	Bowtie2_on_data_728_and_data_727__aligned_reads__BAM__peak_196	127	.	5.83059	15.6353	12.7906	249
chr1	39044268	39044828	Bowtie2_on_data_728_and_data_727__aligned_reads__BAM__peak_197	48	.	3.01381	7.22029	4.84355	452
chr1	39201184	39201671	Bowtie2_on_data_728_and_data_727__aligned_reads__BAM__peak_198	297	.	12.549	33.2436	29.7418	169
chr1	39249595	39249874	Bowtie2_on_data_728_and_data_727__aligned_reads__BAM__peak_199	122	.	6.54263	15.1058	12.2885	120
chr1	39312684	39314550	Bowtie2_on_data_728_and_data_727__aligned_reads__BAM__peak_200	318	.	9.276	35.3753	31.8148	1417
chr1	39338547	39339084	Bowtie2_on_data_728_and_data_727__aligned_reads__BAM__peak_201	295	.	7.16898	33.019	29.5265	324
chr1	39340052	39340750	Bowtie2_on_data_728_and_data_727__aligned_reads__BAM__peak_202	265	.	9.17883	29.9882	26.5853	376
chr1	39374836	39375253	Bowtie2_on_data_728_and_data_727__aligned_reads__BAM__peak_203	192	.	6.04172	22.3881	19.2533	198
chr1	39424653	39425315	Bowtie2_on_data_728_and_data_727__aligned_reads__BAM__peak_204	243	.	6.84728	27.6523	24.3275	149
chr1	39535286	39535822	Bowtie2_on_data_728_and_data_727__aligned_reads__BAM__peak_205	116	.	5.35154	14.4552	11.6654	177
chr1	39592328	39593155	Bowtie2_on_data_728_and_data_727__aligned_reads__BAM__peak_206	194	.	5.33271	22.6418	19.4979	325
chr1	39612868	39613248	Bowtie2_on_data_728_and_data_727__aligned_reads__BAM__peak_207	147	.	5.43818	17.7112	14.7709	178
chr1	39633392	39634744	Bowtie2_on_data_728_and_data_727__aligned_reads__BAM__peak_208	220	.	7.34756	25.3422	22.0984	652
chr1	39758182	39758477	Bowtie2_on_data_728_and_data_727__aligned_reads__BAM__peak_209	98	.	5.33653	12.5649	9.87411	101
chr1	39770710	39771350	Bowtie2_on_data_728_and_data_727__aligned_reads__BAM__peak_210	61	.	4.57557	8.59427	6.12511	569
chr1	39818035	39819215	Bowtie2_on_data_728_and_data_727__aligned_reads__BAM__peak_211	116	.	5.33182	14.4053	11.6234	920
chr1	39862332	39862668	Bowtie2_on_data_728_and_data_727__aligned_reads__BAM__peak_212	39	.	3.81297	6.29218	3.98623	227
chr1	39902574	39903242	Bowtie2_on_data_728_and_data_727__aligned_reads__BAM__peak_213	140	.	6.40383	16.9772	14.071	354
chr1	39946105	39946492	Bowtie2_on_data_728_and_data_727__aligned_reads__BAM__peak_214	69	.	5.42659	9.47933	6.96191	153
chr1	39953555	39953879	Bowtie2_on_data_728_and_data_727__aligned_reads__BAM__peak_215	29	.	3.31431	5.11969	2.90883	51
chr1	39957135	39959169	Bowtie2_on_data_728_and_data_727__aligned_reads__BAM__peak_216	171	.	5.86752	20.1909	17.1443	455
chr1	39993174	39993717	Bowtie2_on_data_728_and_data_727__aligned_reads__BAM__peak_217	98	.	3.56726	12.5858	9.89283	332
chr1	40151609	40151975	Bowtie2_on_data_728_and_data_727__aligned_reads__BAM__peak_218	44	.	4.23866	6.79709	4.45579	151
chr1	40281736	40282390	Bowtie2_on_data_728_and_data_727__aligned_reads__BAM__peak_219	73	.	4.47012	9.92741	7.3823	67
chr1	40290343	40290763	Bowtie2_on_data_728_and_data_727__aligned_reads__BAM__peak_220	38	.	3.89386	6.18733	3.8851	51
chr1	40292300	40292909	Bowtie2_on_data_728_and_data_727__aligned_reads__BAM__peak_221	182	.	9.03548	21.3474	18.2554	402
chr1	40323339	40323906	Bowtie2_on_data_728_and_data_727__aligned_reads__BAM__peak_222	176	.	5.7732	20.7071	17.6413	152
chr1	40332187	40332844	Bowtie2_on_data_728_and_data_727__aligned_reads__BAM__peak_223	201	.	9.19958	23.2952	20.1282	177
chr1	40339245	40339495	Bowtie2_on_data_728_and_data_727__aligned_reads__BAM__peak_224	61	.	4.26922	8.57541	6.10768	66
chr1	40347299	40347763	Bowtie2_on_data_728_and_data_727__aligned_reads__BAM__peak_225	148	.	6.97178	17.7812	14.8384	184
chr1	40409872	40410133	Bowtie2_on_data_728_and_data_727__aligned_reads__BAM__peak_226	78	.	5.76575	10.4231	7.84452	54
chr1	40496342	40496800	Bowtie2_on_data_728_and_data_727__aligned_reads__BAM__peak_227	98	.	5.33653	12.5649	9.87411	167
chr1	40501537	40502124	Bowtie2_on_data_728_and_data_727__aligned_reads__BAM__peak_228	190	.	7.03586	22.1234	19.0013	327
chr1	40525962	40526213	Bowtie2_on_data_728_and_data_727__aligned_reads__BAM__peak_229	30	.	3.63313	5.24979	3.01505	21
chr1	40529280	40529546	Bowtie2_on_data_728_and_data_727__aligned_reads__BAM__peak_230	97	.	5.84559	12.4835	9.79576	108
chr1	40607223	40607707	Bowtie2_on_data_728_and_data_727__aligned_reads__BAM__peak_231	644	.	15.1595	68.6617	64.4864	202
chr1	40643355	40643674	Bowtie2_on_data_728_and_data_727__aligned_reads__BAM__peak_232	47	.	3.8423	7.11893	4.7477	187
chr1	40737504	40737833	Bowtie2_on_data_728_and_data_727__aligned_reads__BAM__peak_233	168	.	6.86934	19.8511	16.8223	145
chr1	40847276	40847849	Bowtie2_on_data_728_and_data_727__aligned_reads__BAM__peak_234	88	.	4.85882	11.4772	8.83995	340
chr1	40901626	40901876	Bowtie2_on_data_728_and_data_727__aligned_reads__BAM__peak_235	22	.	3.39162	4.42597	2.26889	26
chr1	40904406	40904707	Bowtie2_on_data_728_and_data_727__aligned_reads__BAM__peak_236	219	.	7.49215	25.2398	21.9984	156
chr1	40913840	40914662	Bowtie2_on_data_728_and_data_727__aligned_reads__BAM__peak_237	1945	.	37.1676	199.64	194.571	490
chr1	40947418	40947712	Bowtie2_on_data_728_and_data_727__aligned_reads__BAM__peak_238	123	.	5.97691	15.1664	12.3445	124
chr1	40951959	40952502	Bowtie2_on_data_728_and_data_727__aligned_reads__BAM__peak_239	390	.	13.9477	42.8091	39.0642	346
chr1	40961632	40961971	Bowtie2_on_data_728_and_data_727__aligned_reads__BAM__peak_240	136	.	7.80072	16.5592	13.6709	202
chr1	41198652	41199378	Bowtie2_on_data_728_and_data_727__aligned_reads__BAM__peak_241	309	.	12.8881	34.5343	30.9945	400
chr1	42908122	42908946	Bowtie2_on_data_728_and_data_727__aligned_reads__BAM__peak_242	150	.	5.66873	17.9989	15.0465	202
chr1	43149067	43149825	Bowtie2_on_data_728_and_data_727__aligned_reads__BAM__peak_243	150	.	5.66873	17.9989	15.0465	422
chr1	43154745	43155874	Bowtie2_on_data_728_and_data_727__aligned_reads__BAM__peak_244	122	.	3.96774	15.0793	12.2624	936
chr1	43184728	43185425	Bowtie2_on_data_728_and_data_727__aligned_reads__BAM__peak_245	93	.	4.81638	12.0504	9.38689	457
chr1	43196415	43196823	Bowtie2_on_data_728_and_data_727__aligned_reads__BAM__peak_246	83	.	4.15019	10.9107	8.30741	296
chr1	43197712	43198995	Bowtie2_on_data_728_and_data_727__aligned_reads__BAM__peak_247	144	.	6.21929	17.4007	14.4768	661
chr1	43199838	43200493	Bowtie2_on_data_728_and_data_727__aligned_reads__BAM__peak_248	63	.	4.71069	8.85485	6.37747	542
chr1	43204301	43204831	Bowtie2_on_data_728_and_data_727__aligned_reads__BAM__peak_249	570	.	18.1657	61.1667	57.0956	266
chr1	43220070	43220964	Bowtie2_on_data_728_and_data_727__aligned_reads__BAM__peak_250	169	.	6.07808	19.984	16.9468	543
chr1	43225833	43226928	Bowtie2_on_data_728_and_data_727__aligned_reads__BAM__peak_251	347	.	7.42689	38.3969	34.758	372
chr1	43246769	43247057	Bowtie2_on_data_728_and_data_727__aligned_reads__BAM__peak_252	44	.	4.4091	6.81017	4.46151	113
chr1	43274789	43275412	Bowtie2_on_data_728_and_data_727__aligned_reads__BAM__peak_253	365	.	13.3542	40.2227	36.5362	281
chr1	43280951	43281381	Bowtie2_on_data_728_and_data_727__aligned_reads__BAM__peak_254	122	.	6.96351	15.0366	12.2217	258
chr1	43281739	43282464	Bowtie2_on_data_728_and_data_727__aligned_reads__BAM__peak_255	23	.	2.85415	4.57376	2.39813	720
chr1	43294089	43294685	Bowtie2_on_data_728_and_data_727__aligned_reads__BAM__peak_256	160	.	5.50468	19.0658	16.0679	342
chr1	43301995	43302257	Bowtie2_on_data_728_and_data_727__aligned_reads__BAM__peak_257	60	.	4.84418	8.46162	6.0044	87
chr1	43312920	43313452	Bowtie2_on_data_728_and_data_727__aligned_reads__BAM__peak_258	112	.	6.66075	14.0351	11.2681	151
chr1	43316489	43317275	Bowtie2_on_data_728_and_data_727__aligned_reads__BAM__peak_259	611	.	13.914	65.29	61.1632	373
chr1	43502425	43503408	Bowtie2_on_data_728_and_data_727__aligned_reads__BAM__peak_260	111	.	5.58233	13.8728	11.1147	596
chr1	43875977	43876333	Bowtie2_on_data_728_and_data_727__aligned_reads__BAM__peak_261	126	.	7.46155	15.4855	12.6474	102
chr1	43884309	43885164	Bowtie2_on_data_728_and_data_727__aligned_reads__BAM__peak_262	230	.	6.44851	26.3198	23.04	196
chr1	43989974	43991351	Bowtie2_on_data_728_and_data_727__aligned_reads__BAM__peak_263	322	.	7.52743	35.7965	32.2249	619
chr1	43993565	43993997	Bowtie2_on_data_728_and_data_727__aligned_reads__BAM__peak_264	87	.	6.10491	11.3914	8.76045	225
chr1	44158469	44159744	Bowtie2_on_data_728_and_data_727__aligned_reads__BAM__peak_265	185	.	6.06184	21.6136	18.5097	735
chr1	44175245	44176984	Bowtie2_on_data_728_and_data_727__aligned_reads__BAM__peak_266	125	.	5.00885	15.3322	12.5021	948
chr1	44204249	44205087	Bowtie2_on_data_728_and_data_727__aligned_reads__BAM__peak_267	253	.	7.50458	28.7437	25.3822	500
chr1	44276010	44276274	Bowtie2_on_data_728_and_data_727__aligned_reads__BAM__peak_268	106	.	6.78323	13.3965	10.6601	89
chr1	44608338	44609849	Bowtie2_on_data_728_and_data_727__aligned_reads__BAM__peak_269	142	.	5.51552	17.1713	14.2567	183
chr1	44624071	44624453	Bowtie2_on_data_728_and_data_727__aligned_reads__BAM__peak_270	116	.	7.12239	14.431	11.6433	169
chr1	44637120	44637593	Bowtie2_on_data_728_and_data_727__aligned_reads__BAM__peak_271	377	.	13.651	41.5112	37.7952	259
chr1	44641473	44642201	Bowtie2_on_data_728_and_data_727__aligned_reads__BAM__peak_272	266	.	7.44173	30.0379	26.6336	351
chr1	44735804	44736559	Bowtie2_on_data_728_and_data_727__aligned_reads__BAM__peak_273	151	.	7.87179	18.1479	15.1897	187
chr1	44802634	44802884	Bowtie2_on_data_728_and_data_727__aligned_reads__BAM__peak_274	116	.	7.12239	14.431	11.6433	111
chr1	44867110	44867574	Bowtie2_on_data_728_and_data_727__aligned_reads__BAM__peak_275	387	.	14.9231	42.5053	38.7647	230
chr1	45079118	45079439	Bowtie2_on_data_728_and_data_727__aligned_reads__BAM__peak_276	60	.	4.84418	8.46162	6.0044	21
chr1	45099632	45100316	Bowtie2_on_data_728_and_data_727__aligned_reads__BAM__peak_277	37	.	3.9359	6.00779	3.71438	542
chr1	45365800	45366132	Bowtie2_on_data_728_and_data_727__aligned_reads__BAM__peak_278	44	.	4.4091	6.81017	4.46151	181
chr1	45368882	45369684	Bowtie2_on_data_728_and_data_727__aligned_reads__BAM__peak_279	69	.	5.42659	9.47933	6.96191	284
chr1	45370603	45371281	Bowtie2_on_data_728_and_data_727__aligned_reads__BAM__peak_280	163	.	5.7244	19.3536	16.3436	419
chr1	45488651	45489156	Bowtie2_on_data_728_and_data_727__aligned_reads__BAM__peak_281	136	.	7.80072	16.5592	13.6709	212
chr1	45518662	45518969	Bowtie2_on_data_728_and_data_727__aligned_reads__BAM__peak_282	126	.	7.46155	15.4855	12.6474	191
chr1	45551670	45552371	Bowtie2_on_data_728_and_data_727__aligned_reads__BAM__peak_283	60	.	5.08742	8.56145	6.09573	393
chr1	45557695	45560694	Bowtie2_on_data_728_and_data_727__aligned_reads__BAM__peak_284	226	.	7.04761	25.9321	22.665	2205
chr1	45588163	45589135	Bowtie2_on_data_728_and_data_727__aligned_reads__BAM__peak_285	627	.	20.6889	66.8668	62.7151	313
chr1	45597869	45598759	Bowtie2_on_data_728_and_data_727__aligned_reads__BAM__peak_286	136	.	7.80072	16.5592	13.6709	356
chr1	45637422	45637679	Bowtie2_on_data_728_and_data_727__aligned_reads__BAM__peak_287	77	.	4.97147	10.3637	7.79335	149
chr1	45644294	45644924	Bowtie2_on_data_728_and_data_727__aligned_reads__BAM__peak_288	201	.	9.83569	23.3627	20.1904	418
chr1	45654225	45654636	Bowtie2_on_data_728_and_data_727__aligned_reads__BAM__peak_289	60	.	5.08742	8.56145	6.09573	280
chr1	45656443	45657572	Bowtie2_on_data_728_and_data_727__aligned_reads__BAM__peak_290	60	.	5.08742	8.56145	6.09573	653
chr1	45661835	45662739	Bowtie2_on_data_728_and_data_727__aligned_reads__BAM__peak_291	147	.	8.13988	17.6513	14.7142	158
chr1	45682492	45683939	Bowtie2_on_data_728_and_data_727__aligned_reads__BAM__peak_292	402	.	12.547	44.0587	40.2845	402
chr1	45684633	45685054	Bowtie2_on_data_728_and_data_727__aligned_reads__BAM__peak_293	141	.	7.56903	17.0936	14.1819	268
chr1	45729716	45730414	Bowtie2_on_data_728_and_data_727__aligned_reads__BAM__peak_294	180	.	6.9967	21.0875	18.0035	118
chr1	45732488	45733076	Bowtie2_on_data_728_and_data_727__aligned_reads__BAM__peak_295	168	.	8.8182	19.8875	16.8539	406
chr1	45813446	45814205	Bowtie2_on_data_728_and_data_727__aligned_reads__BAM__peak_296	126	.	7.46155	15.4855	12.6474	437
chr1	45817671	45818211	Bowtie2_on_data_728_and_data_727__aligned_reads__BAM__peak_297	36	.	4.06994	5.98067	3.68964	375
chr1	45822504	45823346	Bowtie2_on_data_728_and_data_727__aligned_reads__BAM__peak_298	179	.	9.15736	21.0303	17.9502	289
chr1	45824432	45825076	Bowtie2_on_data_728_and_data_727__aligned_reads__BAM__peak_299	140	.	6.40383	16.9772	14.071	333
chr1	45851803	45852696	Bowtie2_on_data_728_and_data_727__aligned_reads__BAM__peak_300	347	.	7.42689	38.3969	34.758	432
chr1	45881962	45882416	Bowtie2_on_data_728_and_data_727__aligned_reads__BAM__peak_301	162	.	8.17455	19.2184	16.2132	202
chr1	45894256	45895421	Bowtie2_on_data_728_and_data_727__aligned_reads__BAM__peak_302	504	.	13.6615	54.4286	50.463	473
chr1	45916937	45917207	Bowtie2_on_data_728_and_data_727__aligned_reads__BAM__peak_303	30	.	3.63313	5.24979	3.01505	92
chr1	45921296	45921951	Bowtie2_on_data_728_and_data_727__aligned_reads__BAM__peak_304	150	.	5.1841	18.0317	15.0774	328
chr1	46123354	46123719	Bowtie2_on_data_728_and_data_727__aligned_reads__BAM__peak_305	35	.	3.46996	5.86477	3.58986	238
chr1	46465290	46465866	Bowtie2_on_data_728_and_data_727__aligned_reads__BAM__peak_306	136	.	7.80072	16.5592	13.6709	360
chr1	46902112	46902362	Bowtie2_on_data_728_and_data_727__aligned_reads__BAM__peak_307	29	.	3.45421	5.16159	2.94455	75
chr1	46906621	46906900	Bowtie2_on_data_728_and_data_727__aligned_reads__BAM__peak_308	68	.	5.14694	9.33346	6.82726	137
chr1	46909137	46911478	Bowtie2_on_data_728_and_data_727__aligned_reads__BAM__peak_309	137	.	4.59872	16.6833	13.7873	972
chr1	46921095	46921385	Bowtie2_on_data_728_and_data_727__aligned_reads__BAM__peak_310	78	.	5.76575	10.4231	7.84452	102
chr1	46922810	46923114	Bowtie2_on_data_728_and_data_727__aligned_reads__BAM__peak_311	190	.	9.49652	22.1889	19.0617	141
chr1	50983969	50984700	Bowtie2_on_data_728_and_data_727__aligned_reads__BAM__peak_312	126	.	4.53003	15.4703	12.6362	511
chr1	50997471	50997944	Bowtie2_on_data_728_and_data_727__aligned_reads__BAM__peak_313	78	.	5.76575	10.4231	7.84452	214
chr1	51019212	51019775	Bowtie2_on_data_728_and_data_727__aligned_reads__BAM__peak_314	136	.	7.80072	16.5592	13.6709	193
chr1	51027790	51028184	Bowtie2_on_data_728_and_data_727__aligned_reads__BAM__peak_315	106	.	6.78323	13.3965	10.6601	115
chr1	51182460	51183504	Bowtie2_on_data_728_and_data_727__aligned_reads__BAM__peak_316	201	.	9.83569	23.3627	20.1904	393
chr1	51390666	51391051	Bowtie2_on_data_728_and_data_727__aligned_reads__BAM__peak_317	40	.	3.38931	6.37055	4.05955	248
chr1	51534830	51535753	Bowtie2_on_data_728_and_data_727__aligned_reads__BAM__peak_318	442	.	11.7245	48.1294	44.275	373
chr1	51550472	51551006	Bowtie2_on_data_728_and_data_727__aligned_reads__BAM__peak_319	64	.	4.78276	8.99254	6.49984	247
chr1	51566160	51566469	Bowtie2_on_data_728_and_data_727__aligned_reads__BAM__peak_320	88	.	5.7429	11.512	8.87397	158
chr1	51746497	51747060	Bowtie2_on_data_728_and_data_727__aligned_reads__BAM__peak_321	217	.	6.8944	25.0106	21.7761	298
chr1	51804238	51804874	Bowtie2_on_data_728_and_data_727__aligned_reads__BAM__peak_322	190	.	9.49652	22.1889	19.0617	317
chr1	51846087	51846770	Bowtie2_on_data_728_and_data_727__aligned_reads__BAM__peak_323	151	.	7.87179	18.1479	15.1897	366
chr1	51878748	51879342	Bowtie2_on_data_728_and_data_727__aligned_reads__BAM__peak_324	191	.	7.30882	22.3292	19.1972	197
chr1	51971798	51973024	Bowtie2_on_data_728_and_data_727__aligned_reads__BAM__peak_325	171	.	5.86752	20.1909	17.1443	867
chr1	52170363	52171071	Bowtie2_on_data_728_and_data_727__aligned_reads__BAM__peak_326	491	.	12.8398	53.0823	49.1392	409
chr1	52175959	52176529	Bowtie2_on_data_728_and_data_727__aligned_reads__BAM__peak_327	163	.	5.25726	19.3808	16.369	205
chr1	52288955	52290527	Bowtie2_on_data_728_and_data_727__aligned_reads__BAM__peak_328	205	.	5.24722	23.7823	20.5932	1072
chr1	52311257	52311604	Bowtie2_on_data_728_and_data_727__aligned_reads__BAM__peak_329	83	.	5.82975	10.9091	8.30718	172
chr1	52321110	52321475	Bowtie2_on_data_728_and_data_727__aligned_reads__BAM__peak_330	123	.	6.15692	15.1524	12.332	154
chr1	52324412	52324666	Bowtie2_on_data_728_and_data_727__aligned_reads__BAM__peak_331	64	.	4.78276	8.99254	6.49984	150
chr1	52556516	52557835	Bowtie2_on_data_728_and_data_727__aligned_reads__BAM__peak_332	171	.	5.86752	20.1909	17.1443	1004
chr1	52687346	52687851	Bowtie2_on_data_728_and_data_727__aligned_reads__BAM__peak_333	301	.	8.27328	33.6232	30.11	212
chr1	52873827	52874564	Bowtie2_on_data_728_and_data_727__aligned_reads__BAM__peak_334	84	.	4.44227	11.1025	8.49221	142
chr1	52901610	52902366	Bowtie2_on_data_728_and_data_727__aligned_reads__BAM__peak_335	231	.	7.40379	26.4764	23.1917	185
chr1	53110043	53110299	Bowtie2_on_data_728_and_data_727__aligned_reads__BAM__peak_336	78	.	5.76575	10.4231	7.84452	121
chr1	53353310	53354261	Bowtie2_on_data_728_and_data_727__aligned_reads__BAM__peak_337	132	.	5.15196	16.1135	13.2467	438
chr1	53370030	53370932	Bowtie2_on_data_728_and_data_727__aligned_reads__BAM__peak_338	164	.	8.5775	19.4524	16.4381	348
chr1	53409197	53409759	Bowtie2_on_data_728_and_data_727__aligned_reads__BAM__peak_339	126	.	4.53003	15.4703	12.6362	188
chr1	53770387	53770720	Bowtie2_on_data_728_and_data_727__aligned_reads__BAM__peak_340	127	.	5.83059	15.6353	12.7906	83
chr1	53772120	53772730	Bowtie2_on_data_728_and_data_727__aligned_reads__BAM__peak_341	215	.	9.68836	24.796	21.5686	251
chr1	53777644	53778422	Bowtie2_on_data_728_and_data_727__aligned_reads__BAM__peak_342	76	.	5.4497	10.2297	7.66609	426
chr1	53830504	53831253	Bowtie2_on_data_728_and_data_727__aligned_reads__BAM__peak_343	236	.	10.8532	26.97	23.6649	469
chr1	53839079	53839600	Bowtie2_on_data_728_and_data_727__aligned_reads__BAM__peak_344	96	.	6.44407	12.3829	9.69923	118
chr1	53840467	53842465	Bowtie2_on_data_728_and_data_727__aligned_reads__BAM__peak_345	304	.	7.28847	33.9378	30.416	1424
chr1	53870939	53871443	Bowtie2_on_data_728_and_data_727__aligned_reads__BAM__peak_346	106	.	6.1113	13.4062	10.6677	131
chr1	53875075	53875503	Bowtie2_on_data_728_and_data_727__aligned_reads__BAM__peak_347	68	.	5.14694	9.33346	6.82726	252
chr1	53895285	53895577	Bowtie2_on_data_728_and_data_727__aligned_reads__BAM__peak_348	35	.	3.85789	5.87298	3.5955	133
chr1	53902134	53903339	Bowtie2_on_data_728_and_data_727__aligned_reads__BAM__peak_349	361	.	14.2448	39.8068	36.1291	766
chr1	53947165	53947492	Bowtie2_on_data_728_and_data_727__aligned_reads__BAM__peak_350	96	.	6.44407	12.3829	9.69923	150
chr1	54042344	54042738	Bowtie2_on_data_728_and_data_727__aligned_reads__BAM__peak_351	36	.	4.06994	5.98067	3.68964	5
chr1	54070755	54071342	Bowtie2_on_data_728_and_data_727__aligned_reads__BAM__peak_352	166	.	6.42184	19.6341	16.613	477
chr1	54096054	54096310	Bowtie2_on_data_728_and_data_727__aligned_reads__BAM__peak_353	44	.	4.23866	6.79709	4.45579	78
chr1	54184605	54184939	Bowtie2_on_data_728_and_data_727__aligned_reads__BAM__peak_354	60	.	5.08742	8.56145	6.09573	175
chr1	54185785	54186518	Bowtie2_on_data_728_and_data_727__aligned_reads__BAM__peak_355	381	.	9.15905	41.9176	38.1921	231
chr1	54251038	54251539	Bowtie2_on_data_728_and_data_727__aligned_reads__BAM__peak_356	126	.	5.33048	15.5187	12.6795	218
chr1	54307249	54307506	Bowtie2_on_data_728_and_data_727__aligned_reads__BAM__peak_357	46	.	3.29153	7.0132	4.65178	147
chr1	54495586	54496150	Bowtie2_on_data_728_and_data_727__aligned_reads__BAM__peak_358	416	.	11.4668	45.4756	41.672	284
chr1	54614121	54614687	Bowtie2_on_data_728_and_data_727__aligned_reads__BAM__peak_359	76	.	4.00708	10.2219	7.65932	374
chr1	54686134	54686469	Bowtie2_on_data_728_and_data_727__aligned_reads__BAM__peak_360	60	.	5.08742	8.56145	6.09573	225
chr1	54704141	54704544	Bowtie2_on_data_728_and_data_727__aligned_reads__BAM__peak_361	106	.	6.78323	13.3965	10.6601	242
chr1	54822663	54823028	Bowtie2_on_data_728_and_data_727__aligned_reads__BAM__peak_362	105	.	5.50399	13.313	10.584	209
chr1	54824161	54824466	Bowtie2_on_data_728_and_data_727__aligned_reads__BAM__peak_363	285	.	12.2098	31.9645	28.5007	141
chr1	54834020	54834498	Bowtie2_on_data_728_and_data_727__aligned_reads__BAM__peak_364	121	.	5.27491	14.998	12.1848	110
chr1	54863200	54863614	Bowtie2_on_data_728_and_data_727__aligned_reads__BAM__peak_365	35	.	3.13198	5.77141	3.504	61
chr1	54932009	54932298	Bowtie2_on_data_728_and_data_727__aligned_reads__BAM__peak_366	101	.	6.23198	12.8196	10.1149	165
chr1	54953359	54953731	Bowtie2_on_data_728_and_data_727__aligned_reads__BAM__peak_367	124	.	6.64272	15.3057	12.4771	130
chr1	54963246	54964166	Bowtie2_on_data_728_and_data_727__aligned_reads__BAM__peak_368	512	.	15.6768	55.2754	51.2954	197
chr1	54982587	54983440	Bowtie2_on_data_728_and_data_727__aligned_reads__BAM__peak_369	197	.	5.94275	22.894	19.7395	598
chr1	55083785	55084689	Bowtie2_on_data_728_and_data_727__aligned_reads__BAM__peak_370	162	.	5.20853	19.2119	16.2077	388
chr1	55109051	55110337	Bowtie2_on_data_728_and_data_727__aligned_reads__BAM__peak_371	171	.	4.89633	20.1805	17.1352	713
chr1	55144223	55145419	Bowtie2_on_data_728_and_data_727__aligned_reads__BAM__peak_372	1169	.	17.2513	121.589	116.945	663
chr1	55187699	55188650	Bowtie2_on_data_728_and_data_727__aligned_reads__BAM__peak_373	414	.	8.97734	45.2888	41.4881	469
chr1	55190169	55190551	Bowtie2_on_data_728_and_data_727__aligned_reads__BAM__peak_374	57	.	4.87595	8.19899	5.76386	220
chr1	55220733	55221185	Bowtie2_on_data_728_and_data_727__aligned_reads__BAM__peak_375	96	.	5.05318	12.2776	9.60158	287
chr1	55258649	55259629	Bowtie2_on_data_728_and_data_727__aligned_reads__BAM__peak_376	291	.	8.12007	32.6324	29.1473	253
chr1	55282538	55283888	Bowtie2_on_data_728_and_data_727__aligned_reads__BAM__peak_377	157	.	6.24346	18.7394	15.7579	960
chr1	55293668	55294728	Bowtie2_on_data_728_and_data_727__aligned_reads__BAM__peak_378	226	.	7.96847	25.96	22.69	200
chr1	55296238	55296519	Bowtie2_on_data_728_and_data_727__aligned_reads__BAM__peak_379	69	.	5.39906	9.43202	6.92157	126
chr1	55439972	55440274	Bowtie2_on_data_728_and_data_727__aligned_reads__BAM__peak_380	42	.	3.98563	6.61346	4.28097	196
chr1	55461296	55461608	Bowtie2_on_data_728_and_data_727__aligned_reads__BAM__peak_381	87	.	6.10491	11.3914	8.76045	153
chr1	55462412	55463287	Bowtie2_on_data_728_and_data_727__aligned_reads__BAM__peak_382	176	.	6.4932	20.7024	17.6378	648
chr1	55585772	55586075	Bowtie2_on_data_728_and_data_727__aligned_reads__BAM__peak_383	111	.	5.44188	13.9263	11.1642	139
chr1	55750978	55751452	Bowtie2_on_data_728_and_data_727__aligned_reads__BAM__peak_384	172	.	7.97126	20.3395	17.2879	300
chr1	55922092	55922699	Bowtie2_on_data_728_and_data_727__aligned_reads__BAM__peak_385	345	.	13.0187	38.1799	34.5457	274
chr1	55935257	55936009	Bowtie2_on_data_728_and_data_727__aligned_reads__BAM__peak_386	179	.	9.15736	21.0303	17.9502	370
chr1	56024671	56025054	Bowtie2_on_data_728_and_data_727__aligned_reads__BAM__peak_387	72	.	5.04847	9.83342	7.29177	229
chr1	56720713	56721560	Bowtie2_on_data_728_and_data_727__aligned_reads__BAM__peak_388	361	.	14.2448	39.8068	36.1291	516
chr1	57022298	57022794	Bowtie2_on_data_728_and_data_727__aligned_reads__BAM__peak_389	35	.	3.55105	5.79437	3.52523	489
chr1	57023053	57023342	Bowtie2_on_data_728_and_data_727__aligned_reads__BAM__peak_390	76	.	5.08397	10.2464	7.68189	161
chr1	57025962	57027029	Bowtie2_on_data_728_and_data_727__aligned_reads__BAM__peak_391	101	.	4.29901	12.8361	10.1298	756
chr1	57027767	57030758	Bowtie2_on_data_728_and_data_727__aligned_reads__BAM__peak_392	364	.	9.72318	40.1254	36.4402	856
chr1	57031889	57034482	Bowtie2_on_data_728_and_data_727__aligned_reads__BAM__peak_393	94	.	3.3102	12.1218	9.45344	2250
chr1	57035011	57035690	Bowtie2_on_data_728_and_data_727__aligned_reads__BAM__peak_394	118	.	6.11779	14.653	11.8557	437
chr1	57096915	57097383	Bowtie2_on_data_728_and_data_727__aligned_reads__BAM__peak_395	182	.	7.72387	21.3252	18.2335	271
chr1	57110676	57111113	Bowtie2_on_data_728_and_data_727__aligned_reads__BAM__peak_396	201	.	9.83569	23.3627	20.1904	217
chr1	57132051	57132964	Bowtie2_on_data_728_and_data_727__aligned_reads__BAM__peak_397	361	.	13.5099	39.8281	36.1501	230
chr1	57136068	57136325	Bowtie2_on_data_728_and_data_727__aligned_reads__BAM__peak_398	87	.	6.10491	11.3914	8.76045	117
chr1	57245595	57246016	Bowtie2_on_data_728_and_data_727__aligned_reads__BAM__peak_399	106	.	6.78323	13.3965	10.6601	246
chr1	57262501	57262857	Bowtie2_on_data_728_and_data_727__aligned_reads__BAM__peak_400	116	.	7.12239	14.431	11.6433	171
chr1	57268556	57268998	Bowtie2_on_data_728_and_data_727__aligned_reads__BAM__peak_401	169	.	8.5877	19.9904	16.9527	257
chr1	57281378	57282067	Bowtie2_on_data_728_and_data_727__aligned_reads__BAM__peak_402	131	.	7.26627	16.0563	13.195	423
chr1	57396001	57396324	Bowtie2_on_data_728_and_data_727__aligned_reads__BAM__peak_403	64	.	5.08901	8.894	6.40971	178
chr1	57434203	57434601	Bowtie2_on_data_728_and_data_727__aligned_reads__BAM__peak_404	81	.	3.73727	10.7325	8.14002	276
chr1	57463052	57463726	Bowtie2_on_data_728_and_data_727__aligned_reads__BAM__peak_405	1169	.	16.6081	121.587	116.943	359
chr1	58026261	58027283	Bowtie2_on_data_728_and_data_727__aligned_reads__BAM__peak_406	300	.	7.46005	33.5647	30.0533	608
chr1	58052550	58053092	Bowtie2_on_data_728_and_data_727__aligned_reads__BAM__peak_407	121	.	4.67833	14.9947	12.1826	307
chr1	58086436	58087045	Bowtie2_on_data_728_and_data_727__aligned_reads__BAM__peak_408	300	.	7.46005	33.5647	30.0533	225
chr1	58087439	58088295	Bowtie2_on_data_728_and_data_727__aligned_reads__BAM__peak_409	177	.	6.7105	20.8264	17.7556	162
chr1	58314139	58314483	Bowtie2_on_data_728_and_data_727__aligned_reads__BAM__peak_410	373	.	13.0722	41.0481	37.344	134
chr1	58360623	58361207	Bowtie2_on_data_728_and_data_727__aligned_reads__BAM__peak_411	147	.	7.86687	17.6478	14.7142	189
chr1	58416250	58416766	Bowtie2_on_data_728_and_data_727__aligned_reads__BAM__peak_412	149	.	6.6173	17.9039	14.9551	319
chr1	58449033	58450576	Bowtie2_on_data_728_and_data_727__aligned_reads__BAM__peak_413	760	.	10.8692	80.3722	76.0695	756
chr1	58479913	58481022	Bowtie2_on_data_728_and_data_727__aligned_reads__BAM__peak_414	161	.	6.09912	19.2031	16.1996	762
chr1	58501990	58502712	Bowtie2_on_data_728_and_data_727__aligned_reads__BAM__peak_415	981	.	16.7446	102.617	98.1137	306
chr1	58561536	58562188	Bowtie2_on_data_728_and_data_727__aligned_reads__BAM__peak_416	137	.	5.1019	16.6822	13.7863	125
chr1	58642898	58643518	Bowtie2_on_data_728_and_data_727__aligned_reads__BAM__peak_417	1065	.	16.1845	111.119	106.551	436
chr1	58709086	58709901	Bowtie2_on_data_728_and_data_727__aligned_reads__BAM__peak_418	166	.	5.97514	19.6884	16.6644	541
chr1	58767804	58769145	Bowtie2_on_data_728_and_data_727__aligned_reads__BAM__peak_419	242	.	7.45599	27.6103	24.2881	958
chr1	58769757	58770541	Bowtie2_on_data_728_and_data_727__aligned_reads__BAM__peak_420	123	.	5.97691	15.1664	12.3445	337
chr1	58799240	58799648	Bowtie2_on_data_728_and_data_727__aligned_reads__BAM__peak_421	81	.	4.66447	10.6936	8.10623	241
chr1	58827072	58827326	Bowtie2_on_data_728_and_data_727__aligned_reads__BAM__peak_422	35	.	3.66387	5.77064	3.504	37
chr1	58851953	58852550	Bowtie2_on_data_728_and_data_727__aligned_reads__BAM__peak_423	152	.	4.84363	18.2562	15.2955	500
chr1	59029967	59030907	Bowtie2_on_data_728_and_data_727__aligned_reads__BAM__peak_424	127	.	4.65984	15.5923	12.749	240
chr1	59124931	59125191	Bowtie2_on_data_728_and_data_727__aligned_reads__BAM__peak_425	96	.	6.44407	12.3829	9.69923	158
chr1	59176636	59177361	Bowtie2_on_data_728_and_data_727__aligned_reads__BAM__peak_426	113	.	4.50208	14.1033	11.3343	151
chr1	59219641	59220172	Bowtie2_on_data_728_and_data_727__aligned_reads__BAM__peak_427	114	.	5.92888	14.2484	11.4734	304
chr1	59224428	59224721	Bowtie2_on_data_728_and_data_727__aligned_reads__BAM__peak_428	54	.	4.21302	7.87861	5.45576	136
chr1	59226507	59226799	Bowtie2_on_data_728_and_data_727__aligned_reads__BAM__peak_429	106	.	6.78323	13.3965	10.6601	81
chr1	59293609	59294330	Bowtie2_on_data_728_and_data_727__aligned_reads__BAM__peak_430	139	.	3.94467	16.901	14	502
chr1	59294749	59295015	Bowtie2_on_data_728_and_data_727__aligned_reads__BAM__peak_431	70	.	3.98343	9.60269	7.07134	148
chr1	59313322	59313988	Bowtie2_on_data_728_and_data_727__aligned_reads__BAM__peak_432	68	.	4.48268	9.33529	6.82787	343
chr1	59466661	59467070	Bowtie2_on_data_728_and_data_727__aligned_reads__BAM__peak_433	75	.	4.69615	10.115	7.56073	126
chr1	59500417	59501473	Bowtie2_on_data_728_and_data_727__aligned_reads__BAM__peak_434	2205	.	47.4817	225.745	220.566	320
chr1	59507762	59508303	Bowtie2_on_data_728_and_data_727__aligned_reads__BAM__peak_435	180	.	8.34398	21.0868	18.0035	273
chr1	59537778	59539844	Bowtie2_on_data_728_and_data_727__aligned_reads__BAM__peak_436	238	.	6.57495	27.1977	23.8855	1232
chr1	59540629	59541038	Bowtie2_on_data_728_and_data_727__aligned_reads__BAM__peak_437	193	.	6.83494	22.5266	19.387	219
chr1	59541953	59542243	Bowtie2_on_data_728_and_data_727__aligned_reads__BAM__peak_438	50	.	4.00164	7.44915	5.0625	244
chr1	59544531	59544854	Bowtie2_on_data_728_and_data_727__aligned_reads__BAM__peak_439	91	.	5.68034	11.7748	9.12483	235
chr1	59726830	59727997	Bowtie2_on_data_728_and_data_727__aligned_reads__BAM__peak_440	211	.	6.6617	24.3172	21.1114	952
chr1	59741811	59742068	Bowtie2_on_data_728_and_data_727__aligned_reads__BAM__peak_441	130	.	4.30877	15.8953	13.0386	95
chr1	59819656	59821018	Bowtie2_on_data_728_and_data_727__aligned_reads__BAM__peak_442	335	.	10.9456	37.1124	33.5057	390
chr1	59821397	59821688	Bowtie2_on_data_728_and_data_727__aligned_reads__BAM__peak_443	30	.	2.8622	5.29856	3.06042	130
chr1	59822181	59822529	Bowtie2_on_data_728_and_data_727__aligned_reads__BAM__peak_444	20	.	3.2626	4.21881	2.08641	295
chr1	59969431	59970666	Bowtie2_on_data_728_and_data_727__aligned_reads__BAM__peak_445	75	.	3.79324	10.1336	7.5772	1178
chr1	60057149	60057484	Bowtie2_on_data_728_and_data_727__aligned_reads__BAM__peak_446	75	.	3.70398	10.1126	7.55955	78
chr1	60099712	60100215	Bowtie2_on_data_728_and_data_727__aligned_reads__BAM__peak_447	90	.	5.12307	11.7305	9.0817	289
chr1	60154309	60155567	Bowtie2_on_data_728_and_data_727__aligned_reads__BAM__peak_448	160	.	4.95126	19.0024	16.0067	936
chr1	60215201	60215815	Bowtie2_on_data_728_and_data_727__aligned_reads__BAM__peak_449	281	.	7.96686	31.6497	28.1959	271
chr1	60236962	60237766	Bowtie2_on_data_728_and_data_727__aligned_reads__BAM__peak_450	195	.	5.64948	22.6802	19.5357	573
chr1	60351124	60351414	Bowtie2_on_data_728_and_data_727__aligned_reads__BAM__peak_451	78	.	5.76575	10.4231	7.84452	149
chr1	60399944	60400610	Bowtie2_on_data_728_and_data_727__aligned_reads__BAM__peak_452	200	.	6.17598	23.2429	20.0777	348
chr1	60409580	60409975	Bowtie2_on_data_728_and_data_727__aligned_reads__BAM__peak_453	116	.	7.12239	14.431	11.6433	262
chr1	60465768	60466953	Bowtie2_on_data_728_and_data_727__aligned_reads__BAM__peak_454	163	.	4.96657	19.4101	16.3975	979
chr1	60467209	60467684	Bowtie2_on_data_728_and_data_727__aligned_reads__BAM__peak_455	50	.	4.46637	7.48288	5.09353	318
chr1	60473620	60474046	Bowtie2_on_data_728_and_data_727__aligned_reads__BAM__peak_456	106	.	6.78323	13.3965	10.6601	138
chr1	60621456	60621917	Bowtie2_on_data_728_and_data_727__aligned_reads__BAM__peak_457	28	.	3.62894	5.01881	2.81653	389
chr1	60622381	60622779	Bowtie2_on_data_728_and_data_727__aligned_reads__BAM__peak_458	28	.	3.17538	5.056	2.85182	169
chr1	60623026	60624419	Bowtie2_on_data_728_and_data_727__aligned_reads__BAM__peak_459	220	.	7.34756	25.3422	22.0984	627
chr1	60661400	60662103	Bowtie2_on_data_728_and_data_727__aligned_reads__BAM__peak_460	373	.	12.754	41.0787	37.3734	262
chr1	60724693	60726038	Bowtie2_on_data_728_and_data_727__aligned_reads__BAM__peak_461	282	.	10.7868	31.7507	28.2945	855
chr1	60759398	60760175	Bowtie2_on_data_728_and_data_727__aligned_reads__BAM__peak_462	529	.	17.2574	56.9403	52.9335	267
chr1	60775275	60775677	Bowtie2_on_data_728_and_data_727__aligned_reads__BAM__peak_463	99	.	6.36126	12.6461	9.94808	236
chr1	60879862	60881895	Bowtie2_on_data_728_and_data_727__aligned_reads__BAM__peak_464	2070	.	38.6194	212.192	207.072	556
chr1	60882419	60883201	Bowtie2_on_data_728_and_data_727__aligned_reads__BAM__peak_465	337	.	11.9569	37.3853	33.772	378
chr1	60908038	60908418	Bowtie2_on_data_728_and_data_727__aligned_reads__BAM__peak_466	72	.	4.28123	9.78592	7.24634	117
chr1	60917424	60917778	Bowtie2_on_data_728_and_data_727__aligned_reads__BAM__peak_467	139	.	7.41902	16.811	13.9122	193
chr1	61112120	61112512	Bowtie2_on_data_728_and_data_727__aligned_reads__BAM__peak_468	78	.	5.76575	10.4231	7.84452	139
chr1	61122179	61122715	Bowtie2_on_data_728_and_data_727__aligned_reads__BAM__peak_469	60	.	5.08742	8.56145	6.09573	161
chr1	61197877	61199309	Bowtie2_on_data_728_and_data_727__aligned_reads__BAM__peak_470	334	.	8.18988	37.0825	33.477	1135
chr1	61237951	61238373	Bowtie2_on_data_728_and_data_727__aligned_reads__BAM__peak_471	97	.	6.03004	12.4419	9.75758	251
chr1	61332801	61333111	Bowtie2_on_data_728_and_data_727__aligned_reads__BAM__peak_472	106	.	6.78323	13.3965	10.6601	195
chr1	61354955	61355463	Bowtie2_on_data_728_and_data_727__aligned_reads__BAM__peak_473	77	.	4.97147	10.3637	7.79335	120
chr1	61377385	61377875	Bowtie2_on_data_728_and_data_727__aligned_reads__BAM__peak_474	96	.	6.44407	12.3829	9.69923	296
chr1	61433945	61434403	Bowtie2_on_data_728_and_data_727__aligned_reads__BAM__peak_475	111	.	5.44188	13.9263	11.1642	189
chr1	61480177	61480434	Bowtie2_on_data_728_and_data_727__aligned_reads__BAM__peak_476	78	.	5.76575	10.4231	7.84452	84
chr1	61480989	61481266	Bowtie2_on_data_728_and_data_727__aligned_reads__BAM__peak_477	69	.	5.42659	9.47933	6.96191	122
chr1	61586606	61587044	Bowtie2_on_data_728_and_data_727__aligned_reads__BAM__peak_478	136	.	7.80072	16.5592	13.6709	287
chr1	61587622	61588932	Bowtie2_on_data_728_and_data_727__aligned_reads__BAM__peak_479	1217	.	33.2378	126.422	121.747	543
chr1	61685118	61685939	Bowtie2_on_data_728_and_data_727__aligned_reads__BAM__peak_480	243	.	8.67937	27.6908	24.3641	374
chr1	61686460	61686706	Bowtie2_on_data_728_and_data_727__aligned_reads__BAM__peak_481	34	.	3.21092	5.74855	3.48521	112
chr1	61817870	61818376	Bowtie2_on_data_728_and_data_727__aligned_reads__BAM__peak_482	68	.	5.14694	9.33346	6.82726	111
chr1	61826379	61826817	Bowtie2_on_data_728_and_data_727__aligned_reads__BAM__peak_483	168	.	8.8182	19.8875	16.8539	299
chr1	61950472	61951095	Bowtie2_on_data_728_and_data_727__aligned_reads__BAM__peak_484	174	.	8.3272	20.5352	17.476	441
chr1	61971461	61971927	Bowtie2_on_data_728_and_data_727__aligned_reads__BAM__peak_485	126	.	7.46155	15.4855	12.6474	270
chr1	62026555	62026878	Bowtie2_on_data_728_and_data_727__aligned_reads__BAM__peak_486	116	.	7.12239	14.431	11.6433	181
chr1	62132614	62132906	Bowtie2_on_data_728_and_data_727__aligned_reads__BAM__peak_487	78	.	5.76575	10.4231	7.84452	92
chr1	62137685	62138245	Bowtie2_on_data_728_and_data_727__aligned_reads__BAM__peak_488	60	.	5.08742	8.56145	6.09573	296
chr1	62295146	62295464	Bowtie2_on_data_728_and_data_727__aligned_reads__BAM__peak_489	126	.	7.46155	15.4855	12.6474	180
chr1	62462958	62463846	Bowtie2_on_data_728_and_data_727__aligned_reads__BAM__peak_490	1616	.	30.3115	166.59	161.68	637
chr1	62469431	62470177	Bowtie2_on_data_728_and_data_727__aligned_reads__BAM__peak_491	532	.	11.6439	57.214	53.203	165
chr1	62490948	62491248	Bowtie2_on_data_728_and_data_727__aligned_reads__BAM__peak_492	37	.	3.9359	6.00779	3.71438	94
chr1	62513192	62513575	Bowtie2_on_data_728_and_data_727__aligned_reads__BAM__peak_493	99	.	5.93272	12.6537	9.95544	153
chr1	62579001	62579700	Bowtie2_on_data_728_and_data_727__aligned_reads__BAM__peak_494	219	.	7.49215	25.2398	21.9984	465
chr1	62597019	62598584	Bowtie2_on_data_728_and_data_727__aligned_reads__BAM__peak_495	447	.	16.1653	48.5685	44.705	228
chr1	62598906	62599302	Bowtie2_on_data_728_and_data_727__aligned_reads__BAM__peak_496	136	.	7.80072	16.5592	13.6709	279
chr1	62653643	62654386	Bowtie2_on_data_728_and_data_727__aligned_reads__BAM__peak_497	1050	.	29.8462	109.612	105.053	457
chr1	62664989	62665480	Bowtie2_on_data_728_and_data_727__aligned_reads__BAM__peak_498	146	.	7.11755	17.6236	14.6904	207
chr1	62678330	62678991	Bowtie2_on_data_728_and_data_727__aligned_reads__BAM__peak_499	217	.	7.77412	24.9636	21.7321	257
chr1	62685938	62686444	Bowtie2_on_data_728_and_data_727__aligned_reads__BAM__peak_500	183	.	8.78008	21.4059	18.3111	272
chr1	62712328	62712590	Bowtie2_on_data_728_and_data_727__aligned_reads__BAM__peak_501	100	.	5.61736	12.7964	10.0921	128
chr1	62747673	62747989	Bowtie2_on_data_728_and_data_727__aligned_reads__BAM__peak_502	143	.	5.05766	17.2563	14.3375	135
chr1	62749263	62750259	Bowtie2_on_data_728_and_data_727__aligned_reads__BAM__peak_503	198	.	5.15352	23.0181	19.86	834
chr1	62750786	62751810	Bowtie2_on_data_728_and_data_727__aligned_reads__BAM__peak_504	88	.	4.85187	11.461	8.82535	490
chr1	62752330	62754432	Bowtie2_on_data_728_and_data_727__aligned_reads__BAM__peak_505	194	.	6.54563	22.6256	19.4826	518
chr1	62759412	62759833	Bowtie2_on_data_728_and_data_727__aligned_reads__BAM__peak_506	52	.	3.5238	7.62333	5.22671	252
chr1	62764514	62765106	Bowtie2_on_data_728_and_data_727__aligned_reads__BAM__peak_507	204	.	8.28578	23.5795	20.4004	381
chr1	62768230	62768842	Bowtie2_on_data_728_and_data_727__aligned_reads__BAM__peak_508	179	.	6.01062	21.0385	17.9569	237
chr1	62821069	62821715	Bowtie2_on_data_728_and_data_727__aligned_reads__BAM__peak_509	206	.	7.14356	23.8261	20.636	445
chr1	62979188	62979456	Bowtie2_on_data_728_and_data_727__aligned_reads__BAM__peak_510	85	.	4.72763	11.1687	8.55425	129
chr1	62979776	62980882	Bowtie2_on_data_728_and_data_727__aligned_reads__BAM__peak_511	114	.	4.63887	14.2134	11.439	179
chr1	63159918	63161392	Bowtie2_on_data_728_and_data_727__aligned_reads__BAM__peak_512	884	.	15.0289	92.8467	88.4256	898
chr1	63223016	63224101	Bowtie2_on_data_728_and_data_727__aligned_reads__BAM__peak_513	1068	.	17.9126	111.421	106.848	537
chr1	63564316	63564693	Bowtie2_on_data_728_and_data_727__aligned_reads__BAM__peak_514	145	.	5.76943	17.4844	14.5564	276
chr1	63580877	63581313	Bowtie2_on_data_728_and_data_727__aligned_reads__BAM__peak_515	174	.	6.60023	20.5406	17.4804	209
chr1	63601525	63601859	Bowtie2_on_data_728_and_data_727__aligned_reads__BAM__peak_516	136	.	7.80072	16.5592	13.6709	199
chr1	63742819	63744329	Bowtie2_on_data_728_and_data_727__aligned_reads__BAM__peak_517	1164	.	29.9734	121.094	116.456	565
chr1	63751899	63752873	Bowtie2_on_data_728_and_data_727__aligned_reads__BAM__peak_518	2955	.	59.3522	300.981	295.548	463
chr1	63776999	63777511	Bowtie2_on_data_728_and_data_727__aligned_reads__BAM__peak_519	174	.	6.12835	20.5497	17.488	229
chr1	63809844	63810089	Bowtie2_on_data_728_and_data_727__aligned_reads__BAM__peak_520	35	.	3.13198	5.77141	3.504	158
chr1	63822833	63824068	Bowtie2_on_data_728_and_data_727__aligned_reads__BAM__peak_521	423	.	10.5498	46.1675	42.3514	770
chr1	64134507	64135023	Bowtie2_on_data_728_and_data_727__aligned_reads__BAM__peak_522	68	.	5.14694	9.33346	6.82726	102
chr1	64165650	64166655	Bowtie2_on_data_728_and_data_727__aligned_reads__BAM__peak_523	87	.	3.76727	11.3517	8.72855	451
chr1	64167022	64169638	Bowtie2_on_data_728_and_data_727__aligned_reads__BAM__peak_524	233	.	5.47925	26.6791	23.3887	1700
chr1	64234703	64234985	Bowtie2_on_data_728_and_data_727__aligned_reads__BAM__peak_525	119	.	6.15515	14.7322	11.9311	144
chr1	64272647	64273117	Bowtie2_on_data_728_and_data_727__aligned_reads__BAM__peak_526	352	.	11.4688	38.9471	35.2921	238
chr1	64344689	64345023	Bowtie2_on_data_728_and_data_727__aligned_reads__BAM__peak_527	64	.	4.78276	8.99254	6.49984	175
chr1	64351986	64352419	Bowtie2_on_data_728_and_data_727__aligned_reads__BAM__peak_528	81	.	3.58932	10.7227	8.13223	253
chr1	64367098	64367567	Bowtie2_on_data_728_and_data_727__aligned_reads__BAM__peak_529	87	.	6.10491	11.3914	8.76045	122
chr1	64368704	64369344	Bowtie2_on_data_728_and_data_727__aligned_reads__BAM__peak_530	2112	.	50.1959	216.374	211.234	377
chr1	64376713	64377024	Bowtie2_on_data_728_and_data_727__aligned_reads__BAM__peak_531	60	.	5.08742	8.56145	6.09573	192
chr1	64385242	64385587	Bowtie2_on_data_728_and_data_727__aligned_reads__BAM__peak_532	257	.	10.0969	29.1113	25.7362	154
chr1	64455491	64455937	Bowtie2_on_data_728_and_data_727__aligned_reads__BAM__peak_533	406	.	15.1756	44.447	40.6666	163
chr1	64494713	64494966	Bowtie2_on_data_728_and_data_727__aligned_reads__BAM__peak_534	69	.	5.42659	9.47933	6.96191	112
chr1	64578678	64580790	Bowtie2_on_data_728_and_data_727__aligned_reads__BAM__peak_535	383	.	8.86119	42.0694	38.3402	427
chr1	64595930	64596268	Bowtie2_on_data_728_and_data_727__aligned_reads__BAM__peak_536	60	.	5.08742	8.56145	6.09573	259
chr1	64661684	64664661	Bowtie2_on_data_728_and_data_727__aligned_reads__BAM__peak_537	303	.	6.88871	33.8555	30.3376	2233
chr1	64713732	64714207	Bowtie2_on_data_728_and_data_727__aligned_reads__BAM__peak_538	190	.	9.49652	22.1889	19.0617	316
chr1	64736933	64738797	Bowtie2_on_data_728_and_data_727__aligned_reads__BAM__peak_539	100	.	4.18191	12.7559	10.0534	157
chr1	64782541	64785641	Bowtie2_on_data_728_and_data_727__aligned_reads__BAM__peak_540	327	.	10.102	36.3361	32.7508	1742
chr1	64802627	64803044	Bowtie2_on_data_728_and_data_727__aligned_reads__BAM__peak_541	46	.	3.29153	7.0132	4.65178	138
chr1	64855655	64855999	Bowtie2_on_data_728_and_data_727__aligned_reads__BAM__peak_542	335	.	13.5665	37.1492	33.5393	189
chr1	64872760	64873542	Bowtie2_on_data_728_and_data_727__aligned_reads__BAM__peak_543	226	.	7.96847	25.96	22.69	397
chr1	64887367	64887964	Bowtie2_on_data_728_and_data_727__aligned_reads__BAM__peak_544	1716	.	29.736	176.605	171.642	299
chr1	64890339	64891782	Bowtie2_on_data_728_and_data_727__aligned_reads__BAM__peak_545	612	.	12.7163	65.34	61.2126	856
chr1	64896894	64897617	Bowtie2_on_data_728_and_data_727__aligned_reads__BAM__peak_546	273	.	10.9115	30.762	27.334	344
chr1	64898853	64899525	Bowtie2_on_data_728_and_data_727__aligned_reads__BAM__peak_547	1526	.	33.2366	157.491	152.632	274
chr1	64906818	64907407	Bowtie2_on_data_728_and_data_727__aligned_reads__BAM__peak_548	103	.	6.11892	13.0137	10.301	356
chr1	64965325	64965789	Bowtie2_on_data_728_and_data_727__aligned_reads__BAM__peak_549	83	.	4.90961	10.9137	8.30923	314
chr1	65002916	65003629	Bowtie2_on_data_728_and_data_727__aligned_reads__BAM__peak_550	439	.	11.8555	47.805	43.9565	406
chr1	65024708	65025674	Bowtie2_on_data_728_and_data_727__aligned_reads__BAM__peak_551	214	.	8.52251	24.6285	21.4067	490
chr1	65032768	65033018	Bowtie2_on_data_728_and_data_727__aligned_reads__BAM__peak_552	157	.	8.47904	18.7609	15.7753	127
chr1	65224558	65225163	Bowtie2_on_data_728_and_data_727__aligned_reads__BAM__peak_553	113	.	4.42087	14.1513	11.3798	433
chr1	65225510	65226774	Bowtie2_on_data_728_and_data_727__aligned_reads__BAM__peak_554	310	.	7.92431	34.6279	31.0855	287
chr1	65232676	65233649	Bowtie2_on_data_728_and_data_727__aligned_reads__BAM__peak_555	294	.	7.87106	32.9061	29.4165	688
chr1	65284329	65284707	Bowtie2_on_data_728_and_data_727__aligned_reads__BAM__peak_556	179	.	9.15736	21.0303	17.9502	160
chr1	65400864	65401207	Bowtie2_on_data_728_and_data_727__aligned_reads__BAM__peak_557	103	.	6.35799	13.0528	10.3378	182
chr1	65436233	65436591	Bowtie2_on_data_728_and_data_727__aligned_reads__BAM__peak_558	206	.	8.64274	23.8131	20.6233	171
chr1	66747169	66747973	Bowtie2_on_data_728_and_data_727__aligned_reads__BAM__peak_559	170	.	6.26396	20.0799	17.0389	412
chr1	66862390	66864824	Bowtie2_on_data_728_and_data_727__aligned_reads__BAM__peak_560	316	.	7.24804	35.2476	31.691	1570
chr1	66909346	66910227	Bowtie2_on_data_728_and_data_727__aligned_reads__BAM__peak_561	141	.	4.89881	17.0769	14.1661	429
chr1	66942189	66942536	Bowtie2_on_data_728_and_data_727__aligned_reads__BAM__peak_562	42	.	3.98563	6.61346	4.28097	240
chr1	66978593	66978937	Bowtie2_on_data_728_and_data_727__aligned_reads__BAM__peak_563	87	.	6.10491	11.3914	8.76045	120
chr1	67085129	67085548	Bowtie2_on_data_728_and_data_727__aligned_reads__BAM__peak_564	20	.	2.24881	4.13408	2.00633	418
chr1	67091758	67092106	Bowtie2_on_data_728_and_data_727__aligned_reads__BAM__peak_565	69	.	5.42659	9.47933	6.96191	198
chr1	69185477	69185752	Bowtie2_on_data_728_and_data_727__aligned_reads__BAM__peak_566	106	.	6.78323	13.3965	10.6601	152
chr1	69259556	69259903	Bowtie2_on_data_728_and_data_727__aligned_reads__BAM__peak_567	60	.	5.08742	8.56145	6.09573	275
chr1	69274369	69274617	Bowtie2_on_data_728_and_data_727__aligned_reads__BAM__peak_568	87	.	6.10491	11.3914	8.76045	118
chr1	69288348	69288715	Bowtie2_on_data_728_and_data_727__aligned_reads__BAM__peak_569	213	.	10.1748	24.5511	21.3351	174
chr1	69323921	69324309	Bowtie2_on_data_728_and_data_727__aligned_reads__BAM__peak_570	62	.	4.33745	8.72069	6.24823	192
chr1	69378028	69378417	Bowtie2_on_data_728_and_data_727__aligned_reads__BAM__peak_571	78	.	5.76575	10.4231	7.84452	78
chr1	69414212	69414497	Bowtie2_on_data_728_and_data_727__aligned_reads__BAM__peak_572	147	.	8.13988	17.6513	14.7142	156
chr1	69421814	69422446	Bowtie2_on_data_728_and_data_727__aligned_reads__BAM__peak_573	201	.	9.83569	23.3627	20.1904	357
chr1	69573850	69574105	Bowtie2_on_data_728_and_data_727__aligned_reads__BAM__peak_574	96	.	6.44407	12.3829	9.69923	75
chr1	69657512	69658128	Bowtie2_on_data_728_and_data_727__aligned_reads__BAM__peak_575	78	.	5.76575	10.4231	7.84452	489
chr1	69733452	69735097	Bowtie2_on_data_728_and_data_727__aligned_reads__BAM__peak_576	456	.	12.8077	49.5093	45.6273	785
chr1	69735417	69735928	Bowtie2_on_data_728_and_data_727__aligned_reads__BAM__peak_577	147	.	8.13988	17.6513	14.7142	316
chr1	71148828	71149969	Bowtie2_on_data_728_and_data_727__aligned_reads__BAM__peak_578	107	.	4.21114	13.4423	10.7023	594
chr1	71459592	71460016	Bowtie2_on_data_728_and_data_727__aligned_reads__BAM__peak_579	126	.	7.46155	15.4855	12.6474	274
chr1	71603479	71604041	Bowtie2_on_data_728_and_data_727__aligned_reads__BAM__peak_580	167	.	5.0589	19.7578	16.7312	350
chr1	71614570	71615091	Bowtie2_on_data_728_and_data_727__aligned_reads__BAM__peak_581	104	.	6.6726	13.2013	10.4798	113
chr1	71699043	71700866	Bowtie2_on_data_728_and_data_727__aligned_reads__BAM__peak_582	226	.	6.21312	25.9359	22.6677	1046
chr1	71720827	71721145	Bowtie2_on_data_728_and_data_727__aligned_reads__BAM__peak_583	147	.	8.13988	17.6513	14.7142	175
chr1	71726564	71727536	Bowtie2_on_data_728_and_data_727__aligned_reads__BAM__peak_584	3264	.	70.2064	331.941	326.432	580
chr1	71810093	71810632	Bowtie2_on_data_728_and_data_727__aligned_reads__BAM__peak_585	272	.	11.8707	30.6972	27.2713	266
chr1	71847533	71848395	Bowtie2_on_data_728_and_data_727__aligned_reads__BAM__peak_586	157	.	8.47904	18.7609	15.7753	483
chr1	71854098	71854509	Bowtie2_on_data_728_and_data_727__aligned_reads__BAM__peak_587	126	.	7.46155	15.4855	12.6474	231
chr1	71860841	71861103	Bowtie2_on_data_728_and_data_727__aligned_reads__BAM__peak_588	34	.	3.28489	5.70013	3.4421	38
chr1	71861478	71862115	Bowtie2_on_data_728_and_data_727__aligned_reads__BAM__peak_589	106	.	6.78323	13.3965	10.6601	497
chr1	71927112	71927393	Bowtie2_on_data_728_and_data_727__aligned_reads__BAM__peak_590	81	.	4.66447	10.6936	8.10623	84
chr1	71933791	71935014	Bowtie2_on_data_728_and_data_727__aligned_reads__BAM__peak_591	320	.	7.10399	35.6526	32.0841	809
chr1	71940171	71940481	Bowtie2_on_data_728_and_data_727__aligned_reads__BAM__peak_592	96	.	4.43641	12.3312	9.65284	156
chr1	71948536	71949027	Bowtie2_on_data_728_and_data_727__aligned_reads__BAM__peak_593	198	.	9.34074	23.0101	19.8527	253
chr1	71956114	71957016	Bowtie2_on_data_728_and_data_727__aligned_reads__BAM__peak_594	697	.	17.992	74.0179	69.7806	443
chr1	71958812	71959960	Bowtie2_on_data_728_and_data_727__aligned_reads__BAM__peak_595	115	.	6.37701	14.3472	11.5679	447
chr1	71963612	71964073	Bowtie2_on_data_728_and_data_727__aligned_reads__BAM__peak_596	235	.	8.53845	26.815	23.519	166
chr1	71967819	71968444	Bowtie2_on_data_728_and_data_727__aligned_reads__BAM__peak_597	224	.	8.75925	25.6894	22.4341	371
chr1	71983207	71983528	Bowtie2_on_data_728_and_data_727__aligned_reads__BAM__peak_598	74	.	5.34169	10.0335	7.485	111
chr1	72025744	72026082	Bowtie2_on_data_728_and_data_727__aligned_reads__BAM__peak_599	29	.	3.45421	5.16159	2.94455	231
chr1	72027154	72027935	Bowtie2_on_data_728_and_data_727__aligned_reads__BAM__peak_600	116	.	7.12239	14.431	11.6433	162
chr1	72049088	72049699	Bowtie2_on_data_728_and_data_727__aligned_reads__BAM__peak_601	94	.	4.06242	12.0761	9.40945	137
chr1	72050260	72050661	Bowtie2_on_data_728_and_data_727__aligned_reads__BAM__peak_602	119	.	6.80272	14.7359	11.9348	248
chr1	72170210	72170537	Bowtie2_on_data_728_and_data_727__aligned_reads__BAM__peak_603	61	.	4.26922	8.57541	6.10768	186
chr1	72188266	72188650	Bowtie2_on_data_728_and_data_727__aligned_reads__BAM__peak_604	35	.	3.71992	5.87299	3.5955	292
chr1	72191064	72191464	Bowtie2_on_data_728_and_data_727__aligned_reads__BAM__peak_605	144	.	6.78765	17.3864	14.4644	186
chr1	72229612	72229993	Bowtie2_on_data_728_and_data_727__aligned_reads__BAM__peak_606	46	.	3.29153	7.0132	4.65178	105
chr1	72258006	72259222	Bowtie2_on_data_728_and_data_727__aligned_reads__BAM__peak_607	197	.	5.48944	22.8683	19.7155	864
chr1	72272562	72273509	Bowtie2_on_data_728_and_data_727__aligned_reads__BAM__peak_608	196	.	6.75848	22.7763	19.6261	190
chr1	72283025	72283939	Bowtie2_on_data_728_and_data_727__aligned_reads__BAM__peak_609	137	.	5.60459	16.643	13.7499	322
chr1	72290244	72291456	Bowtie2_on_data_728_and_data_727__aligned_reads__BAM__peak_610	238	.	6.57495	27.1977	23.8855	501
chr1	72301294	72302065	Bowtie2_on_data_728_and_data_727__aligned_reads__BAM__peak_611	189	.	5.81631	22.0597	18.9402	227
chr1	72330594	72331334	Bowtie2_on_data_728_and_data_727__aligned_reads__BAM__peak_612	153	.	6.41365	18.3035	15.3384	214
chr1	72353621	72354356	Bowtie2_on_data_728_and_data_727__aligned_reads__BAM__peak_613	109	.	4.56485	13.6618	10.9126	425
chr1	72356369	72356627	Bowtie2_on_data_728_and_data_727__aligned_reads__BAM__peak_614	149	.	6.6173	17.9039	14.9551	122
chr1	72360320	72360599	Bowtie2_on_data_728_and_data_727__aligned_reads__BAM__peak_615	69	.	5.42659	9.47933	6.96191	118
chr1	72629658	72630230	Bowtie2_on_data_728_and_data_727__aligned_reads__BAM__peak_616	118	.	4.30545	14.6714	11.873	190
chr1	72639812	72640315	Bowtie2_on_data_728_and_data_727__aligned_reads__BAM__peak_617	87	.	3.85052	11.3738	8.748	326
chr1	72655255	72655857	Bowtie2_on_data_728_and_data_727__aligned_reads__BAM__peak_618	373	.	13.0722	41.0481	37.344	212
chr1	72757589	72758392	Bowtie2_on_data_728_and_data_727__aligned_reads__BAM__peak_619	247	.	6.34204	28.1378	24.7968	463
chr1	72763606	72763923	Bowtie2_on_data_728_and_data_727__aligned_reads__BAM__peak_620	97	.	5.84559	12.4835	9.79576	159
chr1	72770840	72771391	Bowtie2_on_data_728_and_data_727__aligned_reads__BAM__peak_621	256	.	10.9747	29.028	25.656	157
chr1	72801887	72802680	Bowtie2_on_data_728_and_data_727__aligned_reads__BAM__peak_622	69	.	3.58449	9.48458	6.96607	110
chr1	72885978	72886371	Bowtie2_on_data_728_and_data_727__aligned_reads__BAM__peak_623	116	.	5.48405	14.4067	11.6244	234
chr1	72925792	72926057	Bowtie2_on_data_728_and_data_727__aligned_reads__BAM__peak_624	29	.	3.03254	5.14923	2.93412	14
chr1	73010014	73010461	Bowtie2_on_data_728_and_data_727__aligned_reads__BAM__peak_625	116	.	5.35154	14.4552	11.6654	185
chr1	73012942	73013274	Bowtie2_on_data_728_and_data_727__aligned_reads__BAM__peak_626	134	.	6.90843	16.2811	13.4083	152
chr1	73281864	73282244	Bowtie2_on_data_728_and_data_727__aligned_reads__BAM__peak_627	88	.	5.7429	11.512	8.87397	84
chr1	74002147	74002454	Bowtie2_on_data_728_and_data_727__aligned_reads__BAM__peak_628	55	.	4.26126	7.9753	5.54805	124
chr1	74009384	74009981	Bowtie2_on_data_728_and_data_727__aligned_reads__BAM__peak_629	272	.	7.81365	30.6752	27.2528	294
chr1	74033234	74033557	Bowtie2_on_data_728_and_data_727__aligned_reads__BAM__peak_630	194	.	8.04904	22.5426	19.4019	180
chr1	74044644	74045454	Bowtie2_on_data_728_and_data_727__aligned_reads__BAM__peak_631	165	.	5.43698	19.6134	16.5936	630
chr1	74075390	74075734	Bowtie2_on_data_728_and_data_727__aligned_reads__BAM__peak_632	51	.	4.3147	7.49925	5.10953	278
chr1	74112809	74113419	Bowtie2_on_data_728_and_data_727__aligned_reads__BAM__peak_633	47	.	3.8423	7.11893	4.7477	113
chr1	74115644	74115891	Bowtie2_on_data_728_and_data_727__aligned_reads__BAM__peak_634	83	.	4.15019	10.9107	8.30741	153
chr1	74131430	74131689	Bowtie2_on_data_728_and_data_727__aligned_reads__BAM__peak_635	83	.	4.15019	10.9107	8.30741	103
chr1	74171784	74172119	Bowtie2_on_data_728_and_data_727__aligned_reads__BAM__peak_636	103	.	4.95533	13.0853	10.3678	141
chr1	74282928	74283314	Bowtie2_on_data_728_and_data_727__aligned_reads__BAM__peak_637	81	.	3.91968	10.7893	8.19301	100
chr1	74295310	74295729	Bowtie2_on_data_728_and_data_727__aligned_reads__BAM__peak_638	102	.	5.68167	12.9315	10.2215	275
chr1	74331011	74331664	Bowtie2_on_data_728_and_data_727__aligned_reads__BAM__peak_639	87	.	3.69187	11.3406	8.719	173
chr1	74333892	74334140	Bowtie2_on_data_728_and_data_727__aligned_reads__BAM__peak_640	58	.	3.79134	8.30284	5.8556	77
chr1	74341700	74343382	Bowtie2_on_data_728_and_data_727__aligned_reads__BAM__peak_641	351	.	8.72972	38.8493	35.1962	657
chr1	74343908	74344228	Bowtie2_on_data_728_and_data_727__aligned_reads__BAM__peak_642	34	.	3.21092	5.74855	3.48521	261
chr1	74350398	74351103	Bowtie2_on_data_728_and_data_727__aligned_reads__BAM__peak_643	141	.	4.89881	17.0769	14.1661	301
chr1	74351418	74351803	Bowtie2_on_data_728_and_data_727__aligned_reads__BAM__peak_644	179	.	8.31788	21.035	17.9547	228
chr1	74378937	74379547	Bowtie2_on_data_728_and_data_727__aligned_reads__BAM__peak_645	205	.	6.06919	23.7373	20.5505	442
chr1	74433215	74433951	Bowtie2_on_data_728_and_data_727__aligned_reads__BAM__peak_646	453	.	8.40927	49.1799	45.3062	244
chr1	74436359	74439198	Bowtie2_on_data_728_and_data_727__aligned_reads__BAM__peak_647	195	.	5.64948	22.6802	19.5357	2266
chr1	74443500	74444372	Bowtie2_on_data_728_and_data_727__aligned_reads__BAM__peak_648	153	.	4.31389	18.3432	15.3761	672
chr1	74547455	74548033	Bowtie2_on_data_728_and_data_727__aligned_reads__BAM__peak_649	40	.	3.29682	6.37435	4.06177	353
chr1	74552003	74553432	Bowtie2_on_data_728_and_data_727__aligned_reads__BAM__peak_650	189	.	6.50416	22.0618	18.942	747
chr1	74634097	74635059	Bowtie2_on_data_728_and_data_727__aligned_reads__BAM__peak_651	428	.	8.60705	46.7036	42.8748	596
chr1	74708258	74708814	Bowtie2_on_data_728_and_data_727__aligned_reads__BAM__peak_652	147	.	4.86978	17.6653	14.727	330
chr1	74818308	74818786	Bowtie2_on_data_728_and_data_727__aligned_reads__BAM__peak_653	40	.	3.29682	6.37435	4.06177	364
chr1	74831122	74831372	Bowtie2_on_data_728_and_data_727__aligned_reads__BAM__peak_654	57	.	4.22395	8.18878	5.75374	75
chr1	74849661	74850130	Bowtie2_on_data_728_and_data_727__aligned_reads__BAM__peak_655	142	.	5.8097	17.1908	14.2757	231
chr1	74853135	74855190	Bowtie2_on_data_728_and_data_727__aligned_reads__BAM__peak_656	310	.	7.33929	34.6125	31.0714	1678
chr1	74863311	74863771	Bowtie2_on_data_728_and_data_727__aligned_reads__BAM__peak_657	63	.	3.54036	8.86449	6.3858	196
chr1	74941649	74941915	Bowtie2_on_data_728_and_data_727__aligned_reads__BAM__peak_658	47	.	3.8423	7.11893	4.7477	101
chr1	75047535	75047989	Bowtie2_on_data_728_and_data_727__aligned_reads__BAM__peak_659	318	.	9.276	35.3753	31.8148	182
chr1	75070818	75071818	Bowtie2_on_data_728_and_data_727__aligned_reads__BAM__peak_660	187	.	6.59364	21.8667	18.7536	259
chr1	75078541	75079174	Bowtie2_on_data_728_and_data_727__aligned_reads__BAM__peak_661	643	.	17.045	68.5621	64.3888	159
chr1	75086877	75087355	Bowtie2_on_data_728_and_data_727__aligned_reads__BAM__peak_662	397	.	11.7404	43.5223	39.7614	268
chr1	75098031	75098969	Bowtie2_on_data_728_and_data_727__aligned_reads__BAM__peak_663	101	.	6.23198	12.8196	10.1149	773
chr1	75120603	75121927	Bowtie2_on_data_728_and_data_727__aligned_reads__BAM__peak_664	265	.	7.91496	29.9444	26.5431	761
chr1	75137139	75137492	Bowtie2_on_data_728_and_data_727__aligned_reads__BAM__peak_665	111	.	5.58233	13.8728	11.1147	170
chr1	75138008	75139765	Bowtie2_on_data_728_and_data_727__aligned_reads__BAM__peak_666	350	.	6.93383	38.7311	35.0807	1400
chr1	75165016	75165573	Bowtie2_on_data_728_and_data_727__aligned_reads__BAM__peak_667	204	.	5.59708	23.6672	20.4832	406
chr1	75175854	75176990	Bowtie2_on_data_728_and_data_727__aligned_reads__BAM__peak_668	388	.	13.855	42.6252	38.8831	173
chr1	75188321	75189278	Bowtie2_on_data_728_and_data_727__aligned_reads__BAM__peak_669	93	.	3.53647	11.9734	9.31511	397
chr1	75232818	75233435	Bowtie2_on_data_728_and_data_727__aligned_reads__BAM__peak_670	136	.	4.93122	16.4914	13.609	314
chr1	75244726	75245221	Bowtie2_on_data_728_and_data_727__aligned_reads__BAM__peak_671	274	.	9.55947	30.8794	27.4485	291
chr1	75248067	75248402	Bowtie2_on_data_728_and_data_727__aligned_reads__BAM__peak_672	77	.	4.13664	10.2954	7.72765	140
chr1	75313636	75314810	Bowtie2_on_data_728_and_data_727__aligned_reads__BAM__peak_673	278	.	7.38432	31.3319	27.8869	938
chr1	75334717	75334965	Bowtie2_on_data_728_and_data_727__aligned_reads__BAM__peak_674	110	.	6.52874	13.7896	11.0384	131
chr1	75395392	75395698	Bowtie2_on_data_728_and_data_727__aligned_reads__BAM__peak_675	83	.	4.15019	10.9107	8.30741	130
chr1	75432424	75432878	Bowtie2_on_data_728_and_data_727__aligned_reads__BAM__peak_676	96	.	4.43641	12.3312	9.65284	219
chr1	75455031	75455321	Bowtie2_on_data_728_and_data_727__aligned_reads__BAM__peak_677	88	.	4.85882	11.4772	8.83995	171
chr1	75473865	75474210	Bowtie2_on_data_728_and_data_727__aligned_reads__BAM__peak_678	195	.	7.07323	22.6911	19.5464	227
chr1	75475334	75476324	Bowtie2_on_data_728_and_data_727__aligned_reads__BAM__peak_679	228	.	5.91999	26.1128	22.8385	756
chr1	75483717	75483967	Bowtie2_on_data_728_and_data_727__aligned_reads__BAM__peak_680	32	.	3.21479	5.54883	3.2978	196
chr1	75501748	75503154	Bowtie2_on_data_728_and_data_727__aligned_reads__BAM__peak_681	137	.	5.60459	16.643	13.7499	462
chr1	75517821	75518596	Bowtie2_on_data_728_and_data_727__aligned_reads__BAM__peak_682	75	.	3.70398	10.1126	7.55955	144
chr1	75542819	75543505	Bowtie2_on_data_728_and_data_727__aligned_reads__BAM__peak_683	83	.	4.15019	10.9107	8.30741	581
chr1	75650244	75650542	Bowtie2_on_data_728_and_data_727__aligned_reads__BAM__peak_684	117	.	4.86574	14.5629	11.7682	138
chr1	77512760	77513044	Bowtie2_on_data_728_and_data_727__aligned_reads__BAM__peak_685	46	.	3.56769	7.01415	4.65178	176
chr1	77844620	77845281	Bowtie2_on_data_728_and_data_727__aligned_reads__BAM__peak_686	86	.	5.83381	11.2969	8.67769	304
chr1	77945493	77945821	Bowtie2_on_data_728_and_data_727__aligned_reads__BAM__peak_687	87	.	6.10491	11.3914	8.76045	135
chr1	77975410	77975677	Bowtie2_on_data_728_and_data_727__aligned_reads__BAM__peak_688	93	.	5.44494	12.0571	9.39245	118
chr1	78035308	78035806	Bowtie2_on_data_728_and_data_727__aligned_reads__BAM__peak_689	335	.	13.5665	37.1492	33.5393	266
chr1	78054434	78054803	Bowtie2_on_data_728_and_data_727__aligned_reads__BAM__peak_690	83	.	4.15019	10.9107	8.30741	215
chr1	78089275	78089926	Bowtie2_on_data_728_and_data_727__aligned_reads__BAM__peak_691	157	.	8.47904	18.7609	15.7753	491
chr1	78125449	78126502	Bowtie2_on_data_728_and_data_727__aligned_reads__BAM__peak_692	1347	.	30.3578	139.497	134.741	691
chr1	78193146	78193766	Bowtie2_on_data_728_and_data_727__aligned_reads__BAM__peak_693	65	.	3.78574	9.06823	6.57178	414
chr1	78212234	78212562	Bowtie2_on_data_728_and_data_727__aligned_reads__BAM__peak_694	145	.	5.92393	17.4909	14.5623	155
chr1	78212862	78214086	Bowtie2_on_data_728_and_data_727__aligned_reads__BAM__peak_695	112	.	4.30352	14.0595	11.2911	952
chr1	78343779	78344557	Bowtie2_on_data_728_and_data_727__aligned_reads__BAM__peak_696	1485	.	26.8207	153.405	148.568	428
chr1	78360860	78361479	Bowtie2_on_data_728_and_data_727__aligned_reads__BAM__peak_697	2512	.	57.3183	256.514	251.215	276
chr1	78391673	78392090	Bowtie2_on_data_728_and_data_727__aligned_reads__BAM__peak_698	134	.	5.63883	16.3433	13.4677	199
chr1	78392595	78393491	Bowtie2_on_data_728_and_data_727__aligned_reads__BAM__peak_699	1985	.	33.04	203.666	198.58	541
chr1	78416150	78416434	Bowtie2_on_data_728_and_data_727__aligned_reads__BAM__peak_700	58	.	3.79134	8.30284	5.8556	192
chr1	78422498	78423306	Bowtie2_on_data_728_and_data_727__aligned_reads__BAM__peak_701	307	.	9.52329	34.2867	30.7588	136
chr1	78436791	78437288	Bowtie2_on_data_728_and_data_727__aligned_reads__BAM__peak_702	236	.	10.8532	26.97	23.6649	227
chr1	78485177	78485957	Bowtie2_on_data_728_and_data_727__aligned_reads__BAM__peak_703	147	.	4.86978	17.6653	14.727	442
chr1	78533503	78535520	Bowtie2_on_data_728_and_data_727__aligned_reads__BAM__peak_704	468	.	13.0211	50.7287	46.8263	749
chr1	78599611	78599857	Bowtie2_on_data_728_and_data_727__aligned_reads__BAM__peak_705	69	.	5.00639	9.41456	6.90452	113
chr1	78619744	78620216	Bowtie2_on_data_728_and_data_727__aligned_reads__BAM__peak_706	52	.	4.74826	7.67112	5.26217	301
chr1	78654203	78655072	Bowtie2_on_data_728_and_data_727__aligned_reads__BAM__peak_707	286	.	6.67344	32.0851	28.6181	295
chr1	78655351	78655600	Bowtie2_on_data_728_and_data_727__aligned_reads__BAM__peak_708	32	.	3.01412	5.4902	3.24271	124
chr1	78701606	78701977	Bowtie2_on_data_728_and_data_727__aligned_reads__BAM__peak_709	78	.	5.76575	10.4231	7.84452	178
chr1	78721185	78721527	Bowtie2_on_data_728_and_data_727__aligned_reads__BAM__peak_710	74	.	5.12371	9.97749	7.43099	84
chr1	78808728	78809128	Bowtie2_on_data_728_and_data_727__aligned_reads__BAM__peak_711	51	.	4.20087	7.56934	5.17741	345
chr1	78860948	78861375	Bowtie2_on_data_728_and_data_727__aligned_reads__BAM__peak_712	142	.	5.51552	17.1713	14.2567	145
chr1	78862237	78863343	Bowtie2_on_data_728_and_data_727__aligned_reads__BAM__peak_713	272	.	11.8707	30.6972	27.2713	468
chr1	79466550	79466861	Bowtie2_on_data_728_and_data_727__aligned_reads__BAM__peak_714	50	.	4.61865	7.45149	5.06444	219
chr1	79573970	79574387	Bowtie2_on_data_728_and_data_727__aligned_reads__BAM__peak_715	116	.	7.12239	14.431	11.6433	301
chr1	79636828	79637142	Bowtie2_on_data_728_and_data_727__aligned_reads__BAM__peak_716	87	.	6.10491	11.3914	8.76045	152
chr1	79694991	79695314	Bowtie2_on_data_728_and_data_727__aligned_reads__BAM__peak_717	49	.	3.70308	7.32576	4.94396	93
chr1	79700050	79700610	Bowtie2_on_data_728_and_data_727__aligned_reads__BAM__peak_718	97	.	4.59626	12.4646	9.77833	226
chr1	79750747	79751055	Bowtie2_on_data_728_and_data_727__aligned_reads__BAM__peak_719	52	.	4.74223	7.66094	5.25856	118
chr1	79756123	79756589	Bowtie2_on_data_728_and_data_727__aligned_reads__BAM__peak_720	55	.	4.77095	8.01728	5.58826	130
chr1	79757950	79758539	Bowtie2_on_data_728_and_data_727__aligned_reads__BAM__peak_721	137	.	5.60459	16.643	13.7499	245
chr1	79772474	79772930	Bowtie2_on_data_728_and_data_727__aligned_reads__BAM__peak_722	642	.	12.5937	68.44	64.2682	194
chr1	79799924	79800662	Bowtie2_on_data_728_and_data_727__aligned_reads__BAM__peak_723	1664	.	33.1431	171.342	166.407	366
chr1	80217738	80217991	Bowtie2_on_data_728_and_data_727__aligned_reads__BAM__peak_724	44	.	4.4091	6.81017	4.46151	147
chr1	80246419	80246982	Bowtie2_on_data_728_and_data_727__aligned_reads__BAM__peak_725	44	.	4.4091	6.81017	4.46151	349
chr1	80335851	80338119	Bowtie2_on_data_728_and_data_727__aligned_reads__BAM__peak_726	382	.	11.1122	41.9772	38.2505	1363
chr1	81246645	81247142	Bowtie2_on_data_728_and_data_727__aligned_reads__BAM__peak_727	106	.	6.1113	13.4062	10.6677	275
chr1	81313230	81313628	Bowtie2_on_data_728_and_data_727__aligned_reads__BAM__peak_728	172	.	7.48982	20.3202	17.2699	196
chr1	81318858	81319189	Bowtie2_on_data_728_and_data_727__aligned_reads__BAM__peak_729	52	.	4.74826	7.67112	5.26217	42
chr1	81414839	81415613	Bowtie2_on_data_728_and_data_727__aligned_reads__BAM__peak_730	260	.	11.5315	29.4421	26.0548	240
chr1	81513191	81513577	Bowtie2_on_data_728_and_data_727__aligned_reads__BAM__peak_731	236	.	10.8532	26.97	23.6649	194
chr1	81517479	81518472	Bowtie2_on_data_728_and_data_727__aligned_reads__BAM__peak_732	224	.	10.514	25.7536	22.4927	611
chr1	81635290	81636032	Bowtie2_on_data_728_and_data_727__aligned_reads__BAM__peak_733	1498	.	20.3571	154.718	149.873	281
chr1	81657924	81658288	Bowtie2_on_data_728_and_data_727__aligned_reads__BAM__peak_734	36	.	4.06994	5.98067	3.68964	204
chr1	81667396	81668160	Bowtie2_on_data_728_and_data_727__aligned_reads__BAM__peak_735	473	.	14.8797	51.3086	47.3963	494
chr1	81671342	81672895	Bowtie2_on_data_728_and_data_727__aligned_reads__BAM__peak_736	1996	.	37.8778	204.719	199.63	743
chr1	81722832	81723473	Bowtie2_on_data_728_and_data_727__aligned_reads__BAM__peak_737	405	.	11.2725	44.3217	40.5426	300
chr1	81741038	81741793	Bowtie2_on_data_728_and_data_727__aligned_reads__BAM__peak_738	115	.	6.37701	14.3472	11.5679	292
chr1	81742207	81743113	Bowtie2_on_data_728_and_data_727__aligned_reads__BAM__peak_739	147	.	5.43818	17.7112	14.7709	243
chr1	81752359	81752924	Bowtie2_on_data_728_and_data_727__aligned_reads__BAM__peak_740	78	.	5.76575	10.4231	7.84452	163
chr1	81815398	81815777	Bowtie2_on_data_728_and_data_727__aligned_reads__BAM__peak_741	87	.	6.10491	11.3914	8.76045	170
chr1	81861021	81861559	Bowtie2_on_data_728_and_data_727__aligned_reads__BAM__peak_742	122	.	6.96351	15.0366	12.2217	303
chr1	81909195	81909558	Bowtie2_on_data_728_and_data_727__aligned_reads__BAM__peak_743	76	.	5.4497	10.2297	7.66609	107
chr1	81946770	81947149	Bowtie2_on_data_728_and_data_727__aligned_reads__BAM__peak_744	207	.	7.57976	23.9779	20.7833	173
chr1	81951024	81951445	Bowtie2_on_data_728_and_data_727__aligned_reads__BAM__peak_745	248	.	11.1923	28.1996	24.8518	256
chr1	81953827	81954674	Bowtie2_on_data_728_and_data_727__aligned_reads__BAM__peak_746	888	.	26.4546	93.2936	88.8674	601
chr1	81975373	81975837	Bowtie2_on_data_728_and_data_727__aligned_reads__BAM__peak_747	36	.	4.06994	5.98067	3.68964	327
chr1	82004859	82005832	Bowtie2_on_data_728_and_data_727__aligned_reads__BAM__peak_748	429	.	14.838	46.7567	42.9269	665
chr1	82024030	82024380	Bowtie2_on_data_728_and_data_727__aligned_reads__BAM__peak_749	29	.	3.73078	5.18502	2.95723	307
chr1	82037420	82039047	Bowtie2_on_data_728_and_data_727__aligned_reads__BAM__peak_750	778	.	24.0805	82.196	77.8723	882
chr1	82105404	82107296	Bowtie2_on_data_728_and_data_727__aligned_reads__BAM__peak_751	335	.	13.5665	37.1492	33.5393	1545
chr1	82108060	82108436	Bowtie2_on_data_728_and_data_727__aligned_reads__BAM__peak_752	29	.	3.73078	5.18502	2.95723	21
chr1	82108836	82109159	Bowtie2_on_data_728_and_data_727__aligned_reads__BAM__peak_753	44	.	4.4091	6.81017	4.46151	78
chr1	82113004	82113334	Bowtie2_on_data_728_and_data_727__aligned_reads__BAM__peak_754	112	.	6.66075	14.0351	11.2681	147
chr1	82126442	82126791	Bowtie2_on_data_728_and_data_727__aligned_reads__BAM__peak_755	29	.	3.20192	5.10917	2.90055	107
chr1	82152286	82152945	Bowtie2_on_data_728_and_data_727__aligned_reads__BAM__peak_756	352	.	13.0575	38.9436	35.2888	412
chr1	82159205	82159895	Bowtie2_on_data_728_and_data_727__aligned_reads__BAM__peak_757	174	.	7.57557	20.5068	17.4496	388
chr1	82196074	82197027	Bowtie2_on_data_728_and_data_727__aligned_reads__BAM__peak_758	106	.	5.54999	13.4161	10.6765	567
chr1	82219907	82220454	Bowtie2_on_data_728_and_data_727__aligned_reads__BAM__peak_759	36	.	4.06994	5.98067	3.68964	212
chr1	82255646	82255934	Bowtie2_on_data_728_and_data_727__aligned_reads__BAM__peak_760	94	.	6.26817	12.0737	9.40823	137
chr1	82278006	82278903	Bowtie2_on_data_728_and_data_727__aligned_reads__BAM__peak_761	23	.	2.91529	4.5261	2.35466	408
chr1	82279311	82280293	Bowtie2_on_data_728_and_data_727__aligned_reads__BAM__peak_762	161	.	5.30265	19.1643	16.1636	550
chr1	82280550	82281306	Bowtie2_on_data_728_and_data_727__aligned_reads__BAM__peak_763	233	.	8.46768	26.648	23.3583	381
chr1	82281973	82282887	Bowtie2_on_data_728_and_data_727__aligned_reads__BAM__peak_764	184	.	7.59677	21.5394	18.4385	279
chr1	82283179	82284384	Bowtie2_on_data_728_and_data_727__aligned_reads__BAM__peak_765	92	.	4.91674	11.9545	9.29922	611
chr1	82284760	82288538	Bowtie2_on_data_728_and_data_727__aligned_reads__BAM__peak_766	507	.	10.4723	54.6812	50.712	3486
chr1	82290699	82291012	Bowtie2_on_data_728_and_data_727__aligned_reads__BAM__peak_767	80	.	5.28089	10.6317	8.04689	168
chr1	82312845	82313719	Bowtie2_on_data_728_and_data_727__aligned_reads__BAM__peak_768	315	.	8.57165	35.0574	31.506	449
chr1	82358959	82359366	Bowtie2_on_data_728_and_data_727__aligned_reads__BAM__peak_769	285	.	12.2098	31.9645	28.5007	132
chr1	82425625	82425978	Bowtie2_on_data_728_and_data_727__aligned_reads__BAM__peak_770	225	.	8.32499	25.7783	22.5164	163
chr1	82721246	82721887	Bowtie2_on_data_728_and_data_727__aligned_reads__BAM__peak_771	303	.	6.88871	33.8555	30.3376	317
chr1	82805060	82805626	Bowtie2_on_data_728_and_data_727__aligned_reads__BAM__peak_772	174	.	8.3272	20.5352	17.476	202
chr1	82835847	82836384	Bowtie2_on_data_728_and_data_727__aligned_reads__BAM__peak_773	476	.	9.76728	51.6001	47.6808	188
chr1	83098491	83099034	Bowtie2_on_data_728_and_data_727__aligned_reads__BAM__peak_774	483	.	17.2972	52.2461	48.3158	326
chr1	83116464	83116721	Bowtie2_on_data_728_and_data_727__aligned_reads__BAM__peak_775	29	.	3.73078	5.18502	2.95723	42
chr1	83742670	83742967	Bowtie2_on_data_728_and_data_727__aligned_reads__BAM__peak_776	84	.	5.93827	11.1002	8.49021	157
chr1	83893216	83893640	Bowtie2_on_data_728_and_data_727__aligned_reads__BAM__peak_777	103	.	6.35799	13.0528	10.3378	252
chr1	83896693	83897166	Bowtie2_on_data_728_and_data_727__aligned_reads__BAM__peak_778	333	.	12.716	36.9081	33.3069	225
chr1	84022561	84022920	Bowtie2_on_data_728_and_data_727__aligned_reads__BAM__peak_779	38	.	3.99156	6.1035	3.80449	153
chr1	84023283	84024523	Bowtie2_on_data_728_and_data_727__aligned_reads__BAM__peak_780	552	.	16.4739	59.3079	55.2662	352
chr1	84025098	84025414	Bowtie2_on_data_728_and_data_727__aligned_reads__BAM__peak_781	68	.	5.14694	9.33346	6.82726	154
chr1	84071499	84071753	Bowtie2_on_data_728_and_data_727__aligned_reads__BAM__peak_782	60	.	5.08742	8.56145	6.09573	104
chr1	84154119	84155103	Bowtie2_on_data_728_and_data_727__aligned_reads__BAM__peak_783	1262	.	31.7899	130.985	126.281	395
chr1	84196494	84196929	Bowtie2_on_data_728_and_data_727__aligned_reads__BAM__peak_784	41	.	3.62884	6.42445	4.10417	113
chr1	84280534	84281367	Bowtie2_on_data_728_and_data_727__aligned_reads__BAM__peak_785	127	.	5.2091	15.5516	12.7104	532
chr1	84356427	84357101	Bowtie2_on_data_728_and_data_727__aligned_reads__BAM__peak_786	350	.	9.03932	38.6934	35.0435	342
chr1	84481644	84482118	Bowtie2_on_data_728_and_data_727__aligned_reads__BAM__peak_787	106	.	6.78323	13.3965	10.6601	151
chr1	84503320	84504491	Bowtie2_on_data_728_and_data_727__aligned_reads__BAM__peak_788	255	.	8.96537	28.9202	25.5534	407
chr1	84519469	84519891	Bowtie2_on_data_728_and_data_727__aligned_reads__BAM__peak_789	224	.	10.514	25.7536	22.4927	259
chr1	84546596	84547007	Bowtie2_on_data_728_and_data_727__aligned_reads__BAM__peak_790	72	.	5.40707	9.79661	7.25638	107
chr1	84630431	84630789	Bowtie2_on_data_728_and_data_727__aligned_reads__BAM__peak_791	224	.	10.514	25.7536	22.4927	169
chr1	84664318	84665219	Bowtie2_on_data_728_and_data_727__aligned_reads__BAM__peak_792	1665	.	23.7563	171.515	166.579	271
chr1	84730315	84730690	Bowtie2_on_data_728_and_data_727__aligned_reads__BAM__peak_793	60	.	5.08742	8.56145	6.09573	282
chr1	84834126	84834383	Bowtie2_on_data_728_and_data_727__aligned_reads__BAM__peak_794	58	.	4.9302	8.29241	5.84787	203
chr1	84834651	84836806	Bowtie2_on_data_728_and_data_727__aligned_reads__BAM__peak_795	894	.	16.7991	93.8607	89.4302	1361
chr1	84877869	84878630	Bowtie2_on_data_728_and_data_727__aligned_reads__BAM__peak_796	210	.	7.31377	24.2787	21.0734	560
chr1	84932276	84932559	Bowtie2_on_data_728_and_data_727__aligned_reads__BAM__peak_797	89	.	5.57988	11.5799	8.93854	115
chr1	87632885	87633260	Bowtie2_on_data_728_and_data_727__aligned_reads__BAM__peak_798	88	.	4.85882	11.4772	8.83995	279
chr1	87689815	87691638	Bowtie2_on_data_728_and_data_727__aligned_reads__BAM__peak_799	120	.	4.54036	14.8662	12.0582	310
chr1	87791042	87791596	Bowtie2_on_data_728_and_data_727__aligned_reads__BAM__peak_800	88	.	4.16207	11.5259	8.88614	166
chr1	87792040	87792311	Bowtie2_on_data_728_and_data_727__aligned_reads__BAM__peak_801	41	.	3.03459	6.50931	4.18265	188
chr1	87903052	87903307	Bowtie2_on_data_728_and_data_727__aligned_reads__BAM__peak_802	34	.	3.304	5.74117	3.47995	97
chr1	87960868	87961549	Bowtie2_on_data_728_and_data_727__aligned_reads__BAM__peak_803	252	.	6.98154	28.56	25.2024	317
chr1	88044115	88044606	Bowtie2_on_data_728_and_data_727__aligned_reads__BAM__peak_804	69	.	3.6668	9.49184	6.97078	311
chr1	88050787	88051575	Bowtie2_on_data_728_and_data_727__aligned_reads__BAM__peak_805	70	.	3.98202	9.59894	7.06896	425
chr1	88160334	88160935	Bowtie2_on_data_728_and_data_727__aligned_reads__BAM__peak_806	179	.	9.15736	21.0303	17.9502	377
chr1	88196765	88197182	Bowtie2_on_data_728_and_data_727__aligned_reads__BAM__peak_807	308	.	12.1105	34.3955	30.862	189
chr1	88240832	88241134	Bowtie2_on_data_728_and_data_727__aligned_reads__BAM__peak_808	37	.	3.9359	6.00779	3.71438	218
chr1	88255031	88256595	Bowtie2_on_data_728_and_data_727__aligned_reads__BAM__peak_809	264	.	7.24118	29.8862	26.4859	718
chr1	88275739	88276110	Bowtie2_on_data_728_and_data_727__aligned_reads__BAM__peak_810	84	.	5.93827	11.1002	8.49021	214
chr1	88330771	88331403	Bowtie2_on_data_728_and_data_727__aligned_reads__BAM__peak_811	133	.	4.96227	16.2426	13.3717	137
chr1	88336943	88339624	Bowtie2_on_data_728_and_data_727__aligned_reads__BAM__peak_812	724	.	13.5955	76.7473	72.4798	1185
chr1	88344863	88345224	Bowtie2_on_data_728_and_data_727__aligned_reads__BAM__peak_813	81	.	4.66447	10.6936	8.10623	227
chr1	88357513	88357939	Bowtie2_on_data_728_and_data_727__aligned_reads__BAM__peak_814	47	.	3.8423	7.11893	4.7477	39
chr1	88367073	88368260	Bowtie2_on_data_728_and_data_727__aligned_reads__BAM__peak_815	202	.	5.85467	23.4114	20.2375	278
chr1	88368737	88369534	Bowtie2_on_data_728_and_data_727__aligned_reads__BAM__peak_816	158	.	5.43411	18.8415	15.8518	159
chr1	88383736	88384791	Bowtie2_on_data_728_and_data_727__aligned_reads__BAM__peak_817	677	.	11.3251	71.9595	67.7444	341
chr1	88400491	88401202	Bowtie2_on_data_728_and_data_727__aligned_reads__BAM__peak_818	291	.	6.25902	32.5825	29.1007	437
chr1	88419015	88419528	Bowtie2_on_data_728_and_data_727__aligned_reads__BAM__peak_819	252	.	6.98154	28.56	25.2024	181
chr1	88421636	88425295	Bowtie2_on_data_728_and_data_727__aligned_reads__BAM__peak_820	270	.	6.4952	30.4869	27.068	1854
chr1	88428767	88429217	Bowtie2_on_data_728_and_data_727__aligned_reads__BAM__peak_821	120	.	6.00246	14.8149	12.0085	167
chr1	88454432	88454714	Bowtie2_on_data_728_and_data_727__aligned_reads__BAM__peak_822	97	.	5.84559	12.4835	9.79576	176
chr1	88478814	88479498	Bowtie2_on_data_728_and_data_727__aligned_reads__BAM__peak_823	43	.	2.90618	6.68576	4.34899	216
chr1	88483460	88483945	Bowtie2_on_data_728_and_data_727__aligned_reads__BAM__peak_824	412	.	9.58838	45.0463	41.2537	256
chr1	88599935	88600909	Bowtie2_on_data_728_and_data_727__aligned_reads__BAM__peak_825	241	.	7.58269	27.4751	24.1543	640
chr1	88925500	88925862	Bowtie2_on_data_728_and_data_727__aligned_reads__BAM__peak_826	98	.	5.47282	12.4898	9.80171	80
chr1	88975004	88975253	Bowtie2_on_data_728_and_data_727__aligned_reads__BAM__peak_827	34	.	3.21092	5.74855	3.48521	214
chr1	89077497	89077806	Bowtie2_on_data_728_and_data_727__aligned_reads__BAM__peak_828	77	.	4.13664	10.2954	7.72765	77
chr1	89083502	89083876	Bowtie2_on_data_728_and_data_727__aligned_reads__BAM__peak_829	95	.	4.29633	12.2248	9.55156	215
chr1	89110322	89111101	Bowtie2_on_data_728_and_data_727__aligned_reads__BAM__peak_830	409	.	7.7362	44.7162	40.9302	195
chr1	89223187	89224308	Bowtie2_on_data_728_and_data_727__aligned_reads__BAM__peak_831	134	.	5.36231	16.3554	13.4777	627
chr1	89382880	89383217	Bowtie2_on_data_728_and_data_727__aligned_reads__BAM__peak_832	179	.	9.15736	21.0303	17.9502	173
chr1	89447634	89447929	Bowtie2_on_data_728_and_data_727__aligned_reads__BAM__peak_833	103	.	5.24753	13.0942	10.3755	107
chr1	89504417	89505115	Bowtie2_on_data_728_and_data_727__aligned_reads__BAM__peak_834	99	.	4.67545	12.6816	9.98276	167
chr1	89539721	89540112	Bowtie2_on_data_728_and_data_727__aligned_reads__BAM__peak_835	44	.	4.4091	6.81017	4.46151	126
chr1	89652303	89652948	Bowtie2_on_data_728_and_data_727__aligned_reads__BAM__peak_836	197	.	5.94275	22.894	19.7395	237
chr1	89736883	89737392	Bowtie2_on_data_728_and_data_727__aligned_reads__BAM__peak_837	149	.	6.24047	17.8781	14.9309	350
chr1	89743599	89744077	Bowtie2_on_data_728_and_data_727__aligned_reads__BAM__peak_838	538	.	16.9415	57.9027	53.8843	262
chr1	89744485	89744731	Bowtie2_on_data_728_and_data_727__aligned_reads__BAM__peak_839	29	.	3.45421	5.16159	2.94455	128
chr1	89745309	89745937	Bowtie2_on_data_728_and_data_727__aligned_reads__BAM__peak_840	96	.	6.16221	12.2859	9.60987	423
chr1	89749633	89750313	Bowtie2_on_data_728_and_data_727__aligned_reads__BAM__peak_841	104	.	4.7478	13.2117	10.4892	240
chr1	89904717	89905223	Bowtie2_on_data_728_and_data_727__aligned_reads__BAM__peak_842	469	.	14.6555	50.8317	46.9254	312
chr1	90040538	90041147	Bowtie2_on_data_728_and_data_727__aligned_reads__BAM__peak_843	36	.	2.95373	5.9032	3.62355	525
chr1	90072615	90073020	Bowtie2_on_data_728_and_data_727__aligned_reads__BAM__peak_844	185	.	8.35974	21.6396	18.5349	259
chr1	90117070	90117344	Bowtie2_on_data_728_and_data_727__aligned_reads__BAM__peak_845	136	.	4.31022	16.5073	13.6242	146
chr1	90173581	90174518	Bowtie2_on_data_728_and_data_727__aligned_reads__BAM__peak_846	588	.	3.63909	62.8952	58.8002	487
chr1	90184116	90184437	Bowtie2_on_data_728_and_data_727__aligned_reads__BAM__peak_847	235	.	4.98589	26.8804	23.5815	214
chr1	90257629	90258172	Bowtie2_on_data_728_and_data_727__aligned_reads__BAM__peak_848	194	.	5.33271	22.6418	19.4979	279
chr1	90370947	90372281	Bowtie2_on_data_728_and_data_727__aligned_reads__BAM__peak_849	496	.	7.88115	53.6271	49.6768	421
chr1	90430708	90431013	Bowtie2_on_data_728_and_data_727__aligned_reads__BAM__peak_850	126	.	6.93643	15.4339	12.6013	200
chr1	90526793	90527206	Bowtie2_on_data_728_and_data_727__aligned_reads__BAM__peak_851	291	.	7.3336	32.6323	29.1473	217
chr1	90528078	90528442	Bowtie2_on_data_728_and_data_727__aligned_reads__BAM__peak_852	112	.	6.2076	14.0094	11.2437	253
chr1	90548008	90548630	Bowtie2_on_data_728_and_data_727__aligned_reads__BAM__peak_853	205	.	7.89806	23.738	20.5505	447
chr1	90559292	90559632	Bowtie2_on_data_728_and_data_727__aligned_reads__BAM__peak_854	36	.	3.18518	5.89693	3.61894	324
chr1	90597923	90599152	Bowtie2_on_data_728_and_data_727__aligned_reads__BAM__peak_855	332	.	5.78115	36.8881	33.2878	982
chr1	90602473	90602844	Bowtie2_on_data_728_and_data_727__aligned_reads__BAM__peak_856	117	.	4.02912	14.4969	11.7053	115
chr1	90641881	90642126	Bowtie2_on_data_728_and_data_727__aligned_reads__BAM__peak_857	50	.	2.87436	7.48041	5.09134	93
chr1	90757983	90758245	Bowtie2_on_data_728_and_data_727__aligned_reads__BAM__peak_858	29	.	3.20192	5.10917	2.90055	73
chr1	90765821	90766785	Bowtie2_on_data_728_and_data_727__aligned_reads__BAM__peak_859	41	.	3.08799	6.46212	4.14009	828
chr1	90771923	90772533	Bowtie2_on_data_728_and_data_727__aligned_reads__BAM__peak_860	103	.	5.07821	13.0444	10.3305	218
chr1	90787077	90787617	Bowtie2_on_data_728_and_data_727__aligned_reads__BAM__peak_861	74	.	4.9422	9.96498	7.41904	361
chr1	90884793	90885149	Bowtie2_on_data_728_and_data_727__aligned_reads__BAM__peak_862	35	.	3.00531	5.85088	3.57687	253
chr1	90891206	90891957	Bowtie2_on_data_728_and_data_727__aligned_reads__BAM__peak_863	844	.	14.3142	88.8199	84.4331	448
chr1	90916513	90916944	Bowtie2_on_data_728_and_data_727__aligned_reads__BAM__peak_864	101	.	4.99477	12.8371	10.1298	223
chr1	90918671	90919359	Bowtie2_on_data_728_and_data_727__aligned_reads__BAM__peak_865	2389	.	33.7924	244.159	238.904	348
chr1	90920892	90921276	Bowtie2_on_data_728_and_data_727__aligned_reads__BAM__peak_866	116	.	6.39423	14.3812	11.6012	123
chr1	90966007	90968598	Bowtie2_on_data_728_and_data_727__aligned_reads__BAM__peak_867	325	.	6.18672	36.1192	32.5377	410
chr1	90975321	90975587	Bowtie2_on_data_728_and_data_727__aligned_reads__BAM__peak_868	44	.	3.39212	6.82757	4.47721	186
chr1	90977383	90977738	Bowtie2_on_data_728_and_data_727__aligned_reads__BAM__peak_869	247	.	4.7653	28.0677	24.7294	200
chr1	90989134	90989485	Bowtie2_on_data_728_and_data_727__aligned_reads__BAM__peak_870	194	.	6.54563	22.6256	19.4826	190
chr1	90998333	90999196	Bowtie2_on_data_728_and_data_727__aligned_reads__BAM__peak_871	75	.	3.62402	10.1039	7.55289	251
chr1	91000526	91001236	Bowtie2_on_data_728_and_data_727__aligned_reads__BAM__peak_872	187	.	5.43725	21.905	18.7899	541
chr1	91004884	91005499	Bowtie2_on_data_728_and_data_727__aligned_reads__BAM__peak_873	308	.	5.16208	34.3474	30.8161	280
chr1	91018179	91018601	Bowtie2_on_data_728_and_data_727__aligned_reads__BAM__peak_874	30	.	2.5638	5.26518	3.02905	172
chr1	91020552	91021077	Bowtie2_on_data_728_and_data_727__aligned_reads__BAM__peak_875	160	.	4.39685	19.026	16.0297	322
chr1	91026816	91027724	Bowtie2_on_data_728_and_data_727__aligned_reads__BAM__peak_876	356	.	7.53453	39.3242	35.66	269
chr1	91067914	91068505	Bowtie2_on_data_728_and_data_727__aligned_reads__BAM__peak_877	167	.	7.04422	19.798	16.7704	208
chr1	91087868	91088371	Bowtie2_on_data_728_and_data_727__aligned_reads__BAM__peak_878	453	.	8.40927	49.1799	45.3062	277
chr1	91141724	91142148	Bowtie2_on_data_728_and_data_727__aligned_reads__BAM__peak_879	243	.	6.84728	27.6523	24.3275	217
chr1	91198914	91199539	Bowtie2_on_data_728_and_data_727__aligned_reads__BAM__peak_880	2321	.	19.8069	237.404	232.177	351
chr1	91344037	91344325	Bowtie2_on_data_728_and_data_727__aligned_reads__BAM__peak_881	93	.	4.81638	12.0504	9.38689	85
chr1	91350987	91352628	Bowtie2_on_data_728_and_data_727__aligned_reads__BAM__peak_882	377	.	7.21493	41.4193	37.7045	470
chr1	91353619	91353995	Bowtie2_on_data_728_and_data_727__aligned_reads__BAM__peak_883	81	.	3.46691	10.7484	8.15509	228
chr1	91418015	91418282	Bowtie2_on_data_728_and_data_727__aligned_reads__BAM__peak_884	133	.	6.06118	16.1837	13.3143	128
chr1	91420937	91421275	Bowtie2_on_data_728_and_data_727__aligned_reads__BAM__peak_885	141	.	6.44311	17.0666	14.1572	213
chr1	91441671	91442193	Bowtie2_on_data_728_and_data_727__aligned_reads__BAM__peak_886	84	.	4.98807	11.085	8.47536	117
chr1	91451902	91452202	Bowtie2_on_data_728_and_data_727__aligned_reads__BAM__peak_887	54	.	3.28387	7.86187	5.44024	229
chr1	91452936	91453272	Bowtie2_on_data_728_and_data_727__aligned_reads__BAM__peak_888	405	.	11.2725	44.3217	40.5426	219
chr1	91463263	91463670	Bowtie2_on_data_728_and_data_727__aligned_reads__BAM__peak_889	78	.	4.27775	10.3733	7.80194	63
chr1	91467137	91467436	Bowtie2_on_data_728_and_data_727__aligned_reads__BAM__peak_890	129	.	4.1319	15.7727	12.9216	140
chr1	91473622	91474043	Bowtie2_on_data_728_and_data_727__aligned_reads__BAM__peak_891	166	.	5.97514	19.6884	16.6644	124
chr1	91476592	91477995	Bowtie2_on_data_728_and_data_727__aligned_reads__BAM__peak_892	180	.	4.64573	21.1221	18.0363	202
chr1	91518197	91519717	Bowtie2_on_data_728_and_data_727__aligned_reads__BAM__peak_893	165	.	4.9225	19.5903	16.5717	692
chr1	91947765	91948265	Bowtie2_on_data_728_and_data_727__aligned_reads__BAM__peak_894	163	.	5.7244	19.3536	16.3436	292
chr1	91997121	91997599	Bowtie2_on_data_728_and_data_727__aligned_reads__BAM__peak_895	577	.	10.703	61.8062	57.7284	233
chr1	92008074	92008363	Bowtie2_on_data_728_and_data_727__aligned_reads__BAM__peak_896	185	.	8.35974	21.6396	18.5349	165
chr1	92032841	92033278	Bowtie2_on_data_728_and_data_727__aligned_reads__BAM__peak_897	286	.	8.70865	32.1535	28.6834	233
chr1	92108975	92109293	Bowtie2_on_data_728_and_data_727__aligned_reads__BAM__peak_898	260	.	6.69105	29.4162	26.0332	152
chr1	92122175	92122611	Bowtie2_on_data_728_and_data_727__aligned_reads__BAM__peak_899	239	.	6.22879	27.2822	23.9661	238
chr1	92128238	92128504	Bowtie2_on_data_728_and_data_727__aligned_reads__BAM__peak_900	64	.	3.33672	8.91078	6.42523	99
chr1	92131059	92131527	Bowtie2_on_data_728_and_data_727__aligned_reads__BAM__peak_901	96	.	4.43641	12.3312	9.65284	338
chr1	92157548	92157964	Bowtie2_on_data_728_and_data_727__aligned_reads__BAM__peak_902	55	.	4.26126	7.9753	5.54805	211
chr1	92185407	92185803	Bowtie2_on_data_728_and_data_727__aligned_reads__BAM__peak_903	158	.	5.31054	18.8175	15.83	238
chr1	92207749	92207999	Bowtie2_on_data_728_and_data_727__aligned_reads__BAM__peak_904	42	.	2.94452	6.62205	4.28866	83
chr1	92231465	92232022	Bowtie2_on_data_728_and_data_727__aligned_reads__BAM__peak_905	227	.	5.99207	25.973	22.7026	310
chr1	92276871	92277146	Bowtie2_on_data_728_and_data_727__aligned_reads__BAM__peak_906	111	.	5.44188	13.9263	11.1642	170
chr1	92303427	92303930	Bowtie2_on_data_728_and_data_727__aligned_reads__BAM__peak_907	77	.	4.13664	10.2954	7.72765	361
chr1	92324996	92325866	Bowtie2_on_data_728_and_data_727__aligned_reads__BAM__peak_908	365	.	6.39679	40.2326	36.5458	387
chr1	92326912	92327286	Bowtie2_on_data_728_and_data_727__aligned_reads__BAM__peak_909	58	.	3.49077	8.24356	5.8063	53
chr1	92338713	92339119	Bowtie2_on_data_728_and_data_727__aligned_reads__BAM__peak_910	397	.	11.2096	43.5125	39.7522	246
chr1	92394041	92394492	Bowtie2_on_data_728_and_data_727__aligned_reads__BAM__peak_911	87	.	3.85052	11.3738	8.748	277
chr1	92402850	92403794	Bowtie2_on_data_728_and_data_727__aligned_reads__BAM__peak_912	341	.	10.6731	37.7307	34.1065	539
chr1	92484815	92485187	Bowtie2_on_data_728_and_data_727__aligned_reads__BAM__peak_913	130	.	4.96763	15.9096	13.0515	215
chr1	92499760	92500385	Bowtie2_on_data_728_and_data_727__aligned_reads__BAM__peak_914	219	.	4.44462	25.1956	21.9559	271
chr1	92530180	92530775	Bowtie2_on_data_728_and_data_727__aligned_reads__BAM__peak_915	466	.	9.31968	50.5524	46.6525	395
chr1	92537435	92538239	Bowtie2_on_data_728_and_data_727__aligned_reads__BAM__peak_916	1872	.	25.0026	192.291	187.255	515
chr1	92543106	92543386	Bowtie2_on_data_728_and_data_727__aligned_reads__BAM__peak_917	129	.	5.42945	15.7864	12.9346	139
chr1	92547365	92547674	Bowtie2_on_data_728_and_data_727__aligned_reads__BAM__peak_918	242	.	5.78814	27.6223	24.2993	127
chr1	92549168	92549512	Bowtie2_on_data_728_and_data_727__aligned_reads__BAM__peak_919	178	.	6.4288	20.9679	17.8924	160
chr1	92565631	92566149	Bowtie2_on_data_728_and_data_727__aligned_reads__BAM__peak_920	207	.	5.38596	23.9877	20.7922	317
chr1	92572754	92573088	Bowtie2_on_data_728_and_data_727__aligned_reads__BAM__peak_921	111	.	4.01499	13.8803	11.1212	147
chr1	92615391	92615904	Bowtie2_on_data_728_and_data_727__aligned_reads__BAM__peak_922	104	.	4.7478	13.2117	10.4892	309
chr1	92635992	92636361	Bowtie2_on_data_728_and_data_727__aligned_reads__BAM__peak_923	128	.	4.80477	15.7375	12.8872	121
chr1	92636871	92637726	Bowtie2_on_data_728_and_data_727__aligned_reads__BAM__peak_924	204	.	5.11996	23.5985	20.4184	160
chr1	92640548	92640955	Bowtie2_on_data_728_and_data_727__aligned_reads__BAM__peak_925	58	.	3.49077	8.24356	5.8063	299
chr1	92642736	92643153	Bowtie2_on_data_728_and_data_727__aligned_reads__BAM__peak_926	116	.	4.69911	14.3991	11.6175	138
chr1	92646738	92647048	Bowtie2_on_data_728_and_data_727__aligned_reads__BAM__peak_927	88	.	3.314	11.479	8.84159	184
chr1	92675390	92676013	Bowtie2_on_data_728_and_data_727__aligned_reads__BAM__peak_928	338	.	9.63277	37.5069	33.8892	228
chr1	92697119	92697577	Bowtie2_on_data_728_and_data_727__aligned_reads__BAM__peak_929	1062	.	19.0853	110.857	106.29	186
chr1	92731159	92731714	Bowtie2_on_data_728_and_data_727__aligned_reads__BAM__peak_930	152	.	4.84363	18.2562	15.2955	379
chr1	92734780	92735648	Bowtie2_on_data_728_and_data_727__aligned_reads__BAM__peak_931	139	.	3.94467	16.901	14	708
chr1	92736818	92737298	Bowtie2_on_data_728_and_data_727__aligned_reads__BAM__peak_932	219	.	5.99536	25.1522	21.9136	172
chr1	92806092	92806729	Bowtie2_on_data_728_and_data_727__aligned_reads__BAM__peak_933	309	.	7.17032	34.4689	30.9337	354
chr1	92869917	92870240	Bowtie2_on_data_728_and_data_727__aligned_reads__BAM__peak_934	63	.	2.92865	8.78721	6.31174	135
chr1	92871628	92871933	Bowtie2_on_data_728_and_data_727__aligned_reads__BAM__peak_935	105	.	3.45413	13.2607	10.535	130
chr1	92895120	92896004	Bowtie2_on_data_728_and_data_727__aligned_reads__BAM__peak_936	194	.	4.80981	22.5493	19.4086	245
chr1	92903011	92903454	Bowtie2_on_data_728_and_data_727__aligned_reads__BAM__peak_937	121	.	5.27491	14.998	12.1848	335
chr1	92917887	92918191	Bowtie2_on_data_728_and_data_727__aligned_reads__BAM__peak_938	113	.	5.531	14.1374	11.3674	147
chr1	92919034	92919474	Bowtie2_on_data_728_and_data_727__aligned_reads__BAM__peak_939	200	.	5.69073	23.2266	20.0626	211
chr1	92919880	92920166	Bowtie2_on_data_728_and_data_727__aligned_reads__BAM__peak_940	29	.	2.58327	5.17603	2.95723	231
chr1	92920430	92921044	Bowtie2_on_data_728_and_data_727__aligned_reads__BAM__peak_941	187	.	6.15374	21.8963	18.7813	412
chr1	92949088	92950311	Bowtie2_on_data_728_and_data_727__aligned_reads__BAM__peak_942	598	.	8.97055	63.9633	59.8525	389
chr1	92954537	92955048	Bowtie2_on_data_728_and_data_727__aligned_reads__BAM__peak_943	58	.	3.58129	8.25705	5.817	155
chr1	92958920	92959291	Bowtie2_on_data_728_and_data_727__aligned_reads__BAM__peak_944	66	.	4.25103	9.12296	6.62497	141
chr1	92991753	92992150	Bowtie2_on_data_728_and_data_727__aligned_reads__BAM__peak_945	96	.	4.43641	12.3312	9.65284	179
chr1	92995528	92995880	Bowtie2_on_data_728_and_data_727__aligned_reads__BAM__peak_946	64	.	3.39752	8.88641	6.40422	144
chr1	93063222	93063847	Bowtie2_on_data_728_and_data_727__aligned_reads__BAM__peak_947	394	.	11.0781	43.1753	39.4214	283
chr1	93106223	93106677	Bowtie2_on_data_728_and_data_727__aligned_reads__BAM__peak_948	116	.	3.95225	14.4629	11.6724	314
chr1	93112548	93112886	Bowtie2_on_data_728_and_data_727__aligned_reads__BAM__peak_949	73	.	3.787	9.85354	7.31139	167
chr1	93113340	93114810	Bowtie2_on_data_728_and_data_727__aligned_reads__BAM__peak_950	157	.	4.70048	18.7161	15.7358	291
chr1	93146456	93147494	Bowtie2_on_data_728_and_data_727__aligned_reads__BAM__peak_951	792	.	11.1503	83.6322	79.2969	404
chr1	93164756	93165230	Bowtie2_on_data_728_and_data_727__aligned_reads__BAM__peak_952	65	.	5.182	9.05643	6.56179	216
chr1	93194340	93195130	Bowtie2_on_data_728_and_data_727__aligned_reads__BAM__peak_953	132	.	4.52072	16.0752	13.2108	593
chr1	93247805	93249442	Bowtie2_on_data_728_and_data_727__aligned_reads__BAM__peak_954	603	.	9.69473	64.4589	60.3418	1246
chr1	93262823	93263567	Bowtie2_on_data_728_and_data_727__aligned_reads__BAM__peak_955	218	.	5.2996	25.1243	21.8862	193
chr1	93294864	93295769	Bowtie2_on_data_728_and_data_727__aligned_reads__BAM__peak_956	285	.	6.12978	32.0099	28.5453	311
chr1	93297455	93297961	Bowtie2_on_data_728_and_data_727__aligned_reads__BAM__peak_957	316	.	9.44286	35.243	31.6872	312
chr1	93310721	93311146	Bowtie2_on_data_728_and_data_727__aligned_reads__BAM__peak_958	358	.	8.60744	39.5546	35.8879	215
chr1	93352716	93353301	Bowtie2_on_data_728_and_data_727__aligned_reads__BAM__peak_959	179	.	6.01657	21.0567	17.9744	420
chr1	93354639	93356284	Bowtie2_on_data_728_and_data_727__aligned_reads__BAM__peak_960	224	.	4.82138	25.6703	22.416	1455
chr1	93386883	93387444	Bowtie2_on_data_728_and_data_727__aligned_reads__BAM__peak_961	204	.	5.59708	23.6672	20.4832	219
chr1	93390938	93391494	Bowtie2_on_data_728_and_data_727__aligned_reads__BAM__peak_962	144	.	4.61484	17.3943	14.4715	194
chr1	93437074	93437496	Bowtie2_on_data_728_and_data_727__aligned_reads__BAM__peak_963	77	.	2.7422	10.3025	7.73469	176
chr1	93589458	93589995	Bowtie2_on_data_728_and_data_727__aligned_reads__BAM__peak_964	64	.	3.82887	8.92245	6.43615	446
chr1	93697561	93698240	Bowtie2_on_data_728_and_data_727__aligned_reads__BAM__peak_965	44	.	2.83987	6.82452	4.47446	573
chr1	93713089	93713467	Bowtie2_on_data_728_and_data_727__aligned_reads__BAM__peak_966	81	.	3.82346	10.7541	8.15965	312
chr1	93754670	93755147	Bowtie2_on_data_728_and_data_727__aligned_reads__BAM__peak_967	70	.	3.86397	9.54807	7.02038	159
chr1	93757430	93758203	Bowtie2_on_data_728_and_data_727__aligned_reads__BAM__peak_968	359	.	10.9297	39.6108	35.9423	363
chr1	93809547	93809811	Bowtie2_on_data_728_and_data_727__aligned_reads__BAM__peak_969	70	.	4.44487	9.56095	7.03207	117
chr1	93814313	93814570	Bowtie2_on_data_728_and_data_727__aligned_reads__BAM__peak_970	52	.	3.74608	7.67835	5.26793	85
chr1	93938612	93939191	Bowtie2_on_data_728_and_data_727__aligned_reads__BAM__peak_971	153	.	7.20638	18.2762	15.3136	139
chr1	93976798	93977110	Bowtie2_on_data_728_and_data_727__aligned_reads__BAM__peak_972	142	.	5.51552	17.1713	14.2567	150
chr1	93996114	93996463	Bowtie2_on_data_728_and_data_727__aligned_reads__BAM__peak_973	103	.	5.37558	13.0229	10.3093	133
chr1	94026931	94027681	Bowtie2_on_data_728_and_data_727__aligned_reads__BAM__peak_974	557	.	8.80273	59.7663	55.717	285
chr1	94076216	94076565	Bowtie2_on_data_728_and_data_727__aligned_reads__BAM__peak_975	98	.	4.30934	12.5663	9.8753	185
chr1	94076841	94077805	Bowtie2_on_data_728_and_data_727__aligned_reads__BAM__peak_976	242	.	5.27575	27.6219	24.299	424
chr1	94167221	94167693	Bowtie2_on_data_728_and_data_727__aligned_reads__BAM__peak_977	85	.	5.2082	11.2009	8.58469	324
chr1	94240295	94240748	Bowtie2_on_data_728_and_data_727__aligned_reads__BAM__peak_978	97	.	4.59626	12.4646	9.77833	155
chr1	94268153	94268551	Bowtie2_on_data_728_and_data_727__aligned_reads__BAM__peak_979	88	.	4.04613	11.4586	8.82297	115
chr1	94275625	94276067	Bowtie2_on_data_728_and_data_727__aligned_reads__BAM__peak_980	208	.	7.04093	24.0218	20.826	291
chr1	94369921	94370464	Bowtie2_on_data_728_and_data_727__aligned_reads__BAM__peak_981	304	.	7.28847	33.9378	30.416	336
chr1	94538307	94538863	Bowtie2_on_data_728_and_data_727__aligned_reads__BAM__peak_982	105	.	3.03756	13.3284	10.5991	300
chr1	94544414	94544665	Bowtie2_on_data_728_and_data_727__aligned_reads__BAM__peak_983	137	.	5.1019	16.6822	13.7863	145
chr1	94548029	94548324	Bowtie2_on_data_728_and_data_727__aligned_reads__BAM__peak_984	115	.	4.56652	14.3101	11.5319	167
chr1	94551203	94551570	Bowtie2_on_data_728_and_data_727__aligned_reads__BAM__peak_985	171	.	5.39902	20.2456	17.1971	200
chr1	94600230	94601029	Bowtie2_on_data_728_and_data_727__aligned_reads__BAM__peak_986	338	.	7.31926	37.4758	33.8593	411
chr1	94639569	94639837	Bowtie2_on_data_728_and_data_727__aligned_reads__BAM__peak_987	29	.	2.58327	5.17603	2.95723	131
chr1	94665771	94666440	Bowtie2_on_data_728_and_data_727__aligned_reads__BAM__peak_988	67	.	3.65641	9.21031	6.70822	183
chr1	94679274	94679650	Bowtie2_on_data_728_and_data_727__aligned_reads__BAM__peak_989	237	.	5.30941	27.038	23.7319	167
chr1	94683569	94684219	Bowtie2_on_data_728_and_data_727__aligned_reads__BAM__peak_990	252	.	5.47533	28.586	25.2277	431
chr1	94696215	94696648	Bowtie2_on_data_728_and_data_727__aligned_reads__BAM__peak_991	194	.	5.33271	22.6418	19.4979	246
chr1	94711555	94713111	Bowtie2_on_data_728_and_data_727__aligned_reads__BAM__peak_992	431	.	8.39562	46.9569	43.1251	1186
chr1	94727747	94729512	Bowtie2_on_data_728_and_data_727__aligned_reads__BAM__peak_993	170	.	4.2457	20.1206	17.0789	254
chr1	94730525	94730810	Bowtie2_on_data_728_and_data_727__aligned_reads__BAM__peak_994	55	.	2.96419	7.99857	5.57078	171
chr1	94800232	94800513	Bowtie2_on_data_728_and_data_727__aligned_reads__BAM__peak_995	120	.	5.67791	14.873	12.0649	153
chr1	94803193	94804021	Bowtie2_on_data_728_and_data_727__aligned_reads__BAM__peak_996	122	.	3.49455	15.1076	12.2902	725
chr1	94807023	94807961	Bowtie2_on_data_728_and_data_727__aligned_reads__BAM__peak_997	393	.	7.96508	43.0941	39.3418	299
chr1	94830629	94831525	Bowtie2_on_data_728_and_data_727__aligned_reads__BAM__peak_998	180	.	3.79689	21.151	18.0649	456
chr1	95063177	95063499	Bowtie2_on_data_728_and_data_727__aligned_reads__BAM__peak_999	40	.	3.21739	6.39271	4.07693	234
chr1	95073130	95073545	Bowtie2_on_data_728_and_data_727__aligned_reads__BAM__peak_1000	279	.	7.71709	31.4	27.954	225
chr1	95080586	95081094	Bowtie2_on_data_728_and_data_727__aligned_reads__BAM__peak_1001	520	.	7.48394	56.068	52.0762	227
chr1	95106826	95107354	Bowtie2_on_data_728_and_data_727__aligned_reads__BAM__peak_1002	128	.	4.054	15.7289	12.88	221
chr1	95123578	95124346	Bowtie2_on_data_728_and_data_727__aligned_reads__BAM__peak_1003	343	.	9.3879	37.9966	34.3671	391
chr1	95125777	95126074	Bowtie2_on_data_728_and_data_727__aligned_reads__BAM__peak_1004	107	.	4.30139	13.4477	10.7063	221
chr1	95132251	95133153	Bowtie2_on_data_728_and_data_727__aligned_reads__BAM__peak_1005	140	.	4.07522	16.9595	14.0545	302
chr1	95142699	95143004	Bowtie2_on_data_728_and_data_727__aligned_reads__BAM__peak_1006	92	.	5.38331	11.9283	9.27411	119
chr1	95202191	95202770	Bowtie2_on_data_728_and_data_727__aligned_reads__BAM__peak_1007	257	.	5.43363	29.1511	25.7745	303
chr1	95238942	95239795	Bowtie2_on_data_728_and_data_727__aligned_reads__BAM__peak_1008	111	.	3.44185	13.8964	11.1371	581
chr1	95240145	95240483	Bowtie2_on_data_728_and_data_727__aligned_reads__BAM__peak_1009	62	.	2.95653	8.71842	6.24626	174
chr1	95246399	95246664	Bowtie2_on_data_728_and_data_727__aligned_reads__BAM__peak_1010	344	.	8.32414	38.0663	34.4336	151
chr1	95341150	95342535	Bowtie2_on_data_728_and_data_727__aligned_reads__BAM__peak_1011	255	.	5.31782	28.9512	25.5832	1050
chr1	95374436	95376450	Bowtie2_on_data_728_and_data_727__aligned_reads__BAM__peak_1012	631	.	7.91979	67.3397	63.183	467
chr1	95407977	95409155	Bowtie2_on_data_728_and_data_727__aligned_reads__BAM__peak_1013	261	.	5.28437	29.5265	26.136	828
chr1	95409440	95409786	Bowtie2_on_data_728_and_data_727__aligned_reads__BAM__peak_1014	67	.	3.74667	9.21804	6.71553	202
chr1	95433147	95434705	Bowtie2_on_data_728_and_data_727__aligned_reads__BAM__peak_1015	3562	.	49.251	361.83	356.251	716
chr1	95531654	95533263	Bowtie2_on_data_728_and_data_727__aligned_reads__BAM__peak_1016	145	.	3.90053	17.4977	14.5691	467
chr1	95565305	95565681	Bowtie2_on_data_728_and_data_727__aligned_reads__BAM__peak_1017	104	.	3.65022	13.1889	10.4682	139
chr1	95574863	95575292	Bowtie2_on_data_728_and_data_727__aligned_reads__BAM__peak_1018	586	.	14.6135	62.6964	58.6033	197
chr1	95576743	95577198	Bowtie2_on_data_728_and_data_727__aligned_reads__BAM__peak_1019	279	.	7.12829	31.433	27.985	227
chr1	95581948	95583467	Bowtie2_on_data_728_and_data_727__aligned_reads__BAM__peak_1020	247	.	6.34204	28.1378	24.7968	213
chr1	95621827	95622135	Bowtie2_on_data_728_and_data_727__aligned_reads__BAM__peak_1021	145	.	6.42434	17.4583	14.5331	141
chr1	95650438	95652284	Bowtie2_on_data_728_and_data_727__aligned_reads__BAM__peak_1022	350	.	6.93383	38.7311	35.0807	924
chr1	95698178	95699076	Bowtie2_on_data_728_and_data_727__aligned_reads__BAM__peak_1023	181	.	4.74404	21.2366	18.1475	266
chr1	95700086	95701081	Bowtie2_on_data_728_and_data_727__aligned_reads__BAM__peak_1024	250	.	5.35569	28.3882	25.0365	602
chr1	95721803	95722093	Bowtie2_on_data_728_and_data_727__aligned_reads__BAM__peak_1025	65	.	3.18581	9.02396	6.53052	131
chr1	95931599	95931995	Bowtie2_on_data_728_and_data_727__aligned_reads__BAM__peak_1026	147	.	4.86978	17.6653	14.727	254
chr1	95975720	95976033	Bowtie2_on_data_728_and_data_727__aligned_reads__BAM__peak_1027	92	.	4.61555	11.87	9.21713	142
chr1	97209889	97210967	Bowtie2_on_data_728_and_data_727__aligned_reads__BAM__peak_1028	582	.	10.6781	62.3465	58.26	482
chr1	99552739	99553412	Bowtie2_on_data_728_and_data_727__aligned_reads__BAM__peak_1029	458	.	15.2187	49.7589	45.8734	298
chr1	99556426	99558900	Bowtie2_on_data_728_and_data_727__aligned_reads__BAM__peak_1030	371	.	7.78104	40.8098	37.1109	1739
chr1	99666355	99667249	Bowtie2_on_data_728_and_data_727__aligned_reads__BAM__peak_1031	741	.	9.74856	78.48	74.1951	343
chr1	99667869	99668168	Bowtie2_on_data_728_and_data_727__aligned_reads__BAM__peak_1032	41	.	3.62884	6.42445	4.10417	94
chr1	99706090	99706495	Bowtie2_on_data_728_and_data_727__aligned_reads__BAM__peak_1033	60	.	5.08742	8.56145	6.09573	138
chr1	99806067	99806878	Bowtie2_on_data_728_and_data_727__aligned_reads__BAM__peak_1034	174	.	8.84157	20.4571	17.4024	214
chr1	99807206	99807916	Bowtie2_on_data_728_and_data_727__aligned_reads__BAM__peak_1035	399	.	8.2673	43.7578	39.993	341
chr1	99872803	99873052	Bowtie2_on_data_728_and_data_727__aligned_reads__BAM__peak_1036	32	.	3.61573	5.44915	3.20244	169
chr1	99873337	99874100	Bowtie2_on_data_728_and_data_727__aligned_reads__BAM__peak_1037	415	.	6.85921	45.3892	41.5872	345
chr1	99879850	99880195	Bowtie2_on_data_728_and_data_727__aligned_reads__BAM__peak_1038	272	.	11.2022	30.7074	27.281	162
chr1	99899234	99899913	Bowtie2_on_data_728_and_data_727__aligned_reads__BAM__peak_1039	226	.	7.96847	25.96	22.69	295
chr1	99925604	99926059	Bowtie2_on_data_728_and_data_727__aligned_reads__BAM__peak_1040	92	.	5.20495	11.9106	9.25721	122
chr1	99934682	99935407	Bowtie2_on_data_728_and_data_727__aligned_reads__BAM__peak_1041	5645	.	60.9771	570.486	564.527	366
chr1	99976184	99976681	Bowtie2_on_data_728_and_data_727__aligned_reads__BAM__peak_1042	166	.	6.42184	19.6341	16.613	218
chr1	99979653	99980007	Bowtie2_on_data_728_and_data_727__aligned_reads__BAM__peak_1043	96	.	5.05318	12.2776	9.60158	127
chr1	99991382	99992468	Bowtie2_on_data_728_and_data_727__aligned_reads__BAM__peak_1044	306	.	5.73094	34.1975	30.6717	670
chr1	100068170	100068631	Bowtie2_on_data_728_and_data_727__aligned_reads__BAM__peak_1045	106	.	6.78323	13.3965	10.6601	317
chr1	100086649	100086917	Bowtie2_on_data_728_and_data_727__aligned_reads__BAM__peak_1046	44	.	4.4091	6.81017	4.46151	179
chr1	100246810	100247161	Bowtie2_on_data_728_and_data_727__aligned_reads__BAM__peak_1047	147	.	8.13988	17.6513	14.7142	203
chr1	100485818	100486256	Bowtie2_on_data_728_and_data_727__aligned_reads__BAM__peak_1048	40	.	3.21739	6.39271	4.07693	353
chr1	107327325	107327579	Bowtie2_on_data_728_and_data_727__aligned_reads__BAM__peak_1049	72	.	5.04847	9.83342	7.29177	114
chr1	107559839	107560704	Bowtie2_on_data_728_and_data_727__aligned_reads__BAM__peak_1050	105	.	3.41297	13.2913	10.5644	690
chr1	107803031	107803473	Bowtie2_on_data_728_and_data_727__aligned_reads__BAM__peak_1051	170	.	6.26396	20.0799	17.0389	182
chr1	107822528	107822937	Bowtie2_on_data_728_and_data_727__aligned_reads__BAM__peak_1052	44	.	4.2254	6.77394	4.43429	362
chr1	107827512	107827795	Bowtie2_on_data_728_and_data_727__aligned_reads__BAM__peak_1053	102	.	5.68167	12.9315	10.2215	138
chr1	107884753	107885531	Bowtie2_on_data_728_and_data_727__aligned_reads__BAM__peak_1054	339	.	9.2311	37.5484	33.9294	246
chr1	107886111	107888446	Bowtie2_on_data_728_and_data_727__aligned_reads__BAM__peak_1055	228	.	5.114	26.0997	22.8264	1020
chr1	107889983	107890729	Bowtie2_on_data_728_and_data_727__aligned_reads__BAM__peak_1056	223	.	6.00228	25.5943	22.3406	524
chr1	107940208	107940481	Bowtie2_on_data_728_and_data_727__aligned_reads__BAM__peak_1057	71	.	4.34942	9.64808	7.11578	83
chr1	108005623	108005911	Bowtie2_on_data_728_and_data_727__aligned_reads__BAM__peak_1058	109	.	5.85142	13.6819	10.932	89
chr1	108064449	108065776	Bowtie2_on_data_728_and_data_727__aligned_reads__BAM__peak_1059	396	.	11.16	43.3858	39.6282	1029
chr1	108067676	108069895	Bowtie2_on_data_728_and_data_727__aligned_reads__BAM__peak_1060	233	.	5.84547	26.6398	23.3504	1515
chr1	108070668	108071495	Bowtie2_on_data_728_and_data_727__aligned_reads__BAM__peak_1061	58	.	4.39892	8.24869	5.81006	204
chr1	108105985	108106377	Bowtie2_on_data_728_and_data_727__aligned_reads__BAM__peak_1062	81	.	4.66447	10.6936	8.10623	112
chr1	108107066	108107762	Bowtie2_on_data_728_and_data_727__aligned_reads__BAM__peak_1063	149	.	7.48609	17.8924	14.9451	292
chr1	108118538	108118840	Bowtie2_on_data_728_and_data_727__aligned_reads__BAM__peak_1064	70	.	4.73473	9.54639	7.02006	187
chr1	108128119	108128798	Bowtie2_on_data_728_and_data_727__aligned_reads__BAM__peak_1065	483	.	17.2972	52.2461	48.3158	411
chr1	108138588	108139059	Bowtie2_on_data_728_and_data_727__aligned_reads__BAM__peak_1066	137	.	7.57911	16.6357	13.7442	276
chr1	108173436	108173701	Bowtie2_on_data_728_and_data_727__aligned_reads__BAM__peak_1067	49	.	4.40714	7.37757	4.99374	44
chr1	108185435	108185899	Bowtie2_on_data_728_and_data_727__aligned_reads__BAM__peak_1068	208	.	6.74119	24.0986	20.8999	326
chr1	108213513	108213768	Bowtie2_on_data_728_and_data_727__aligned_reads__BAM__peak_1069	88	.	4.85882	11.4772	8.83995	139
chr1	108297477	108298241	Bowtie2_on_data_728_and_data_727__aligned_reads__BAM__peak_1070	870	.	14.207	91.4232	87.0148	244
chr1	108321788	108322330	Bowtie2_on_data_728_and_data_727__aligned_reads__BAM__peak_1071	87	.	4.83071	11.4115	8.77861	192
chr1	108408118	108408379	Bowtie2_on_data_728_and_data_727__aligned_reads__BAM__peak_1072	23	.	2.91529	4.5261	2.35466	243
chr1	108461986	108462274	Bowtie2_on_data_728_and_data_727__aligned_reads__BAM__peak_1073	433	.	9.53249	47.2192	43.382	142
chr1	108516575	108517056	Bowtie2_on_data_728_and_data_727__aligned_reads__BAM__peak_1074	92	.	5.20495	11.9106	9.25721	133
chr1	108526148	108527246	Bowtie2_on_data_728_and_data_727__aligned_reads__BAM__peak_1075	551	.	9.16788	59.1791	55.1405	491
chr1	108540079	108540450	Bowtie2_on_data_728_and_data_727__aligned_reads__BAM__peak_1076	148	.	7.95158	17.8038	14.8604	137
chr1	108597127	108597551	Bowtie2_on_data_728_and_data_727__aligned_reads__BAM__peak_1077	99	.	4.78039	12.6307	9.9339	133
chr1	108609987	108611465	Bowtie2_on_data_728_and_data_727__aligned_reads__BAM__peak_1078	360	.	7.75363	39.6792	36.0079	749
chr1	108655664	108656957	Bowtie2_on_data_728_and_data_727__aligned_reads__BAM__peak_1079	407	.	7.16714	44.5808	40.7972	828
chr1	108692159	108693574	Bowtie2_on_data_728_and_data_727__aligned_reads__BAM__peak_1080	259	.	5.55828	29.3698	25.9883	888
chr1	108714875	108715440	Bowtie2_on_data_728_and_data_727__aligned_reads__BAM__peak_1081	100	.	6.16999	12.7042	10.0037	246
chr1	108718754	108719200	Bowtie2_on_data_728_and_data_727__aligned_reads__BAM__peak_1082	77	.	4.97147	10.3637	7.79335	282
chr1	108771775	108772147	Bowtie2_on_data_728_and_data_727__aligned_reads__BAM__peak_1083	78	.	5.76575	10.4231	7.84452	188
chr1	112073723	112074008	Bowtie2_on_data_728_and_data_727__aligned_reads__BAM__peak_1084	52	.	4.74826	7.67112	5.26217	86
chr1	113760511	113761846	Bowtie2_on_data_728_and_data_727__aligned_reads__BAM__peak_1085	219	.	4.44462	25.1956	21.9559	925
chr1	114645153	114645466	Bowtie2_on_data_728_and_data_727__aligned_reads__BAM__peak_1086	147	.	8.13988	17.6513	14.7142	163
chr1	115936023	115936289	Bowtie2_on_data_728_and_data_727__aligned_reads__BAM__peak_1087	179	.	9.15736	21.0303	17.9502	103
chr1	116570049	116571260	Bowtie2_on_data_728_and_data_727__aligned_reads__BAM__peak_1088	1293	.	29.7594	134.041	129.317	793
chr1	120207475	120208170	Bowtie2_on_data_728_and_data_727__aligned_reads__BAM__peak_1089	347	.	6.47084	38.3946	34.7565	365
chr1	120218183	120219044	Bowtie2_on_data_728_and_data_727__aligned_reads__BAM__peak_1090	223	.	5.58182	25.566	22.3145	194
chr1	120265559	120266055	Bowtie2_on_data_728_and_data_727__aligned_reads__BAM__peak_1091	25	.	2.75679	4.69357	2.51136	55
chr1	120284749	120286833	Bowtie2_on_data_728_and_data_727__aligned_reads__BAM__peak_1092	680	.	9.96098	72.316	68.0983	1030
chr1	120339027	120339870	Bowtie2_on_data_728_and_data_727__aligned_reads__BAM__peak_1093	1721	.	31.5421	177.109	172.144	574
chr1	120355343	120356083	Bowtie2_on_data_728_and_data_727__aligned_reads__BAM__peak_1094	169	.	6.07808	19.984	16.9468	462
chr1	120787833	120788456	Bowtie2_on_data_728_and_data_727__aligned_reads__BAM__peak_1095	4173	.	51.1007	423.071	417.385	312
chr1	120797304	120797681	Bowtie2_on_data_728_and_data_727__aligned_reads__BAM__peak_1096	31	.	3.45954	5.39288	3.14954	292
chr1	120873198	120873661	Bowtie2_on_data_728_and_data_727__aligned_reads__BAM__peak_1097	157	.	4.03984	18.77	15.7843	142
chr1	120877346	120877611	Bowtie2_on_data_728_and_data_727__aligned_reads__BAM__peak_1098	83	.	4.28985	11.0037	8.39555	77
chr1	120878436	120879301	Bowtie2_on_data_728_and_data_727__aligned_reads__BAM__peak_1099	596	.	9.04968	63.7835	59.677	248
chr1	120890260	120890719	Bowtie2_on_data_728_and_data_727__aligned_reads__BAM__peak_1100	415	.	7.99906	45.3226	41.5211	270
chr1	120897813	120898652	Bowtie2_on_data_728_and_data_727__aligned_reads__BAM__peak_1101	584	.	13.9938	62.569	58.4773	441
chr1	120930251	120931032	Bowtie2_on_data_728_and_data_727__aligned_reads__BAM__peak_1102	87	.	3.69187	11.3406	8.719	533
chr1	120934249	120934613	Bowtie2_on_data_728_and_data_727__aligned_reads__BAM__peak_1103	75	.	3.94724	10.0527	7.50384	202
chr1	120949833	120950484	Bowtie2_on_data_728_and_data_727__aligned_reads__BAM__peak_1104	236	.	6.02762	26.9437	23.6425	358
chr1	120990400	120990647	Bowtie2_on_data_728_and_data_727__aligned_reads__BAM__peak_1105	64	.	3.28167	8.94243	6.45373	142
chr1	121004757	121005443	Bowtie2_on_data_728_and_data_727__aligned_reads__BAM__peak_1106	104	.	4.06398	13.2163	10.4924	523
chr1	121049411	121049804	Bowtie2_on_data_728_and_data_727__aligned_reads__BAM__peak_1107	87	.	3.62328	11.3392	8.71844	146
chr1	121149860	121150312	Bowtie2_on_data_728_and_data_727__aligned_reads__BAM__peak_1108	169	.	7.55507	19.9725	16.9355	191
chr1	121205463	121205961	Bowtie2_on_data_728_and_data_727__aligned_reads__BAM__peak_1109	244	.	6.62806	27.8312	24.5	287
chr1	121301328	121301686	Bowtie2_on_data_728_and_data_727__aligned_reads__BAM__peak_1110	114	.	4.55189	14.2633	11.4869	237
chr1	121317575	121319024	Bowtie2_on_data_728_and_data_727__aligned_reads__BAM__peak_1111	179	.	5.6276	21.0258	17.9492	723
chr1	121354291	121355084	Bowtie2_on_data_728_and_data_727__aligned_reads__BAM__peak_1112	156	.	6.03508	18.6111	15.6331	544
chr1	121400906	121401681	Bowtie2_on_data_728_and_data_727__aligned_reads__BAM__peak_1113	145	.	3.95785	17.5157	14.5867	365
chr1	121422447	121423138	Bowtie2_on_data_728_and_data_727__aligned_reads__BAM__peak_1114	424	.	8.10161	46.2788	42.4604	348
chr1	121536635	121536925	Bowtie2_on_data_728_and_data_727__aligned_reads__BAM__peak_1115	52	.	4.74826	7.67112	5.26217	182
chr1	121544761	121545101	Bowtie2_on_data_728_and_data_727__aligned_reads__BAM__peak_1116	192	.	5.57692	22.4174	19.2816	171
chr1	121545389	121545778	Bowtie2_on_data_728_and_data_727__aligned_reads__BAM__peak_1117	37	.	2.58766	6.09498	3.79643	106
chr1	121687418	121687889	Bowtie2_on_data_728_and_data_727__aligned_reads__BAM__peak_1118	96	.	6.44407	12.3829	9.69923	156
chr1	121715441	121715721	Bowtie2_on_data_728_and_data_727__aligned_reads__BAM__peak_1119	36	.	4.06994	5.98067	3.68964	144
chr1	121732451	121734424	Bowtie2_on_data_728_and_data_727__aligned_reads__BAM__peak_1120	116	.	3.69935	14.4162	11.6335	1662
chr1	121759987	121760750	Bowtie2_on_data_728_and_data_727__aligned_reads__BAM__peak_1121	132	.	5.70831	16.1296	13.2613	79
chr1	121783059	121783315	Bowtie2_on_data_728_and_data_727__aligned_reads__BAM__peak_1122	105	.	4.43993	13.2774	10.5506	88
chr1	121787789	121788041	Bowtie2_on_data_728_and_data_727__aligned_reads__BAM__peak_1123	81	.	3.58932	10.7227	8.13223	166
chr1	121809546	121810258	Bowtie2_on_data_728_and_data_727__aligned_reads__BAM__peak_1124	150	.	4.60255	17.9972	15.0459	332
chr1	121826328	121826580	Bowtie2_on_data_728_and_data_727__aligned_reads__BAM__peak_1125	119	.	5.63623	14.7735	11.968	155
chr1	121979907	121980155	Bowtie2_on_data_728_and_data_727__aligned_reads__BAM__peak_1126	47	.	3.97897	7.13333	4.76159	155
chr1	121990071	121990336	Bowtie2_on_data_728_and_data_727__aligned_reads__BAM__peak_1127	80	.	4.63749	10.631	8.04615	228
chr1	122017188	122018380	Bowtie2_on_data_728_and_data_727__aligned_reads__BAM__peak_1128	239	.	5.43408	27.2421	23.9289	722
chr1	122093821	122094116	Bowtie2_on_data_728_and_data_727__aligned_reads__BAM__peak_1129	120	.	4.54036	14.8662	12.0582	113
chr1	122104149	122104543	Bowtie2_on_data_728_and_data_727__aligned_reads__BAM__peak_1130	160	.	5.50468	19.0658	16.0679	153
chr1	122142017	122142582	Bowtie2_on_data_728_and_data_727__aligned_reads__BAM__peak_1131	116	.	5.6571	14.4329	11.645	313
chr1	122144649	122144939	Bowtie2_on_data_728_and_data_727__aligned_reads__BAM__peak_1132	46	.	3.37059	6.99864	4.63964	147
chr1	122154550	122155058	Bowtie2_on_data_728_and_data_727__aligned_reads__BAM__peak_1133	94	.	5.45535	12.0787	9.41199	147
chr1	122161572	122162085	Bowtie2_on_data_728_and_data_727__aligned_reads__BAM__peak_1134	110	.	3.86242	13.8224	11.0672	208
chr1	122498679	122500530	Bowtie2_on_data_728_and_data_727__aligned_reads__BAM__peak_1135	134	.	4.06501	16.3444	13.4685	184
chr1	122653484	122655682	Bowtie2_on_data_728_and_data_727__aligned_reads__BAM__peak_1136	439	.	10.661	47.7497	43.9029	459
chr1	122739106	122739582	Bowtie2_on_data_728_and_data_727__aligned_reads__BAM__peak_1137	225	.	6.57876	25.8622	22.5974	244
chr1	122910322	122911149	Bowtie2_on_data_728_and_data_727__aligned_reads__BAM__peak_1138	201	.	7.13538	23.3279	20.1591	157
chr1	123076873	123077148	Bowtie2_on_data_728_and_data_727__aligned_reads__BAM__peak_1139	112	.	4.19781	13.9852	11.2198	183
chr1	123138062	123138493	Bowtie2_on_data_728_and_data_727__aligned_reads__BAM__peak_1140	130	.	6.13907	15.9477	13.0889	261
chr1	123177014	123177308	Bowtie2_on_data_728_and_data_727__aligned_reads__BAM__peak_1141	102	.	6.08075	12.9403	10.2288	125
chr1	123219888	123220864	Bowtie2_on_data_728_and_data_727__aligned_reads__BAM__peak_1142	364	.	10.4008	40.1571	36.4714	244
chr1	123222928	123225176	Bowtie2_on_data_728_and_data_727__aligned_reads__BAM__peak_1143	232	.	4.98666	26.5321	23.2454	1545
chr1	123256829	123257424	Bowtie2_on_data_728_and_data_727__aligned_reads__BAM__peak_1144	119	.	5.05589	14.7602	11.9558	394
chr1	123273917	123274888	Bowtie2_on_data_728_and_data_727__aligned_reads__BAM__peak_1145	361	.	9.03031	39.7997	36.1249	251
chr1	123295603	123297195	Bowtie2_on_data_728_and_data_727__aligned_reads__BAM__peak_1146	139	.	5.55233	16.8886	13.9884	185
chr1	123463742	123464794	Bowtie2_on_data_728_and_data_727__aligned_reads__BAM__peak_1147	826	.	11.7512	87.0707	82.6997	715
chr1	127330824	127332755	Bowtie2_on_data_728_and_data_727__aligned_reads__BAM__peak_1148	532	.	8.28193	57.2234	53.2123	1588
chr1	127355183	127355564	Bowtie2_on_data_728_and_data_727__aligned_reads__BAM__peak_1149	95	.	5.16883	12.1891	9.51812	79
chr1	127404483	127405319	Bowtie2_on_data_728_and_data_727__aligned_reads__BAM__peak_1150	301	.	9.97615	33.6233	30.11	270
chr1	127426811	127427442	Bowtie2_on_data_728_and_data_727__aligned_reads__BAM__peak_1151	187	.	9.3066	21.8442	18.7337	287
chr1	127438799	127439219	Bowtie2_on_data_728_and_data_727__aligned_reads__BAM__peak_1152	93	.	4.81638	12.0504	9.38689	298
chr1	127455894	127458096	Bowtie2_on_data_728_and_data_727__aligned_reads__BAM__peak_1153	272	.	4.86196	30.6945	27.2713	1095
chr1	127470760	127471214	Bowtie2_on_data_728_and_data_727__aligned_reads__BAM__peak_1154	122	.	7.20424	15.0262	12.2126	251
chr1	127535920	127536505	Bowtie2_on_data_728_and_data_727__aligned_reads__BAM__peak_1155	2525	.	29.3344	257.865	252.562	241
chr1	127561108	127561576	Bowtie2_on_data_728_and_data_727__aligned_reads__BAM__peak_1156	268	.	10.6695	30.2784	26.8672	256
chr1	127573352	127573874	Bowtie2_on_data_728_and_data_727__aligned_reads__BAM__peak_1157	255	.	5.31782	28.9512	25.5832	190
chr1	127575999	127576506	Bowtie2_on_data_728_and_data_727__aligned_reads__BAM__peak_1158	340	.	8.88298	37.6548	34.0338	220
chr1	127584553	127585056	Bowtie2_on_data_728_and_data_727__aligned_reads__BAM__peak_1159	296	.	9.07255	33.1219	29.6268	255
chr1	127598182	127598803	Bowtie2_on_data_728_and_data_727__aligned_reads__BAM__peak_1160	288	.	10.1797	32.2868	28.8119	163
chr1	127989909	127990236	Bowtie2_on_data_728_and_data_727__aligned_reads__BAM__peak_1161	157	.	8.47904	18.7609	15.7753	193
chr1	128328331	128328614	Bowtie2_on_data_728_and_data_727__aligned_reads__BAM__peak_1162	30	.	2.91097	5.24042	3.0074	60
chr1	128338506	128339224	Bowtie2_on_data_728_and_data_727__aligned_reads__BAM__peak_1163	170	.	7.85116	20.095	17.0537	330
chr1	128381211	128381597	Bowtie2_on_data_728_and_data_727__aligned_reads__BAM__peak_1164	196	.	6.29685	22.764	19.615	236
chr1	128408169	128408856	Bowtie2_on_data_728_and_data_727__aligned_reads__BAM__peak_1165	172	.	8.47731	20.3046	17.2546	429
chr1	128432120	128432396	Bowtie2_on_data_728_and_data_727__aligned_reads__BAM__peak_1166	106	.	6.78323	13.3965	10.6601	104
chr1	128552949	128553263	Bowtie2_on_data_728_and_data_727__aligned_reads__BAM__peak_1167	85	.	4.45071	11.1243	8.51151	145
chr1	128634096	128635004	Bowtie2_on_data_728_and_data_727__aligned_reads__BAM__peak_1168	679	.	12.4587	72.1527	67.9361	249
chr1	128652293	128652552	Bowtie2_on_data_728_and_data_727__aligned_reads__BAM__peak_1169	88	.	4.04613	11.4586	8.82297	126
chr1	128657957	128658390	Bowtie2_on_data_728_and_data_727__aligned_reads__BAM__peak_1170	138	.	6.12361	16.7484	13.8515	248
chr1	128713923	128714845	Bowtie2_on_data_728_and_data_727__aligned_reads__BAM__peak_1171	684	.	11.0155	72.65	68.4289	619
chr1	128726885	128727605	Bowtie2_on_data_728_and_data_727__aligned_reads__BAM__peak_1172	284	.	7.72795	31.942	28.4816	450
chr1	128822001	128822375	Bowtie2_on_data_728_and_data_727__aligned_reads__BAM__peak_1173	62	.	4.07339	8.71287	6.2409	283
chr1	128828309	128828665	Bowtie2_on_data_728_and_data_727__aligned_reads__BAM__peak_1174	98	.	5.33653	12.5649	9.87411	163
chr1	129101408	129102052	Bowtie2_on_data_728_and_data_727__aligned_reads__BAM__peak_1175	280	.	5.67334	31.5061	28.0565	191
chr1	129189767	129190403	Bowtie2_on_data_728_and_data_727__aligned_reads__BAM__peak_1176	338	.	10.5846	37.5179	33.8998	304
chr1	129197449	129198105	Bowtie2_on_data_728_and_data_727__aligned_reads__BAM__peak_1177	663	.	14.4613	70.5439	66.346	274
chr1	129211414	129211701	Bowtie2_on_data_728_and_data_727__aligned_reads__BAM__peak_1178	65	.	4.10285	9.06504	6.56882	164
chr1	129226484	129226732	Bowtie2_on_data_728_and_data_727__aligned_reads__BAM__peak_1179	71	.	4.66858	9.7324	7.19549	155
chr1	129244457	129245631	Bowtie2_on_data_728_and_data_727__aligned_reads__BAM__peak_1180	1561	.	19.7155	161.074	156.194	679
chr1	129321498	129321848	Bowtie2_on_data_728_and_data_727__aligned_reads__BAM__peak_1181	210	.	5.97415	24.2444	21.0402	210
chr1	129341741	129341996	Bowtie2_on_data_728_and_data_727__aligned_reads__BAM__peak_1182	41	.	3.62884	6.42445	4.10417	103
chr1	129393443	129393696	Bowtie2_on_data_728_and_data_727__aligned_reads__BAM__peak_1183	52	.	3.43464	7.62165	5.22638	70
chr1	129670086	129671412	Bowtie2_on_data_728_and_data_727__aligned_reads__BAM__peak_1184	309	.	5.57219	34.5208	30.9838	844
chr1	129723959	129724339	Bowtie2_on_data_728_and_data_727__aligned_reads__BAM__peak_1185	225	.	9.07306	25.8156	22.5533	183
chr1	129729436	129729870	Bowtie2_on_data_728_and_data_727__aligned_reads__BAM__peak_1186	1313	.	22.0887	136.053	131.317	187
chr1	129746848	129747156	Bowtie2_on_data_728_and_data_727__aligned_reads__BAM__peak_1187	111	.	5.44188	13.9263	11.1642	150
chr1	129765334	129766022	Bowtie2_on_data_728_and_data_727__aligned_reads__BAM__peak_1188	218	.	4.83781	25.0729	21.8367	77
chr1	129857612	129857998	Bowtie2_on_data_728_and_data_727__aligned_reads__BAM__peak_1189	204	.	7.83261	23.5846	20.4053	221
chr1	129872378	129872632	Bowtie2_on_data_728_and_data_727__aligned_reads__BAM__peak_1190	64	.	4.44627	8.9502	6.46117	124
chr1	129975688	129976075	Bowtie2_on_data_728_and_data_727__aligned_reads__BAM__peak_1191	130	.	6.95332	15.9172	13.0589	100
chr1	129998748	130000546	Bowtie2_on_data_728_and_data_727__aligned_reads__BAM__peak_1192	225	.	5.45417	25.8005	22.5382	1348
chr1	130140648	130141887	Bowtie2_on_data_728_and_data_727__aligned_reads__BAM__peak_1193	239	.	5.06109	27.2714	23.9563	236
chr1	130255704	130256465	Bowtie2_on_data_728_and_data_727__aligned_reads__BAM__peak_1194	385	.	6.71212	42.3129	38.58	437
chr1	130295408	130296193	Bowtie2_on_data_728_and_data_727__aligned_reads__BAM__peak_1195	276	.	11.7454	31.105	27.6675	483
chr1	130313131	130314101	Bowtie2_on_data_728_and_data_727__aligned_reads__BAM__peak_1196	450	.	7.16749	48.9245	45.0547	456
chr1	130368659	130369192	Bowtie2_on_data_728_and_data_727__aligned_reads__BAM__peak_1197	70	.	3.98343	9.60269	7.07134	267
chr1	132612316	132612713	Bowtie2_on_data_728_and_data_727__aligned_reads__BAM__peak_1198	163	.	4.96657	19.4101	16.3975	203
chr1	132613537	132614492	Bowtie2_on_data_728_and_data_727__aligned_reads__BAM__peak_1199	224	.	5.26157	25.6977	22.4418	651
chr1	132773648	132773946	Bowtie2_on_data_728_and_data_727__aligned_reads__BAM__peak_1200	77	.	5.1281	10.3333	7.76451	137
chr1	132959437	132959841	Bowtie2_on_data_728_and_data_727__aligned_reads__BAM__peak_1201	306	.	7.7871	34.1739	30.6487	210
chr1	132992994	132994740	Bowtie2_on_data_728_and_data_727__aligned_reads__BAM__peak_1202	263	.	6.65847	29.7533	26.3577	1262
chr1	133007431	133007726	Bowtie2_on_data_728_and_data_727__aligned_reads__BAM__peak_1203	107	.	4.42545	13.5437	10.7999	163
chr1	133022561	133023233	Bowtie2_on_data_728_and_data_727__aligned_reads__BAM__peak_1204	95	.	5.02394	12.2088	9.53711	100
chr1	133035265	133035523	Bowtie2_on_data_728_and_data_727__aligned_reads__BAM__peak_1205	69	.	3.75929	9.51218	6.9888	145
chr1	133078313	133078584	Bowtie2_on_data_728_and_data_727__aligned_reads__BAM__peak_1206	107	.	4.30139	13.4477	10.7063	145
chr1	133080823	133081398	Bowtie2_on_data_728_and_data_727__aligned_reads__BAM__peak_1207	161	.	5.09628	19.1785	16.1763	268
chr1	133092373	133092744	Bowtie2_on_data_728_and_data_727__aligned_reads__BAM__peak_1208	303	.	8.01417	33.8779	30.359	154
chr1	133097150	133097579	Bowtie2_on_data_728_and_data_727__aligned_reads__BAM__peak_1209	132	.	4.52072	16.0752	13.2108	189
chr1	133124896	133125330	Bowtie2_on_data_728_and_data_727__aligned_reads__BAM__peak_1210	25	.	2.71909	4.76659	2.57786	80
chr1	133132508	133133037	Bowtie2_on_data_728_and_data_727__aligned_reads__BAM__peak_1211	357	.	6.31972	39.3909	35.726	355
chr1	133135108	133136302	Bowtie2_on_data_728_and_data_727__aligned_reads__BAM__peak_1212	291	.	6.25902	32.5825	29.1007	948
chr1	133141329	133143289	Bowtie2_on_data_728_and_data_727__aligned_reads__BAM__peak_1213	1428	.	15.809	147.662	142.859	1434
chr1	133175956	133176224	Bowtie2_on_data_728_and_data_727__aligned_reads__BAM__peak_1214	81	.	3.91968	10.7893	8.19301	176
chr1	133316990	133317360	Bowtie2_on_data_728_and_data_727__aligned_reads__BAM__peak_1215	92	.	6.15363	11.8708	9.21791	115
chr1	133343163	133344326	Bowtie2_on_data_728_and_data_727__aligned_reads__BAM__peak_1216	176	.	5.7732	20.7071	17.6413	985
chr1	133357390	133357978	Bowtie2_on_data_728_and_data_727__aligned_reads__BAM__peak_1217	414	.	15.6014	45.2427	41.4438	256
chr1	133421685	133425099	Bowtie2_on_data_728_and_data_727__aligned_reads__BAM__peak_1218	237	.	6.06219	27.077	23.77	1415
chr1	133554604	133554968	Bowtie2_on_data_728_and_data_727__aligned_reads__BAM__peak_1219	111	.	4.01499	13.8803	11.1212	182
chr1	133587322	133587598	Bowtie2_on_data_728_and_data_727__aligned_reads__BAM__peak_1220	31	.	2.72264	5.43238	3.18691	216
chr1	133587965	133588456	Bowtie2_on_data_728_and_data_727__aligned_reads__BAM__peak_1221	114	.	5.11007	14.1951	11.4215	256
chr1	133724244	133725368	Bowtie2_on_data_728_and_data_727__aligned_reads__BAM__peak_1222	110	.	3.62228	13.8104	11.0561	205
chr1	133763637	133764116	Bowtie2_on_data_728_and_data_727__aligned_reads__BAM__peak_1223	289	.	8.40689	32.4066	28.929	268
chr1	133806575	133808136	Bowtie2_on_data_728_and_data_727__aligned_reads__BAM__peak_1224	368	.	6.55231	40.5904	36.8974	231
chr1	133839081	133839524	Bowtie2_on_data_728_and_data_727__aligned_reads__BAM__peak_1225	113	.	4.42087	14.1513	11.3798	253
chr1	133859262	133859895	Bowtie2_on_data_728_and_data_727__aligned_reads__BAM__peak_1226	88	.	4.16207	11.5259	8.88614	364
chr1	133878215	133878470	Bowtie2_on_data_728_and_data_727__aligned_reads__BAM__peak_1227	76	.	3.89355	10.1691	7.60951	127
chr1	133903844	133905421	Bowtie2_on_data_728_and_data_727__aligned_reads__BAM__peak_1228	330	.	6.0424	36.6575	33.0621	570
chr1	134035682	134036288	Bowtie2_on_data_728_and_data_727__aligned_reads__BAM__peak_1229	105	.	3.99953	13.2632	10.5366	400
chr1	134052320	134052618	Bowtie2_on_data_728_and_data_727__aligned_reads__BAM__peak_1230	226	.	7.04761	25.9321	22.665	156
chr1	134161202	134161473	Bowtie2_on_data_728_and_data_727__aligned_reads__BAM__peak_1231	82	.	4.74086	10.8698	8.26864	154
chr1	134184518	134185055	Bowtie2_on_data_728_and_data_727__aligned_reads__BAM__peak_1232	93	.	3.59295	11.9607	9.30368	192
chr1	134188899	134189666	Bowtie2_on_data_728_and_data_727__aligned_reads__BAM__peak_1233	173	.	4.56277	20.4156	17.3624	278
chr1	134192587	134192941	Bowtie2_on_data_728_and_data_727__aligned_reads__BAM__peak_1234	58	.	3.34553	8.27082	5.82775	244
chr1	134195112	134195846	Bowtie2_on_data_728_and_data_727__aligned_reads__BAM__peak_1235	231	.	5.34783	26.4665	23.1822	300
chr1	134212471	134212930	Bowtie2_on_data_728_and_data_727__aligned_reads__BAM__peak_1236	167	.	5.16909	19.8031	16.7752	257
chr1	134230326	134230756	Bowtie2_on_data_728_and_data_727__aligned_reads__BAM__peak_1237	140	.	5.19179	16.9613	14.0561	120
chr1	134242818	134243271	Bowtie2_on_data_728_and_data_727__aligned_reads__BAM__peak_1238	87	.	3.62328	11.3392	8.71844	162
chr1	134251758	134252686	Bowtie2_on_data_728_and_data_727__aligned_reads__BAM__peak_1239	117	.	4.11292	14.542	11.7486	781
chr1	134287481	134288604	Bowtie2_on_data_728_and_data_727__aligned_reads__BAM__peak_1240	438	.	9.8681	47.7449	43.8983	781
chr1	134313811	134314904	Bowtie2_on_data_728_and_data_727__aligned_reads__BAM__peak_1241	608	.	9.05681	64.9599	60.8358	231
chr1	134328453	134328720	Bowtie2_on_data_728_and_data_727__aligned_reads__BAM__peak_1242	123	.	4.84386	15.1808	12.3586	100
chr1	134333081	134333498	Bowtie2_on_data_728_and_data_727__aligned_reads__BAM__peak_1243	133	.	4.64328	16.1917	13.3212	245
chr1	134365586	134365879	Bowtie2_on_data_728_and_data_727__aligned_reads__BAM__peak_1244	58	.	3.49834	8.26515	5.82404	149
chr1	134367799	134368069	Bowtie2_on_data_728_and_data_727__aligned_reads__BAM__peak_1245	103	.	5.21717	13.0222	10.309	127
chr1	134373218	134374253	Bowtie2_on_data_728_and_data_727__aligned_reads__BAM__peak_1246	657	.	12.433	69.9839	65.7913	501
chr1	134848412	134848890	Bowtie2_on_data_728_and_data_727__aligned_reads__BAM__peak_1247	205	.	6.06919	23.7373	20.5505	325
chr1	134921536	134922581	Bowtie2_on_data_728_and_data_727__aligned_reads__BAM__peak_1248	677	.	11.3251	71.9595	67.7444	315
chr1	134930228	134931241	Bowtie2_on_data_728_and_data_727__aligned_reads__BAM__peak_1249	176	.	5.32278	20.7294	17.6624	331
chr1	134936101	134936428	Bowtie2_on_data_728_and_data_727__aligned_reads__BAM__peak_1250	145	.	5.23616	17.4659	14.5394	127
chr1	134942563	134943080	Bowtie2_on_data_728_and_data_727__aligned_reads__BAM__peak_1251	189	.	5.71637	22.1217	19	237
chr1	135000448	135000854	Bowtie2_on_data_728_and_data_727__aligned_reads__BAM__peak_1252	249	.	5.6589	28.262	24.9131	170
chr1	135027245	135028381	Bowtie2_on_data_728_and_data_727__aligned_reads__BAM__peak_1253	320	.	5.49804	35.6491	32.0814	554
chr1	135067961	135068225	Bowtie2_on_data_728_and_data_727__aligned_reads__BAM__peak_1254	118	.	4.78191	14.652	11.855	141
chr1	135077663	135078510	Bowtie2_on_data_728_and_data_727__aligned_reads__BAM__peak_1255	99	.	3.51588	12.603	9.90908	83
chr1	135106379	135106828	Bowtie2_on_data_728_and_data_727__aligned_reads__BAM__peak_1256	34	.	2.96043	5.73418	3.47453	293
chr1	135124739	135125485	Bowtie2_on_data_728_and_data_727__aligned_reads__BAM__peak_1257	127	.	4.99556	15.6444	12.7993	367
chr1	135173579	135173853	Bowtie2_on_data_728_and_data_727__aligned_reads__BAM__peak_1258	102	.	4.43059	12.9369	10.2255	182
chr1	135192775	135193537	Bowtie2_on_data_728_and_data_727__aligned_reads__BAM__peak_1259	464	.	7.43128	50.311	46.4168	282
chr1	135219877	135220160	Bowtie2_on_data_728_and_data_727__aligned_reads__BAM__peak_1260	49	.	3.83875	7.37164	4.988	96
chr1	135277377	135277657	Bowtie2_on_data_728_and_data_727__aligned_reads__BAM__peak_1261	47	.	3.8423	7.11893	4.7477	94
chr1	135320704	135320957	Bowtie2_on_data_728_and_data_727__aligned_reads__BAM__peak_1262	64	.	3.23158	8.98043	6.49028	140
chr1	135491258	135492540	Bowtie2_on_data_728_and_data_727__aligned_reads__BAM__peak_1263	195	.	7.6846	22.7349	19.5877	176
chr1	135506260	135507115	Bowtie2_on_data_728_and_data_727__aligned_reads__BAM__peak_1264	535	.	8.80783	57.5506	53.5355	459
chr1	135543531	135544055	Bowtie2_on_data_728_and_data_727__aligned_reads__BAM__peak_1265	1452	.	31.8139	150.07	145.254	234
chr1	135557299	135558272	Bowtie2_on_data_728_and_data_727__aligned_reads__BAM__peak_1266	128	.	3.51866	15.7136	12.8653	634
chr1	135582310	135582854	Bowtie2_on_data_728_and_data_727__aligned_reads__BAM__peak_1267	137	.	5.1019	16.6822	13.7863	228
chr1	135592512	135593195	Bowtie2_on_data_728_and_data_727__aligned_reads__BAM__peak_1268	1036	.	13.9471	108.214	103.667	191
chr1	135641264	135641646	Bowtie2_on_data_728_and_data_727__aligned_reads__BAM__peak_1269	88	.	3.35606	11.4418	8.80754	181
chr1	135674230	135674691	Bowtie2_on_data_728_and_data_727__aligned_reads__BAM__peak_1270	153	.	6.80634	18.3334	15.3678	173
chr1	135675582	135676032	Bowtie2_on_data_728_and_data_727__aligned_reads__BAM__peak_1271	157	.	4.70048	18.7161	15.7358	251
chr1	135696342	135696861	Bowtie2_on_data_728_and_data_727__aligned_reads__BAM__peak_1272	204	.	6.43996	23.6414	20.4596	179
chr1	135697329	135697832	Bowtie2_on_data_728_and_data_727__aligned_reads__BAM__peak_1273	93	.	3.79443	11.9702	9.3123	297
chr1	135712191	135712549	Bowtie2_on_data_728_and_data_727__aligned_reads__BAM__peak_1274	53	.	3.17102	7.72456	5.31118	310
chr1	135789707	135790139	Bowtie2_on_data_728_and_data_727__aligned_reads__BAM__peak_1275	275	.	7.58484	30.9859	27.5521	231
chr1	135808103	135808355	Bowtie2_on_data_728_and_data_727__aligned_reads__BAM__peak_1276	110	.	4.32216	13.8201	11.0654	132
chr1	135812507	135812890	Bowtie2_on_data_728_and_data_727__aligned_reads__BAM__peak_1277	70	.	3.59935	9.53142	7.00695	282
chr1	135818138	135818419	Bowtie2_on_data_728_and_data_727__aligned_reads__BAM__peak_1278	34	.	3.12605	5.75735	3.49212	149
chr1	135837388	135839103	Bowtie2_on_data_728_and_data_727__aligned_reads__BAM__peak_1279	555	.	7.49109	59.602	55.5547	1251
chr1	135846838	135847437	Bowtie2_on_data_728_and_data_727__aligned_reads__BAM__peak_1280	154	.	6.63157	18.3826	15.4141	258
chr1	135849798	135850068	Bowtie2_on_data_728_and_data_727__aligned_reads__BAM__peak_1281	155	.	5.46504	18.5571	15.5821	109
chr1	135855969	135856554	Bowtie2_on_data_728_and_data_727__aligned_reads__BAM__peak_1282	250	.	5.35372	28.3785	25.0269	245
chr1	135858179	135858837	Bowtie2_on_data_728_and_data_727__aligned_reads__BAM__peak_1283	172	.	5.02505	20.3403	17.2879	328
chr1	135861978	135862292	Bowtie2_on_data_728_and_data_727__aligned_reads__BAM__peak_1284	259	.	5.18119	29.3499	25.9689	156
chr1	135873884	135874204	Bowtie2_on_data_728_and_data_727__aligned_reads__BAM__peak_1285	99	.	3.98254	12.6456	9.94783	115
chr1	135874896	135875555	Bowtie2_on_data_728_and_data_727__aligned_reads__BAM__peak_1286	195	.	4.91655	22.694	19.5486	503
chr1	135877650	135878234	Bowtie2_on_data_728_and_data_727__aligned_reads__BAM__peak_1287	213	.	6.58307	24.5283	21.3159	286
chr1	135887736	135888633	Bowtie2_on_data_728_and_data_727__aligned_reads__BAM__peak_1288	286	.	6.67344	32.0851	28.6181	341
chr1	135932797	135933316	Bowtie2_on_data_728_and_data_727__aligned_reads__BAM__peak_1289	58	.	3.57775	8.24737	5.80875	395
chr1	135933704	135934079	Bowtie2_on_data_728_and_data_727__aligned_reads__BAM__peak_1290	79	.	3.66182	10.4794	7.90017	186
chr1	135935895	135936484	Bowtie2_on_data_728_and_data_727__aligned_reads__BAM__peak_1291	163	.	4.68502	19.3163	16.3083	247
chr1	135945187	135945767	Bowtie2_on_data_728_and_data_727__aligned_reads__BAM__peak_1292	229	.	7.8752	26.2376	22.9605	190
chr1	135974935	135976390	Bowtie2_on_data_728_and_data_727__aligned_reads__BAM__peak_1293	189	.	5.18574	22.057	18.9387	685
chr1	135989519	135990023	Bowtie2_on_data_728_and_data_727__aligned_reads__BAM__peak_1294	86	.	3.02481	11.3198	8.69998	286
chr1	135995615	135996839	Bowtie2_on_data_728_and_data_727__aligned_reads__BAM__peak_1295	208	.	5.6006	24.0732	20.8758	1027
chr1	136003260	136003580	Bowtie2_on_data_728_and_data_727__aligned_reads__BAM__peak_1296	125	.	5.00885	15.3322	12.5021	183
chr1	136014909	136015249	Bowtie2_on_data_728_and_data_727__aligned_reads__BAM__peak_1297	816	.	20.2491	86.0324	81.6725	161
chr1	136229419	136229877	Bowtie2_on_data_728_and_data_727__aligned_reads__BAM__peak_1298	110	.	4.72263	13.8061	11.0524	283
chr1	136242607	136243303	Bowtie2_on_data_728_and_data_727__aligned_reads__BAM__peak_1299	234	.	7.66626	26.7027	23.4116	383
chr1	136257700	136258871	Bowtie2_on_data_728_and_data_727__aligned_reads__BAM__peak_1300	390	.	6.628	42.7884	39.0441	726
chr1	136302096	136303463	Bowtie2_on_data_728_and_data_727__aligned_reads__BAM__peak_1301	200	.	4.25943	23.1825	20.0212	777
chr1	136311530	136312503	Bowtie2_on_data_728_and_data_727__aligned_reads__BAM__peak_1302	274	.	5.32511	30.8639	27.4334	623
chr1	136351837	136352468	Bowtie2_on_data_728_and_data_727__aligned_reads__BAM__peak_1303	219	.	4.93247	25.2059	21.966	368
chr1	136390872	136391740	Bowtie2_on_data_728_and_data_727__aligned_reads__BAM__peak_1304	178	.	4.47005	20.9334	17.8605	470
chr1	136415231	136415495	Bowtie2_on_data_728_and_data_727__aligned_reads__BAM__peak_1305	87	.	3.62328	11.3392	8.71844	137
chr1	136452928	136453892	Bowtie2_on_data_728_and_data_727__aligned_reads__BAM__peak_1306	296	.	6.19784	33.1706	29.6739	666
chr1	136456587	136457430	Bowtie2_on_data_728_and_data_727__aligned_reads__BAM__peak_1307	265	.	5.51353	29.9299	26.5291	142
chr1	136650597	136650853	Bowtie2_on_data_728_and_data_727__aligned_reads__BAM__peak_1308	59	.	4.08141	8.45029	5.99435	81
chr1	136685057	136685310	Bowtie2_on_data_728_and_data_727__aligned_reads__BAM__peak_1309	119	.	6.80272	14.7359	11.9348	142
chr1	136700239	136701339	Bowtie2_on_data_728_and_data_727__aligned_reads__BAM__peak_1310	69	.	3.6668	9.49184	6.97078	258
chr1	136715232	136715666	Bowtie2_on_data_728_and_data_727__aligned_reads__BAM__peak_1311	135	.	5.99009	16.4268	13.5473	256
chr1	136798615	136799376	Bowtie2_on_data_728_and_data_727__aligned_reads__BAM__peak_1312	267	.	8.38408	30.1936	26.784	342
chr1	136806048	136806384	Bowtie2_on_data_728_and_data_727__aligned_reads__BAM__peak_1313	160	.	5.50468	19.0658	16.0679	180
chr1	136810034	136810697	Bowtie2_on_data_728_and_data_727__aligned_reads__BAM__peak_1314	235	.	7.20081	26.8629	23.5643	257
chr1	136852287	136852735	Bowtie2_on_data_728_and_data_727__aligned_reads__BAM__peak_1315	111	.	3.48262	13.8676	11.1098	228
chr1	136858946	136859625	Bowtie2_on_data_728_and_data_727__aligned_reads__BAM__peak_1316	123	.	4.12282	15.1575	12.3365	309
chr1	136913400	136913902	Bowtie2_on_data_728_and_data_727__aligned_reads__BAM__peak_1317	283	.	7.51443	31.7596	28.3029	241
chr1	136917493	136919120	Bowtie2_on_data_728_and_data_727__aligned_reads__BAM__peak_1318	9198	.	50.7325	926.331	919.846	1334
chr1	136936063	136936508	Bowtie2_on_data_728_and_data_727__aligned_reads__BAM__peak_1319	37	.	2.83127	6.09431	3.79602	77
chr1	136979925	136980523	Bowtie2_on_data_728_and_data_727__aligned_reads__BAM__peak_1320	761	.	11.1636	80.4349	76.131	314
chr1	137024798	137025414	Bowtie2_on_data_728_and_data_727__aligned_reads__BAM__peak_1321	397	.	8.4833	43.4957	39.7355	189
chr1	137042963	137044371	Bowtie2_on_data_728_and_data_727__aligned_reads__BAM__peak_1322	198	.	5.15352	23.0181	19.86	990
chr1	137051105	137051386	Bowtie2_on_data_728_and_data_727__aligned_reads__BAM__peak_1323	61	.	2.98654	8.65228	6.18106	76
chr1	137080656	137081208	Bowtie2_on_data_728_and_data_727__aligned_reads__BAM__peak_1324	103	.	4.57952	13.0621	10.3456	237
chr1	137144493	137144866	Bowtie2_on_data_728_and_data_727__aligned_reads__BAM__peak_1325	286	.	8.8874	32.0744	28.6083	238
chr1	137177397	137177673	Bowtie2_on_data_728_and_data_727__aligned_reads__BAM__peak_1326	88	.	5.00882	11.4768	8.83995	100
chr1	137179984	137180979	Bowtie2_on_data_728_and_data_727__aligned_reads__BAM__peak_1327	211	.	5.77015	24.321	21.1149	549
chr1	137210045	137210684	Bowtie2_on_data_728_and_data_727__aligned_reads__BAM__peak_1328	93	.	3.39107	12.0477	9.38541	219
chr1	137264763	137265867	Bowtie2_on_data_728_and_data_727__aligned_reads__BAM__peak_1329	202	.	5.43526	23.4256	20.2505	243
chr1	137270927	137272086	Bowtie2_on_data_728_and_data_727__aligned_reads__BAM__peak_1330	281	.	6.55164	31.6035	28.1522	851
chr1	137326675	137327417	Bowtie2_on_data_728_and_data_727__aligned_reads__BAM__peak_1331	281	.	5.39707	31.6297	28.1783	431
chr1	137376478	137377056	Bowtie2_on_data_728_and_data_727__aligned_reads__BAM__peak_1332	134	.	6.28931	16.2881	13.4149	373
chr1	137436803	137437300	Bowtie2_on_data_728_and_data_727__aligned_reads__BAM__peak_1333	254	.	5.97352	28.8116	25.4474	323
chr1	137441410	137441736	Bowtie2_on_data_728_and_data_727__aligned_reads__BAM__peak_1334	148	.	5.01829	17.8348	14.8896	104
chr1	137522316	137523136	Bowtie2_on_data_728_and_data_727__aligned_reads__BAM__peak_1335	150	.	5.53301	17.9942	15.0436	151
chr1	137566966	137567295	Bowtie2_on_data_728_and_data_727__aligned_reads__BAM__peak_1336	260	.	6.69105	29.4162	26.0332	185
chr1	137583642	137585100	Bowtie2_on_data_728_and_data_727__aligned_reads__BAM__peak_1337	317	.	5.93437	35.2626	31.7057	1271
chr1	137595662	137596352	Bowtie2_on_data_728_and_data_727__aligned_reads__BAM__peak_1338	156	.	4.59132	18.6009	15.6243	533
chr1	137597196	137597452	Bowtie2_on_data_728_and_data_727__aligned_reads__BAM__peak_1339	64	.	3.82887	8.92245	6.43615	163
chr1	137598989	137599838	Bowtie2_on_data_728_and_data_727__aligned_reads__BAM__peak_1340	918	.	18.1952	96.3056	91.8548	510
chr1	137611763	137612101	Bowtie2_on_data_728_and_data_727__aligned_reads__BAM__peak_1341	81	.	3.73727	10.7325	8.14002	135
chr1	137616130	137616399	Bowtie2_on_data_728_and_data_727__aligned_reads__BAM__peak_1342	136	.	4.93122	16.4914	13.609	152
chr1	137617610	137618037	Bowtie2_on_data_728_and_data_727__aligned_reads__BAM__peak_1343	25	.	2.71909	4.76659	2.57786	63
chr1	137625487	137626244	Bowtie2_on_data_728_and_data_727__aligned_reads__BAM__peak_1344	163	.	3.93932	19.3391	16.3306	349
chr1	137628318	137629074	Bowtie2_on_data_728_and_data_727__aligned_reads__BAM__peak_1345	85	.	3.94616	11.145	8.53187	662
chr1	137644566	137645115	Bowtie2_on_data_728_and_data_727__aligned_reads__BAM__peak_1346	300	.	5.39899	33.54	30.0297	278
chr1	137649468	137649880	Bowtie2_on_data_728_and_data_727__aligned_reads__BAM__peak_1347	139	.	3.73081	16.8703	13.9706	214
chr1	137656535	137656995	Bowtie2_on_data_728_and_data_727__aligned_reads__BAM__peak_1348	23	.	2.50914	4.51995	2.35186	2
chr1	137662409	137664062	Bowtie2_on_data_728_and_data_727__aligned_reads__BAM__peak_1349	298	.	5.97308	33.383	29.8778	328
chr1	137667497	137667885	Bowtie2_on_data_728_and_data_727__aligned_reads__BAM__peak_1350	226	.	5.38943	25.8982	22.6327	217
chr1	137673298	137673793	Bowtie2_on_data_728_and_data_727__aligned_reads__BAM__peak_1351	491	.	10.3836	53.1321	49.1883	181
chr1	137675616	137676025	Bowtie2_on_data_728_and_data_727__aligned_reads__BAM__peak_1352	90	.	3.66582	11.7488	9.09933	177
chr1	137677891	137678141	Bowtie2_on_data_728_and_data_727__aligned_reads__BAM__peak_1353	81	.	3.82346	10.7541	8.15965	88
chr1	137684517	137684861	Bowtie2_on_data_728_and_data_727__aligned_reads__BAM__peak_1354	165	.	5.43698	19.6134	16.5936	101
chr1	137914444	137914833	Bowtie2_on_data_728_and_data_727__aligned_reads__BAM__peak_1355	99	.	3.89698	12.6112	9.91603	233
chr1	137998908	137999225	Bowtie2_on_data_728_and_data_727__aligned_reads__BAM__peak_1356	228	.	8.94356	26.0925	22.8197	158
chr1	138024270	138024658	Bowtie2_on_data_728_and_data_727__aligned_reads__BAM__peak_1357	58	.	3.78416	8.28491	5.84117	143
chr1	138027715	138028350	Bowtie2_on_data_728_and_data_727__aligned_reads__BAM__peak_1358	153	.	5.38206	18.2972	15.3331	247
chr1	138032452	138032783	Bowtie2_on_data_728_and_data_727__aligned_reads__BAM__peak_1359	71	.	3.732	9.68881	7.15366	158
chr1	138033200	138033452	Bowtie2_on_data_728_and_data_727__aligned_reads__BAM__peak_1360	50	.	2.90471	7.41023	5.02424	72
chr1	138073438	138073936	Bowtie2_on_data_728_and_data_727__aligned_reads__BAM__peak_1361	104	.	4.74947	13.2163	10.4924	354
chr1	138130635	138131275	Bowtie2_on_data_728_and_data_727__aligned_reads__BAM__peak_1362	288	.	5.06193	32.2807	28.8066	196
chr1	138156705	138156976	Bowtie2_on_data_728_and_data_727__aligned_reads__BAM__peak_1363	47	.	3.16104	7.07388	4.70567	244
chr1	138202991	138203284	Bowtie2_on_data_728_and_data_727__aligned_reads__BAM__peak_1364	46	.	3.56769	7.01415	4.65178	276
chr1	138241222	138241631	Bowtie2_on_data_728_and_data_727__aligned_reads__BAM__peak_1365	30	.	2.90994	5.23791	3.00625	375
chr1	138241979	138243159	Bowtie2_on_data_728_and_data_727__aligned_reads__BAM__peak_1366	165	.	4.24967	19.5439	16.527	581
chr1	138311597	138312529	Bowtie2_on_data_728_and_data_727__aligned_reads__BAM__peak_1367	1027	.	13.1181	107.325	102.784	448
chr1	138362656	138363311	Bowtie2_on_data_728_and_data_727__aligned_reads__BAM__peak_1368	81	.	3.91968	10.7893	8.19301	165
chr1	138452464	138452891	Bowtie2_on_data_728_and_data_727__aligned_reads__BAM__peak_1369	249	.	6.05057	28.2925	24.9424	272
chr1	138455349	138455714	Bowtie2_on_data_728_and_data_727__aligned_reads__BAM__peak_1370	102	.	5.33822	12.9377	10.2263	127
chr1	138509976	138510272	Bowtie2_on_data_728_and_data_727__aligned_reads__BAM__peak_1371	66	.	3.89621	9.09965	6.60227	229
chr1	138521166	138522254	Bowtie2_on_data_728_and_data_727__aligned_reads__BAM__peak_1372	105	.	4.09017	13.3099	10.5812	178
chr1	138579586	138580880	Bowtie2_on_data_728_and_data_727__aligned_reads__BAM__peak_1373	817	.	12.2989	86.0637	81.7037	276
chr1	138581606	138582720	Bowtie2_on_data_728_and_data_727__aligned_reads__BAM__peak_1374	263	.	5.39489	29.7193	26.324	360
chr1	138592666	138593538	Bowtie2_on_data_728_and_data_727__aligned_reads__BAM__peak_1375	179	.	6.95623	20.9875	17.9118	665
chr1	138614325	138614677	Bowtie2_on_data_728_and_data_727__aligned_reads__BAM__peak_1376	46	.	3.56769	7.01415	4.65178	304
chr1	138621903	138622200	Bowtie2_on_data_728_and_data_727__aligned_reads__BAM__peak_1377	123	.	4.83337	15.1485	12.3284	166
chr1	138811750	138812454	Bowtie2_on_data_728_and_data_727__aligned_reads__BAM__peak_1378	372	.	10.6894	40.9051	37.2034	398
chr1	138946201	138946897	Bowtie2_on_data_728_and_data_727__aligned_reads__BAM__peak_1379	298	.	11.5607	33.3158	29.8117	369
chr1	138975538	138976836	Bowtie2_on_data_728_and_data_727__aligned_reads__BAM__peak_1380	488	.	9.28655	52.7462	48.8076	558
chr1	139228651	139228992	Bowtie2_on_data_728_and_data_727__aligned_reads__BAM__peak_1381	64	.	4.78276	8.99254	6.49984	124
chr1	139342786	139343501	Bowtie2_on_data_728_and_data_727__aligned_reads__BAM__peak_1382	285	.	12.2098	31.9645	28.5007	317
chr1	139370001	139370673	Bowtie2_on_data_728_and_data_727__aligned_reads__BAM__peak_1383	168	.	8.8182	19.8875	16.8539	161
chr1	139373792	139374163	Bowtie2_on_data_728_and_data_727__aligned_reads__BAM__peak_1384	299	.	10.4164	33.4226	29.915	166
chr1	139404074	139404751	Bowtie2_on_data_728_and_data_727__aligned_reads__BAM__peak_1385	160	.	7.58945	19.0669	16.0687	138
chr1	139456970	139457869	Bowtie2_on_data_728_and_data_727__aligned_reads__BAM__peak_1386	454	.	9.80101	49.3221	45.4465	225
chr1	139467698	139468101	Bowtie2_on_data_728_and_data_727__aligned_reads__BAM__peak_1387	87	.	6.10491	11.3914	8.76045	127
chr1	139468839	139469354	Bowtie2_on_data_728_and_data_727__aligned_reads__BAM__peak_1388	108	.	5.17315	13.6389	10.8914	134
chr1	139472684	139473119	Bowtie2_on_data_728_and_data_727__aligned_reads__BAM__peak_1389	169	.	8.06585	20.0226	16.9844	211
chr1	139484934	139485453	Bowtie2_on_data_728_and_data_727__aligned_reads__BAM__peak_1390	299	.	8.57173	33.4188	29.9126	206
chr1	139487695	139488166	Bowtie2_on_data_728_and_data_727__aligned_reads__BAM__peak_1391	266	.	9.70619	30.0452	26.6403	283
chr1	139541461	139541777	Bowtie2_on_data_728_and_data_727__aligned_reads__BAM__peak_1392	52	.	4.10461	7.65954	5.2572	258
chr1	139545416	139545814	Bowtie2_on_data_728_and_data_727__aligned_reads__BAM__peak_1393	69	.	5.42659	9.47933	6.96191	276
chr1	139647858	139648631	Bowtie2_on_data_728_and_data_727__aligned_reads__BAM__peak_1394	210	.	5.97415	24.2444	21.0402	495
chr1	139657172	139657890	Bowtie2_on_data_728_and_data_727__aligned_reads__BAM__peak_1395	119	.	6.35496	14.7268	11.9267	215
chr1	139663246	139664373	Bowtie2_on_data_728_and_data_727__aligned_reads__BAM__peak_1396	1232	.	24.975	127.916	123.232	264
chr1	139794879	139797777	Bowtie2_on_data_728_and_data_727__aligned_reads__BAM__peak_1397	239	.	6.22879	27.2822	23.9661	279
chr1	139832137	139832579	Bowtie2_on_data_728_and_data_727__aligned_reads__BAM__peak_1398	60	.	5.08742	8.56145	6.09573	253
chr1	139941183	139941555	Bowtie2_on_data_728_and_data_727__aligned_reads__BAM__peak_1399	98	.	5.33653	12.5649	9.87411	104
chr1	140059157	140059993	Bowtie2_on_data_728_and_data_727__aligned_reads__BAM__peak_1400	119	.	6.15515	14.7322	11.9311	316
chr1	140124814	140125162	Bowtie2_on_data_728_and_data_727__aligned_reads__BAM__peak_1401	176	.	7.693	20.7605	17.6928	217
chr1	140224919	140226311	Bowtie2_on_data_728_and_data_727__aligned_reads__BAM__peak_1402	332	.	8.4435	36.8388	33.2403	1146
chr1	140231359	140231700	Bowtie2_on_data_728_and_data_727__aligned_reads__BAM__peak_1403	341	.	10.6731	37.7307	34.1065	157
chr1	140240130	140240489	Bowtie2_on_data_728_and_data_727__aligned_reads__BAM__peak_1404	82	.	5.01675	10.8012	8.20375	290
chr1	140244767	140245701	Bowtie2_on_data_728_and_data_727__aligned_reads__BAM__peak_1405	337	.	7.96581	37.3658	33.7532	461
chr1	140248698	140249299	Bowtie2_on_data_728_and_data_727__aligned_reads__BAM__peak_1406	702	.	22.3847	74.4498	70.2058	217
chr1	140281742	140281989	Bowtie2_on_data_728_and_data_727__aligned_reads__BAM__peak_1407	110	.	6.55067	13.8306	11.0742	117
chr1	140285242	140285789	Bowtie2_on_data_728_and_data_727__aligned_reads__BAM__peak_1408	635	.	13.0228	67.7095	63.5475	286
chr1	140403877	140404341	Bowtie2_on_data_728_and_data_727__aligned_reads__BAM__peak_1409	64	.	3.83022	8.92603	6.43841	93
chr1	140492625	140492904	Bowtie2_on_data_728_and_data_727__aligned_reads__BAM__peak_1410	166	.	6.42184	19.6341	16.613	174
chr1	140514451	140514878	Bowtie2_on_data_728_and_data_727__aligned_reads__BAM__peak_1411	54	.	2.75383	7.86691	5.44515	179
chr1	140515561	140517193	Bowtie2_on_data_728_and_data_727__aligned_reads__BAM__peak_1412	322	.	6.22196	35.863	32.2865	527
chr1	140518915	140519329	Bowtie2_on_data_728_and_data_727__aligned_reads__BAM__peak_1413	72	.	4.55921	9.81492	7.27456	224
chr1	140738165	140738590	Bowtie2_on_data_728_and_data_727__aligned_reads__BAM__peak_1414	87	.	3.94294	11.4088	8.77655	273
chr1	140752863	140753490	Bowtie2_on_data_728_and_data_727__aligned_reads__BAM__peak_1415	278	.	6.2673	31.32	27.8759	457
chr1	140772919	140773253	Bowtie2_on_data_728_and_data_727__aligned_reads__BAM__peak_1416	63	.	3.62503	8.87015	6.38943	292
chr1	140825219	140826207	Bowtie2_on_data_728_and_data_727__aligned_reads__BAM__peak_1417	485	.	10.2038	52.5205	48.5874	327
chr1	140827310	140828076	Bowtie2_on_data_728_and_data_727__aligned_reads__BAM__peak_1418	346	.	8.09225	38.3334	34.6958	312
chr1	140859095	140859538	Bowtie2_on_data_728_and_data_727__aligned_reads__BAM__peak_1419	52	.	3.5238	7.62333	5.22671	313
chr1	140859912	140861082	Bowtie2_on_data_728_and_data_727__aligned_reads__BAM__peak_1420	314	.	6.139	35.0305	31.4796	647
chr1	140879564	140880072	Bowtie2_on_data_728_and_data_727__aligned_reads__BAM__peak_1421	50	.	4.00164	7.44915	5.0625	281
chr1	140886180	140886735	Bowtie2_on_data_728_and_data_727__aligned_reads__BAM__peak_1422	80	.	5.66415	10.615	8.03059	316
chr1	141053030	141053285	Bowtie2_on_data_728_and_data_727__aligned_reads__BAM__peak_1423	78	.	5.76575	10.4231	7.84452	70
chr1	141106930	141107534	Bowtie2_on_data_728_and_data_727__aligned_reads__BAM__peak_1424	968	.	28.1504	101.388	96.8933	360
chr1	141164423	141164702	Bowtie2_on_data_728_and_data_727__aligned_reads__BAM__peak_1425	96	.	6.44407	12.3829	9.69923	90
chr1	141318342	141319377	Bowtie2_on_data_728_and_data_727__aligned_reads__BAM__peak_1426	232	.	4.98666	26.5321	23.2454	598
chr1	141319824	141320175	Bowtie2_on_data_728_and_data_727__aligned_reads__BAM__peak_1427	30	.	2.8622	5.29856	3.06042	58
chr1	141350990	141351631	Bowtie2_on_data_728_and_data_727__aligned_reads__BAM__peak_1428	44	.	2.83987	6.82452	4.47446	97
chr1	142068026	142068591	Bowtie2_on_data_728_and_data_727__aligned_reads__BAM__peak_1429	96	.	6.44407	12.3829	9.69923	358
chr1	142079922	142080227	Bowtie2_on_data_728_and_data_727__aligned_reads__BAM__peak_1430	119	.	5.05589	14.7602	11.9558	97
chr1	142125182	142125658	Bowtie2_on_data_728_and_data_727__aligned_reads__BAM__peak_1431	236	.	10.8532	26.97	23.6649	264
chr1	142142209	142142827	Bowtie2_on_data_728_and_data_727__aligned_reads__BAM__peak_1432	64	.	3.39752	8.88641	6.40422	310
chr1	142202843	142203324	Bowtie2_on_data_728_and_data_727__aligned_reads__BAM__peak_1433	286	.	9.60575	32.1538	28.6834	242
chr1	142428067	142428543	Bowtie2_on_data_728_and_data_727__aligned_reads__BAM__peak_1434	168	.	8.8182	19.8875	16.8539	217
chr1	143012409	143012657	Bowtie2_on_data_728_and_data_727__aligned_reads__BAM__peak_1435	53	.	4.32137	7.80216	5.38349	122
chr1	143267597	143268122	Bowtie2_on_data_728_and_data_727__aligned_reads__BAM__peak_1436	172	.	7.97126	20.3395	17.2879	302
chr1	143326318	143326836	Bowtie2_on_data_728_and_data_727__aligned_reads__BAM__peak_1437	260	.	11.5315	29.4421	26.0548	254
chr1	143606675	143606977	Bowtie2_on_data_728_and_data_727__aligned_reads__BAM__peak_1438	106	.	6.78323	13.3965	10.6601	131
chr1	143904892	143905258	Bowtie2_on_data_728_and_data_727__aligned_reads__BAM__peak_1439	201	.	9.83569	23.3627	20.1904	161
chr1	145193203	145193482	Bowtie2_on_data_728_and_data_727__aligned_reads__BAM__peak_1440	52	.	4.74826	7.67112	5.26217	177
chr1	145549506	145550296	Bowtie2_on_data_728_and_data_727__aligned_reads__BAM__peak_1441	148	.	4.40137	17.806	14.8621	471
chr1	145586498	145586999	Bowtie2_on_data_728_and_data_727__aligned_reads__BAM__peak_1442	166	.	4.39484	19.6362	16.6148	335
chr1	145623523	145625022	Bowtie2_on_data_728_and_data_727__aligned_reads__BAM__peak_1443	520	.	6.78274	56.0742	52.0824	791
chr1	145650830	145651094	Bowtie2_on_data_728_and_data_727__aligned_reads__BAM__peak_1444	69	.	5.42659	9.47933	6.96191	90
chr1	145700982	145701304	Bowtie2_on_data_728_and_data_727__aligned_reads__BAM__peak_1445	309	.	12.8881	34.5343	30.9945	180
chr1	145793993	145794272	Bowtie2_on_data_728_and_data_727__aligned_reads__BAM__peak_1446	35	.	3.55105	5.79437	3.52523	203
chr1	145851079	145851765	Bowtie2_on_data_728_and_data_727__aligned_reads__BAM__peak_1447	54	.	2.75383	7.86691	5.44515	181
chr1	145853673	145854143	Bowtie2_on_data_728_and_data_727__aligned_reads__BAM__peak_1448	161	.	6.09912	19.2031	16.1996	200
chr1	145932801	145933829	Bowtie2_on_data_728_and_data_727__aligned_reads__BAM__peak_1449	348	.	13.9056	38.4728	34.8305	633
chr1	145986883	145987134	Bowtie2_on_data_728_and_data_727__aligned_reads__BAM__peak_1450	35	.	3.55105	5.79437	3.52523	203
chr1	146114507	146115462	Bowtie2_on_data_728_and_data_727__aligned_reads__BAM__peak_1451	136	.	7.80072	16.5592	13.6709	222
chr1	146202221	146202476	Bowtie2_on_data_728_and_data_727__aligned_reads__BAM__peak_1452	44	.	4.4091	6.81017	4.46151	123
chr1	146227089	146227464	Bowtie2_on_data_728_and_data_727__aligned_reads__BAM__peak_1453	136	.	7.80072	16.5592	13.6709	201
chr1	151590909	151591181	Bowtie2_on_data_728_and_data_727__aligned_reads__BAM__peak_1454	76	.	5.4497	10.2297	7.66609	155
chr1	151680191	151681481	Bowtie2_on_data_728_and_data_727__aligned_reads__BAM__peak_1455	348	.	13.9056	38.4728	34.8305	963
chr1	151691937	151692562	Bowtie2_on_data_728_and_data_727__aligned_reads__BAM__peak_1456	172	.	8.47731	20.3046	17.2546	151
chr1	151703827	151704341	Bowtie2_on_data_728_and_data_727__aligned_reads__BAM__peak_1457	163	.	5.25726	19.3808	16.369	221
chr1	151709170	151709513	Bowtie2_on_data_728_and_data_727__aligned_reads__BAM__peak_1458	69	.	5.42659	9.47933	6.96191	145
chr1	151709788	151710040	Bowtie2_on_data_728_and_data_727__aligned_reads__BAM__peak_1459	29	.	3.20192	5.10917	2.90055	149
chr1	151776290	151776653	Bowtie2_on_data_728_and_data_727__aligned_reads__BAM__peak_1460	23	.	3.1885	4.48127	2.31701	230
chr1	151793762	151794695	Bowtie2_on_data_728_and_data_727__aligned_reads__BAM__peak_1461	409	.	11.9538	44.7046	40.9191	526
chr1	151808103	151808803	Bowtie2_on_data_728_and_data_727__aligned_reads__BAM__peak_1462	50	.	2.6794	7.3879	5.00259	142
chr1	151822771	151823319	Bowtie2_on_data_728_and_data_727__aligned_reads__BAM__peak_1463	190	.	9.49652	22.1889	19.0617	177
chr1	151850840	151851402	Bowtie2_on_data_728_and_data_727__aligned_reads__BAM__peak_1464	372	.	10.6894	40.9051	37.2034	291
chr1	151945502	151946151	Bowtie2_on_data_728_and_data_727__aligned_reads__BAM__peak_1465	102	.	5.68167	12.9315	10.2215	487
chr1	151946516	151947266	Bowtie2_on_data_728_and_data_727__aligned_reads__BAM__peak_1466	123	.	4.12282	15.1575	12.3365	593
chr1	151962527	151962982	Bowtie2_on_data_728_and_data_727__aligned_reads__BAM__peak_1467	88	.	4.85882	11.4772	8.83995	157
chr1	151977849	151978269	Bowtie2_on_data_728_and_data_727__aligned_reads__BAM__peak_1468	223	.	9.7931	25.5715	22.3192	187
chr1	151998577	151999012	Bowtie2_on_data_728_and_data_727__aligned_reads__BAM__peak_1469	102	.	4.43059	12.9369	10.2255	172
chr1	152066015	152066538	Bowtie2_on_data_728_and_data_727__aligned_reads__BAM__peak_1470	181	.	9.0027	21.2869	18.1975	328
chr1	152107220	152107752	Bowtie2_on_data_728_and_data_727__aligned_reads__BAM__peak_1471	525	.	18.3147	56.5507	52.5507	257
chr1	152113603	152113900	Bowtie2_on_data_728_and_data_727__aligned_reads__BAM__peak_1472	69	.	4.68114	9.43691	6.92576	182
chr1	152239617	152240993	Bowtie2_on_data_728_and_data_727__aligned_reads__BAM__peak_1473	462	.	6.36257	50.1439	46.2524	487
chr1	152319035	152319957	Bowtie2_on_data_728_and_data_727__aligned_reads__BAM__peak_1474	237	.	9.13544	27.068	23.7611	691
chr1	152327610	152328140	Bowtie2_on_data_728_and_data_727__aligned_reads__BAM__peak_1475	484	.	8.51961	52.3788	48.4473	349
chr1	152335929	152336341	Bowtie2_on_data_728_and_data_727__aligned_reads__BAM__peak_1476	130	.	6.50863	15.9045	13.0478	99
chr1	152344605	152345234	Bowtie2_on_data_728_and_data_727__aligned_reads__BAM__peak_1477	285	.	12.2098	31.9645	28.5007	442
chr1	152345487	152345835	Bowtie2_on_data_728_and_data_727__aligned_reads__BAM__peak_1478	46	.	3.69271	7.05232	4.68581	218
chr1	152350021	152350638	Bowtie2_on_data_728_and_data_727__aligned_reads__BAM__peak_1479	96	.	6.44407	12.3829	9.69923	213
chr1	152380034	152380386	Bowtie2_on_data_728_and_data_727__aligned_reads__BAM__peak_1480	42	.	3.98563	6.61346	4.28097	283
chr1	152385903	152386230	Bowtie2_on_data_728_and_data_727__aligned_reads__BAM__peak_1481	68	.	4.48268	9.33529	6.82787	216
chr1	152387389	152387879	Bowtie2_on_data_728_and_data_727__aligned_reads__BAM__peak_1482	132	.	6.19037	16.0645	13.2019	221
chr1	152412768	152413967	Bowtie2_on_data_728_and_data_727__aligned_reads__BAM__peak_1483	226	.	7.04761	25.9321	22.665	952
chr1	152414338	152415009	Bowtie2_on_data_728_and_data_727__aligned_reads__BAM__peak_1484	439	.	10.8967	47.8033	43.9553	416
chr1	152417834	152418553	Bowtie2_on_data_728_and_data_727__aligned_reads__BAM__peak_1485	246	.	8.80558	27.9889	24.6524	216
chr1	152486676	152486923	Bowtie2_on_data_728_and_data_727__aligned_reads__BAM__peak_1486	52	.	4.74826	7.67112	5.26217	109
chr1	152555450	152556409	Bowtie2_on_data_728_and_data_727__aligned_reads__BAM__peak_1487	119	.	6.8255	14.7787	11.9728	548
chr1	152558298	152558844	Bowtie2_on_data_728_and_data_727__aligned_reads__BAM__peak_1488	46	.	4.17199	6.95464	4.60002	54
chr1	152564124	152564502	Bowtie2_on_data_728_and_data_727__aligned_reads__BAM__peak_1489	79	.	4.45961	10.5242	7.94218	195
chr1	152607672	152609348	Bowtie2_on_data_728_and_data_727__aligned_reads__BAM__peak_1490	641	.	21.028	68.3697	64.199	1292
chr1	152611736	152612069	Bowtie2_on_data_728_and_data_727__aligned_reads__BAM__peak_1491	23	.	2.98846	4.49125	2.32459	284
chr1	152616975	152617220	Bowtie2_on_data_728_and_data_727__aligned_reads__BAM__peak_1492	49	.	4.25134	7.38123	4.99605	163
chr1	152621379	152622021	Bowtie2_on_data_728_and_data_727__aligned_reads__BAM__peak_1493	3975	.	49.1941	403.205	397.552	398
chr1	152623037	152623535	Bowtie2_on_data_728_and_data_727__aligned_reads__BAM__peak_1494	111	.	5.44188	13.9263	11.1642	99
chr1	152641433	152641879	Bowtie2_on_data_728_and_data_727__aligned_reads__BAM__peak_1495	213	.	10.1748	24.5511	21.3351	170
chr1	152754912	152755260	Bowtie2_on_data_728_and_data_727__aligned_reads__BAM__peak_1496	52	.	4.74826	7.67112	5.26217	138
chr1	152767391	152767709	Bowtie2_on_data_728_and_data_727__aligned_reads__BAM__peak_1497	52	.	4.74826	7.67112	5.26217	192
chr1	152784341	152784720	Bowtie2_on_data_728_and_data_727__aligned_reads__BAM__peak_1498	52	.	4.54142	7.61563	5.22203	152
chr1	152971946	152972249	Bowtie2_on_data_728_and_data_727__aligned_reads__BAM__peak_1499	44	.	4.4091	6.81017	4.46151	95
chr1	153097824	153098320	Bowtie2_on_data_728_and_data_727__aligned_reads__BAM__peak_1500	396	.	8.75249	43.3692	39.612	296
chr1	153191338	153193202	Bowtie2_on_data_728_and_data_727__aligned_reads__BAM__peak_1501	210	.	5.53781	24.2174	21.015	361
chr1	153275098	153277320	Bowtie2_on_data_728_and_data_727__aligned_reads__BAM__peak_1502	295	.	6.46315	33.0259	29.5327	860
chr1	153347133	153348369	Bowtie2_on_data_728_and_data_727__aligned_reads__BAM__peak_1503	357	.	6.31972	39.3909	35.726	777
chr1	153411517	153411885	Bowtie2_on_data_728_and_data_727__aligned_reads__BAM__peak_1504	150	.	5.66873	17.9989	15.0465	142
chr1	153418307	153419892	Bowtie2_on_data_728_and_data_727__aligned_reads__BAM__peak_1505	167	.	5.25668	19.7488	16.7235	345
chr1	153509831	153510306	Bowtie2_on_data_728_and_data_727__aligned_reads__BAM__peak_1506	25	.	2.75776	4.69589	2.51234	462
chr1	153524777	153525582	Bowtie2_on_data_728_and_data_727__aligned_reads__BAM__peak_1507	267	.	9.77709	30.2022	26.7926	522
chr1	153532323	153532822	Bowtie2_on_data_728_and_data_727__aligned_reads__BAM__peak_1508	58	.	3.49077	8.24356	5.8063	87
chr1	153533703	153534453	Bowtie2_on_data_728_and_data_727__aligned_reads__BAM__peak_1509	542	.	7.52246	58.2897	54.2623	392
chr1	153537751	153538003	Bowtie2_on_data_728_and_data_727__aligned_reads__BAM__peak_1510	88	.	4.73487	11.5163	8.87803	140
chr1	153602320	153602853	Bowtie2_on_data_728_and_data_727__aligned_reads__BAM__peak_1511	126	.	3.77061	15.5238	12.6842	230
chr1	153613315	153614366	Bowtie2_on_data_728_and_data_727__aligned_reads__BAM__peak_1512	59	.	3.92446	8.36226	5.91119	896
chr1	153667599	153667940	Bowtie2_on_data_728_and_data_727__aligned_reads__BAM__peak_1513	90	.	5.12307	11.7305	9.0817	165
chr1	153936115	153936564	Bowtie2_on_data_728_and_data_727__aligned_reads__BAM__peak_1514	37	.	3.00577	6.04345	3.74709	157
chr1	153936850	153937892	Bowtie2_on_data_728_and_data_727__aligned_reads__BAM__peak_1515	220	.	5.43462	25.3335	22.09	810
chr1	153952939	153953591	Bowtie2_on_data_728_and_data_727__aligned_reads__BAM__peak_1516	64	.	4.78276	8.99254	6.49984	403
chr1	154233327	154233895	Bowtie2_on_data_728_and_data_727__aligned_reads__BAM__peak_1517	468	.	8.15193	50.7328	46.83	410
chr1	154356038	154356291	Bowtie2_on_data_728_and_data_727__aligned_reads__BAM__peak_1518	35	.	3.46996	5.86477	3.58986	17
chr1	154372172	154372526	Bowtie2_on_data_728_and_data_727__aligned_reads__BAM__peak_1519	129	.	5.18132	15.8367	12.9818	131
chr1	154383584	154383957	Bowtie2_on_data_728_and_data_727__aligned_reads__BAM__peak_1520	87	.	3.69187	11.3406	8.719	172
chr1	154387821	154388103	Bowtie2_on_data_728_and_data_727__aligned_reads__BAM__peak_1521	75	.	5.01208	10.1042	7.55314	143
chr1	154398159	154398412	Bowtie2_on_data_728_and_data_727__aligned_reads__BAM__peak_1522	46	.	4.03247	6.96829	4.61363	123
chr1	154403213	154403745	Bowtie2_on_data_728_and_data_727__aligned_reads__BAM__peak_1523	187	.	5.23015	21.8662	18.7536	180
chr1	154450632	154450890	Bowtie2_on_data_728_and_data_727__aligned_reads__BAM__peak_1524	167	.	7.01937	19.7407	16.7155	100
chr1	154471621	154472476	Bowtie2_on_data_728_and_data_727__aligned_reads__BAM__peak_1525	148	.	5.22345	17.7933	14.8504	569
chr1	154613098	154614144	Bowtie2_on_data_728_and_data_727__aligned_reads__BAM__peak_1526	195	.	4.75913	22.6495	19.5056	747
chr1	154615279	154615584	Bowtie2_on_data_728_and_data_727__aligned_reads__BAM__peak_1527	82	.	4.86892	10.8243	8.22564	151
chr1	154749174	154750760	Bowtie2_on_data_728_and_data_727__aligned_reads__BAM__peak_1528	879	.	12.0242	92.3868	87.9696	1023
chr1	154751508	154752037	Bowtie2_on_data_728_and_data_727__aligned_reads__BAM__peak_1529	161	.	6.09912	19.2031	16.1996	329
chr1	154801505	154802184	Bowtie2_on_data_728_and_data_727__aligned_reads__BAM__peak_1530	30	.	2.5638	5.26518	3.02905	558
chr1	154822678	154823031	Bowtie2_on_data_728_and_data_727__aligned_reads__BAM__peak_1531	171	.	7.66041	20.1958	17.1488	192
chr1	154895298	154895949	Bowtie2_on_data_728_and_data_727__aligned_reads__BAM__peak_1532	296	.	6.39382	33.1708	29.6742	203
chr1	154912823	154913931	Bowtie2_on_data_728_and_data_727__aligned_reads__BAM__peak_1533	339	.	9.2311	37.5484	33.9294	197
chr1	154931227	154931693	Bowtie2_on_data_728_and_data_727__aligned_reads__BAM__peak_1534	148	.	6.56245	17.778	14.8355	238
chr1	154938983	154939659	Bowtie2_on_data_728_and_data_727__aligned_reads__BAM__peak_1535	163	.	4.68502	19.3163	16.3083	500
chr1	154948793	154949069	Bowtie2_on_data_728_and_data_727__aligned_reads__BAM__peak_1536	88	.	4.85882	11.4772	8.83995	38
chr1	154949847	154950167	Bowtie2_on_data_728_and_data_727__aligned_reads__BAM__peak_1537	65	.	4.65614	9.06685	6.57063	197
chr1	154977032	154977766	Bowtie2_on_data_728_and_data_727__aligned_reads__BAM__peak_1538	403	.	9.12971	44.1105	40.3345	347
chr1	155020383	155020904	Bowtie2_on_data_728_and_data_727__aligned_reads__BAM__peak_1539	269	.	6.45817	30.3424	26.9286	241
chr1	155147443	155147847	Bowtie2_on_data_728_and_data_727__aligned_reads__BAM__peak_1540	85	.	5.2082	11.2009	8.58469	291
chr1	155151843	155152261	Bowtie2_on_data_728_and_data_727__aligned_reads__BAM__peak_1541	60	.	4.53653	8.5184	6.05926	201
chr1	155155555	155155863	Bowtie2_on_data_728_and_data_727__aligned_reads__BAM__peak_1542	69	.	3.38422	9.52331	6.99912	258
chr1	155178952	155181018	Bowtie2_on_data_728_and_data_727__aligned_reads__BAM__peak_1543	192	.	3.94546	22.3889	19.2541	914
chr1	155334078	155335105	Bowtie2_on_data_728_and_data_727__aligned_reads__BAM__peak_1544	451	.	7.46635	48.9995	45.1285	610
chr1	155411817	155412176	Bowtie2_on_data_728_and_data_727__aligned_reads__BAM__peak_1545	151	.	7.10674	18.067	15.1117	192
chr1	155419349	155420432	Bowtie2_on_data_728_and_data_727__aligned_reads__BAM__peak_1546	1487	.	28.8441	153.564	148.727	531
chr1	155464654	155465226	Bowtie2_on_data_728_and_data_727__aligned_reads__BAM__peak_1547	160	.	6.93993	19.0942	16.0956	211
chr1	155482260	155483113	Bowtie2_on_data_728_and_data_727__aligned_reads__BAM__peak_1548	971	.	15.5397	101.637	97.1397	455
chr1	155589515	155589861	Bowtie2_on_data_728_and_data_727__aligned_reads__BAM__peak_1549	127	.	6.17828	15.6173	12.7739	192
chr1	155599140	155599394	Bowtie2_on_data_728_and_data_727__aligned_reads__BAM__peak_1550	35	.	3.13198	5.77141	3.504	25
chr1	155694036	155694456	Bowtie2_on_data_728_and_data_727__aligned_reads__BAM__peak_1551	26	.	2.68521	4.842	2.64938	331
chr1	155746671	155747756	Bowtie2_on_data_728_and_data_727__aligned_reads__BAM__peak_1552	104	.	3.7726	13.1917	10.4706	463
chr1	155756543	155757119	Bowtie2_on_data_728_and_data_727__aligned_reads__BAM__peak_1553	526	.	14.9144	56.6452	52.6434	203
chr1	156853689	156853971	Bowtie2_on_data_728_and_data_727__aligned_reads__BAM__peak_1554	132	.	5.26935	16.0903	13.2252	155
chr1	156929416	156931154	Bowtie2_on_data_728_and_data_727__aligned_reads__BAM__peak_1555	328	.	6.43788	36.4609	32.8715	1478
chr1	156938732	156939590	Bowtie2_on_data_728_and_data_727__aligned_reads__BAM__peak_1556	250	.	7.74753	28.4436	25.0898	337
chr1	156940555	156941370	Bowtie2_on_data_728_and_data_727__aligned_reads__BAM__peak_1557	313	.	6.37749	34.8575	31.3096	294
chr1	156944867	156946957	Bowtie2_on_data_728_and_data_727__aligned_reads__BAM__peak_1558	282	.	5.08299	31.6918	28.237	1802
chr1	156955135	156955991	Bowtie2_on_data_728_and_data_727__aligned_reads__BAM__peak_1559	59	.	3.17911	8.37461	5.92279	512
chr1	156956393	156957116	Bowtie2_on_data_728_and_data_727__aligned_reads__BAM__peak_1560	63	.	3.37114	8.8007	6.32503	323
chr1	157005845	157006408	Bowtie2_on_data_728_and_data_727__aligned_reads__BAM__peak_1561	122	.	4.04207	15.1131	12.295	62
chr1	157081049	157082107	Bowtie2_on_data_728_and_data_727__aligned_reads__BAM__peak_1562	260	.	7.1158	29.476	26.0874	334
chr1	157091036	157092323	Bowtie2_on_data_728_and_data_727__aligned_reads__BAM__peak_1563	783	.	9.86493	82.7242	78.3965	461
chr1	157119855	157120529	Bowtie2_on_data_728_and_data_727__aligned_reads__BAM__peak_1564	322	.	8.30039	35.8444	32.2683	469
chr1	157263519	157264798	Bowtie2_on_data_728_and_data_727__aligned_reads__BAM__peak_1565	202	.	5.43526	23.4256	20.2505	1005
chr1	157404937	157405689	Bowtie2_on_data_728_and_data_727__aligned_reads__BAM__peak_1566	300	.	6.37162	33.5136	30.0034	258
chr1	157588259	157588516	Bowtie2_on_data_728_and_data_727__aligned_reads__BAM__peak_1567	76	.	3.89355	10.1691	7.60951	72
chr1	157657227	157657665	Bowtie2_on_data_728_and_data_727__aligned_reads__BAM__peak_1568	93	.	3.81878	12.0587	9.3938	241
chr1	157659486	157660258	Bowtie2_on_data_728_and_data_727__aligned_reads__BAM__peak_1569	66	.	3.10519	9.12509	6.62676	403
chr1	157691171	157691757	Bowtie2_on_data_728_and_data_727__aligned_reads__BAM__peak_1570	229	.	5.95393	26.2433	22.9661	234
chr1	157819711	157820977	Bowtie2_on_data_728_and_data_727__aligned_reads__BAM__peak_1571	256	.	5.74872	29.0637	25.6909	842
chr1	157882493	157884767	Bowtie2_on_data_728_and_data_727__aligned_reads__BAM__peak_1572	500	.	8.17107	54.0085	50.0489	572
chr1	157887969	157888253	Bowtie2_on_data_728_and_data_727__aligned_reads__BAM__peak_1573	61	.	2.76698	8.59663	6.12742	105
chr1	157890225	157890504	Bowtie2_on_data_728_and_data_727__aligned_reads__BAM__peak_1574	64	.	3.95618	8.98282	6.49135	158
chr1	157917364	157917609	Bowtie2_on_data_728_and_data_727__aligned_reads__BAM__peak_1575	64	.	3.39752	8.88641	6.40422	146
chr1	158147451	158147853	Bowtie2_on_data_728_and_data_727__aligned_reads__BAM__peak_1576	200	.	6.58798	23.1962	20.0336	183
chr1	158402960	158403664	Bowtie2_on_data_728_and_data_727__aligned_reads__BAM__peak_1577	79	.	4.45961	10.5242	7.94218	167
chr1	158403970	158404619	Bowtie2_on_data_728_and_data_727__aligned_reads__BAM__peak_1578	229	.	6.69468	26.2374	22.9603	265
chr1	158488615	158489725	Bowtie2_on_data_728_and_data_727__aligned_reads__BAM__peak_1579	270	.	5.47196	30.4935	27.0744	369
chr1	158545363	158546200	Bowtie2_on_data_728_and_data_727__aligned_reads__BAM__peak_1580	252	.	6.98154	28.56	25.2024	350
chr1	158547138	158547478	Bowtie2_on_data_728_and_data_727__aligned_reads__BAM__peak_1581	21	.	2.368	4.2535	2.11842	263
chr1	158550154	158550433	Bowtie2_on_data_728_and_data_727__aligned_reads__BAM__peak_1582	69	.	4.68114	9.43691	6.92576	164
chr1	158569547	158570039	Bowtie2_on_data_728_and_data_727__aligned_reads__BAM__peak_1583	197	.	7.98119	22.9057	19.7508	251
chr1	158603187	158603643	Bowtie2_on_data_728_and_data_727__aligned_reads__BAM__peak_1584	58	.	3.58129	8.25705	5.817	314
chr1	158604116	158605132	Bowtie2_on_data_728_and_data_727__aligned_reads__BAM__peak_1585	338	.	6.64696	37.433	33.8178	626
chr1	158648518	158649533	Bowtie2_on_data_728_and_data_727__aligned_reads__BAM__peak_1586	241	.	4.77805	27.4673	24.1475	642
chr1	158814744	158815211	Bowtie2_on_data_728_and_data_727__aligned_reads__BAM__peak_1587	102	.	5.68167	12.9315	10.2215	225
chr1	158845990	158846524	Bowtie2_on_data_728_and_data_727__aligned_reads__BAM__peak_1588	284	.	12.1943	31.936	28.4765	321
chr1	158847565	158847956	Bowtie2_on_data_728_and_data_727__aligned_reads__BAM__peak_1589	157	.	8.47904	18.7609	15.7753	219
chr1	158869037	158869996	Bowtie2_on_data_728_and_data_727__aligned_reads__BAM__peak_1590	34	.	2.48878	5.73104	3.47161	673
chr1	158928043	158928480	Bowtie2_on_data_728_and_data_727__aligned_reads__BAM__peak_1591	132	.	5.70831	16.1296	13.2613	280
chr1	158931266	158931789	Bowtie2_on_data_728_and_data_727__aligned_reads__BAM__peak_1592	112	.	4.90268	13.9817	11.2173	134
chr1	158953690	158954196	Bowtie2_on_data_728_and_data_727__aligned_reads__BAM__peak_1593	158	.	7.45731	18.7965	15.8105	295
chr1	158991581	158992012	Bowtie2_on_data_728_and_data_727__aligned_reads__BAM__peak_1594	32	.	3.01412	5.4902	3.24271	82
chr1	159004367	159005441	Bowtie2_on_data_728_and_data_727__aligned_reads__BAM__peak_1595	114	.	4.55189	14.2633	11.4869	358
chr1	159009529	159010002	Bowtie2_on_data_728_and_data_727__aligned_reads__BAM__peak_1596	226	.	6.21312	25.9359	22.6677	244
chr1	159016242	159016624	Bowtie2_on_data_728_and_data_727__aligned_reads__BAM__peak_1597	121	.	5.27491	14.998	12.1848	171
chr1	159115366	159115916	Bowtie2_on_data_728_and_data_727__aligned_reads__BAM__peak_1598	236	.	10.8532	26.97	23.6649	289
chr1	159162729	159162990	Bowtie2_on_data_728_and_data_727__aligned_reads__BAM__peak_1599	35	.	3.55105	5.79437	3.52523	230
chr1	159186772	159187060	Bowtie2_on_data_728_and_data_727__aligned_reads__BAM__peak_1600	127	.	4.65984	15.5923	12.749	111
chr1	159216648	159217117	Bowtie2_on_data_728_and_data_727__aligned_reads__BAM__peak_1601	149	.	6.6173	17.9039	14.9551	248
chr1	159248745	159249568	Bowtie2_on_data_728_and_data_727__aligned_reads__BAM__peak_1602	441	.	16.2797	48.0174	44.1641	481
chr1	159252124	159252509	Bowtie2_on_data_728_and_data_727__aligned_reads__BAM__peak_1603	171	.	8.71279	20.221	17.1733	211
chr1	159273506	159273939	Bowtie2_on_data_728_and_data_727__aligned_reads__BAM__peak_1604	162	.	8.17455	19.2184	16.2132	273
chr1	159341895	159343212	Bowtie2_on_data_728_and_data_727__aligned_reads__BAM__peak_1605	369	.	6.00637	40.6479	36.9537	886
chr1	159402751	159403719	Bowtie2_on_data_728_and_data_727__aligned_reads__BAM__peak_1606	129	.	4.21652	15.8277	12.9731	357
chr1	159406314	159406676	Bowtie2_on_data_728_and_data_727__aligned_reads__BAM__peak_1607	131	.	4.40974	15.9772	13.1171	208
chr1	159436572	159438478	Bowtie2_on_data_728_and_data_727__aligned_reads__BAM__peak_1608	454	.	9.80101	49.3221	45.4465	274
chr1	159465760	159466129	Bowtie2_on_data_728_and_data_727__aligned_reads__BAM__peak_1609	93	.	4.81638	12.0504	9.38689	169
chr1	160535463	160536939	Bowtie2_on_data_728_and_data_727__aligned_reads__BAM__peak_1610	1260	.	19.6061	130.797	126.095	1048
chr1	160584407	160584993	Bowtie2_on_data_728_and_data_727__aligned_reads__BAM__peak_1611	157	.	6.77415	18.7139	15.7343	134
chr1	160600375	160600633	Bowtie2_on_data_728_and_data_727__aligned_reads__BAM__peak_1612	59	.	3.13365	8.42153	5.96757	177
chr1	160643407	160643814	Bowtie2_on_data_728_and_data_727__aligned_reads__BAM__peak_1613	105	.	4.09017	13.3099	10.5812	236
chr1	160662837	160663747	Bowtie2_on_data_728_and_data_727__aligned_reads__BAM__peak_1614	1022	.	18.5917	106.791	102.254	426
chr1	160696044	160696449	Bowtie2_on_data_728_and_data_727__aligned_reads__BAM__peak_1615	132	.	5.70831	16.1296	13.2613	195
chr1	160741957	160742547	Bowtie2_on_data_728_and_data_727__aligned_reads__BAM__peak_1616	297	.	12.533	33.2143	29.7164	282
chr1	160746591	160746930	Bowtie2_on_data_728_and_data_727__aligned_reads__BAM__peak_1617	69	.	5.42659	9.47933	6.96191	151
chr1	160748106	160748666	Bowtie2_on_data_728_and_data_727__aligned_reads__BAM__peak_1618	403	.	10.7031	44.0877	40.3127	298
chr1	160757952	160758746	Bowtie2_on_data_728_and_data_727__aligned_reads__BAM__peak_1619	179	.	9.15736	21.0303	17.9502	344
chr1	160766871	160767758	Bowtie2_on_data_728_and_data_727__aligned_reads__BAM__peak_1620	451	.	12.0499	48.9803	45.1097	343
chr1	160784534	160784779	Bowtie2_on_data_728_and_data_727__aligned_reads__BAM__peak_1621	29	.	3.03254	5.14923	2.93412	218
chr1	160827521	160828094	Bowtie2_on_data_728_and_data_727__aligned_reads__BAM__peak_1622	339	.	9.2311	37.5484	33.9294	167
chr1	160849317	160849601	Bowtie2_on_data_728_and_data_727__aligned_reads__BAM__peak_1623	77	.	5.28452	10.2825	7.71628	155
chr1	160883267	160884063	Bowtie2_on_data_728_and_data_727__aligned_reads__BAM__peak_1624	360	.	9.19253	39.7298	36.0565	510
chr1	160959280	160959914	Bowtie2_on_data_728_and_data_727__aligned_reads__BAM__peak_1625	104	.	4.74947	13.2163	10.4924	177
chr1	161012181	161012651	Bowtie2_on_data_728_and_data_727__aligned_reads__BAM__peak_1626	248	.	11.1923	28.1996	24.8518	284
chr1	161029346	161029807	Bowtie2_on_data_728_and_data_727__aligned_reads__BAM__peak_1627	259	.	8.69158	29.3616	25.9804	259
chr1	161051145	161052934	Bowtie2_on_data_728_and_data_727__aligned_reads__BAM__peak_1628	1040	.	15.9316	108.587	104.036	1253
chr1	161065423	161065720	Bowtie2_on_data_728_and_data_727__aligned_reads__BAM__peak_1629	75	.	3.48677	10.1169	7.56183	145
chr1	161161824	161163905	Bowtie2_on_data_728_and_data_727__aligned_reads__BAM__peak_1630	376	.	7.54963	41.3897	37.6757	570
chr1	161183291	161183674	Bowtie2_on_data_728_and_data_727__aligned_reads__BAM__peak_1631	174	.	7.57557	20.5068	17.4496	212
chr1	161185292	161185789	Bowtie2_on_data_728_and_data_727__aligned_reads__BAM__peak_1632	291	.	12.2064	32.6103	29.1277	303
chr1	161616528	161617027	Bowtie2_on_data_728_and_data_727__aligned_reads__BAM__peak_1633	175	.	7.19753	20.625	17.5618	293
chr1	161621624	161622139	Bowtie2_on_data_728_and_data_727__aligned_reads__BAM__peak_1634	106	.	6.1113	13.4062	10.6677	195
chr1	161819495	161819906	Bowtie2_on_data_728_and_data_727__aligned_reads__BAM__peak_1635	204	.	5.59708	23.6672	20.4832	216
chr1	161974528	161974844	Bowtie2_on_data_728_and_data_727__aligned_reads__BAM__peak_1636	32	.	2.52991	5.44807	3.20182	214
chr1	161990245	161990737	Bowtie2_on_data_728_and_data_727__aligned_reads__BAM__peak_1637	36	.	4.06994	5.98067	3.68964	375
chr1	162030962	162031562	Bowtie2_on_data_728_and_data_727__aligned_reads__BAM__peak_1638	67	.	3.00572	9.30459	6.79954	331
chr1	162079396	162079852	Bowtie2_on_data_728_and_data_727__aligned_reads__BAM__peak_1639	125	.	4.41308	15.3681	12.5363	94
chr1	162080929	162081298	Bowtie2_on_data_728_and_data_727__aligned_reads__BAM__peak_1640	114	.	5.58076	14.2545	11.4794	190
chr1	162082127	162082570	Bowtie2_on_data_728_and_data_727__aligned_reads__BAM__peak_1641	81	.	4.28323	10.6864	8.10046	105
chr1	162104924	162105757	Bowtie2_on_data_728_and_data_727__aligned_reads__BAM__peak_1642	140	.	5.29507	16.9066	14.0042	153
chr1	162114635	162114899	Bowtie2_on_data_728_and_data_727__aligned_reads__BAM__peak_1643	78	.	4.28587	10.3942	7.82145	143
chr1	162125020	162125625	Bowtie2_on_data_728_and_data_727__aligned_reads__BAM__peak_1644	55	.	2.73452	7.94967	5.52475	401
chr1	162142082	162143886	Bowtie2_on_data_728_and_data_727__aligned_reads__BAM__peak_1645	420	.	7.3317	45.8652	42.056	1164
chr1	162161248	162161545	Bowtie2_on_data_728_and_data_727__aligned_reads__BAM__peak_1646	112	.	6.63991	13.9965	11.231	123
chr1	162164077	162164500	Bowtie2_on_data_728_and_data_727__aligned_reads__BAM__peak_1647	168	.	5.63894	19.8814	16.8512	212
chr1	162191989	162193286	Bowtie2_on_data_728_and_data_727__aligned_reads__BAM__peak_1648	366	.	13.7967	40.3814	36.6919	159
chr1	162341063	162341345	Bowtie2_on_data_728_and_data_727__aligned_reads__BAM__peak_1649	112	.	6.66075	14.0351	11.2681	108
chr1	162450755	162451346	Bowtie2_on_data_728_and_data_727__aligned_reads__BAM__peak_1650	297	.	9.32894	33.2133	29.7154	329
chr1	162461491	162462023	Bowtie2_on_data_728_and_data_727__aligned_reads__BAM__peak_1651	248	.	8.02731	28.1834	24.8394	256
chr1	162480867	162481381	Bowtie2_on_data_728_and_data_727__aligned_reads__BAM__peak_1652	147	.	8.13988	17.6513	14.7142	195
chr1	162491431	162491688	Bowtie2_on_data_728_and_data_727__aligned_reads__BAM__peak_1653	29	.	3.73078	5.18502	2.95723	150
chr1	162548433	162548807	Bowtie2_on_data_728_and_data_727__aligned_reads__BAM__peak_1654	156	.	7.37175	18.6201	15.6419	156
chr1	162623242	162623654	Bowtie2_on_data_728_and_data_727__aligned_reads__BAM__peak_1655	438	.	8.7203	47.697	43.8511	188
chr1	162634756	162635216	Bowtie2_on_data_728_and_data_727__aligned_reads__BAM__peak_1656	101	.	6.23198	12.8196	10.1149	99
chr1	162644877	162645209	Bowtie2_on_data_728_and_data_727__aligned_reads__BAM__peak_1657	103	.	6.35799	13.0528	10.3378	169
chr1	162647880	162648252	Bowtie2_on_data_728_and_data_727__aligned_reads__BAM__peak_1658	147	.	8.13988	17.6513	14.7142	157
chr1	162721954	162723237	Bowtie2_on_data_728_and_data_727__aligned_reads__BAM__peak_1659	249	.	5.6589	28.262	24.9131	987
chr1	162772259	162773071	Bowtie2_on_data_728_and_data_727__aligned_reads__BAM__peak_1660	125	.	5.00885	15.3322	12.5021	531
chr1	162835942	162837209	Bowtie2_on_data_728_and_data_727__aligned_reads__BAM__peak_1661	214	.	5.54734	24.6445	21.4226	889
chr1	162864197	162864667	Bowtie2_on_data_728_and_data_727__aligned_reads__BAM__peak_1662	201	.	9.83569	23.3627	20.1904	181
chr1	162940388	162940972	Bowtie2_on_data_728_and_data_727__aligned_reads__BAM__peak_1663	583	.	19.6714	62.4008	58.3111	295
chr1	162964531	162965828	Bowtie2_on_data_728_and_data_727__aligned_reads__BAM__peak_1664	301	.	6.12413	33.6836	30.1686	513
chr1	162969471	162970061	Bowtie2_on_data_728_and_data_727__aligned_reads__BAM__peak_1665	100	.	4.97637	12.7912	10.0872	465
chr1	163000568	163001130	Bowtie2_on_data_728_and_data_727__aligned_reads__BAM__peak_1666	206	.	4.87428	23.881	20.6894	384
chr1	163060822	163061932	Bowtie2_on_data_728_and_data_727__aligned_reads__BAM__peak_1667	407	.	7.36555	44.551	40.7677	855
chr1	163125788	163126300	Bowtie2_on_data_728_and_data_727__aligned_reads__BAM__peak_1668	124	.	4.30719	15.2833	12.4574	64
chr1	163180190	163180477	Bowtie2_on_data_728_and_data_727__aligned_reads__BAM__peak_1669	44	.	3.39212	6.82757	4.47721	185
chr1	163181039	163181650	Bowtie2_on_data_728_and_data_727__aligned_reads__BAM__peak_1670	116	.	3.88149	14.4389	11.6505	390
chr1	163281047	163281364	Bowtie2_on_data_728_and_data_727__aligned_reads__BAM__peak_1671	60	.	4.84418	8.46162	6.0044	186
chr1	163295251	163295547	Bowtie2_on_data_728_and_data_727__aligned_reads__BAM__peak_1672	36	.	4.06994	5.98067	3.68964	17
chr1	163330326	163330692	Bowtie2_on_data_728_and_data_727__aligned_reads__BAM__peak_1673	184	.	7.8123	21.5183	18.418	180
chr1	163393924	163394181	Bowtie2_on_data_728_and_data_727__aligned_reads__BAM__peak_1674	52	.	3.6265	7.64092	5.24088	133
chr1	163424584	163424857	Bowtie2_on_data_728_and_data_727__aligned_reads__BAM__peak_1675	53	.	3.88706	7.74096	5.32573	158
chr1	163437933	163438200	Bowtie2_on_data_728_and_data_727__aligned_reads__BAM__peak_1676	124	.	5.52992	15.2856	12.4585	137
chr1	163664936	163665943	Bowtie2_on_data_728_and_data_727__aligned_reads__BAM__peak_1677	137	.	4.51229	16.6809	13.7863	368
chr1	163666961	163667425	Bowtie2_on_data_728_and_data_727__aligned_reads__BAM__peak_1678	106	.	6.29679	13.3531	10.6234	179
chr1	163730480	163730745	Bowtie2_on_data_728_and_data_727__aligned_reads__BAM__peak_1679	56	.	4.48876	8.12126	5.68903	155
chr1	163806517	163807337	Bowtie2_on_data_728_and_data_727__aligned_reads__BAM__peak_1680	175	.	4.06639	20.6117	17.5491	351
chr1	163899009	163899859	Bowtie2_on_data_728_and_data_727__aligned_reads__BAM__peak_1681	446	.	9.08071	48.5075	44.6446	323
chr1	163906571	163906873	Bowtie2_on_data_728_and_data_727__aligned_reads__BAM__peak_1682	179	.	5.87492	21.0299	17.9502	172
chr1	163930079	163930638	Bowtie2_on_data_728_and_data_727__aligned_reads__BAM__peak_1683	179	.	6.62086	21.0432	17.9613	120
chr1	163933961	163934752	Bowtie2_on_data_728_and_data_727__aligned_reads__BAM__peak_1684	277	.	5.38129	31.1655	27.7269	215
chr1	163935188	163935722	Bowtie2_on_data_728_and_data_727__aligned_reads__BAM__peak_1685	69	.	3.58449	9.48458	6.96607	330
chr1	163938940	163939219	Bowtie2_on_data_728_and_data_727__aligned_reads__BAM__peak_1686	49	.	3.16225	7.28377	4.90346	166
chr1	163969119	163969918	Bowtie2_on_data_728_and_data_727__aligned_reads__BAM__peak_1687	131	.	4.40974	15.9772	13.1171	373
chr1	163973459	163974356	Bowtie2_on_data_728_and_data_727__aligned_reads__BAM__peak_1688	182	.	6.11543	21.3564	18.2642	123
chr1	163982177	163983311	Bowtie2_on_data_728_and_data_727__aligned_reads__BAM__peak_1689	741	.	11.6247	78.4813	74.1962	270
chr1	164024026	164024914	Bowtie2_on_data_728_and_data_727__aligned_reads__BAM__peak_1690	327	.	6.15278	36.3771	32.7913	395
chr1	164030378	164030816	Bowtie2_on_data_728_and_data_727__aligned_reads__BAM__peak_1691	36	.	2.95373	5.9032	3.62355	305
chr1	164039442	164040001	Bowtie2_on_data_728_and_data_727__aligned_reads__BAM__peak_1692	124	.	5.52992	15.2856	12.4585	363
chr1	164062872	164063922	Bowtie2_on_data_728_and_data_727__aligned_reads__BAM__peak_1693	439	.	13.591	47.7913	43.9435	593
chr1	164094722	164095036	Bowtie2_on_data_728_and_data_727__aligned_reads__BAM__peak_1694	66	.	4.69509	9.14418	6.64519	84
chr1	164110494	164110981	Bowtie2_on_data_728_and_data_727__aligned_reads__BAM__peak_1695	82	.	4.74086	10.8698	8.26864	181
chr1	164116871	164117467	Bowtie2_on_data_728_and_data_727__aligned_reads__BAM__peak_1696	76	.	4.4437	10.1756	7.61521	162
chr1	164137116	164137811	Bowtie2_on_data_728_and_data_727__aligned_reads__BAM__peak_1697	144	.	6.21929	17.4007	14.4768	566
chr1	164145846	164146351	Bowtie2_on_data_728_and_data_727__aligned_reads__BAM__peak_1698	50	.	3.46272	7.46474	5.0766	77
chr1	164146650	164151691	Bowtie2_on_data_728_and_data_727__aligned_reads__BAM__peak_1699	399	.	7.08182	43.6859	39.9223	1225
chr1	164152018	164156397	Bowtie2_on_data_728_and_data_727__aligned_reads__BAM__peak_1700	401	.	10.2201	43.9702	40.199	4036
chr1	164206162	164206413	Bowtie2_on_data_728_and_data_727__aligned_reads__BAM__peak_1701	52	.	3.5238	7.62333	5.22671	128
chr1	164243741	164244054	Bowtie2_on_data_728_and_data_727__aligned_reads__BAM__peak_1702	106	.	4.94523	13.4059	10.6677	174
chr1	164439602	164439849	Bowtie2_on_data_728_and_data_727__aligned_reads__BAM__peak_1703	96	.	4.43641	12.3312	9.65284	139
chr1	164478428	164479044	Bowtie2_on_data_728_and_data_727__aligned_reads__BAM__peak_1704	77	.	3.19625	10.3207	7.75243	222
chr1	164479912	164480329	Bowtie2_on_data_728_and_data_727__aligned_reads__BAM__peak_1705	222	.	8.6601	25.4705	22.222	241
chr1	164500266	164501265	Bowtie2_on_data_728_and_data_727__aligned_reads__BAM__peak_1706	563	.	7.08286	60.4252	56.3667	443
chr1	164513045	164513369	Bowtie2_on_data_728_and_data_727__aligned_reads__BAM__peak_1707	69	.	5.42659	9.47933	6.96191	148
chr1	164670062	164670914	Bowtie2_on_data_728_and_data_727__aligned_reads__BAM__peak_1708	299	.	6.46342	33.4711	29.962	417
chr1	164788843	164789157	Bowtie2_on_data_728_and_data_727__aligned_reads__BAM__peak_1709	110	.	4.72263	13.8061	11.0524	114
chr1	164887393	164888003	Bowtie2_on_data_728_and_data_727__aligned_reads__BAM__peak_1710	623	.	18.3568	66.5083	62.3637	328
chr1	165000587	165000950	Bowtie2_on_data_728_and_data_727__aligned_reads__BAM__peak_1711	156	.	8.40403	18.6262	15.6478	212
chr1	165042532	165042933	Bowtie2_on_data_728_and_data_727__aligned_reads__BAM__peak_1712	59	.	3.92446	8.36226	5.91119	241
chr1	165056335	165056859	Bowtie2_on_data_728_and_data_727__aligned_reads__BAM__peak_1713	72	.	4.28123	9.78592	7.24634	290
chr1	165080589	165080900	Bowtie2_on_data_728_and_data_727__aligned_reads__BAM__peak_1714	93	.	3.8749	11.9928	9.33288	159
chr1	165139096	165139870	Bowtie2_on_data_728_and_data_727__aligned_reads__BAM__peak_1715	89	.	4.2933	11.614	8.97082	288
chr1	165197101	165197927	Bowtie2_on_data_728_and_data_727__aligned_reads__BAM__peak_1716	478	.	11.374	51.7765	47.8542	384
chr1	165203257	165203516	Bowtie2_on_data_728_and_data_727__aligned_reads__BAM__peak_1717	29	.	3.31431	5.11969	2.90883	236
chr1	165204258	165204659	Bowtie2_on_data_728_and_data_727__aligned_reads__BAM__peak_1718	40	.	4.02003	6.41241	4.09514	301
chr1	165204976	165205542	Bowtie2_on_data_728_and_data_727__aligned_reads__BAM__peak_1719	55	.	4.26126	7.9753	5.54805	428
chr1	165210640	165211039	Bowtie2_on_data_728_and_data_727__aligned_reads__BAM__peak_1720	138	.	6.49598	16.7492	13.8522	182
chr1	165212451	165212724	Bowtie2_on_data_728_and_data_727__aligned_reads__BAM__peak_1721	37	.	3.33278	6.0213	3.727	59
chr1	165214065	165214438	Bowtie2_on_data_728_and_data_727__aligned_reads__BAM__peak_1722	55	.	4.12058	7.9729	5.54697	184
chr1	165215210	165216235	Bowtie2_on_data_728_and_data_727__aligned_reads__BAM__peak_1723	88	.	4.16207	11.5259	8.88614	245
chr1	165220720	165221348	Bowtie2_on_data_728_and_data_727__aligned_reads__BAM__peak_1724	35	.	3.13198	5.77141	3.504	430
chr1	165222078	165222466	Bowtie2_on_data_728_and_data_727__aligned_reads__BAM__peak_1725	191	.	5.54928	22.3167	19.1851	254
chr1	165229559	165230100	Bowtie2_on_data_728_and_data_727__aligned_reads__BAM__peak_1726	58	.	3.79134	8.30284	5.8556	401
chr1	165232375	165232932	Bowtie2_on_data_728_and_data_727__aligned_reads__BAM__peak_1727	43	.	3.73251	6.63718	4.30361	78
chr1	165236282	165238276	Bowtie2_on_data_728_and_data_727__aligned_reads__BAM__peak_1728	173	.	5.56342	20.4193	17.3648	238
chr1	165238696	165239167	Bowtie2_on_data_728_and_data_727__aligned_reads__BAM__peak_1729	64	.	3.28167	8.94243	6.45373	176
chr1	165240480	165244429	Bowtie2_on_data_728_and_data_727__aligned_reads__BAM__peak_1730	231	.	5.34783	26.4665	23.1822	1949
chr1	165285868	165292690	Bowtie2_on_data_728_and_data_727__aligned_reads__BAM__peak_1731	250	.	6.65914	28.3927	25.0408	5750
chr1	165297892	165298203	Bowtie2_on_data_728_and_data_727__aligned_reads__BAM__peak_1732	35	.	3.71992	5.87299	3.5955	210
chr1	165310150	165310532	Bowtie2_on_data_728_and_data_727__aligned_reads__BAM__peak_1733	90	.	4.44306	11.7269	9.07917	191
chr1	165333700	165334340	Bowtie2_on_data_728_and_data_727__aligned_reads__BAM__peak_1734	261	.	5.28437	29.5265	26.136	228
chr1	165396308	165396886	Bowtie2_on_data_728_and_data_727__aligned_reads__BAM__peak_1735	49	.	4.25134	7.38123	4.99605	341
chr1	165490428	165491597	Bowtie2_on_data_728_and_data_727__aligned_reads__BAM__peak_1736	501	.	11.7037	54.0643	50.1039	910
chr1	165492473	165492775	Bowtie2_on_data_728_and_data_727__aligned_reads__BAM__peak_1737	166	.	7.64789	19.6768	16.6542	174
chr1	165520844	165521881	Bowtie2_on_data_728_and_data_727__aligned_reads__BAM__peak_1738	1339	.	31.429	138.661	133.908	395
chr1	165538133	165538839	Bowtie2_on_data_728_and_data_727__aligned_reads__BAM__peak_1739	52	.	3.35651	7.63296	5.23423	97
chr1	165585833	165586134	Bowtie2_on_data_728_and_data_727__aligned_reads__BAM__peak_1740	290	.	11.4967	32.5481	29.068	165
chr1	165709442	165710204	Bowtie2_on_data_728_and_data_727__aligned_reads__BAM__peak_1741	195	.	4.91655	22.694	19.5486	188
chr1	165828295	165828834	Bowtie2_on_data_728_and_data_727__aligned_reads__BAM__peak_1742	436	.	11.2382	47.4765	43.6337	310
chr1	165837297	165838044	Bowtie2_on_data_728_and_data_727__aligned_reads__BAM__peak_1743	202	.	9.57626	23.4508	20.2752	426
chr1	165840435	165840734	Bowtie2_on_data_728_and_data_727__aligned_reads__BAM__peak_1744	175	.	6.29966	20.6096	17.547	150
chr1	165859694	165860580	Bowtie2_on_data_728_and_data_727__aligned_reads__BAM__peak_1745	308	.	5.16208	34.3474	30.8161	387
chr1	165924459	165925261	Bowtie2_on_data_728_and_data_727__aligned_reads__BAM__peak_1746	322	.	6.22196	35.863	32.2865	536
chr1	166068889	166069221	Bowtie2_on_data_728_and_data_727__aligned_reads__BAM__peak_1747	232	.	8.67022	26.5794	23.2915	160
chr1	166178393	166179804	Bowtie2_on_data_728_and_data_727__aligned_reads__BAM__peak_1748	286	.	6.36523	32.1696	28.6985	526
chr1	166191682	166191976	Bowtie2_on_data_728_and_data_727__aligned_reads__BAM__peak_1749	190	.	8.90282	22.1775	19.0535	142
chr1	166205594	166206060	Bowtie2_on_data_728_and_data_727__aligned_reads__BAM__peak_1750	50	.	2.87436	7.48041	5.09134	150
chr1	166206692	166207061	Bowtie2_on_data_728_and_data_727__aligned_reads__BAM__peak_1751	63	.	5.0348	8.79887	6.32331	198
chr1	166237268	166237686	Bowtie2_on_data_728_and_data_727__aligned_reads__BAM__peak_1752	159	.	4.31494	18.955	15.9609	167
chr1	166246884	166247174	Bowtie2_on_data_728_and_data_727__aligned_reads__BAM__peak_1753	66	.	4.27576	9.17939	6.67825	169
chr1	166349526	166349957	Bowtie2_on_data_728_and_data_727__aligned_reads__BAM__peak_1754	69	.	5.42659	9.47933	6.96191	182
chr1	166388049	166388476	Bowtie2_on_data_728_and_data_727__aligned_reads__BAM__peak_1755	60	.	3.09211	8.47329	6.01525	65
chr1	166558815	166559474	Bowtie2_on_data_728_and_data_727__aligned_reads__BAM__peak_1756	205	.	6.92332	23.6962	20.5111	345
chr1	166711333	166711581	Bowtie2_on_data_728_and_data_727__aligned_reads__BAM__peak_1757	87	.	5.49581	11.4156	8.78209	149
chr1	166739659	166740022	Bowtie2_on_data_728_and_data_727__aligned_reads__BAM__peak_1758	184	.	6.99689	21.5555	18.4532	121
chr1	166826337	166826935	Bowtie2_on_data_728_and_data_727__aligned_reads__BAM__peak_1759	290	.	8.24918	32.4864	29.008	323
chr1	166829010	166829391	Bowtie2_on_data_728_and_data_727__aligned_reads__BAM__peak_1760	60	.	3.09211	8.47329	6.01525	133
chr1	167123677	167124834	Bowtie2_on_data_728_and_data_727__aligned_reads__BAM__peak_1761	248	.	6.0193	28.1661	24.8239	640
chr1	167166625	167167327	Bowtie2_on_data_728_and_data_727__aligned_reads__BAM__peak_1762	163	.	4.04924	19.3842	16.3723	477
chr1	167182223	167182506	Bowtie2_on_data_728_and_data_727__aligned_reads__BAM__peak_1763	140	.	6.61299	17.0066	14.0985	169
chr1	167211555	167212442	Bowtie2_on_data_728_and_data_727__aligned_reads__BAM__peak_1764	278	.	6.2673	31.32	27.8759	479
chr1	167390019	167391697	Bowtie2_on_data_728_and_data_727__aligned_reads__BAM__peak_1765	240	.	5.06978	27.3163	24	1384
chr1	167418648	167419388	Bowtie2_on_data_728_and_data_727__aligned_reads__BAM__peak_1766	199	.	7.64987	23.1525	19.9915	451
chr1	167466171	167466668	Bowtie2_on_data_728_and_data_727__aligned_reads__BAM__peak_1767	47	.	3.16104	7.07388	4.70567	361
chr1	167564048	167565044	Bowtie2_on_data_728_and_data_727__aligned_reads__BAM__peak_1768	333	.	6.36205	36.9798	33.3768	504
chr1	167571225	167573353	Bowtie2_on_data_728_and_data_727__aligned_reads__BAM__peak_1769	347	.	6.47084	38.3946	34.7565	1440
chr1	167573808	167574100	Bowtie2_on_data_728_and_data_727__aligned_reads__BAM__peak_1770	63	.	4.38033	8.81145	6.33538	114
chr1	167693812	167694277	Bowtie2_on_data_728_and_data_727__aligned_reads__BAM__peak_1771	98	.	3.68278	12.5711	9.87959	143
chr1	167766565	167766920	Bowtie2_on_data_728_and_data_727__aligned_reads__BAM__peak_1772	23	.	2.85415	4.57376	2.39813	354
chr1	167931213	167932277	Bowtie2_on_data_728_and_data_727__aligned_reads__BAM__peak_1773	87	.	3.69187	11.3406	8.719	869
chr1	167932542	167933669	Bowtie2_on_data_728_and_data_727__aligned_reads__BAM__peak_1774	349	.	7.24356	38.6311	34.9844	887
chr1	167974065	167974397	Bowtie2_on_data_728_and_data_727__aligned_reads__BAM__peak_1775	64	.	4.44627	8.9502	6.46117	43
chr1	168122685	168123139	Bowtie2_on_data_728_and_data_727__aligned_reads__BAM__peak_1776	60	.	5.04242	8.48468	6.02656	359
chr1	168185733	168186045	Bowtie2_on_data_728_and_data_727__aligned_reads__BAM__peak_1777	339	.	9.2311	37.5484	33.9294	128
chr1	168308905	168310300	Bowtie2_on_data_728_and_data_727__aligned_reads__BAM__peak_1778	476	.	6.88371	51.5972	47.678	625
chr1	168339517	168340260	Bowtie2_on_data_728_and_data_727__aligned_reads__BAM__peak_1779	417	.	7.80245	45.5174	41.7129	274
chr1	168668086	168668437	Bowtie2_on_data_728_and_data_727__aligned_reads__BAM__peak_1780	52	.	4.74826	7.67112	5.26217	201
chr1	168840126	168840459	Bowtie2_on_data_728_and_data_727__aligned_reads__BAM__peak_1781	129	.	7.36834	15.7812	12.93	169
chr1	169150762	169151120	Bowtie2_on_data_728_and_data_727__aligned_reads__BAM__peak_1782	132	.	5.68728	16.0758	13.2111	169
chr1	169170779	169171230	Bowtie2_on_data_728_and_data_727__aligned_reads__BAM__peak_1783	295	.	6.46315	33.0259	29.5327	278
chr1	169172195	169172714	Bowtie2_on_data_728_and_data_727__aligned_reads__BAM__peak_1784	111	.	5.44188	13.9263	11.1642	228
chr1	169177089	169177629	Bowtie2_on_data_728_and_data_727__aligned_reads__BAM__peak_1785	406	.	10.1764	44.4551	40.6744	251
chr1	169199839	169200694	Bowtie2_on_data_728_and_data_727__aligned_reads__BAM__peak_1786	265	.	5.51353	29.9299	26.5291	441
chr1	169213830	169215519	Bowtie2_on_data_728_and_data_727__aligned_reads__BAM__peak_1787	375	.	7.3962	41.2365	37.5249	1246
chr1	169238160	169239259	Bowtie2_on_data_728_and_data_727__aligned_reads__BAM__peak_1788	201	.	4.89461	23.2868	20.12	719
chr1	169280003	169280684	Bowtie2_on_data_728_and_data_727__aligned_reads__BAM__peak_1789	205	.	5.24722	23.7823	20.5932	318
chr1	169300123	169300384	Bowtie2_on_data_728_and_data_727__aligned_reads__BAM__peak_1790	106	.	4.94523	13.4059	10.6677	129
chr1	169322761	169323073	Bowtie2_on_data_728_and_data_727__aligned_reads__BAM__peak_1791	46	.	3.56769	7.01415	4.65178	297
chr1	169323947	169324637	Bowtie2_on_data_728_and_data_727__aligned_reads__BAM__peak_1792	398	.	7.26071	43.5722	39.8109	198
chr1	169591087	169591484	Bowtie2_on_data_728_and_data_727__aligned_reads__BAM__peak_1793	95	.	4.29633	12.2248	9.55156	82
chr1	170099385	170099841	Bowtie2_on_data_728_and_data_727__aligned_reads__BAM__peak_1794	249	.	10.5966	28.3059	24.9552	184
chr1	170160403	170160698	Bowtie2_on_data_728_and_data_727__aligned_reads__BAM__peak_1795	88	.	4.71549	11.4691	8.83306	135
chr1	170167332	170167588	Bowtie2_on_data_728_and_data_727__aligned_reads__BAM__peak_1796	64	.	4.78129	8.98976	6.49824	136
chr1	170177559	170177918	Bowtie2_on_data_728_and_data_727__aligned_reads__BAM__peak_1797	77	.	5.52677	10.3688	7.79815	142
chr1	170201120	170202038	Bowtie2_on_data_728_and_data_727__aligned_reads__BAM__peak_1798	1380	.	24.0819	142.868	138.092	395
chr1	170275037	170275425	Bowtie2_on_data_728_and_data_727__aligned_reads__BAM__peak_1799	63	.	3.62503	8.87015	6.38943	148
chr1	170321829	170322457	Bowtie2_on_data_728_and_data_727__aligned_reads__BAM__peak_1800	23	.	2.34251	4.55606	2.3833	611
chr1	170360210	170360660	Bowtie2_on_data_728_and_data_727__aligned_reads__BAM__peak_1801	56	.	4.32731	8.10695	5.67529	115
chr1	170361174	170361622	Bowtie2_on_data_728_and_data_727__aligned_reads__BAM__peak_1802	71	.	3.93135	9.73526	7.19811	133
chr1	170361944	170362985	Bowtie2_on_data_728_and_data_727__aligned_reads__BAM__peak_1803	105	.	3.91706	13.2289	10.5037	808
chr1	170475168	170475550	Bowtie2_on_data_728_and_data_727__aligned_reads__BAM__peak_1804	164	.	8.04006	19.4664	16.4516	145
chr1	170514106	170514688	Bowtie2_on_data_728_and_data_727__aligned_reads__BAM__peak_1805	1151	.	21.2278	119.795	115.165	332
chr1	170531184	170531463	Bowtie2_on_data_728_and_data_727__aligned_reads__BAM__peak_1806	91	.	5.68034	11.7748	9.12483	147
chr1	170694524	170695162	Bowtie2_on_data_728_and_data_727__aligned_reads__BAM__peak_1807	1633	.	27.1145	168.281	163.362	325
chr1	170713696	170714480	Bowtie2_on_data_728_and_data_727__aligned_reads__BAM__peak_1808	157	.	8.47904	18.7609	15.7753	524
chr1	171389594	171389869	Bowtie2_on_data_728_and_data_727__aligned_reads__BAM__peak_1809	122	.	6.96351	15.0366	12.2217	124
chr1	171461363	171462725	Bowtie2_on_data_728_and_data_727__aligned_reads__BAM__peak_1810	952	.	14.0431	99.724	95.2448	312
chr1	171601961	171602248	Bowtie2_on_data_728_and_data_727__aligned_reads__BAM__peak_1811	61	.	4.44708	8.64684	6.17588	193
chr1	171629284	171629590	Bowtie2_on_data_728_and_data_727__aligned_reads__BAM__peak_1812	148	.	6.97178	17.7812	14.8384	196
chr1	171634559	171635086	Bowtie2_on_data_728_and_data_727__aligned_reads__BAM__peak_1813	119	.	6.35496	14.7268	11.9267	57
chr1	171662947	171663307	Bowtie2_on_data_728_and_data_727__aligned_reads__BAM__peak_1814	87	.	5.8541	11.3337	8.71355	243
chr1	171770258	171770874	Bowtie2_on_data_728_and_data_727__aligned_reads__BAM__peak_1815	136	.	7.80072	16.5592	13.6709	353
chr1	171830902	171831215	Bowtie2_on_data_728_and_data_727__aligned_reads__BAM__peak_1816	87	.	6.10491	11.3914	8.76045	87
chr1	171849353	171849636	Bowtie2_on_data_728_and_data_727__aligned_reads__BAM__peak_1817	81	.	3.65963	10.7226	8.13223	123
chr1	171851849	171852201	Bowtie2_on_data_728_and_data_727__aligned_reads__BAM__peak_1818	70	.	3.86397	9.54807	7.02038	148
chr1	171886734	171887159	Bowtie2_on_data_728_and_data_727__aligned_reads__BAM__peak_1819	176	.	5.7732	20.7071	17.6413	129
chr1	171899519	171900100	Bowtie2_on_data_728_and_data_727__aligned_reads__BAM__peak_1820	153	.	4.94434	18.2784	15.3154	150
chr1	171907802	171908056	Bowtie2_on_data_728_and_data_727__aligned_reads__BAM__peak_1821	60	.	5.08742	8.56145	6.09573	140
chr1	171936536	171936980	Bowtie2_on_data_728_and_data_727__aligned_reads__BAM__peak_1822	165	.	4.31591	19.5668	16.5496	297
chr1	171941043	171941583	Bowtie2_on_data_728_and_data_727__aligned_reads__BAM__peak_1823	145	.	5.76943	17.4844	14.5564	385
chr1	171956028	171956677	Bowtie2_on_data_728_and_data_727__aligned_reads__BAM__peak_1824	598	.	13.685	63.9196	59.8092	241
chr1	171978542	171978865	Bowtie2_on_data_728_and_data_727__aligned_reads__BAM__peak_1825	46	.	3.67134	7.00514	4.64566	117
chr1	171988306	171988621	Bowtie2_on_data_728_and_data_727__aligned_reads__BAM__peak_1826	52	.	3.22604	7.68598	5.27434	200
chr1	172040286	172042551	Bowtie2_on_data_728_and_data_727__aligned_reads__BAM__peak_1827	1168	.	15.0752	121.528	116.885	820
chr1	172060873	172061483	Bowtie2_on_data_728_and_data_727__aligned_reads__BAM__peak_1828	186	.	8.41093	21.7428	18.6358	466
chr1	172066501	172066932	Bowtie2_on_data_728_and_data_727__aligned_reads__BAM__peak_1829	256	.	6.45529	29.0011	25.63	183
chr1	172078097	172078477	Bowtie2_on_data_728_and_data_727__aligned_reads__BAM__peak_1830	88	.	4.85882	11.4772	8.83995	129
chr1	172104119	172104431	Bowtie2_on_data_728_and_data_727__aligned_reads__BAM__peak_1831	20	.	2.26592	4.18842	2.05671	311
chr1	172104690	172105552	Bowtie2_on_data_728_and_data_727__aligned_reads__BAM__peak_1832	218	.	4.83781	25.0729	21.8367	568
chr1	172118665	172119129	Bowtie2_on_data_728_and_data_727__aligned_reads__BAM__peak_1833	83	.	4.15019	10.9107	8.30741	268
chr1	172144532	172145789	Bowtie2_on_data_728_and_data_727__aligned_reads__BAM__peak_1834	454	.	9.80101	49.3221	45.4465	905
chr1	172185582	172186018	Bowtie2_on_data_728_and_data_727__aligned_reads__BAM__peak_1835	179	.	6.01062	21.0385	17.9569	170
chr1	172346372	172346754	Bowtie2_on_data_728_and_data_727__aligned_reads__BAM__peak_1836	174	.	7.57557	20.5068	17.4496	148
chr1	172396805	172397257	Bowtie2_on_data_728_and_data_727__aligned_reads__BAM__peak_1837	361	.	10.4951	39.7817	36.1073	195
chr1	172469802	172470201	Bowtie2_on_data_728_and_data_727__aligned_reads__BAM__peak_1838	61	.	4.7732	8.65292	6.18168	90
chr1	172519643	172520150	Bowtie2_on_data_728_and_data_727__aligned_reads__BAM__peak_1839	89	.	4.2933	11.614	8.97082	246
chr1	172543387	172543727	Bowtie2_on_data_728_and_data_727__aligned_reads__BAM__peak_1840	88	.	4.16207	11.5259	8.88614	147
chr1	172562534	172562904	Bowtie2_on_data_728_and_data_727__aligned_reads__BAM__peak_1841	111	.	5.44188	13.9263	11.1642	113
chr1	172565887	172566173	Bowtie2_on_data_728_and_data_727__aligned_reads__BAM__peak_1842	42	.	3.68684	6.54376	4.21587	260
chr1	172574329	172574796	Bowtie2_on_data_728_and_data_727__aligned_reads__BAM__peak_1843	94	.	3.3102	12.1218	9.45344	304
chr1	172594656	172596080	Bowtie2_on_data_728_and_data_727__aligned_reads__BAM__peak_1844	1317	.	16.3058	136.457	131.719	854
chr1	172631654	172632106	Bowtie2_on_data_728_and_data_727__aligned_reads__BAM__peak_1845	82	.	4.02781	10.8405	8.24007	313
chr1	172721192	172721670	Bowtie2_on_data_728_and_data_727__aligned_reads__BAM__peak_1846	91	.	6.10898	11.7913	9.14115	110
chr1	172738074	172738319	Bowtie2_on_data_728_and_data_727__aligned_reads__BAM__peak_1847	31	.	2.81947	5.3629	3.12127	211
chr1	172783520	172784157	Bowtie2_on_data_728_and_data_727__aligned_reads__BAM__peak_1848	287	.	8.74084	32.2403	28.7676	461
chr1	172796942	172799288	Bowtie2_on_data_728_and_data_727__aligned_reads__BAM__peak_1849	226	.	4.57469	25.9612	22.6912	960
chr1	172814987	172815814	Bowtie2_on_data_728_and_data_727__aligned_reads__BAM__peak_1850	314	.	6.83547	35.0381	31.4869	564
chr1	172825471	172825805	Bowtie2_on_data_728_and_data_727__aligned_reads__BAM__peak_1851	159	.	8.03946	18.9623	15.9682	172
chr1	172831094	172831493	Bowtie2_on_data_728_and_data_727__aligned_reads__BAM__peak_1852	22	.	2.52883	4.42955	2.27109	394
chr1	172842465	172842714	Bowtie2_on_data_728_and_data_727__aligned_reads__BAM__peak_1853	100	.	4.09733	12.7625	10.0595	170
chr1	172928516	172928794	Bowtie2_on_data_728_and_data_727__aligned_reads__BAM__peak_1854	49	.	2.55266	7.28957	4.9092	152
chr1	172949661	172950088	Bowtie2_on_data_728_and_data_727__aligned_reads__BAM__peak_1855	81	.	4.28323	10.6864	8.10046	256
chr1	172963863	172964374	Bowtie2_on_data_728_and_data_727__aligned_reads__BAM__peak_1856	221	.	6.72618	25.4244	22.1783	216
chr1	172966987	172968951	Bowtie2_on_data_728_and_data_727__aligned_reads__BAM__peak_1857	243	.	6.84728	27.6523	24.3275	1238
chr1	172973909	172975539	Bowtie2_on_data_728_and_data_727__aligned_reads__BAM__peak_1858	218	.	5.2996	25.1243	21.8862	1173
chr1	172994463	172995055	Bowtie2_on_data_728_and_data_727__aligned_reads__BAM__peak_1859	202	.	3.39178	23.3819	20.2094	269
chr1	173002418	173002880	Bowtie2_on_data_728_and_data_727__aligned_reads__BAM__peak_1860	87	.	3.00121	11.3869	8.76045	119
chr1	173009719	173010403	Bowtie2_on_data_728_and_data_727__aligned_reads__BAM__peak_1861	139	.	3.71792	16.8012	13.9026	441
chr1	173024549	173024826	Bowtie2_on_data_728_and_data_727__aligned_reads__BAM__peak_1862	79	.	5.2341	10.5408	7.95806	165
chr1	173031880	173033530	Bowtie2_on_data_728_and_data_727__aligned_reads__BAM__peak_1863	325	.	6.27834	36.1373	32.5557	655
chr1	173033840	173034299	Bowtie2_on_data_728_and_data_727__aligned_reads__BAM__peak_1864	460	.	10.5387	49.8915	46.0041	190
chr1	173041213	173042631	Bowtie2_on_data_728_and_data_727__aligned_reads__BAM__peak_1865	390	.	6.628	42.7884	39.0441	297
chr1	173044000	173044511	Bowtie2_on_data_728_and_data_727__aligned_reads__BAM__peak_1866	217	.	5.64036	25.0171	21.7818	289
chr1	173048188	173048926	Bowtie2_on_data_728_and_data_727__aligned_reads__BAM__peak_1867	561	.	11.1436	60.1784	56.123	309
chr1	173051301	173051553	Bowtie2_on_data_728_and_data_727__aligned_reads__BAM__peak_1868	46	.	3.36941	6.99561	4.63929	32
chr1	173080450	173081103	Bowtie2_on_data_728_and_data_727__aligned_reads__BAM__peak_1869	210	.	5.53781	24.2174	21.015	217
chr1	173150980	173151239	Bowtie2_on_data_728_and_data_727__aligned_reads__BAM__peak_1870	81	.	3.52536	10.7317	8.14002	112
chr1	173152636	173153329	Bowtie2_on_data_728_and_data_727__aligned_reads__BAM__peak_1871	143	.	4.01907	17.2605	14.3417	264
chr1	173161614	173162345	Bowtie2_on_data_728_and_data_727__aligned_reads__BAM__peak_1872	153	.	5.62544	18.2671	15.3048	580
chr1	173175338	173175962	Bowtie2_on_data_728_and_data_727__aligned_reads__BAM__peak_1873	156	.	5.25242	18.6249	15.6464	216
chr1	173176989	173177827	Bowtie2_on_data_728_and_data_727__aligned_reads__BAM__peak_1874	354	.	6.17751	39.0695	35.4113	359
chr1	173180184	173180669	Bowtie2_on_data_728_and_data_727__aligned_reads__BAM__peak_1875	50	.	3.02837	7.46156	5.07371	423
chr1	173182322	173182568	Bowtie2_on_data_728_and_data_727__aligned_reads__BAM__peak_1876	63	.	3.46501	8.87051	6.38943	159
chr1	173188870	173189422	Bowtie2_on_data_728_and_data_727__aligned_reads__BAM__peak_1877	184	.	4.96612	21.5131	18.4143	277
chr1	173192824	173193851	Bowtie2_on_data_728_and_data_727__aligned_reads__BAM__peak_1878	918	.	16.5465	96.3106	91.8594	364
chr1	173200292	173200697	Bowtie2_on_data_728_and_data_727__aligned_reads__BAM__peak_1879	69	.	2.9254	9.50913	6.98703	206
chr1	173211256	173212073	Bowtie2_on_data_728_and_data_727__aligned_reads__BAM__peak_1880	170	.	4.70883	20.0804	17.0394	212
chr1	173217852	173218227	Bowtie2_on_data_728_and_data_727__aligned_reads__BAM__peak_1881	77	.	2.90135	10.3043	7.73645	215
chr1	173224472	173225314	Bowtie2_on_data_728_and_data_727__aligned_reads__BAM__peak_1882	330	.	5.66893	36.6481	33.0526	304
chr1	173251591	173251846	Bowtie2_on_data_728_and_data_727__aligned_reads__BAM__peak_1883	131	.	6.99724	16.0026	13.1425	133
chr1	173258290	173260418	Bowtie2_on_data_728_and_data_727__aligned_reads__BAM__peak_1884	659	.	9.29146	70.177	65.9825	1232
chr1	173275566	173275854	Bowtie2_on_data_728_and_data_727__aligned_reads__BAM__peak_1885	65	.	2.85575	9.00708	6.51427	136
chr1	173286088	173286360	Bowtie2_on_data_728_and_data_727__aligned_reads__BAM__peak_1886	108	.	5.17315	13.6389	10.8914	169
chr1	173341097	173342167	Bowtie2_on_data_728_and_data_727__aligned_reads__BAM__peak_1887	252	.	5.47533	28.586	25.2277	260
chr1	173367683	173368039	Bowtie2_on_data_728_and_data_727__aligned_reads__BAM__peak_1888	56	.	3.61327	8.09861	5.66756	225
chr1	173400159	173401453	Bowtie2_on_data_728_and_data_727__aligned_reads__BAM__peak_1889	279	.	8.24205	31.4029	27.956	967
chr1	173431841	173434332	Bowtie2_on_data_728_and_data_727__aligned_reads__BAM__peak_1890	632	.	8.86959	67.401	63.2435	1879
chr1	173497054	173497302	Bowtie2_on_data_728_and_data_727__aligned_reads__BAM__peak_1891	167	.	7.04422	19.798	16.7704	133
chr1	173534854	173535255	Bowtie2_on_data_728_and_data_727__aligned_reads__BAM__peak_1892	242	.	9.12821	27.6137	24.291	211
chr1	173536975	173537663	Bowtie2_on_data_728_and_data_727__aligned_reads__BAM__peak_1893	328	.	9.04908	36.4549	32.8663	317
chr1	173538486	173538783	Bowtie2_on_data_728_and_data_727__aligned_reads__BAM__peak_1894	52	.	4.27235	7.70777	5.29539	200
chr1	173561665	173561928	Bowtie2_on_data_728_and_data_727__aligned_reads__BAM__peak_1895	86	.	4.638	11.2792	8.66047	126
chr1	173956740	173957657	Bowtie2_on_data_728_and_data_727__aligned_reads__BAM__peak_1896	185	.	4.54712	21.6277	18.5233	703
chr1	174012322	174013558	Bowtie2_on_data_728_and_data_727__aligned_reads__BAM__peak_1897	636	.	10.9262	67.7742	63.6114	488
chr1	174056559	174057098	Bowtie2_on_data_728_and_data_727__aligned_reads__BAM__peak_1898	93	.	3.79443	11.9702	9.3123	379
chr1	174063773	174064112	Bowtie2_on_data_728_and_data_727__aligned_reads__BAM__peak_1899	93	.	3.4843	11.9925	9.33288	129
chr1	174077871	174079634	Bowtie2_on_data_728_and_data_727__aligned_reads__BAM__peak_1900	145	.	3.79626	17.4814	14.5546	453
chr1	174135291	174137031	Bowtie2_on_data_728_and_data_727__aligned_reads__BAM__peak_1901	40	.	2.42175	6.41588	4.09844	1627
chr1	174144107	174144755	Bowtie2_on_data_728_and_data_727__aligned_reads__BAM__peak_1902	214	.	7.08816	24.6262	21.4051	493
chr1	174147293	174147589	Bowtie2_on_data_728_and_data_727__aligned_reads__BAM__peak_1903	136	.	4.31022	16.5073	13.6242	134
chr1	174159462	174159758	Bowtie2_on_data_728_and_data_727__aligned_reads__BAM__peak_1904	52	.	4.39495	7.64777	5.24716	193
chr1	174172417	174173192	Bowtie2_on_data_728_and_data_727__aligned_reads__BAM__peak_1905	1006	.	14.1003	105.166	100.641	344
chr1	174239851	174240578	Bowtie2_on_data_728_and_data_727__aligned_reads__BAM__peak_1906	226	.	5.00954	25.942	22.6735	477
chr1	174242112	174242717	Bowtie2_on_data_728_and_data_727__aligned_reads__BAM__peak_1907	70	.	3.27951	9.58692	7.05729	194
chr1	174287705	174287969	Bowtie2_on_data_728_and_data_727__aligned_reads__BAM__peak_1908	52	.	3.74608	7.67835	5.26793	133
chr1	174306153	174306905	Bowtie2_on_data_728_and_data_727__aligned_reads__BAM__peak_1909	275	.	5.01945	30.956	27.524	438
chr1	174339218	174339675	Bowtie2_on_data_728_and_data_727__aligned_reads__BAM__peak_1910	260	.	10.2474	29.4213	26.0373	198
chr1	174420371	174420788	Bowtie2_on_data_728_and_data_727__aligned_reads__BAM__peak_1911	111	.	4.27011	13.9436	11.1812	269
chr1	174429892	174431535	Bowtie2_on_data_728_and_data_727__aligned_reads__BAM__peak_1912	537	.	8.07053	57.7367	53.7206	1329
chr1	174431834	174433392	Bowtie2_on_data_728_and_data_727__aligned_reads__BAM__peak_1913	132	.	4.52072	16.0752	13.2108	339
chr1	174433806	174434052	Bowtie2_on_data_728_and_data_727__aligned_reads__BAM__peak_1914	136	.	4.93122	16.4914	13.609	120
chr1	174436911	174437464	Bowtie2_on_data_728_and_data_727__aligned_reads__BAM__peak_1915	218	.	4.83781	25.0729	21.8367	364
chr1	174455358	174455830	Bowtie2_on_data_728_and_data_727__aligned_reads__BAM__peak_1916	92	.	3.933	11.9229	9.26905	165
chr1	174458798	174459166	Bowtie2_on_data_728_and_data_727__aligned_reads__BAM__peak_1917	129	.	6.08097	15.8149	12.961	244
chr1	174493029	174493574	Bowtie2_on_data_728_and_data_727__aligned_reads__BAM__peak_1918	211	.	5.99891	24.3318	21.1256	261
chr1	174562736	174563549	Bowtie2_on_data_728_and_data_727__aligned_reads__BAM__peak_1919	182	.	4.85049	21.3663	18.2734	552
chr1	175328725	175329120	Bowtie2_on_data_728_and_data_727__aligned_reads__BAM__peak_1920	147	.	8.13988	17.6513	14.7142	202
chr1	175386549	175386967	Bowtie2_on_data_728_and_data_727__aligned_reads__BAM__peak_1921	104	.	6.4479	13.2181	10.4939	150
chr1	175645274	175645811	Bowtie2_on_data_728_and_data_727__aligned_reads__BAM__peak_1922	426	.	13.0205	46.5157	42.6929	344
chr1	175696592	175697866	Bowtie2_on_data_728_and_data_727__aligned_reads__BAM__peak_1923	668	.	13.1754	71.0442	66.8411	702
chr1	175783900	175784172	Bowtie2_on_data_728_and_data_727__aligned_reads__BAM__peak_1924	69	.	5.42659	9.47933	6.96191	139
chr1	175840980	175843861	Bowtie2_on_data_728_and_data_727__aligned_reads__BAM__peak_1925	470	.	10.291	50.9638	47.0558	2521
chr1	175961684	175962231	Bowtie2_on_data_728_and_data_727__aligned_reads__BAM__peak_1926	64	.	3.95618	8.98282	6.49135	369
chr1	176033923	176034217	Bowtie2_on_data_728_and_data_727__aligned_reads__BAM__peak_1927	69	.	5.42659	9.47933	6.96191	157
chr1	176396481	176396739	Bowtie2_on_data_728_and_data_727__aligned_reads__BAM__peak_1928	78	.	5.76575	10.4231	7.84452	51
chr1	176524943	176525486	Bowtie2_on_data_728_and_data_727__aligned_reads__BAM__peak_1929	59	.	4.08141	8.45029	5.99435	372
chr1	176547374	176548177	Bowtie2_on_data_728_and_data_727__aligned_reads__BAM__peak_1930	3345	.	71.5631	340.067	334.537	413
chr1	176551620	176552001	Bowtie2_on_data_728_and_data_727__aligned_reads__BAM__peak_1931	79	.	4.45961	10.5242	7.94218	159
chr1	176573270	176574077	Bowtie2_on_data_728_and_data_727__aligned_reads__BAM__peak_1932	657	.	15.3539	69.9421	65.7497	482
chr1	176584687	176585059	Bowtie2_on_data_728_and_data_727__aligned_reads__BAM__peak_1933	208	.	7.04093	24.0218	20.826	231
chr1	176632017	176632545	Bowtie2_on_data_728_and_data_727__aligned_reads__BAM__peak_1934	826	.	17.8805	87.0603	82.6894	253
chr1	176751789	176752114	Bowtie2_on_data_728_and_data_727__aligned_reads__BAM__peak_1935	60	.	5.08742	8.56145	6.09573	158
chr1	176774687	176775015	Bowtie2_on_data_728_and_data_727__aligned_reads__BAM__peak_1936	96	.	5.75751	12.3103	9.63357	149
chr1	176782237	176782599	Bowtie2_on_data_728_and_data_727__aligned_reads__BAM__peak_1937	52	.	4.74826	7.67112	5.26217	89
chr1	177555356	177556444	Bowtie2_on_data_728_and_data_727__aligned_reads__BAM__peak_1938	230	.	5.67974	26.3665	23.0844	305
chr1	177622314	177623202	Bowtie2_on_data_728_and_data_727__aligned_reads__BAM__peak_1939	233	.	5.08661	26.6846	23.394	377
chr1	177810526	177811186	Bowtie2_on_data_728_and_data_727__aligned_reads__BAM__peak_1940	209	.	6.32393	24.1513	20.9506	262
chr1	178642598	178642941	Bowtie2_on_data_728_and_data_727__aligned_reads__BAM__peak_1941	94	.	6.05522	12.0905	9.42248	127
chr1	178719380	178719780	Bowtie2_on_data_728_and_data_727__aligned_reads__BAM__peak_1942	106	.	6.78323	13.3965	10.6601	154
chr1	178730945	178731852	Bowtie2_on_data_728_and_data_727__aligned_reads__BAM__peak_1943	245	.	9.23272	27.8454	24.5132	270
chr1	178742017	178742316	Bowtie2_on_data_728_and_data_727__aligned_reads__BAM__peak_1944	37	.	3.8337	6.07915	3.78225	14
chr1	178743211	178745234	Bowtie2_on_data_728_and_data_727__aligned_reads__BAM__peak_1945	243	.	5.69851	27.6409	24.3172	775
chr1	178757527	178757924	Bowtie2_on_data_728_and_data_727__aligned_reads__BAM__peak_1946	64	.	3.72086	8.88971	6.40617	211
chr1	178762731	178763113	Bowtie2_on_data_728_and_data_727__aligned_reads__BAM__peak_1947	69	.	5.03801	9.47361	6.96166	41
chr1	178792354	178792627	Bowtie2_on_data_728_and_data_727__aligned_reads__BAM__peak_1948	76	.	5.08397	10.2464	7.68189	163
chr1	178807824	178808231	Bowtie2_on_data_728_and_data_727__aligned_reads__BAM__peak_1949	190	.	9.49652	22.1889	19.0617	235
chr1	178943872	178944280	Bowtie2_on_data_728_and_data_727__aligned_reads__BAM__peak_1950	146	.	5.14759	17.549	14.6183	165
chr1	178944534	178945534	Bowtie2_on_data_728_and_data_727__aligned_reads__BAM__peak_1951	107	.	3.98903	13.5023	10.7604	131
chr1	178971884	178972182	Bowtie2_on_data_728_and_data_727__aligned_reads__BAM__peak_1952	55	.	4.59432	8.0125	5.58383	190
chr1	178980906	178982120	Bowtie2_on_data_728_and_data_727__aligned_reads__BAM__peak_1953	1148	.	29.6706	119.461	114.834	592
chr1	179118893	179119213	Bowtie2_on_data_728_and_data_727__aligned_reads__BAM__peak_1954	122	.	6.96351	15.0366	12.2217	189
chr1	179178880	179179160	Bowtie2_on_data_728_and_data_727__aligned_reads__BAM__peak_1955	60	.	4.84418	8.46162	6.0044	90
chr1	179187334	179189308	Bowtie2_on_data_728_and_data_727__aligned_reads__BAM__peak_1956	324	.	6.75283	36.0758	32.4965	1447
chr1	179190949	179191508	Bowtie2_on_data_728_and_data_727__aligned_reads__BAM__peak_1957	149	.	6.6173	17.9039	14.9551	411
chr1	179282880	179283135	Bowtie2_on_data_728_and_data_727__aligned_reads__BAM__peak_1958	52	.	3.86457	7.69071	5.27867	177
chr1	179371705	179372313	Bowtie2_on_data_728_and_data_727__aligned_reads__BAM__peak_1959	140	.	4.00763	16.9261	14.0217	355
chr1	179372654	179373791	Bowtie2_on_data_728_and_data_727__aligned_reads__BAM__peak_1960	127	.	5.2091	15.5516	12.7104	638
chr1	179553509	179553793	Bowtie2_on_data_728_and_data_727__aligned_reads__BAM__peak_1961	38	.	2.79854	6.16652	3.86589	138
chr1	179632893	179633294	Bowtie2_on_data_728_and_data_727__aligned_reads__BAM__peak_1962	58	.	2.66857	8.29353	5.84897	93
chr1	179638819	179639592	Bowtie2_on_data_728_and_data_727__aligned_reads__BAM__peak_1963	264	.	6.56854	29.8719	26.4733	284
chr1	179641469	179641831	Bowtie2_on_data_728_and_data_727__aligned_reads__BAM__peak_1964	105	.	3.99953	13.2632	10.5366	170
chr1	179649300	179649622	Bowtie2_on_data_728_and_data_727__aligned_reads__BAM__peak_1965	58	.	4.59837	8.32765	5.87966	234
chr1	179725717	179726977	Bowtie2_on_data_728_and_data_727__aligned_reads__BAM__peak_1966	395	.	6.54965	43.2725	39.5164	762
chr1	179913273	179913823	Bowtie2_on_data_728_and_data_727__aligned_reads__BAM__peak_1967	174	.	5.16654	20.5223	17.4636	266
chr1	180076749	180076997	Bowtie2_on_data_728_and_data_727__aligned_reads__BAM__peak_1968	94	.	4.60051	12.1533	9.48299	114
chr1	180117725	180118625	Bowtie2_on_data_728_and_data_727__aligned_reads__BAM__peak_1969	136	.	4.10185	16.508	13.6248	167
chr1	180147343	180147858	Bowtie2_on_data_728_and_data_727__aligned_reads__BAM__peak_1970	141	.	7.80152	17.0418	14.1333	218
chr1	180148380	180148949	Bowtie2_on_data_728_and_data_727__aligned_reads__BAM__peak_1971	124	.	5.52992	15.2856	12.4585	355
chr1	180206323	180206689	Bowtie2_on_data_728_and_data_727__aligned_reads__BAM__peak_1972	69	.	3.38422	9.52331	6.99912	168
chr1	180247394	180249645	Bowtie2_on_data_728_and_data_727__aligned_reads__BAM__peak_1973	476	.	7.12413	51.5745	47.6567	1704
chr1	180249923	180250686	Bowtie2_on_data_728_and_data_727__aligned_reads__BAM__peak_1974	106	.	5.54999	13.4161	10.6765	500
chr1	180251182	180252317	Bowtie2_on_data_728_and_data_727__aligned_reads__BAM__peak_1975	277	.	8.56246	31.2125	27.7707	421
chr1	180257897	180258185	Bowtie2_on_data_728_and_data_727__aligned_reads__BAM__peak_1976	69	.	5.42659	9.47933	6.96191	191
chr1	180265963	180268356	Bowtie2_on_data_728_and_data_727__aligned_reads__BAM__peak_1977	285	.	5.62609	32.0599	28.594	1839
chr1	180298701	180299415	Bowtie2_on_data_728_and_data_727__aligned_reads__BAM__peak_1978	91	.	3.08654	11.8406	9.18983	567
chr1	180331022	180331346	Bowtie2_on_data_728_and_data_727__aligned_reads__BAM__peak_1979	134	.	5.36042	16.35	13.4738	153
chr1	180335409	180337246	Bowtie2_on_data_728_and_data_727__aligned_reads__BAM__peak_1980	593	.	10.798	63.4358	59.3334	361
chr1	180379351	180379729	Bowtie2_on_data_728_and_data_727__aligned_reads__BAM__peak_1981	89	.	4.2933	11.614	8.97082	130
chr1	180457354	180458132	Bowtie2_on_data_728_and_data_727__aligned_reads__BAM__peak_1982	147	.	4.86978	17.6653	14.727	327
chr1	180458595	180459844	Bowtie2_on_data_728_and_data_727__aligned_reads__BAM__peak_1983	281	.	6.55164	31.6035	28.1522	384
chr1	180460592	180461101	Bowtie2_on_data_728_and_data_727__aligned_reads__BAM__peak_1984	182	.	4.85049	21.3663	18.2734	199
chr1	180515607	180515955	Bowtie2_on_data_728_and_data_727__aligned_reads__BAM__peak_1985	39	.	2.76891	6.24193	3.93727	109
chr1	180688749	180689006	Bowtie2_on_data_728_and_data_727__aligned_reads__BAM__peak_1986	132	.	4.52072	16.0752	13.2108	110
chr1	180695761	180696278	Bowtie2_on_data_728_and_data_727__aligned_reads__BAM__peak_1987	157	.	8.46827	18.7416	15.76	196
chr1	180841099	180841529	Bowtie2_on_data_728_and_data_727__aligned_reads__BAM__peak_1988	76	.	3.89355	10.1691	7.60951	137
chr1	180927996	180928338	Bowtie2_on_data_728_and_data_727__aligned_reads__BAM__peak_1989	186	.	5.61571	21.7718	18.6623	175
chr1	180929967	180930553	Bowtie2_on_data_728_and_data_727__aligned_reads__BAM__peak_1990	322	.	6.22196	35.863	32.2865	244
chr1	180972030	180972481	Bowtie2_on_data_728_and_data_727__aligned_reads__BAM__peak_1991	543	.	8.29595	58.3682	54.3387	259
chr1	180982721	180982996	Bowtie2_on_data_728_and_data_727__aligned_reads__BAM__peak_1992	40	.	3.49835	6.38535	4.07122	170
chr1	180984143	180984758	Bowtie2_on_data_728_and_data_727__aligned_reads__BAM__peak_1993	103	.	5.24753	13.0942	10.3755	407
chr1	180988189	180989033	Bowtie2_on_data_728_and_data_727__aligned_reads__BAM__peak_1994	413	.	9.43605	45.1359	41.3416	355
chr1	180989978	180990625	Bowtie2_on_data_728_and_data_727__aligned_reads__BAM__peak_1995	150	.	5.98058	18.0509	15.096	438
chr1	181071315	181071652	Bowtie2_on_data_728_and_data_727__aligned_reads__BAM__peak_1996	128	.	4.33701	15.7005	12.8525	207
chr1	181072294	181072605	Bowtie2_on_data_728_and_data_727__aligned_reads__BAM__peak_1997	164	.	6.71622	19.4825	16.4675	178
chr1	181098190	181098509	Bowtie2_on_data_728_and_data_727__aligned_reads__BAM__peak_1998	88	.	5.7429	11.512	8.87397	226
chr1	181167408	181167733	Bowtie2_on_data_728_and_data_727__aligned_reads__BAM__peak_1999	53	.	4.46413	7.77502	5.35792	107
[truncated: 28,834 more rows]

## Sheet: POB Sp7
Chrom	Start	End	Name	Score	Strand	ThickStart	ThickEnd	ItemRGB	BlockCount
chr1	4815823	4816090	Bowtie2_on_POB_SP7_FLAG1__aligned_reads__BAM__peak_1	297	.	11.4785	33.7935	29.7279	159
chr1	4847858	4848066	Bowtie2_on_POB_SP7_FLAG1__aligned_reads__BAM__peak_2	87	.	5.8792	12.1563	8.71882	90
chr1	8113293	8113478	Bowtie2_on_POB_SP7_FLAG1__aligned_reads__BAM__peak_3	113	.	6.41253	14.8436	11.31	82
chr1	10266984	10267549	Bowtie2_on_POB_SP7_FLAG1__aligned_reads__BAM__peak_4	257	.	7.50305	29.7329	25.7639	217
chr1	12052869	12053244	Bowtie2_on_POB_SP7_FLAG1__aligned_reads__BAM__peak_5	252	.	8.83897	29.1732	25.2128	270
chr1	12232143	12232476	Bowtie2_on_POB_SP7_FLAG1__aligned_reads__BAM__peak_6	170	.	7.95154	20.8049	17.0682	150
chr1	12278391	12278591	Bowtie2_on_POB_SP7_FLAG1__aligned_reads__BAM__peak_7	77	.	5.17726	11.1367	7.78408	83
chr1	12447013	12447347	Bowtie2_on_POB_SP7_FLAG1__aligned_reads__BAM__peak_8	195	.	8.95879	23.3738	19.5562	203
chr1	13418005	13418267	Bowtie2_on_POB_SP7_FLAG1__aligned_reads__BAM__peak_9	182	.	7.40007	22.0646	18.2948	115
chr1	13579920	13580173	Bowtie2_on_POB_SP7_FLAG1__aligned_reads__BAM__peak_10	61	.	5.03932	9.47605	6.19148	162
chr1	13830425	13830764	Bowtie2_on_POB_SP7_FLAG1__aligned_reads__BAM__peak_11	114	.	6.71909	15.0166	11.4601	173
chr1	14000930	14001236	Bowtie2_on_POB_SP7_FLAG1__aligned_reads__BAM__peak_12	164	.	8.1189	20.1273	16.402	163
chr1	14111072	14111283	Bowtie2_on_POB_SP7_FLAG1__aligned_reads__BAM__peak_13	131	.	6.92553	16.7694	13.1635	70
chr1	14119740	14119984	Bowtie2_on_POB_SP7_FLAG1__aligned_reads__BAM__peak_14	48	.	4.13819	8.00983	4.82681	114
chr1	14297533	14297870	Bowtie2_on_POB_SP7_FLAG1__aligned_reads__BAM__peak_15	145	.	6.57784	18.2566	14.5917	217
chr1	14476060	14476280	Bowtie2_on_POB_SP7_FLAG1__aligned_reads__BAM__peak_16	87	.	5.8792	12.1563	8.71882	128
chr1	15709787	15710055	Bowtie2_on_POB_SP7_FLAG1__aligned_reads__BAM__peak_17	191	.	8.46454	22.9066	19.1099	156
chr1	15796002	15796201	Bowtie2_on_POB_SP7_FLAG1__aligned_reads__BAM__peak_18	46	.	4.47939	7.80298	4.63493	57
chr1	16247652	16247874	Bowtie2_on_POB_SP7_FLAG1__aligned_reads__BAM__peak_19	59	.	3.82509	9.17573	5.9273	72
chr1	16509580	16509880	Bowtie2_on_POB_SP7_FLAG1__aligned_reads__BAM__peak_20	61	.	5.03932	9.47605	6.19148	232
chr1	16646636	16647116	Bowtie2_on_POB_SP7_FLAG1__aligned_reads__BAM__peak_21	103	.	5.55005	13.7988	10.3125	310
chr1	17406992	17407353	Bowtie2_on_POB_SP7_FLAG1__aligned_reads__BAM__peak_22	164	.	6.98895	20.1356	16.4076	154
chr1	17417471	17417697	Bowtie2_on_POB_SP7_FLAG1__aligned_reads__BAM__peak_23	87	.	5.8792	12.1563	8.71882	86
chr1	20059802	20060313	Bowtie2_on_POB_SP7_FLAG1__aligned_reads__BAM__peak_24	371	.	12.5686	41.3697	37.1454	337
chr1	21049386	21049700	Bowtie2_on_POB_SP7_FLAG1__aligned_reads__BAM__peak_25	217	.	9.51871	25.6054	21.7294	186
chr1	21086960	21087560	Bowtie2_on_POB_SP7_FLAG1__aligned_reads__BAM__peak_26	763	.	21.2771	81.1982	76.3371	326
chr1	23963474	23963804	Bowtie2_on_POB_SP7_FLAG1__aligned_reads__BAM__peak_27	552	.	17.0777	59.7784	55.2387	160
chr1	24011775	24012005	Bowtie2_on_POB_SP7_FLAG1__aligned_reads__BAM__peak_28	96	.	6.15917	13.0909	9.61247	90
chr1	24109369	24109841	Bowtie2_on_POB_SP7_FLAG1__aligned_reads__BAM__peak_29	889	.	23.0175	93.9628	88.9351	174
chr1	24126865	24127475	Bowtie2_on_POB_SP7_FLAG1__aligned_reads__BAM__peak_30	321	.	12.0384	36.231	32.1142	257
chr1	24835355	24835622	Bowtie2_on_POB_SP7_FLAG1__aligned_reads__BAM__peak_31	70	.	5.31928	10.3478	7.00429	165
chr1	25285521	25285729	Bowtie2_on_POB_SP7_FLAG1__aligned_reads__BAM__peak_32	124	.	6.99905	16.0062	12.4133	123
chr1	25872074	25872376	Bowtie2_on_POB_SP7_FLAG1__aligned_reads__BAM__peak_33	54	.	4.75936	8.62733	5.40008	131
chr1	30657640	30657971	Bowtie2_on_POB_SP7_FLAG1__aligned_reads__BAM__peak_34	485	.	15.6779	52.9744	48.543	156
chr1	31005609	31005793	Bowtie2_on_POB_SP7_FLAG1__aligned_reads__BAM__peak_35	54	.	4.61702	8.67455	5.43601	108
chr1	31006882	31007395	Bowtie2_on_POB_SP7_FLAG1__aligned_reads__BAM__peak_36	170	.	7.93384	20.7682	17.0363	398
chr1	33382852	33383046	Bowtie2_on_POB_SP7_FLAG1__aligned_reads__BAM__peak_37	78	.	5.37454	11.1765	7.82248	82
chr1	33811585	33812072	Bowtie2_on_POB_SP7_FLAG1__aligned_reads__BAM__peak_38	552	.	17.0777	59.7784	55.2387	238
chr1	33871117	33871354	Bowtie2_on_POB_SP7_FLAG1__aligned_reads__BAM__peak_39	38	.	4.19943	7.00441	3.89953	151
chr1	34003859	34004049	Bowtie2_on_POB_SP7_FLAG1__aligned_reads__BAM__peak_40	86	.	5.64303	12.0833	8.67587	77
chr1	35806976	35807358	Bowtie2_on_POB_SP7_FLAG1__aligned_reads__BAM__peak_41	635	.	18.7575	68.175	63.5072	214
chr1	35971045	35971325	Bowtie2_on_POB_SP7_FLAG1__aligned_reads__BAM__peak_42	114	.	6.71909	15.0166	11.4601	140
chr1	36061475	36061705	Bowtie2_on_POB_SP7_FLAG1__aligned_reads__BAM__peak_43	103	.	5.55005	13.7988	10.3125	111
chr1	36364704	36364968	Bowtie2_on_POB_SP7_FLAG1__aligned_reads__BAM__peak_44	31	.	3.91947	6.23321	3.19775	136
chr1	36388942	36389146	Bowtie2_on_POB_SP7_FLAG1__aligned_reads__BAM__peak_45	90	.	5.63956	12.4589	9.01892	126
chr1	36418454	36418733	Bowtie2_on_POB_SP7_FLAG1__aligned_reads__BAM__peak_46	268	.	10.0531	30.8074	26.8115	139
chr1	36425957	36426216	Bowtie2_on_POB_SP7_FLAG1__aligned_reads__BAM__peak_47	184	.	8.67882	22.2778	18.4897	121
chr1	36456486	36456692	Bowtie2_on_POB_SP7_FLAG1__aligned_reads__BAM__peak_48	114	.	6.71909	15.0166	11.4601	101
chr1	36533809	36534039	Bowtie2_on_POB_SP7_FLAG1__aligned_reads__BAM__peak_49	87	.	5.8792	12.1563	8.71882	84
chr1	36614027	36614372	Bowtie2_on_POB_SP7_FLAG1__aligned_reads__BAM__peak_50	87	.	5.8792	12.1563	8.71882	211
chr1	36766501	36766678	Bowtie2_on_POB_SP7_FLAG1__aligned_reads__BAM__peak_51	33	.	3.84752	6.35688	3.30709	99
chr1	36917801	36917978	Bowtie2_on_POB_SP7_FLAG1__aligned_reads__BAM__peak_52	46	.	4.47939	7.80298	4.63493	97
chr1	36996293	36996869	Bowtie2_on_POB_SP7_FLAG1__aligned_reads__BAM__peak_53	61	.	5.03932	9.47605	6.19148	138
chr1	37179603	37179842	Bowtie2_on_POB_SP7_FLAG1__aligned_reads__BAM__peak_54	87	.	5.8792	12.1563	8.71882	92
chr1	37389994	37390234	Bowtie2_on_POB_SP7_FLAG1__aligned_reads__BAM__peak_55	46	.	4.47939	7.80298	4.63493	115
chr1	37486966	37487386	Bowtie2_on_POB_SP7_FLAG1__aligned_reads__BAM__peak_56	70	.	5.31928	10.3478	7.00429	133
chr1	37678513	37678797	Bowtie2_on_POB_SP7_FLAG1__aligned_reads__BAM__peak_57	239	.	10.0786	27.887	23.9568	173
chr1	37947026	37947470	Bowtie2_on_POB_SP7_FLAG1__aligned_reads__BAM__peak_58	255	.	10.0036	29.5104	25.5424	276
chr1	38053859	38054057	Bowtie2_on_POB_SP7_FLAG1__aligned_reads__BAM__peak_59	78	.	5.59924	11.2416	7.85153	71
chr1	39355524	39355775	Bowtie2_on_POB_SP7_FLAG1__aligned_reads__BAM__peak_60	54	.	3.94442	8.68112	5.44121	61
chr1	39368786	39369569	Bowtie2_on_POB_SP7_FLAG1__aligned_reads__BAM__peak_61	552	.	17.0777	59.7784	55.2387	231
chr1	39370370	39370775	Bowtie2_on_POB_SP7_FLAG1__aligned_reads__BAM__peak_62	498	.	15.9578	54.3204	49.8672	215
chr1	39375499	39375764	Bowtie2_on_POB_SP7_FLAG1__aligned_reads__BAM__peak_63	78	.	5.59924	11.2416	7.85153	117
chr1	39379039	39379354	Bowtie2_on_POB_SP7_FLAG1__aligned_reads__BAM__peak_64	285	.	11.1985	32.5903	28.5497	162
chr1	39422385	39422886	Bowtie2_on_POB_SP7_FLAG1__aligned_reads__BAM__peak_65	174	.	8.39886	21.1954	17.4371	182
chr1	39592106	39592373	Bowtie2_on_POB_SP7_FLAG1__aligned_reads__BAM__peak_66	61	.	5.03932	9.47605	6.19148	120
chr1	39613472	39613714	Bowtie2_on_POB_SP7_FLAG1__aligned_reads__BAM__peak_67	114	.	6.71909	15.0166	11.4601	132
chr1	39892684	39892897	Bowtie2_on_POB_SP7_FLAG1__aligned_reads__BAM__peak_68	70	.	5.31928	10.3478	7.00429	114
chr1	39994774	39994996	Bowtie2_on_POB_SP7_FLAG1__aligned_reads__BAM__peak_69	133	.	7.27901	17.0126	13.386	119
chr1	40328027	40328208	Bowtie2_on_POB_SP7_FLAG1__aligned_reads__BAM__peak_70	70	.	5.31928	10.3478	7.00429	108
chr1	40409837	40410083	Bowtie2_on_POB_SP7_FLAG1__aligned_reads__BAM__peak_71	70	.	5.31928	10.3478	7.00429	79
chr1	40607320	40607656	Bowtie2_on_POB_SP7_FLAG1__aligned_reads__BAM__peak_72	206	.	9.23875	24.4831	20.6359	170
chr1	40643252	40643802	Bowtie2_on_POB_SP7_FLAG1__aligned_reads__BAM__peak_73	114	.	6.71909	15.0166	11.4601	99
chr1	40647317	40647906	Bowtie2_on_POB_SP7_FLAG1__aligned_reads__BAM__peak_74	160	.	7.69504	19.7743	16.0695	345
chr1	40734823	40735065	Bowtie2_on_POB_SP7_FLAG1__aligned_reads__BAM__peak_75	153	.	7.83894	19.0737	15.3796	112
chr1	40737540	40737877	Bowtie2_on_POB_SP7_FLAG1__aligned_reads__BAM__peak_76	371	.	12.5686	41.3697	37.1454	120
chr1	40793093	40793548	Bowtie2_on_POB_SP7_FLAG1__aligned_reads__BAM__peak_77	867	.	22.01	91.7719	86.7673	250
chr1	40914137	40914764	Bowtie2_on_POB_SP7_FLAG1__aligned_reads__BAM__peak_78	575	.	16.6726	62.1133	57.5443	154
chr1	42226233	42226951	Bowtie2_on_POB_SP7_FLAG1__aligned_reads__BAM__peak_79	420	.	14.2781	46.3625	42.046	312
chr1	42452668	42452938	Bowtie2_on_POB_SP7_FLAG1__aligned_reads__BAM__peak_80	96	.	6.15917	13.0909	9.61247	141
chr1	43211566	43211758	Bowtie2_on_POB_SP7_FLAG1__aligned_reads__BAM__peak_81	78	.	5.59924	11.2416	7.85153	89
chr1	43991119	43991418	Bowtie2_on_POB_SP7_FLAG1__aligned_reads__BAM__peak_82	25	.	3.28892	5.49496	2.53677	24
chr1	44646386	44646605	Bowtie2_on_POB_SP7_FLAG1__aligned_reads__BAM__peak_83	124	.	6.99905	16.0062	12.4133	113
chr1	44834999	44835487	Bowtie2_on_POB_SP7_FLAG1__aligned_reads__BAM__peak_84	611	.	15.2112	65.7275	61.1001	291
chr1	44863280	44863732	Bowtie2_on_POB_SP7_FLAG1__aligned_reads__BAM__peak_85	117	.	4.76593	15.2752	11.7175	288
chr1	44866863	44867644	Bowtie2_on_POB_SP7_FLAG1__aligned_reads__BAM__peak_86	173	.	7.19451	21.094	17.354	389
chr1	44920441	44920618	Bowtie2_on_POB_SP7_FLAG1__aligned_reads__BAM__peak_87	78	.	5.59924	11.2416	7.85153	107
chr1	45216712	45217137	Bowtie2_on_POB_SP7_FLAG1__aligned_reads__BAM__peak_88	161	.	6.34537	19.8685	16.1625	262
chr1	45377251	45377700	Bowtie2_on_POB_SP7_FLAG1__aligned_reads__BAM__peak_89	180	.	8.20804	21.8491	18.0821	147
chr1	45518379	45519309	Bowtie2_on_POB_SP7_FLAG1__aligned_reads__BAM__peak_90	1137	.	26.6168	119.06	113.726	480
chr1	45537990	45538204	Bowtie2_on_POB_SP7_FLAG1__aligned_reads__BAM__peak_91	70	.	5.31928	10.3478	7.00429	168
chr1	45557440	45557620	Bowtie2_on_POB_SP7_FLAG1__aligned_reads__BAM__peak_92	78	.	5.59924	11.2416	7.85153	132
chr1	45588226	45588649	Bowtie2_on_POB_SP7_FLAG1__aligned_reads__BAM__peak_93	562	.	16.4161	60.7623	56.2148	222
chr1	45622604	45622790	Bowtie2_on_POB_SP7_FLAG1__aligned_reads__BAM__peak_94	54	.	4.75936	8.62733	5.40008	94
chr1	45657227	45657644	Bowtie2_on_POB_SP7_FLAG1__aligned_reads__BAM__peak_95	46	.	4.47939	7.80298	4.63493	53
chr1	45659723	45660022	Bowtie2_on_POB_SP7_FLAG1__aligned_reads__BAM__peak_96	79	.	4.93338	11.3077	7.91382	170
chr1	45729573	45729861	Bowtie2_on_POB_SP7_FLAG1__aligned_reads__BAM__peak_97	39	.	4.10402	7.10421	3.98649	113
chr1	45852257	45852482	Bowtie2_on_POB_SP7_FLAG1__aligned_reads__BAM__peak_98	54	.	4.61702	8.67455	5.43601	103
chr1	45894610	45894997	Bowtie2_on_POB_SP7_FLAG1__aligned_reads__BAM__peak_99	74	.	4.45891	10.8338	7.48195	165
chr1	46004483	46004856	Bowtie2_on_POB_SP7_FLAG1__aligned_reads__BAM__peak_100	164	.	8.1189	20.1273	16.402	151
chr1	46132828	46133009	Bowtie2_on_POB_SP7_FLAG1__aligned_reads__BAM__peak_101	86	.	3.09856	12.1041	8.6966	132
chr1	46916242	46916513	Bowtie2_on_POB_SP7_FLAG1__aligned_reads__BAM__peak_102	239	.	10.0786	27.887	23.9568	158
chr1	46922838	46923076	Bowtie2_on_POB_SP7_FLAG1__aligned_reads__BAM__peak_103	78	.	5.38653	11.2003	7.83892	69
chr1	46948799	46948976	Bowtie2_on_POB_SP7_FLAG1__aligned_reads__BAM__peak_104	54	.	4.75936	8.62733	5.40008	108
chr1	51508016	51508412	Bowtie2_on_POB_SP7_FLAG1__aligned_reads__BAM__peak_105	78	.	5.59924	11.2416	7.85153	223
chr1	51534931	51535253	Bowtie2_on_POB_SP7_FLAG1__aligned_reads__BAM__peak_106	133	.	7.27901	17.0126	13.386	170
chr1	51865430	51865811	Bowtie2_on_POB_SP7_FLAG1__aligned_reads__BAM__peak_107	96	.	6.15917	13.0909	9.61247	189
chr1	51893439	51893617	Bowtie2_on_POB_SP7_FLAG1__aligned_reads__BAM__peak_108	39	.	4.10402	7.10421	3.98649	105
chr1	51894193	51895057	Bowtie2_on_POB_SP7_FLAG1__aligned_reads__BAM__peak_109	164	.	6.98895	20.1356	16.4076	124
chr1	51928261	51928515	Bowtie2_on_POB_SP7_FLAG1__aligned_reads__BAM__peak_110	114	.	6.71909	15.0166	11.4601	94
chr1	51970530	51970750	Bowtie2_on_POB_SP7_FLAG1__aligned_reads__BAM__peak_111	39	.	4.10402	7.10421	3.98649	164
chr1	52004327	52004835	Bowtie2_on_POB_SP7_FLAG1__aligned_reads__BAM__peak_112	103	.	5.55005	13.7988	10.3125	384
chr1	52170617	52170936	Bowtie2_on_POB_SP7_FLAG1__aligned_reads__BAM__peak_113	128	.	5.65938	16.3972	12.8014	194
chr1	52176098	52176276	Bowtie2_on_POB_SP7_FLAG1__aligned_reads__BAM__peak_114	61	.	5.03932	9.47605	6.19148	69
chr1	53797766	53798008	Bowtie2_on_POB_SP7_FLAG1__aligned_reads__BAM__peak_115	85	.	4.41356	11.9555	8.55722	66
chr1	53839294	53839626	Bowtie2_on_POB_SP7_FLAG1__aligned_reads__BAM__peak_116	46	.	4.47939	7.80298	4.63493	26
chr1	53862651	53862978	Bowtie2_on_POB_SP7_FLAG1__aligned_reads__BAM__peak_117	145	.	6.57784	18.2566	14.5917	122
chr1	54307255	54307501	Bowtie2_on_POB_SP7_FLAG1__aligned_reads__BAM__peak_118	103	.	5.55005	13.7988	10.3125	126
chr1	54824130	54824436	Bowtie2_on_POB_SP7_FLAG1__aligned_reads__BAM__peak_119	173	.	7.19451	21.094	17.354	185
chr1	54859380	54859594	Bowtie2_on_POB_SP7_FLAG1__aligned_reads__BAM__peak_120	103	.	5.55005	13.7988	10.3125	119
chr1	54907736	54908012	Bowtie2_on_POB_SP7_FLAG1__aligned_reads__BAM__peak_121	133	.	7.27901	17.0126	13.386	117
chr1	54963226	54963667	Bowtie2_on_POB_SP7_FLAG1__aligned_reads__BAM__peak_122	705	.	20.1573	75.3499	70.5749	170
chr1	55083748	55084380	Bowtie2_on_POB_SP7_FLAG1__aligned_reads__BAM__peak_123	105	.	6.43913	14.0446	10.5256	404
chr1	55109657	55109892	Bowtie2_on_POB_SP7_FLAG1__aligned_reads__BAM__peak_124	78	.	5.59924	11.2416	7.85153	139
chr1	55126917	55127140	Bowtie2_on_POB_SP7_FLAG1__aligned_reads__BAM__peak_125	95	.	5.89953	12.9854	9.53216	110
chr1	55860936	55861218	Bowtie2_on_POB_SP7_FLAG1__aligned_reads__BAM__peak_126	153	.	7.83894	19.0737	15.3796	121
chr1	55935331	55935762	Bowtie2_on_POB_SP7_FLAG1__aligned_reads__BAM__peak_127	160	.	7.69504	19.7743	16.0695	276
chr1	56029134	56029379	Bowtie2_on_POB_SP7_FLAG1__aligned_reads__BAM__peak_128	50	.	4.11115	8.23464	5.04734	109
chr1	56121574	56122039	Bowtie2_on_POB_SP7_FLAG1__aligned_reads__BAM__peak_129	370	.	11.1001	41.3052	37.0866	213
chr1	56133548	56134554	Bowtie2_on_POB_SP7_FLAG1__aligned_reads__BAM__peak_130	124	.	6.99905	16.0062	12.4133	305
chr1	56220449	56220664	Bowtie2_on_POB_SP7_FLAG1__aligned_reads__BAM__peak_131	87	.	5.8792	12.1563	8.71882	130
chr1	56410023	56410570	Bowtie2_on_POB_SP7_FLAG1__aligned_reads__BAM__peak_132	407	.	13.9981	45.0648	40.7723	257
chr1	56425074	56425351	Bowtie2_on_POB_SP7_FLAG1__aligned_reads__BAM__peak_133	195	.	8.95879	23.3738	19.5562	145
chr1	56702236	56702479	Bowtie2_on_POB_SP7_FLAG1__aligned_reads__BAM__peak_134	78	.	5.59924	11.2416	7.85153	70
chr1	56800735	56800985	Bowtie2_on_POB_SP7_FLAG1__aligned_reads__BAM__peak_135	65	.	4.90397	9.88845	6.58881	94
chr1	56868940	56869179	Bowtie2_on_POB_SP7_FLAG1__aligned_reads__BAM__peak_136	37	.	3.70003	6.81906	3.75858	79
chr1	57021473	57022060	Bowtie2_on_POB_SP7_FLAG1__aligned_reads__BAM__peak_137	395	.	13.7181	43.7756	39.5088	257
chr1	57028460	57028773	Bowtie2_on_POB_SP7_FLAG1__aligned_reads__BAM__peak_138	206	.	9.23875	24.4831	20.6359	158
chr1	57032708	57032967	Bowtie2_on_POB_SP7_FLAG1__aligned_reads__BAM__peak_139	143	.	7.55898	18.0353	14.3752	131
chr1	57141138	57141391	Bowtie2_on_POB_SP7_FLAG1__aligned_reads__BAM__peak_140	122	.	6.66903	15.7984	12.2275	137
chr1	57155678	57156091	Bowtie2_on_POB_SP7_FLAG1__aligned_reads__BAM__peak_141	262	.	10.6386	30.2162	26.2312	204
chr1	57164421	57164737	Bowtie2_on_POB_SP7_FLAG1__aligned_reads__BAM__peak_142	81	.	4.6304	11.5844	8.18785	100
chr1	57225630	57226018	Bowtie2_on_POB_SP7_FLAG1__aligned_reads__BAM__peak_143	273	.	10.9185	31.3977	27.383	176
chr1	57231068	57231380	Bowtie2_on_POB_SP7_FLAG1__aligned_reads__BAM__peak_144	113	.	6.41253	14.8436	11.31	227
chr1	57245649	57245959	Bowtie2_on_POB_SP7_FLAG1__aligned_reads__BAM__peak_145	160	.	7.69504	19.7743	16.0695	157
chr1	57268062	57268477	Bowtie2_on_POB_SP7_FLAG1__aligned_reads__BAM__peak_146	114	.	6.71909	15.0166	11.4601	265
chr1	57268648	57269204	Bowtie2_on_POB_SP7_FLAG1__aligned_reads__BAM__peak_147	359	.	12.3121	40.1412	35.9434	190
chr1	57342854	57343083	Bowtie2_on_POB_SP7_FLAG1__aligned_reads__BAM__peak_148	105	.	6.43913	14.0446	10.5256	119
chr1	57345935	57346266	Bowtie2_on_POB_SP7_FLAG1__aligned_reads__BAM__peak_149	62	.	4.87352	9.4949	6.20114	216
chr1	57361895	57362219	Bowtie2_on_POB_SP7_FLAG1__aligned_reads__BAM__peak_150	78	.	5.59924	11.2416	7.85153	207
chr1	57401513	57402120	Bowtie2_on_POB_SP7_FLAG1__aligned_reads__BAM__peak_151	174	.	8.39886	21.1954	17.4371	484
chr1	57463317	57463708	Bowtie2_on_POB_SP7_FLAG1__aligned_reads__BAM__peak_152	95	.	5.34449	12.9521	9.50661	218
chr1	57877390	57877643	Bowtie2_on_POB_SP7_FLAG1__aligned_reads__BAM__peak_153	104	.	6.15603	13.9057	10.4117	116
chr1	58480430	58480713	Bowtie2_on_POB_SP7_FLAG1__aligned_reads__BAM__peak_154	105	.	6.43913	14.0446	10.5256	114
chr1	58502162	58502492	Bowtie2_on_POB_SP7_FLAG1__aligned_reads__BAM__peak_155	114	.	6.71909	15.0166	11.4601	161
chr1	58643171	58643458	Bowtie2_on_POB_SP7_FLAG1__aligned_reads__BAM__peak_156	114	.	6.71909	15.0166	11.4601	136
chr1	58660459	58660756	Bowtie2_on_POB_SP7_FLAG1__aligned_reads__BAM__peak_157	143	.	7.55898	18.0353	14.3752	121
chr1	58768884	58769108	Bowtie2_on_POB_SP7_FLAG1__aligned_reads__BAM__peak_158	112	.	6.39826	14.8147	11.2872	80
chr1	59030023	59030312	Bowtie2_on_POB_SP7_FLAG1__aligned_reads__BAM__peak_159	78	.	5.59924	11.2416	7.85153	135
chr1	59500607	59500867	Bowtie2_on_POB_SP7_FLAG1__aligned_reads__BAM__peak_160	111	.	5.75561	14.6612	11.1357	131
chr1	59538971	59539327	Bowtie2_on_POB_SP7_FLAG1__aligned_reads__BAM__peak_161	70	.	5.31928	10.3478	7.00429	218
chr1	59741734	59742163	Bowtie2_on_POB_SP7_FLAG1__aligned_reads__BAM__peak_162	228	.	9.79867	26.7401	22.8368	229
chr1	60453227	60453526	Bowtie2_on_POB_SP7_FLAG1__aligned_reads__BAM__peak_163	141	.	7.18204	17.7561	14.1162	159
chr1	60465965	60466303	Bowtie2_on_POB_SP7_FLAG1__aligned_reads__BAM__peak_164	50	.	4.54996	8.23676	5.0477	27
chr1	60473637	60473961	Bowtie2_on_POB_SP7_FLAG1__aligned_reads__BAM__peak_165	70	.	5.31928	10.3478	7.00429	123
chr1	60503848	60504115	Bowtie2_on_POB_SP7_FLAG1__aligned_reads__BAM__peak_166	86	.	5.63047	12.0583	8.65807	146
chr1	60593519	60593722	Bowtie2_on_POB_SP7_FLAG1__aligned_reads__BAM__peak_167	70	.	5.31928	10.3478	7.00429	78
chr1	60661444	60662013	Bowtie2_on_POB_SP7_FLAG1__aligned_reads__BAM__peak_168	777	.	21.5571	82.6746	77.7933	220
chr1	60725133	60725322	Bowtie2_on_POB_SP7_FLAG1__aligned_reads__BAM__peak_169	78	.	5.59924	11.2416	7.85153	61
chr1	60754920	60755311	Bowtie2_on_POB_SP7_FLAG1__aligned_reads__BAM__peak_170	395	.	13.0816	43.8529	39.5796	231
chr1	60772406	60772860	Bowtie2_on_POB_SP7_FLAG1__aligned_reads__BAM__peak_171	128	.	6.16672	16.4307	12.8321	107
chr1	60775254	60775649	Bowtie2_on_POB_SP7_FLAG1__aligned_reads__BAM__peak_172	143	.	7.55898	18.0353	14.3752	165
chr1	60880110	60880615	Bowtie2_on_POB_SP7_FLAG1__aligned_reads__BAM__peak_173	888	.	19.528	93.8974	88.8702	276
chr1	60881158	60881675	Bowtie2_on_POB_SP7_FLAG1__aligned_reads__BAM__peak_174	323	.	9.26081	36.4834	32.3641	283
chr1	60933516	60934005	Bowtie2_on_POB_SP7_FLAG1__aligned_reads__BAM__peak_175	445	.	14.1076	48.919	44.5665	255
chr1	61198081	61198305	Bowtie2_on_POB_SP7_FLAG1__aligned_reads__BAM__peak_176	86	.	5.64303	12.0833	8.67587	129
chr1	61444404	61444802	Bowtie2_on_POB_SP7_FLAG1__aligned_reads__BAM__peak_177	254	.	9.98129	29.4633	25.4998	166
chr1	62243770	62244271	Bowtie2_on_POB_SP7_FLAG1__aligned_reads__BAM__peak_178	405	.	11.7168	44.7899	40.5132	245
chr1	62290662	62290885	Bowtie2_on_POB_SP7_FLAG1__aligned_reads__BAM__peak_179	78	.	5.38653	11.2003	7.83892	98
chr1	62295113	62295450	Bowtie2_on_POB_SP7_FLAG1__aligned_reads__BAM__peak_180	262	.	10.6386	30.2162	26.2312	169
chr1	62439943	62440234	Bowtie2_on_POB_SP7_FLAG1__aligned_reads__BAM__peak_181	48	.	3.77292	7.99881	4.81598	99
chr1	62447810	62448030	Bowtie2_on_POB_SP7_FLAG1__aligned_reads__BAM__peak_182	54	.	4.60675	8.65468	5.42559	61
chr1	62463187	62463839	Bowtie2_on_POB_SP7_FLAG1__aligned_reads__BAM__peak_183	538	.	16.7977	58.4031	53.8836	413
chr1	62469704	62469965	Bowtie2_on_POB_SP7_FLAG1__aligned_reads__BAM__peak_184	61	.	5.03932	9.47605	6.19148	93
chr1	62597090	62597267	Bowtie2_on_POB_SP7_FLAG1__aligned_reads__BAM__peak_185	59	.	3.82509	9.17573	5.9273	148
chr1	62598860	62599037	Bowtie2_on_POB_SP7_FLAG1__aligned_reads__BAM__peak_186	31	.	3.49448	6.14498	3.15936	73
chr1	62653752	62654290	Bowtie2_on_POB_SP7_FLAG1__aligned_reads__BAM__peak_187	160	.	7.23922	19.7679	16.0683	144
chr1	62673550	62673829	Bowtie2_on_POB_SP7_FLAG1__aligned_reads__BAM__peak_188	195	.	8.95879	23.3738	19.5562	121
chr1	62685943	62686389	Bowtie2_on_POB_SP7_FLAG1__aligned_reads__BAM__peak_189	87	.	5.8792	12.1563	8.71882	283
chr1	62749843	62750094	Bowtie2_on_POB_SP7_FLAG1__aligned_reads__BAM__peak_190	31	.	3.49448	6.14498	3.15936	101
chr1	62798839	62799038	Bowtie2_on_POB_SP7_FLAG1__aligned_reads__BAM__peak_191	54	.	4.61702	8.67455	5.43601	81
chr1	63160265	63160459	Bowtie2_on_POB_SP7_FLAG1__aligned_reads__BAM__peak_192	46	.	4.47939	7.80298	4.63493	140
chr1	63160745	63160979	Bowtie2_on_POB_SP7_FLAG1__aligned_reads__BAM__peak_193	191	.	8.46454	22.9066	19.1099	121
chr1	63223213	63223874	Bowtie2_on_POB_SP7_FLAG1__aligned_reads__BAM__peak_194	206	.	9.23875	24.4831	20.6359	373
chr1	63743122	63743596	Bowtie2_on_POB_SP7_FLAG1__aligned_reads__BAM__peak_195	243	.	7.88883	28.3259	24.3912	255
chr1	63752109	63752528	Bowtie2_on_POB_SP7_FLAG1__aligned_reads__BAM__peak_196	433	.	13.8511	47.6404	43.3102	190
chr1	64035163	64035356	Bowtie2_on_POB_SP7_FLAG1__aligned_reads__BAM__peak_197	114	.	6.71909	15.0166	11.4601	115
chr1	64167729	64167982	Bowtie2_on_POB_SP7_FLAG1__aligned_reads__BAM__peak_198	54	.	4.75936	8.62733	5.40008	163
chr1	64168416	64168784	Bowtie2_on_POB_SP7_FLAG1__aligned_reads__BAM__peak_199	87	.	5.8792	12.1563	8.71882	111
chr1	64351961	64352140	Bowtie2_on_POB_SP7_FLAG1__aligned_reads__BAM__peak_200	25	.	3.28892	5.49496	2.53677	95
chr1	64368862	64369342	Bowtie2_on_POB_SP7_FLAG1__aligned_reads__BAM__peak_201	911	.	24.0767	96.2062	91.145	204
chr1	64579310	64579586	Bowtie2_on_POB_SP7_FLAG1__aligned_reads__BAM__peak_202	46	.	4.36052	7.87723	4.69699	35
chr1	64751593	64751805	Bowtie2_on_POB_SP7_FLAG1__aligned_reads__BAM__peak_203	89	.	4.95733	12.3971	8.95796	88
chr1	64782483	64782660	Bowtie2_on_POB_SP7_FLAG1__aligned_reads__BAM__peak_204	54	.	4.75936	8.62733	5.40008	81
chr1	64866660	64866896	Bowtie2_on_POB_SP7_FLAG1__aligned_reads__BAM__peak_205	70	.	5.13003	10.3371	7.00429	102
chr1	64887439	64887864	Bowtie2_on_POB_SP7_FLAG1__aligned_reads__BAM__peak_206	579	.	17.6376	62.5502	57.9689	243
chr1	64890265	64890655	Bowtie2_on_POB_SP7_FLAG1__aligned_reads__BAM__peak_207	300	.	11.0296	34.1362	30.0643	216
chr1	64891083	64891825	Bowtie2_on_POB_SP7_FLAG1__aligned_reads__BAM__peak_208	309	.	11.7584	35.0071	30.9163	143
chr1	64897297	64897637	Bowtie2_on_POB_SP7_FLAG1__aligned_reads__BAM__peak_209	266	.	10.26	30.6511	26.6561	169
chr1	64898846	64899313	Bowtie2_on_POB_SP7_FLAG1__aligned_reads__BAM__peak_210	262	.	10.6386	30.2162	26.2312	293
chr1	65224921	65225117	Bowtie2_on_POB_SP7_FLAG1__aligned_reads__BAM__peak_211	54	.	4.60675	8.65468	5.42559	89
chr1	65245295	65245930	Bowtie2_on_POB_SP7_FLAG1__aligned_reads__BAM__peak_212	508	.	15.3558	55.3521	50.895	272
chr1	65284434	65284718	Bowtie2_on_POB_SP7_FLAG1__aligned_reads__BAM__peak_213	87	.	5.8792	12.1563	8.71882	148
chr1	65498362	65498574	Bowtie2_on_POB_SP7_FLAG1__aligned_reads__BAM__peak_214	105	.	6.43913	14.0446	10.5256	121
chr1	66847518	66847712	Bowtie2_on_POB_SP7_FLAG1__aligned_reads__BAM__peak_215	61	.	5.03932	9.47605	6.19148	65
chr1	69403940	69404127	Bowtie2_on_POB_SP7_FLAG1__aligned_reads__BAM__peak_216	124	.	6.99905	16.0062	12.4133	89
chr1	69996742	69997280	Bowtie2_on_POB_SP7_FLAG1__aligned_reads__BAM__peak_217	821	.	22.397	87.1372	82.1927	283
chr1	70229158	70229347	Bowtie2_on_POB_SP7_FLAG1__aligned_reads__BAM__peak_218	133	.	7.27901	17.0126	13.386	114
chr1	71694662	71694947	Bowtie2_on_POB_SP7_FLAG1__aligned_reads__BAM__peak_219	150	.	7.43854	18.7579	15.0849	159
chr1	71697859	71698053	Bowtie2_on_POB_SP7_FLAG1__aligned_reads__BAM__peak_220	31	.	3.49448	6.14498	3.15936	110
chr1	71699610	71699851	Bowtie2_on_POB_SP7_FLAG1__aligned_reads__BAM__peak_221	38	.	4.19943	7.00441	3.89953	20
chr1	71726943	71727390	Bowtie2_on_POB_SP7_FLAG1__aligned_reads__BAM__peak_222	552	.	17.0777	59.7784	55.2387	254
chr1	71803974	71804159	Bowtie2_on_POB_SP7_FLAG1__aligned_reads__BAM__peak_223	61	.	5.03932	9.47605	6.19148	45
chr1	71844154	71844386	Bowtie2_on_POB_SP7_FLAG1__aligned_reads__BAM__peak_224	105	.	6.43913	14.0446	10.5256	113
chr1	71866653	71866839	Bowtie2_on_POB_SP7_FLAG1__aligned_reads__BAM__peak_225	87	.	5.8792	12.1563	8.71882	106
chr1	71948646	71948916	Bowtie2_on_POB_SP7_FLAG1__aligned_reads__BAM__peak_226	104	.	6.15603	13.9057	10.4117	111
chr1	71961149	71961326	Bowtie2_on_POB_SP7_FLAG1__aligned_reads__BAM__peak_227	78	.	5.59924	11.2416	7.85153	99
chr1	72025674	72026086	Bowtie2_on_POB_SP7_FLAG1__aligned_reads__BAM__peak_228	535	.	15.9031	58.0805	53.5763	202
chr1	72027096	72027452	Bowtie2_on_POB_SP7_FLAG1__aligned_reads__BAM__peak_229	217	.	9.51871	25.6054	21.7294	232
chr1	72042059	72042306	Bowtie2_on_POB_SP7_FLAG1__aligned_reads__BAM__peak_230	239	.	10.0786	27.887	23.9568	135
chr1	72049106	72049401	Bowtie2_on_POB_SP7_FLAG1__aligned_reads__BAM__peak_231	370	.	13.1582	41.2237	37.0076	137
chr1	72259707	72260061	Bowtie2_on_POB_SP7_FLAG1__aligned_reads__BAM__peak_232	170	.	7.93384	20.7682	17.0363	223
chr1	72290541	72291072	Bowtie2_on_POB_SP7_FLAG1__aligned_reads__BAM__peak_233	43	.	4.28232	7.43901	4.3162	97
chr1	72915389	72915670	Bowtie2_on_POB_SP7_FLAG1__aligned_reads__BAM__peak_234	70	.	5.31928	10.3478	7.00429	129
chr1	73298506	73298968	Bowtie2_on_POB_SP7_FLAG1__aligned_reads__BAM__peak_235	485	.	15.6779	52.9744	48.543	188
chr1	73299255	73299536	Bowtie2_on_POB_SP7_FLAG1__aligned_reads__BAM__peak_236	78	.	5.59924	11.2416	7.85153	151
chr1	73658627	73659070	Bowtie2_on_POB_SP7_FLAG1__aligned_reads__BAM__peak_237	525	.	16.5178	57.0348	52.5364	176
chr1	73875826	73876133	Bowtie2_on_POB_SP7_FLAG1__aligned_reads__BAM__peak_238	87	.	5.13894	12.1215	8.71074	176
chr1	73877354	73877689	Bowtie2_on_POB_SP7_FLAG1__aligned_reads__BAM__peak_239	345	.	12.5983	38.7083	34.5404	160
chr1	73889099	73889488	Bowtie2_on_POB_SP7_FLAG1__aligned_reads__BAM__peak_240	285	.	11.1985	32.5903	28.5497	147
chr1	73903251	73903478	Bowtie2_on_POB_SP7_FLAG1__aligned_reads__BAM__peak_241	160	.	7.69504	19.7743	16.0695	98
chr1	74088373	74088593	Bowtie2_on_POB_SP7_FLAG1__aligned_reads__BAM__peak_242	114	.	6.71909	15.0166	11.4601	141
chr1	74187641	74188038	Bowtie2_on_POB_SP7_FLAG1__aligned_reads__BAM__peak_243	273	.	10.9185	31.3977	27.383	158
chr1	74331016	74331214	Bowtie2_on_POB_SP7_FLAG1__aligned_reads__BAM__peak_244	78	.	5.59924	11.2416	7.85153	65
chr1	74433307	74433630	Bowtie2_on_POB_SP7_FLAG1__aligned_reads__BAM__peak_245	37	.	3.70003	6.81906	3.75858	161
chr1	74433803	74434036	Bowtie2_on_POB_SP7_FLAG1__aligned_reads__BAM__peak_246	62	.	4.87352	9.4949	6.20114	124
chr1	74437603	74437873	Bowtie2_on_POB_SP7_FLAG1__aligned_reads__BAM__peak_247	61	.	5.03932	9.47605	6.19148	128
chr1	74552672	74552894	Bowtie2_on_POB_SP7_FLAG1__aligned_reads__BAM__peak_248	61	.	4.86268	9.47375	6.19148	74
chr1	74853278	74853503	Bowtie2_on_POB_SP7_FLAG1__aligned_reads__BAM__peak_249	78	.	5.59924	11.2416	7.85153	157
chr1	74854560	74854926	Bowtie2_on_POB_SP7_FLAG1__aligned_reads__BAM__peak_250	54	.	4.75936	8.62733	5.40008	155
chr1	74855620	74855978	Bowtie2_on_POB_SP7_FLAG1__aligned_reads__BAM__peak_251	95	.	5.89953	12.9854	9.53216	274
chr1	75047679	75047872	Bowtie2_on_POB_SP7_FLAG1__aligned_reads__BAM__peak_252	87	.	5.8792	12.1563	8.71882	129
chr1	75070857	75071341	Bowtie2_on_POB_SP7_FLAG1__aligned_reads__BAM__peak_253	89	.	4.8019	12.3506	8.91196	127
chr1	75078514	75079026	Bowtie2_on_POB_SP7_FLAG1__aligned_reads__BAM__peak_254	370	.	13.1582	41.2237	37.0076	198
chr1	75091344	75091539	Bowtie2_on_POB_SP7_FLAG1__aligned_reads__BAM__peak_255	54	.	4.60675	8.65468	5.42559	118
chr1	75432595	75432857	Bowtie2_on_POB_SP7_FLAG1__aligned_reads__BAM__peak_256	46	.	4.47939	7.80298	4.63493	104
chr1	75475681	75476226	Bowtie2_on_POB_SP7_FLAG1__aligned_reads__BAM__peak_257	105	.	6.43913	14.0446	10.5256	303
chr1	75556168	75556353	Bowtie2_on_POB_SP7_FLAG1__aligned_reads__BAM__peak_258	104	.	6.15603	13.9057	10.4117	97
chr1	75586915	75587175	Bowtie2_on_POB_SP7_FLAG1__aligned_reads__BAM__peak_259	67	.	4.28741	10.0993	6.79665	124
chr1	75650269	75650538	Bowtie2_on_POB_SP7_FLAG1__aligned_reads__BAM__peak_260	288	.	10.7491	32.9133	28.8704	134
chr1	76006454	76006718	Bowtie2_on_POB_SP7_FLAG1__aligned_reads__BAM__peak_261	54	.	4.75936	8.62733	5.40008	127
chr1	76113123	76113421	Bowtie2_on_POB_SP7_FLAG1__aligned_reads__BAM__peak_262	206	.	9.23875	24.4831	20.6359	153
chr1	76575961	76576198	Bowtie2_on_POB_SP7_FLAG1__aligned_reads__BAM__peak_263	217	.	9.51871	25.6054	21.7294	123
chr1	76941663	76941977	Bowtie2_on_POB_SP7_FLAG1__aligned_reads__BAM__peak_264	111	.	5.75561	14.6612	11.1357	175
chr1	77242797	77242974	Bowtie2_on_POB_SP7_FLAG1__aligned_reads__BAM__peak_265	46	.	4.47939	7.80298	4.63493	107
chr1	77243393	77243731	Bowtie2_on_POB_SP7_FLAG1__aligned_reads__BAM__peak_266	459	.	15.118	50.3057	45.9171	185
chr1	77402213	77402419	Bowtie2_on_POB_SP7_FLAG1__aligned_reads__BAM__peak_267	104	.	6.15603	13.9057	10.4117	73
chr1	77845108	77845366	Bowtie2_on_POB_SP7_FLAG1__aligned_reads__BAM__peak_268	95	.	5.89953	12.9854	9.53216	145
chr1	77862467	77862660	Bowtie2_on_POB_SP7_FLAG1__aligned_reads__BAM__peak_269	78	.	5.59924	11.2416	7.85153	88
chr1	77945505	77945820	Bowtie2_on_POB_SP7_FLAG1__aligned_reads__BAM__peak_270	250	.	10.3586	29.0459	25.0882	165
chr1	77956375	77956689	Bowtie2_on_POB_SP7_FLAG1__aligned_reads__BAM__peak_271	262	.	10.6386	30.2162	26.2312	144
chr1	78035457	78035785	Bowtie2_on_POB_SP7_FLAG1__aligned_reads__BAM__peak_272	250	.	10.3586	29.0459	25.0882	169
chr1	78344082	78344454	Bowtie2_on_POB_SP7_FLAG1__aligned_reads__BAM__peak_273	305	.	8.23865	34.5827	30.5065	135
chr1	78361040	78361282	Bowtie2_on_POB_SP7_FLAG1__aligned_reads__BAM__peak_274	78	.	5.59924	11.2416	7.85153	78
chr1	78391571	78391924	Bowtie2_on_POB_SP7_FLAG1__aligned_reads__BAM__peak_275	95	.	5.89953	12.9854	9.53216	132
chr1	78392923	78393317	Bowtie2_on_POB_SP7_FLAG1__aligned_reads__BAM__peak_276	601	.	17.1473	64.7517	60.1449	224
chr1	78422481	78422790	Bowtie2_on_POB_SP7_FLAG1__aligned_reads__BAM__peak_277	114	.	6.71909	15.0166	11.4601	146
chr1	78423179	78423356	Bowtie2_on_POB_SP7_FLAG1__aligned_reads__BAM__peak_278	61	.	5.03932	9.47605	6.19148	76
chr1	78436961	78437206	Bowtie2_on_POB_SP7_FLAG1__aligned_reads__BAM__peak_279	87	.	5.8792	12.1563	8.71882	97
chr1	78534034	78534294	Bowtie2_on_POB_SP7_FLAG1__aligned_reads__BAM__peak_280	39	.	4.10402	7.10421	3.98649	29
chr1	78599627	78599820	Bowtie2_on_POB_SP7_FLAG1__aligned_reads__BAM__peak_281	124	.	6.99905	16.0062	12.4133	109
chr1	78654521	78654794	Bowtie2_on_POB_SP7_FLAG1__aligned_reads__BAM__peak_282	46	.	4.47939	7.80298	4.63493	108
chr1	79707282	79707889	Bowtie2_on_POB_SP7_FLAG1__aligned_reads__BAM__peak_283	285	.	11.1985	32.5903	28.5497	431
chr1	79772524	79772818	Bowtie2_on_POB_SP7_FLAG1__aligned_reads__BAM__peak_284	154	.	6.78339	19.1897	15.4926	126
chr1	79783232	79783467	Bowtie2_on_POB_SP7_FLAG1__aligned_reads__BAM__peak_285	137	.	7.22641	17.3775	13.7449	104
chr1	79800102	79800413	Bowtie2_on_POB_SP7_FLAG1__aligned_reads__BAM__peak_286	219	.	6.44045	25.8504	21.9742	155
chr1	79987605	79987883	Bowtie2_on_POB_SP7_FLAG1__aligned_reads__BAM__peak_287	105	.	6.43913	14.0446	10.5256	130
chr1	80012023	80012904	Bowtie2_on_POB_SP7_FLAG1__aligned_reads__BAM__peak_288	356	.	12.1781	39.8531	35.6746	697
chr1	80072431	80072745	Bowtie2_on_POB_SP7_FLAG1__aligned_reads__BAM__peak_289	89	.	5.80843	12.4106	8.97146	150
chr1	80073748	80074103	Bowtie2_on_POB_SP7_FLAG1__aligned_reads__BAM__peak_290	221	.	9.45412	26.0444	22.1669	149
chr1	80076339	80076749	Bowtie2_on_POB_SP7_FLAG1__aligned_reads__BAM__peak_291	131	.	6.91012	16.7379	13.1373	307
chr1	80217561	80217785	Bowtie2_on_POB_SP7_FLAG1__aligned_reads__BAM__peak_292	111	.	5.75561	14.6612	11.1357	92
chr1	80850905	80851189	Bowtie2_on_POB_SP7_FLAG1__aligned_reads__BAM__peak_293	38	.	4.19943	7.00441	3.89953	171
chr1	81318806	81319192	Bowtie2_on_POB_SP7_FLAG1__aligned_reads__BAM__peak_294	153	.	7.83894	19.0737	15.3796	137
chr1	81414801	81415584	Bowtie2_on_POB_SP7_FLAG1__aligned_reads__BAM__peak_295	315	.	10.0723	35.6583	31.557	564
chr1	81517868	81518398	Bowtie2_on_POB_SP7_FLAG1__aligned_reads__BAM__peak_296	283	.	9.45564	32.3739	28.3483	160
chr1	81518483	81518687	Bowtie2_on_POB_SP7_FLAG1__aligned_reads__BAM__peak_297	70	.	5.31928	10.3478	7.00429	164
chr1	81533927	81534164	Bowtie2_on_POB_SP7_FLAG1__aligned_reads__BAM__peak_298	78	.	4.26644	11.2384	7.85153	70
chr1	81635499	81635729	Bowtie2_on_POB_SP7_FLAG1__aligned_reads__BAM__peak_299	87	.	5.8792	12.1563	8.71882	80
chr1	81671907	81672353	Bowtie2_on_POB_SP7_FLAG1__aligned_reads__BAM__peak_300	941	.	24.6367	99.27	94.1682	235
chr1	81673858	81674035	Bowtie2_on_POB_SP7_FLAG1__aligned_reads__BAM__peak_301	61	.	5.03932	9.47605	6.19148	52
chr1	81808312	81808767	Bowtie2_on_POB_SP7_FLAG1__aligned_reads__BAM__peak_302	472	.	15.3979	51.6362	47.2257	216
chr1	81947936	81948565	Bowtie2_on_POB_SP7_FLAG1__aligned_reads__BAM__peak_303	96	.	6.15917	13.0909	9.61247	496
chr1	81954122	81954703	Bowtie2_on_POB_SP7_FLAG1__aligned_reads__BAM__peak_304	371	.	12.5686	41.3697	37.1454	286
chr1	82038150	82038578	Bowtie2_on_POB_SP7_FLAG1__aligned_reads__BAM__peak_305	357	.	12.8782	39.9614	35.7696	191
chr1	82062210	82062418	Bowtie2_on_POB_SP7_FLAG1__aligned_reads__BAM__peak_306	66	.	5.08525	9.90397	6.60304	97
chr1	82086796	82087117	Bowtie2_on_POB_SP7_FLAG1__aligned_reads__BAM__peak_307	87	.	5.13894	12.1215	8.71074	153
chr1	82196691	82197472	Bowtie2_on_POB_SP7_FLAG1__aligned_reads__BAM__peak_308	122	.	6.66903	15.7984	12.2275	236
chr1	82200462	82200970	Bowtie2_on_POB_SP7_FLAG1__aligned_reads__BAM__peak_309	303	.	8.91781	34.3933	30.32	267
chr1	82241675	82241914	Bowtie2_on_POB_SP7_FLAG1__aligned_reads__BAM__peak_310	96	.	6.15917	13.0909	9.61247	122
chr1	82253582	82254052	Bowtie2_on_POB_SP7_FLAG1__aligned_reads__BAM__peak_311	1016	.	24.6241	106.872	101.679	205
chr1	82287566	82288316	Bowtie2_on_POB_SP7_FLAG1__aligned_reads__BAM__peak_312	70	.	5.31928	10.3478	7.00429	679
chr1	82721443	82721815	Bowtie2_on_POB_SP7_FLAG1__aligned_reads__BAM__peak_313	86	.	5.64303	12.0833	8.67587	115
chr1	84481972	84482182	Bowtie2_on_POB_SP7_FLAG1__aligned_reads__BAM__peak_314	124	.	6.99905	16.0062	12.4133	147
chr1	84614296	84614574	Bowtie2_on_POB_SP7_FLAG1__aligned_reads__BAM__peak_315	137	.	6.37228	17.3368	13.7054	131
chr1	84664393	84665224	Bowtie2_on_POB_SP7_FLAG1__aligned_reads__BAM__peak_316	182	.	7.40007	22.0646	18.2948	143
chr1	84835989	84836474	Bowtie2_on_POB_SP7_FLAG1__aligned_reads__BAM__peak_317	119	.	5.96116	15.5387	11.9765	71
chr1	87960852	87961198	Bowtie2_on_POB_SP7_FLAG1__aligned_reads__BAM__peak_318	70	.	5.13003	10.3371	7.00429	149
chr1	88084901	88085351	Bowtie2_on_POB_SP7_FLAG1__aligned_reads__BAM__peak_319	691	.	19.8773	73.9026	69.1484	208
chr1	88142097	88142289	Bowtie2_on_POB_SP7_FLAG1__aligned_reads__BAM__peak_320	79	.	4.93338	11.3077	7.91382	56
chr1	88331118	88331396	Bowtie2_on_POB_SP7_FLAG1__aligned_reads__BAM__peak_321	70	.	5.13003	10.3371	7.00429	122
chr1	88337221	88337457	Bowtie2_on_POB_SP7_FLAG1__aligned_reads__BAM__peak_322	38	.	4.19943	7.00441	3.89953	101
chr1	88337885	88338302	Bowtie2_on_POB_SP7_FLAG1__aligned_reads__BAM__peak_323	124	.	6.99905	16.0062	12.4133	149
chr1	88383981	88384232	Bowtie2_on_POB_SP7_FLAG1__aligned_reads__BAM__peak_324	104	.	6.15603	13.9057	10.4117	141
chr1	88423966	88424161	Bowtie2_on_POB_SP7_FLAG1__aligned_reads__BAM__peak_325	38	.	4.19943	7.00441	3.89953	36
chr1	90117131	90117332	Bowtie2_on_POB_SP7_FLAG1__aligned_reads__BAM__peak_326	124	.	3.72146	16.053	12.46	104
chr1	90173578	90174435	Bowtie2_on_POB_SP7_FLAG1__aligned_reads__BAM__peak_327	323	.	6.01112	36.4939	32.3745	703
chr1	90334571	90334797	Bowtie2_on_POB_SP7_FLAG1__aligned_reads__BAM__peak_328	143	.	7.55898	18.0353	14.3752	129
chr1	90526847	90527077	Bowtie2_on_POB_SP7_FLAG1__aligned_reads__BAM__peak_329	105	.	6.43913	14.0446	10.5256	151
chr1	90862268	90862488	Bowtie2_on_POB_SP7_FLAG1__aligned_reads__BAM__peak_330	54	.	4.60675	8.65468	5.42559	87
chr1	90891641	90891860	Bowtie2_on_POB_SP7_FLAG1__aligned_reads__BAM__peak_331	54	.	4.60675	8.65468	5.42559	90
chr1	90918879	90919166	Bowtie2_on_POB_SP7_FLAG1__aligned_reads__BAM__peak_332	382	.	13.4382	42.4952	38.2526	145
chr1	90920715	90921386	Bowtie2_on_POB_SP7_FLAG1__aligned_reads__BAM__peak_333	1012	.	19.0361	106.397	101.209	290
chr1	90968134	90968482	Bowtie2_on_POB_SP7_FLAG1__aligned_reads__BAM__peak_334	250	.	10.3586	29.0459	25.0882	172
chr1	91026945	91027189	Bowtie2_on_POB_SP7_FLAG1__aligned_reads__BAM__peak_335	67	.	4.28741	10.0993	6.79665	113
chr1	91070737	91071125	Bowtie2_on_POB_SP7_FLAG1__aligned_reads__BAM__peak_336	54	.	4.75936	8.62733	5.40008	57
chr1	91087866	91088298	Bowtie2_on_POB_SP7_FLAG1__aligned_reads__BAM__peak_337	688	.	14.7487	73.6302	68.8895	244
chr1	91198980	91199528	Bowtie2_on_POB_SP7_FLAG1__aligned_reads__BAM__peak_338	1380	.	26.5169	143.622	138.02	284
chr1	91452957	91453335	Bowtie2_on_POB_SP7_FLAG1__aligned_reads__BAM__peak_339	642	.	17.9551	68.9658	64.29	226
chr1	91472963	91473171	Bowtie2_on_POB_SP7_FLAG1__aligned_reads__BAM__peak_340	133	.	7.27901	17.0126	13.386	96
chr1	91989966	91990182	Bowtie2_on_POB_SP7_FLAG1__aligned_reads__BAM__peak_341	184	.	8.67882	22.2778	18.4897	128
chr1	92131003	92131200	Bowtie2_on_POB_SP7_FLAG1__aligned_reads__BAM__peak_342	78	.	5.59924	11.2416	7.85153	117
chr1	92165006	92165226	Bowtie2_on_POB_SP7_FLAG1__aligned_reads__BAM__peak_343	54	.	3.94442	8.68112	5.44121	103
chr1	92303812	92304082	Bowtie2_on_POB_SP7_FLAG1__aligned_reads__BAM__peak_344	164	.	8.1189	20.1273	16.402	149
chr1	92323428	92323605	Bowtie2_on_POB_SP7_FLAG1__aligned_reads__BAM__peak_345	78	.	5.59924	11.2416	7.85153	96
chr1	92338796	92339082	Bowtie2_on_POB_SP7_FLAG1__aligned_reads__BAM__peak_346	217	.	9.51871	25.6054	21.7294	137
chr1	92499928	92500252	Bowtie2_on_POB_SP7_FLAG1__aligned_reads__BAM__peak_347	38	.	4.19943	7.00441	3.89953	267
chr1	92537634	92538084	Bowtie2_on_POB_SP7_FLAG1__aligned_reads__BAM__peak_348	407	.	13.9981	45.0648	40.7723	284
chr1	92675483	92675677	Bowtie2_on_POB_SP7_FLAG1__aligned_reads__BAM__peak_349	133	.	7.27901	17.0126	13.386	120
chr1	92734716	92734961	Bowtie2_on_POB_SP7_FLAG1__aligned_reads__BAM__peak_350	78	.	5.59924	11.2416	7.85153	137
chr1	92741705	92742096	Bowtie2_on_POB_SP7_FLAG1__aligned_reads__BAM__peak_351	588	.	16.9291	63.4709	58.8811	227
chr1	92824172	92824414	Bowtie2_on_POB_SP7_FLAG1__aligned_reads__BAM__peak_352	124	.	6.99905	16.0062	12.4133	118
chr1	92903233	92903422	Bowtie2_on_POB_SP7_FLAG1__aligned_reads__BAM__peak_353	70	.	5.13003	10.3371	7.00429	84
chr1	92905544	92905824	Bowtie2_on_POB_SP7_FLAG1__aligned_reads__BAM__peak_354	174	.	8.39886	21.1954	17.4371	159
chr1	92919042	92919333	Bowtie2_on_POB_SP7_FLAG1__aligned_reads__BAM__peak_355	206	.	9.23875	24.4831	20.6359	130
chr1	92949541	92949758	Bowtie2_on_POB_SP7_FLAG1__aligned_reads__BAM__peak_356	31	.	3.91947	6.23321	3.19775	140
chr1	93356051	93356249	Bowtie2_on_POB_SP7_FLAG1__aligned_reads__BAM__peak_357	61	.	5.03932	9.47605	6.19148	54
chr1	93935338	93935689	Bowtie2_on_POB_SP7_FLAG1__aligned_reads__BAM__peak_358	192	.	7.60562	23.047	19.2478	154
chr1	93976832	93977085	Bowtie2_on_POB_SP7_FLAG1__aligned_reads__BAM__peak_359	105	.	6.43913	14.0446	10.5256	128
chr1	93980427	93980702	Bowtie2_on_POB_SP7_FLAG1__aligned_reads__BAM__peak_360	96	.	6.15917	13.0909	9.61247	113
chr1	94077512	94077725	Bowtie2_on_POB_SP7_FLAG1__aligned_reads__BAM__peak_361	78	.	5.59924	11.2416	7.85153	119
chr1	94124731	94125291	Bowtie2_on_POB_SP7_FLAG1__aligned_reads__BAM__peak_362	602	.	17.1856	64.8351	60.2241	296
chr1	94524976	94525153	Bowtie2_on_POB_SP7_FLAG1__aligned_reads__BAM__peak_363	70	.	5.13003	10.3371	7.00429	109
chr1	94600676	94601041	Bowtie2_on_POB_SP7_FLAG1__aligned_reads__BAM__peak_364	153	.	7.83894	19.0737	15.3796	197
chr1	94641461	94641694	Bowtie2_on_POB_SP7_FLAG1__aligned_reads__BAM__peak_365	61	.	5.03932	9.47605	6.19148	107
chr1	94712916	94713202	Bowtie2_on_POB_SP7_FLAG1__aligned_reads__BAM__peak_366	46	.	4.47939	7.80298	4.63493	231
chr1	95238913	95239132	Bowtie2_on_POB_SP7_FLAG1__aligned_reads__BAM__peak_367	96	.	6.15917	13.0909	9.61247	132
chr1	95341738	95342178	Bowtie2_on_POB_SP7_FLAG1__aligned_reads__BAM__peak_368	87	.	5.8792	12.1563	8.71882	273
chr1	95374680	95375362	Bowtie2_on_POB_SP7_FLAG1__aligned_reads__BAM__peak_369	61	.	5.03932	9.47605	6.19148	435
chr1	95433270	95434114	Bowtie2_on_POB_SP7_FLAG1__aligned_reads__BAM__peak_370	821	.	22.397	87.1372	82.1927	575
chr1	95473997	95474175	Bowtie2_on_POB_SP7_FLAG1__aligned_reads__BAM__peak_371	113	.	6.41253	14.8436	11.31	66
chr1	97210272	97210551	Bowtie2_on_POB_SP7_FLAG1__aligned_reads__BAM__peak_372	78	.	5.59924	11.2416	7.85153	107
chr1	97296543	97296727	Bowtie2_on_POB_SP7_FLAG1__aligned_reads__BAM__peak_373	70	.	5.13003	10.3371	7.00429	118
chr1	99666482	99667005	Bowtie2_on_POB_SP7_FLAG1__aligned_reads__BAM__peak_374	212	.	8.97754	25.0601	21.2029	176
chr1	99706041	99706297	Bowtie2_on_POB_SP7_FLAG1__aligned_reads__BAM__peak_375	54	.	4.75936	8.62733	5.40008	142
chr1	99883060	99883397	Bowtie2_on_POB_SP7_FLAG1__aligned_reads__BAM__peak_376	273	.	10.9185	31.3977	27.383	163
chr1	99934868	99935242	Bowtie2_on_POB_SP7_FLAG1__aligned_reads__BAM__peak_377	511	.	16.2378	55.6739	51.1969	201
chr1	104524699	104524978	Bowtie2_on_POB_SP7_FLAG1__aligned_reads__BAM__peak_378	72	.	2.26899	10.6005	7.25247	141
chr1	107884854	107885064	Bowtie2_on_POB_SP7_FLAG1__aligned_reads__BAM__peak_379	78	.	5.38653	11.2003	7.83892	88
chr1	108068199	108068427	Bowtie2_on_POB_SP7_FLAG1__aligned_reads__BAM__peak_380	61	.	5.03932	9.47605	6.19148	123
chr1	108118579	108118870	Bowtie2_on_POB_SP7_FLAG1__aligned_reads__BAM__peak_381	184	.	8.67882	22.2778	18.4897	147
chr1	108128182	108128737	Bowtie2_on_POB_SP7_FLAG1__aligned_reads__BAM__peak_382	509	.	15.3901	55.4265	50.9653	334
chr1	108468866	108469253	Bowtie2_on_POB_SP7_FLAG1__aligned_reads__BAM__peak_383	43	.	3.90559	7.51598	4.38794	119
chr1	108525871	108526121	Bowtie2_on_POB_SP7_FLAG1__aligned_reads__BAM__peak_384	81	.	4.6304	11.5844	8.18785	111
chr1	108656426	108656718	Bowtie2_on_POB_SP7_FLAG1__aligned_reads__BAM__peak_385	78	.	5.37454	11.1765	7.82248	121
chr1	108693043	108693257	Bowtie2_on_POB_SP7_FLAG1__aligned_reads__BAM__peak_386	61	.	5.03932	9.47605	6.19148	94
chr1	109471922	109472388	Bowtie2_on_POB_SP7_FLAG1__aligned_reads__BAM__peak_387	109	.	6.42348	14.4391	10.9174	168
chr1	113594692	113595004	Bowtie2_on_POB_SP7_FLAG1__aligned_reads__BAM__peak_388	143	.	7.55898	18.0353	14.3752	156
chr1	120286001	120286197	Bowtie2_on_POB_SP7_FLAG1__aligned_reads__BAM__peak_389	58	.	4.65877	9.07208	5.82439	91
chr1	120339314	120339851	Bowtie2_on_POB_SP7_FLAG1__aligned_reads__BAM__peak_390	1012	.	19.0361	106.397	101.209	294
chr1	120787945	120788393	Bowtie2_on_POB_SP7_FLAG1__aligned_reads__BAM__peak_391	905	.	17.6641	95.6171	90.5676	209
chr1	120878509	120878808	Bowtie2_on_POB_SP7_FLAG1__aligned_reads__BAM__peak_392	114	.	6.71909	15.0166	11.4601	132
chr1	120898066	120898387	Bowtie2_on_POB_SP7_FLAG1__aligned_reads__BAM__peak_393	285	.	11.1985	32.5903	28.5497	173
chr1	120945113	120945360	Bowtie2_on_POB_SP7_FLAG1__aligned_reads__BAM__peak_394	252	.	8.83897	29.1732	25.2128	103
chr1	121438060	121438264	Bowtie2_on_POB_SP7_FLAG1__aligned_reads__BAM__peak_395	87	.	5.8792	12.1563	8.71882	119
chr1	121544758	121545140	Bowtie2_on_POB_SP7_FLAG1__aligned_reads__BAM__peak_396	748	.	20.9972	79.7274	74.8875	164
chr1	121759856	121760433	Bowtie2_on_POB_SP7_FLAG1__aligned_reads__BAM__peak_397	548	.	16.1596	59.4179	54.8909	239
chr1	121806220	121806476	Bowtie2_on_POB_SP7_FLAG1__aligned_reads__BAM__peak_398	105	.	6.43913	14.0446	10.5256	173
chr1	122153223	122153509	Bowtie2_on_POB_SP7_FLAG1__aligned_reads__BAM__peak_399	170	.	7.95154	20.8049	17.0682	133
chr1	123033028	123033236	Bowtie2_on_POB_SP7_FLAG1__aligned_reads__BAM__peak_400	114	.	6.71909	15.0166	11.4601	93
chr1	123219051	123219261	Bowtie2_on_POB_SP7_FLAG1__aligned_reads__BAM__peak_401	71	.	4.72782	10.5114	7.16371	94
chr1	123219755	123220342	Bowtie2_on_POB_SP7_FLAG1__aligned_reads__BAM__peak_402	498	.	15.9578	54.3204	49.8672	397
chr1	123345634	123345883	Bowtie2_on_POB_SP7_FLAG1__aligned_reads__BAM__peak_403	143	.	7.55898	18.0353	14.3752	110
chr1	123464412	123464709	Bowtie2_on_POB_SP7_FLAG1__aligned_reads__BAM__peak_404	124	.	6.99905	16.0062	12.4133	153
chr1	127332330	127332542	Bowtie2_on_POB_SP7_FLAG1__aligned_reads__BAM__peak_405	50	.	4.11115	8.23464	5.04734	88
chr1	127457597	127458054	Bowtie2_on_POB_SP7_FLAG1__aligned_reads__BAM__peak_406	54	.	4.75936	8.62733	5.40008	118
chr1	127535804	127536500	Bowtie2_on_POB_SP7_FLAG1__aligned_reads__BAM__peak_407	1158	.	28.5561	121.243	115.874	345
chr1	128634198	128634549	Bowtie2_on_POB_SP7_FLAG1__aligned_reads__BAM__peak_408	184	.	8.67882	22.2778	18.4897	126
chr1	128703340	128703594	Bowtie2_on_POB_SP7_FLAG1__aligned_reads__BAM__peak_409	119	.	5.96116	15.5387	11.9765	111
chr1	128714517	128714744	Bowtie2_on_POB_SP7_FLAG1__aligned_reads__BAM__peak_410	78	.	5.59924	11.2416	7.85153	103
chr1	128792254	128792431	Bowtie2_on_POB_SP7_FLAG1__aligned_reads__BAM__peak_411	87	.	5.13894	12.1215	8.71074	104
chr1	129211415	129211768	Bowtie2_on_POB_SP7_FLAG1__aligned_reads__BAM__peak_412	197	.	7.03135	23.524	19.7051	213
chr1	129244800	129245317	Bowtie2_on_POB_SP7_FLAG1__aligned_reads__BAM__peak_413	133	.	7.27901	17.0126	13.386	388
chr1	129670887	129671209	Bowtie2_on_POB_SP7_FLAG1__aligned_reads__BAM__peak_414	96	.	6.15917	13.0909	9.61247	94
chr1	129729486	129729768	Bowtie2_on_POB_SP7_FLAG1__aligned_reads__BAM__peak_415	133	.	7.27901	17.0126	13.386	160
chr1	129975670	129975934	Bowtie2_on_POB_SP7_FLAG1__aligned_reads__BAM__peak_416	206	.	9.23875	24.4831	20.6359	126
chr1	130140585	130140994	Bowtie2_on_POB_SP7_FLAG1__aligned_reads__BAM__peak_417	70	.	5.31928	10.3478	7.00429	303
chr1	133097143	133097471	Bowtie2_on_POB_SP7_FLAG1__aligned_reads__BAM__peak_418	191	.	8.46454	22.9066	19.1099	163
chr1	133142516	133143100	Bowtie2_on_POB_SP7_FLAG1__aligned_reads__BAM__peak_419	896	.	23.7968	94.6818	89.6412	248
chr1	133205987	133206208	Bowtie2_on_POB_SP7_FLAG1__aligned_reads__BAM__peak_420	137	.	7.22641	17.3775	13.7449	96
chr1	133316970	133317320	Bowtie2_on_POB_SP7_FLAG1__aligned_reads__BAM__peak_421	395	.	13.0816	43.8529	39.5796	162
chr1	133432084	133432452	Bowtie2_on_POB_SP7_FLAG1__aligned_reads__BAM__peak_422	222	.	9.23405	26.1552	22.2695	150
chr1	133903947	133904156	Bowtie2_on_POB_SP7_FLAG1__aligned_reads__BAM__peak_423	70	.	5.31928	10.3478	7.00429	106
chr1	134373254	134374064	Bowtie2_on_POB_SP7_FLAG1__aligned_reads__BAM__peak_424	250	.	10.3586	29.0459	25.0882	402
chr1	134921625	134922004	Bowtie2_on_POB_SP7_FLAG1__aligned_reads__BAM__peak_425	95	.	5.34449	12.9521	9.50661	229
chr1	134930461	134930673	Bowtie2_on_POB_SP7_FLAG1__aligned_reads__BAM__peak_426	46	.	4.35082	7.85865	4.68838	65
chr1	134959669	134959993	Bowtie2_on_POB_SP7_FLAG1__aligned_reads__BAM__peak_427	87	.	5.8792	12.1563	8.71882	123
chr1	135027998	135028317	Bowtie2_on_POB_SP7_FLAG1__aligned_reads__BAM__peak_428	54	.	4.75936	8.62733	5.40008	269
chr1	135543610	135543925	Bowtie2_on_POB_SP7_FLAG1__aligned_reads__BAM__peak_429	174	.	8.39886	21.1954	17.4371	151
chr1	135557405	135558081	Bowtie2_on_POB_SP7_FLAG1__aligned_reads__BAM__peak_430	96	.	6.15917	13.0909	9.61247	508
chr1	135696414	135696700	Bowtie2_on_POB_SP7_FLAG1__aligned_reads__BAM__peak_431	113	.	6.41253	14.8436	11.31	114
chr1	135835869	135836117	Bowtie2_on_POB_SP7_FLAG1__aligned_reads__BAM__peak_432	239	.	10.0786	27.887	23.9568	151
chr1	135975494	135976066	Bowtie2_on_POB_SP7_FLAG1__aligned_reads__BAM__peak_433	78	.	5.38653	11.2003	7.83892	101
chr1	136014849	136015274	Bowtie2_on_POB_SP7_FLAG1__aligned_reads__BAM__peak_434	677	.	19.5973	72.4614	67.7293	208
chr1	136258673	136258853	Bowtie2_on_POB_SP7_FLAG1__aligned_reads__BAM__peak_435	38	.	4.19943	7.00441	3.89953	94
chr1	136312399	136312608	Bowtie2_on_POB_SP7_FLAG1__aligned_reads__BAM__peak_436	46	.	4.47939	7.80298	4.63493	134
chr1	136456574	136456833	Bowtie2_on_POB_SP7_FLAG1__aligned_reads__BAM__peak_437	54	.	4.75936	8.62733	5.40008	87
chr1	136717969	136718262	Bowtie2_on_POB_SP7_FLAG1__aligned_reads__BAM__peak_438	89	.	5.42941	12.3969	8.95784	162
chr1	136908519	136908696	Bowtie2_on_POB_SP7_FLAG1__aligned_reads__BAM__peak_439	78	.	5.59924	11.2416	7.85153	66
chr1	136918613	136919031	Bowtie2_on_POB_SP7_FLAG1__aligned_reads__BAM__peak_440	1142	.	28.2762	119.644	114.296	215
chr1	136953462	136953719	Bowtie2_on_POB_SP7_FLAG1__aligned_reads__BAM__peak_441	105	.	6.43913	14.0446	10.5256	171
chr1	137385251	137385656	Bowtie2_on_POB_SP7_FLAG1__aligned_reads__BAM__peak_442	607	.	18.1975	65.3494	60.7243	208
chr1	137394753	137395108	Bowtie2_on_POB_SP7_FLAG1__aligned_reads__BAM__peak_443	297	.	11.4785	33.7935	29.7279	142
chr1	137474457	137474689	Bowtie2_on_POB_SP7_FLAG1__aligned_reads__BAM__peak_444	153	.	7.83894	19.0737	15.3796	104
chr1	137475034	137475315	Bowtie2_on_POB_SP7_FLAG1__aligned_reads__BAM__peak_445	124	.	6.99905	16.0062	12.4133	120
chr1	137556296	137556473	Bowtie2_on_POB_SP7_FLAG1__aligned_reads__BAM__peak_446	66	.	5.08525	9.90397	6.60304	54
chr1	137584549	137584874	Bowtie2_on_POB_SP7_FLAG1__aligned_reads__BAM__peak_447	54	.	4.75936	8.62733	5.40008	70
chr1	137599195	137599643	Bowtie2_on_POB_SP7_FLAG1__aligned_reads__BAM__peak_448	635	.	18.7575	68.175	63.5072	215
chr1	137611797	137612135	Bowtie2_on_POB_SP7_FLAG1__aligned_reads__BAM__peak_449	105	.	6.43913	14.0446	10.5256	162
chr1	137649549	137649832	Bowtie2_on_POB_SP7_FLAG1__aligned_reads__BAM__peak_450	86	.	5.64303	12.0833	8.67587	134
chr1	137673324	137673724	Bowtie2_on_POB_SP7_FLAG1__aligned_reads__BAM__peak_451	322	.	11.7764	36.3506	32.2329	129
chr1	138242611	138243006	Bowtie2_on_POB_SP7_FLAG1__aligned_reads__BAM__peak_452	54	.	4.75936	8.62733	5.40008	291
chr1	138287168	138287357	Bowtie2_on_POB_SP7_FLAG1__aligned_reads__BAM__peak_453	105	.	6.43913	14.0446	10.5256	81
chr1	138312216	138312393	Bowtie2_on_POB_SP7_FLAG1__aligned_reads__BAM__peak_454	58	.	4.81761	9.05883	5.81221	139
chr1	138326277	138326638	Bowtie2_on_POB_SP7_FLAG1__aligned_reads__BAM__peak_455	143	.	7.55898	18.0353	14.3752	84
chr1	138579700	138579975	Bowtie2_on_POB_SP7_FLAG1__aligned_reads__BAM__peak_456	54	.	4.75936	8.62733	5.40008	133
chr1	138581852	138582152	Bowtie2_on_POB_SP7_FLAG1__aligned_reads__BAM__peak_457	62	.	4.87352	9.4949	6.20114	50
chr1	138593187	138593490	Bowtie2_on_POB_SP7_FLAG1__aligned_reads__BAM__peak_458	201	.	8.72104	23.9771	20.1514	150
chr1	139227787	139227964	Bowtie2_on_POB_SP7_FLAG1__aligned_reads__BAM__peak_459	87	.	5.13894	12.1215	8.71074	66
chr1	139229108	139229332	Bowtie2_on_POB_SP7_FLAG1__aligned_reads__BAM__peak_460	54	.	4.75936	8.62733	5.40008	72
chr1	139545270	139546023	Bowtie2_on_POB_SP7_FLAG1__aligned_reads__BAM__peak_461	511	.	16.2378	55.6739	51.1969	394
chr1	139589158	139589422	Bowtie2_on_POB_SP7_FLAG1__aligned_reads__BAM__peak_462	266	.	10.2372	30.6027	26.6123	97
chr1	139638883	139639319	Bowtie2_on_POB_SP7_FLAG1__aligned_reads__BAM__peak_463	50	.	4.11115	8.23464	5.04734	312
chr1	139663245	139663905	Bowtie2_on_POB_SP7_FLAG1__aligned_reads__BAM__peak_464	433	.	14.558	47.6687	43.3246	250
chr1	139665906	139666247	Bowtie2_on_POB_SP7_FLAG1__aligned_reads__BAM__peak_465	153	.	7.83894	19.0737	15.3796	228
chr1	139719405	139719631	Bowtie2_on_POB_SP7_FLAG1__aligned_reads__BAM__peak_466	87	.	5.8792	12.1563	8.71882	105
chr1	139734901	139735129	Bowtie2_on_POB_SP7_FLAG1__aligned_reads__BAM__peak_467	78	.	5.59924	11.2416	7.85153	134
chr1	139795120	139795388	Bowtie2_on_POB_SP7_FLAG1__aligned_reads__BAM__peak_468	43	.	3.90559	7.51598	4.38794	148
chr1	139838830	139839176	Bowtie2_on_POB_SP7_FLAG1__aligned_reads__BAM__peak_469	95	.	5.89953	12.9854	9.53216	77
chr1	139933586	139934140	Bowtie2_on_POB_SP7_FLAG1__aligned_reads__BAM__peak_470	304	.	9.86676	34.5545	30.4785	301
chr1	140041721	140041961	Bowtie2_on_POB_SP7_FLAG1__aligned_reads__BAM__peak_471	70	.	5.31928	10.3478	7.00429	158
chr1	140118032	140118254	Bowtie2_on_POB_SP7_FLAG1__aligned_reads__BAM__peak_472	112	.	6.39826	14.8147	11.2872	128
chr1	140285381	140285697	Bowtie2_on_POB_SP7_FLAG1__aligned_reads__BAM__peak_473	131	.	6.92553	16.7694	13.1635	131
chr1	141107142	141107420	Bowtie2_on_POB_SP7_FLAG1__aligned_reads__BAM__peak_474	255	.	10.0036	29.5104	25.5424	150
chr1	141966461	141966751	Bowtie2_on_POB_SP7_FLAG1__aligned_reads__BAM__peak_475	114	.	6.71909	15.0166	11.4601	128
chr1	142076668	142076991	Bowtie2_on_POB_SP7_FLAG1__aligned_reads__BAM__peak_476	145	.	6.57784	18.2566	14.5917	148
chr1	142116662	142116869	Bowtie2_on_POB_SP7_FLAG1__aligned_reads__BAM__peak_477	96	.	6.15917	13.0909	9.61247	87
chr1	145193173	145193425	Bowtie2_on_POB_SP7_FLAG1__aligned_reads__BAM__peak_478	153	.	7.83894	19.0737	15.3796	144
chr1	145312792	145313180	Bowtie2_on_POB_SP7_FLAG1__aligned_reads__BAM__peak_479	192	.	7.60562	23.047	19.2478	202
chr1	145624008	145624538	Bowtie2_on_POB_SP7_FLAG1__aligned_reads__BAM__peak_480	87	.	5.8792	12.1563	8.71882	409
chr1	145701044	145701284	Bowtie2_on_POB_SP7_FLAG1__aligned_reads__BAM__peak_481	122	.	6.65419	15.7682	12.2032	162
chr1	145985007	145985232	Bowtie2_on_POB_SP7_FLAG1__aligned_reads__BAM__peak_482	70	.	5.31928	10.3478	7.00429	89
chr1	147954067	147954311	Bowtie2_on_POB_SP7_FLAG1__aligned_reads__BAM__peak_483	154	.	6.78339	19.1897	15.4926	123
chr1	151393269	151393607	Bowtie2_on_POB_SP7_FLAG1__aligned_reads__BAM__peak_484	206	.	9.23875	24.4831	20.6359	167
chr1	151562338	151562676	Bowtie2_on_POB_SP7_FLAG1__aligned_reads__BAM__peak_485	250	.	10.3586	29.0459	25.0882	170
chr1	151656292	151656524	Bowtie2_on_POB_SP7_FLAG1__aligned_reads__BAM__peak_486	91	.	5.88819	12.5669	9.1256	154
chr1	151850788	151851294	Bowtie2_on_POB_SP7_FLAG1__aligned_reads__BAM__peak_487	78	.	4.26644	11.2384	7.85153	120
chr1	152240452	152240637	Bowtie2_on_POB_SP7_FLAG1__aligned_reads__BAM__peak_488	78	.	5.38653	11.2003	7.83892	45
chr1	152621610	152621901	Bowtie2_on_POB_SP7_FLAG1__aligned_reads__BAM__peak_489	321	.	12.0384	36.231	32.1142	158
chr1	152641564	152641759	Bowtie2_on_POB_SP7_FLAG1__aligned_reads__BAM__peak_490	87	.	5.8792	12.1563	8.71882	87
chr1	152747229	152747468	Bowtie2_on_POB_SP7_FLAG1__aligned_reads__BAM__peak_491	67	.	4.28741	10.0993	6.79665	130
chr1	153110435	153110780	Bowtie2_on_POB_SP7_FLAG1__aligned_reads__BAM__peak_492	273	.	10.9185	31.3977	27.383	172
chr1	153275748	153275974	Bowtie2_on_POB_SP7_FLAG1__aligned_reads__BAM__peak_493	54	.	4.75936	8.62733	5.40008	92
chr1	153533900	153534400	Bowtie2_on_POB_SP7_FLAG1__aligned_reads__BAM__peak_494	266	.	10.26	30.6511	26.6561	228
chr1	153843188	153843493	Bowtie2_on_POB_SP7_FLAG1__aligned_reads__BAM__peak_495	113	.	6.41253	14.8436	11.31	67
chr1	153952861	153953462	Bowtie2_on_POB_SP7_FLAG1__aligned_reads__BAM__peak_496	202	.	7.81118	24.0409	20.2128	431
chr1	154216205	154216493	Bowtie2_on_POB_SP7_FLAG1__aligned_reads__BAM__peak_497	62	.	4.87352	9.4949	6.20114	129
chr1	154450439	154450985	Bowtie2_on_POB_SP7_FLAG1__aligned_reads__BAM__peak_498	972	.	25.1966	102.353	97.2053	305
chr1	154464925	154465109	Bowtie2_on_POB_SP7_FLAG1__aligned_reads__BAM__peak_499	61	.	5.03932	9.47605	6.19148	61
chr1	154489087	154489308	Bowtie2_on_POB_SP7_FLAG1__aligned_reads__BAM__peak_500	87	.	5.8792	12.1563	8.71882	85
chr1	154750041	154750246	Bowtie2_on_POB_SP7_FLAG1__aligned_reads__BAM__peak_501	87	.	5.8792	12.1563	8.71882	107
chr1	154797386	154797563	Bowtie2_on_POB_SP7_FLAG1__aligned_reads__BAM__peak_502	78	.	5.59924	11.2416	7.85153	68
chr1	155032611	155032818	Bowtie2_on_POB_SP7_FLAG1__aligned_reads__BAM__peak_503	64	.	4.52226	9.73321	6.43495	98
chr1	155440058	155440331	Bowtie2_on_POB_SP7_FLAG1__aligned_reads__BAM__peak_504	153	.	7.83894	19.0737	15.3796	99
chr1	155482471	155482800	Bowtie2_on_POB_SP7_FLAG1__aligned_reads__BAM__peak_505	87	.	5.8792	12.1563	8.71882	226
chr1	155747054	155747718	Bowtie2_on_POB_SP7_FLAG1__aligned_reads__BAM__peak_506	160	.	7.69504	19.7743	16.0695	133
chr1	155756450	155756952	Bowtie2_on_POB_SP7_FLAG1__aligned_reads__BAM__peak_507	548	.	16.1596	59.4179	54.8909	267
chr1	156415580	156415757	Bowtie2_on_POB_SP7_FLAG1__aligned_reads__BAM__peak_508	105	.	6.43913	14.0446	10.5256	112
chr1	156843018	156843284	Bowtie2_on_POB_SP7_FLAG1__aligned_reads__BAM__peak_509	250	.	10.3586	29.0459	25.0882	96
chr1	156944904	156945362	Bowtie2_on_POB_SP7_FLAG1__aligned_reads__BAM__peak_510	133	.	7.27901	17.0126	13.386	112
chr1	156946566	156946743	Bowtie2_on_POB_SP7_FLAG1__aligned_reads__BAM__peak_511	70	.	5.31928	10.3478	7.00429	85
chr1	157658806	157659062	Bowtie2_on_POB_SP7_FLAG1__aligned_reads__BAM__peak_512	201	.	8.72104	23.9771	20.1514	98
chr1	157673306	157673504	Bowtie2_on_POB_SP7_FLAG1__aligned_reads__BAM__peak_513	78	.	5.59924	11.2416	7.85153	86
chr1	157691255	157691638	Bowtie2_on_POB_SP7_FLAG1__aligned_reads__BAM__peak_514	285	.	11.1985	32.5903	28.5497	214
chr1	157882994	157883235	Bowtie2_on_POB_SP7_FLAG1__aligned_reads__BAM__peak_515	96	.	6.15917	13.0909	9.61247	134
chr1	157883387	157883718	Bowtie2_on_POB_SP7_FLAG1__aligned_reads__BAM__peak_516	79	.	4.93338	11.3077	7.91382	143
chr1	158486347	158486911	Bowtie2_on_POB_SP7_FLAG1__aligned_reads__BAM__peak_517	262	.	10.6386	30.2162	26.2312	412
chr1	158714919	158715234	Bowtie2_on_POB_SP7_FLAG1__aligned_reads__BAM__peak_518	25	.	3.08694	5.46665	2.53677	194
chr1	158846054	158846524	Bowtie2_on_POB_SP7_FLAG1__aligned_reads__BAM__peak_519	807	.	22.117	85.6442	80.7201	258
chr1	158906306	158906653	Bowtie2_on_POB_SP7_FLAG1__aligned_reads__BAM__peak_520	734	.	20.7172	78.2624	73.4431	176
chr1	159248636	159249133	Bowtie2_on_POB_SP7_FLAG1__aligned_reads__BAM__peak_521	114	.	6.71909	15.0166	11.4601	320
chr1	159342659	159342893	Bowtie2_on_POB_SP7_FLAG1__aligned_reads__BAM__peak_522	61	.	5.03932	9.47605	6.19148	134
chr1	159393153	159393336	Bowtie2_on_POB_SP7_FLAG1__aligned_reads__BAM__peak_523	50	.	4.11115	8.23464	5.04734	108
chr1	159436583	159437005	Bowtie2_on_POB_SP7_FLAG1__aligned_reads__BAM__peak_524	114	.	6.71909	15.0166	11.4601	270
chr1	160766906	160767160	Bowtie2_on_POB_SP7_FLAG1__aligned_reads__BAM__peak_525	61	.	5.03932	9.47605	6.19148	195
chr1	162080988	162081335	Bowtie2_on_POB_SP7_FLAG1__aligned_reads__BAM__peak_526	74	.	5.3529	10.771	7.42035	233
chr1	162082074	162082261	Bowtie2_on_POB_SP7_FLAG1__aligned_reads__BAM__peak_527	78	.	5.37454	11.1765	7.82248	83
chr1	162097169	162097387	Bowtie2_on_POB_SP7_FLAG1__aligned_reads__BAM__peak_528	180	.	8.20804	21.8491	18.0821	126
chr1	162104992	162105222	Bowtie2_on_POB_SP7_FLAG1__aligned_reads__BAM__peak_529	107	.	6.12996	14.2652	10.7447	98
chr1	162143026	162143557	Bowtie2_on_POB_SP7_FLAG1__aligned_reads__BAM__peak_530	70	.	5.31928	10.3478	7.00429	232
chr1	162396366	162396605	Bowtie2_on_POB_SP7_FLAG1__aligned_reads__BAM__peak_531	153	.	7.83894	19.0737	15.3796	96
chr1	162593847	162594037	Bowtie2_on_POB_SP7_FLAG1__aligned_reads__BAM__peak_532	30	.	3.08949	6.06784	3.08727	158
chr1	162623378	162623821	Bowtie2_on_POB_SP7_FLAG1__aligned_reads__BAM__peak_533	184	.	8.67882	22.2778	18.4897	302
chr1	162722870	162723056	Bowtie2_on_POB_SP7_FLAG1__aligned_reads__BAM__peak_534	54	.	4.75936	8.62733	5.40008	32
chr1	162730146	162730497	Bowtie2_on_POB_SP7_FLAG1__aligned_reads__BAM__peak_535	170	.	7.95154	20.8049	17.0682	201
chr1	162836749	162837006	Bowtie2_on_POB_SP7_FLAG1__aligned_reads__BAM__peak_536	87	.	5.8792	12.1563	8.71882	127
chr1	162964809	162965622	Bowtie2_on_POB_SP7_FLAG1__aligned_reads__BAM__peak_537	114	.	6.71909	15.0166	11.4601	552
chr1	163061536	163061777	Bowtie2_on_POB_SP7_FLAG1__aligned_reads__BAM__peak_538	104	.	6.15603	13.9057	10.4117	161
chr1	163909918	163910205	Bowtie2_on_POB_SP7_FLAG1__aligned_reads__BAM__peak_539	61	.	5.03932	9.47605	6.19148	152
chr1	163911267	163911496	Bowtie2_on_POB_SP7_FLAG1__aligned_reads__BAM__peak_540	104	.	6.15603	13.9057	10.4117	131
chr1	163954080	163954329	Bowtie2_on_POB_SP7_FLAG1__aligned_reads__BAM__peak_541	95	.	5.34449	12.9521	9.50661	108
chr1	163973477	163973843	Bowtie2_on_POB_SP7_FLAG1__aligned_reads__BAM__peak_542	30	.	3.08949	6.06784	3.08727	129
chr1	163982281	163983205	Bowtie2_on_POB_SP7_FLAG1__aligned_reads__BAM__peak_543	579	.	17.6376	62.5502	57.9689	204
chr1	164003330	164003533	Bowtie2_on_POB_SP7_FLAG1__aligned_reads__BAM__peak_544	111	.	5.75561	14.6612	11.1357	102
chr1	164094753	164095080	Bowtie2_on_POB_SP7_FLAG1__aligned_reads__BAM__peak_545	147	.	7.49406	18.3891	14.7232	87
chr1	164096509	164096745	Bowtie2_on_POB_SP7_FLAG1__aligned_reads__BAM__peak_546	70	.	5.13003	10.3371	7.00429	113
chr1	164127516	164127696	Bowtie2_on_POB_SP7_FLAG1__aligned_reads__BAM__peak_547	87	.	5.13894	12.1215	8.71074	89
chr1	164137323	164137512	Bowtie2_on_POB_SP7_FLAG1__aligned_reads__BAM__peak_548	62	.	4.87352	9.4949	6.20114	114
chr1	164155955	164156186	Bowtie2_on_POB_SP7_FLAG1__aligned_reads__BAM__peak_549	87	.	5.8792	12.1563	8.71882	147
chr1	164478898	164479171	Bowtie2_on_POB_SP7_FLAG1__aligned_reads__BAM__peak_550	183	.	7.62297	22.0943	18.3244	154
chr1	164500591	164500886	Bowtie2_on_POB_SP7_FLAG1__aligned_reads__BAM__peak_551	30	.	3.25843	6.06833	3.08727	73
chr1	164500962	164501139	Bowtie2_on_POB_SP7_FLAG1__aligned_reads__BAM__peak_552	38	.	4.19943	7.00441	3.89953	104
chr1	164534592	164534888	Bowtie2_on_POB_SP7_FLAG1__aligned_reads__BAM__peak_553	173	.	7.19451	21.094	17.354	120
chr1	164887559	164887931	Bowtie2_on_POB_SP7_FLAG1__aligned_reads__BAM__peak_554	153	.	7.83894	19.0737	15.3796	111
chr1	165197069	165197690	Bowtie2_on_POB_SP7_FLAG1__aligned_reads__BAM__peak_555	174	.	8.39886	21.1954	17.4371	448
chr1	165213997	165214444	Bowtie2_on_POB_SP7_FLAG1__aligned_reads__BAM__peak_556	71	.	4.72782	10.5114	7.16371	155
chr1	165243548	165243729	Bowtie2_on_POB_SP7_FLAG1__aligned_reads__BAM__peak_557	54	.	4.75936	8.62733	5.40008	28
chr1	165243821	165244075	Bowtie2_on_POB_SP7_FLAG1__aligned_reads__BAM__peak_558	114	.	6.71909	15.0166	11.4601	143
chr1	165412206	165412516	Bowtie2_on_POB_SP7_FLAG1__aligned_reads__BAM__peak_559	153	.	7.83894	19.0737	15.3796	177
chr1	165492494	165492865	Bowtie2_on_POB_SP7_FLAG1__aligned_reads__BAM__peak_560	333	.	12.3183	37.4648	33.3225	159
chr1	165521127	165521368	Bowtie2_on_POB_SP7_FLAG1__aligned_reads__BAM__peak_561	124	.	6.99905	16.0062	12.4133	122
chr1	165560448	165560659	Bowtie2_on_POB_SP7_FLAG1__aligned_reads__BAM__peak_562	105	.	6.43913	14.0446	10.5256	121
chr1	165709961	165710240	Bowtie2_on_POB_SP7_FLAG1__aligned_reads__BAM__peak_563	54	.	4.75936	8.62733	5.40008	132
chr1	165860098	165860456	Bowtie2_on_POB_SP7_FLAG1__aligned_reads__BAM__peak_564	50	.	4.54996	8.23676	5.0477	315
chr1	166833613	166834035	Bowtie2_on_POB_SP7_FLAG1__aligned_reads__BAM__peak_565	239	.	10.0786	27.887	23.9568	155
chr1	166972234	166972458	Bowtie2_on_POB_SP7_FLAG1__aligned_reads__BAM__peak_566	105	.	6.43913	14.0446	10.5256	104
chr1	167038610	167038945	Bowtie2_on_POB_SP7_FLAG1__aligned_reads__BAM__peak_567	433	.	14.558	47.6687	43.3246	173
chr1	167122321	167122537	Bowtie2_on_POB_SP7_FLAG1__aligned_reads__BAM__peak_568	73	.	4.97696	10.7172	7.36885	67
chr1	167564847	167565045	Bowtie2_on_POB_SP7_FLAG1__aligned_reads__BAM__peak_569	20	.	2.91544	4.8876	2.01412	36
chr1	167571625	167571917	Bowtie2_on_POB_SP7_FLAG1__aligned_reads__BAM__peak_570	50	.	4.11115	8.23464	5.04734	144
chr1	167572107	167572302	Bowtie2_on_POB_SP7_FLAG1__aligned_reads__BAM__peak_571	51	.	4.29829	8.34255	5.15206	77
chr1	167572418	167572611	Bowtie2_on_POB_SP7_FLAG1__aligned_reads__BAM__peak_572	38	.	4.19943	7.00441	3.89953	118
chr1	167932653	167933054	Bowtie2_on_POB_SP7_FLAG1__aligned_reads__BAM__peak_573	39	.	4.10402	7.10421	3.98649	203
chr1	167933160	167933375	Bowtie2_on_POB_SP7_FLAG1__aligned_reads__BAM__peak_574	87	.	5.8792	12.1563	8.71882	141
chr1	168838111	168838447	Bowtie2_on_POB_SP7_FLAG1__aligned_reads__BAM__peak_575	312	.	11.2861	35.3182	31.2214	167
chr1	168839929	168840689	Bowtie2_on_POB_SP7_FLAG1__aligned_reads__BAM__peak_576	1715	.	35.8303	177.494	171.589	364
chr1	168966350	168966549	Bowtie2_on_POB_SP7_FLAG1__aligned_reads__BAM__peak_577	153	.	7.83894	19.0737	15.3796	108
chr1	168987611	168988269	Bowtie2_on_POB_SP7_FLAG1__aligned_reads__BAM__peak_578	663	.	19.3174	71.0263	66.3154	336
chr1	169000519	169000776	Bowtie2_on_POB_SP7_FLAG1__aligned_reads__BAM__peak_579	133	.	7.27901	17.0126	13.386	136
chr1	169006052	169006459	Bowtie2_on_POB_SP7_FLAG1__aligned_reads__BAM__peak_580	70	.	5.31928	10.3478	7.00429	120
chr1	169202658	169202850	Bowtie2_on_POB_SP7_FLAG1__aligned_reads__BAM__peak_581	70	.	5.31928	10.3478	7.00429	119
chr1	169270424	169270607	Bowtie2_on_POB_SP7_FLAG1__aligned_reads__BAM__peak_582	79	.	3.4399	11.3399	7.94596	48
chr1	169279964	169280142	Bowtie2_on_POB_SP7_FLAG1__aligned_reads__BAM__peak_583	46	.	4.36052	7.87723	4.69699	50
chr1	169942245	169942583	Bowtie2_on_POB_SP7_FLAG1__aligned_reads__BAM__peak_584	89	.	4.8019	12.3506	8.91196	161
chr1	170099253	170099924	Bowtie2_on_POB_SP7_FLAG1__aligned_reads__BAM__peak_585	1093	.	20.0651	114.646	109.365	387
chr1	170201312	170201666	Bowtie2_on_POB_SP7_FLAG1__aligned_reads__BAM__peak_586	471	.	14.9881	51.5378	47.1403	192
chr1	170239049	170239547	Bowtie2_on_POB_SP7_FLAG1__aligned_reads__BAM__peak_587	201	.	8.72104	23.9771	20.1514	239
chr1	170286277	170286508	Bowtie2_on_POB_SP7_FLAG1__aligned_reads__BAM__peak_588	100	.	6.15583	13.4938	10.0115	124
chr1	170694669	170694927	Bowtie2_on_POB_SP7_FLAG1__aligned_reads__BAM__peak_589	203	.	8.58194	24.2214	20.3922	138
chr1	170713556	170714253	Bowtie2_on_POB_SP7_FLAG1__aligned_reads__BAM__peak_590	588	.	16.8914	63.3888	58.8032	285
chr1	170768983	170769165	Bowtie2_on_POB_SP7_FLAG1__aligned_reads__BAM__peak_591	70	.	5.31928	10.3478	7.00429	84
chr1	171213640	171214372	Bowtie2_on_POB_SP7_FLAG1__aligned_reads__BAM__peak_592	384	.	9.4156	42.7345	38.4847	334
chr1	171899779	171899956	Bowtie2_on_POB_SP7_FLAG1__aligned_reads__BAM__peak_593	37	.	3.70003	6.81906	3.75858	162
chr1	171963494	171963819	Bowtie2_on_POB_SP7_FLAG1__aligned_reads__BAM__peak_594	124	.	6.99905	16.0062	12.4133	148
chr1	172040876	172041632	Bowtie2_on_POB_SP7_FLAG1__aligned_reads__BAM__peak_595	593	.	17.9176	63.9464	59.3429	197
chr1	172061821	172062139	Bowtie2_on_POB_SP7_FLAG1__aligned_reads__BAM__peak_596	206	.	9.23875	24.4831	20.6359	152
chr1	172104710	172104955	Bowtie2_on_POB_SP7_FLAG1__aligned_reads__BAM__peak_597	70	.	5.11861	10.3147	7.00429	87
chr1	172396870	172397201	Bowtie2_on_POB_SP7_FLAG1__aligned_reads__BAM__peak_598	333	.	12.3183	37.4648	33.3225	171
chr1	172595314	172595850	Bowtie2_on_POB_SP7_FLAG1__aligned_reads__BAM__peak_599	345	.	12.5983	38.7083	34.5404	187
chr1	172664358	172664586	Bowtie2_on_POB_SP7_FLAG1__aligned_reads__BAM__peak_600	95	.	5.34449	12.9521	9.50661	96
chr1	172797876	172798053	Bowtie2_on_POB_SP7_FLAG1__aligned_reads__BAM__peak_601	64	.	4.52226	9.73321	6.43495	100
chr1	172798696	172798900	Bowtie2_on_POB_SP7_FLAG1__aligned_reads__BAM__peak_602	57	.	4.31671	8.97402	5.7291	44
chr1	172968223	172968405	Bowtie2_on_POB_SP7_FLAG1__aligned_reads__BAM__peak_603	49	.	4.05398	8.10991	4.92668	129
chr1	173033130	173033321	Bowtie2_on_POB_SP7_FLAG1__aligned_reads__BAM__peak_604	50	.	4.54996	8.23676	5.0477	90
chr1	173033910	173034214	Bowtie2_on_POB_SP7_FLAG1__aligned_reads__BAM__peak_605	239	.	8.51336	27.834	23.9195	139
chr1	173041472	173042184	Bowtie2_on_POB_SP7_FLAG1__aligned_reads__BAM__peak_606	525	.	16.5178	57.0348	52.5364	536
chr1	173051226	173051443	Bowtie2_on_POB_SP7_FLAG1__aligned_reads__BAM__peak_607	133	.	7.27901	17.0126	13.386	139
chr1	173119646	173119929	Bowtie2_on_POB_SP7_FLAG1__aligned_reads__BAM__peak_608	122	.	6.66903	15.7984	12.2275	135
chr1	173177148	173177378	Bowtie2_on_POB_SP7_FLAG1__aligned_reads__BAM__peak_609	70	.	5.31928	10.3478	7.00429	104
chr1	173193055	173193404	Bowtie2_on_POB_SP7_FLAG1__aligned_reads__BAM__peak_610	239	.	10.0786	27.887	23.9568	152
chr1	173224705	173224944	Bowtie2_on_POB_SP7_FLAG1__aligned_reads__BAM__peak_611	64	.	4.52226	9.73321	6.43495	127
chr1	173259215	173259439	Bowtie2_on_POB_SP7_FLAG1__aligned_reads__BAM__peak_612	61	.	5.03932	9.47605	6.19148	108
chr1	173291030	173291322	Bowtie2_on_POB_SP7_FLAG1__aligned_reads__BAM__peak_613	160	.	7.67791	19.7389	16.0394	149
chr1	173433423	173433678	Bowtie2_on_POB_SP7_FLAG1__aligned_reads__BAM__peak_614	61	.	4.86268	9.47375	6.19148	147
chr1	174013183	174013559	Bowtie2_on_POB_SP7_FLAG1__aligned_reads__BAM__peak_615	78	.	5.59924	11.2416	7.85153	224
chr1	174144421	174144701	Bowtie2_on_POB_SP7_FLAG1__aligned_reads__BAM__peak_616	79	.	4.93338	11.3077	7.91382	153
chr1	174287656	174287892	Bowtie2_on_POB_SP7_FLAG1__aligned_reads__BAM__peak_617	78	.	5.59924	11.2416	7.85153	99
chr1	174306412	174306635	Bowtie2_on_POB_SP7_FLAG1__aligned_reads__BAM__peak_618	107	.	6.12996	14.2652	10.7447	80
chr1	174419037	174419299	Bowtie2_on_POB_SP7_FLAG1__aligned_reads__BAM__peak_619	174	.	8.39886	21.1954	17.4371	158
chr1	174429964	174430200	Bowtie2_on_POB_SP7_FLAG1__aligned_reads__BAM__peak_620	78	.	5.59924	11.2416	7.85153	88
chr1	174430423	174430673	Bowtie2_on_POB_SP7_FLAG1__aligned_reads__BAM__peak_621	46	.	4.47939	7.80298	4.63493	90
chr1	174431161	174431392	Bowtie2_on_POB_SP7_FLAG1__aligned_reads__BAM__peak_622	78	.	5.59924	11.2416	7.85153	81
chr1	174455396	174455575	Bowtie2_on_POB_SP7_FLAG1__aligned_reads__BAM__peak_623	31	.	3.91947	6.23321	3.19775	144
chr1	174499285	174499567	Bowtie2_on_POB_SP7_FLAG1__aligned_reads__BAM__peak_624	255	.	10.0036	29.5104	25.5424	138
chr1	175291861	175292132	Bowtie2_on_POB_SP7_FLAG1__aligned_reads__BAM__peak_625	244	.	9.74705	28.3807	24.4405	119
chr1	176547613	176547899	Bowtie2_on_POB_SP7_FLAG1__aligned_reads__BAM__peak_626	173	.	7.84635	21.0886	17.3512	151
chr1	176573722	176573973	Bowtie2_on_POB_SP7_FLAG1__aligned_reads__BAM__peak_627	266	.	10.26	30.6511	26.6561	147
chr1	176774689	176774918	Bowtie2_on_POB_SP7_FLAG1__aligned_reads__BAM__peak_628	70	.	5.11861	10.3147	7.00429	125
chr1	176802902	176803249	Bowtie2_on_POB_SP7_FLAG1__aligned_reads__BAM__peak_629	133	.	7.27901	17.0126	13.386	210
chr1	179191283	179191517	Bowtie2_on_POB_SP7_FLAG1__aligned_reads__BAM__peak_630	190	.	8.4457	22.8674	19.0755	104
chr1	180247952	180248441	Bowtie2_on_POB_SP7_FLAG1__aligned_reads__BAM__peak_631	70	.	5.13003	10.3371	7.00429	194
chr1	180248531	180249036	Bowtie2_on_POB_SP7_FLAG1__aligned_reads__BAM__peak_632	61	.	5.03932	9.47605	6.19148	137
chr1	180251468	180251666	Bowtie2_on_POB_SP7_FLAG1__aligned_reads__BAM__peak_633	107	.	6.12996	14.2652	10.7447	113
chr1	180256066	180256264	Bowtie2_on_POB_SP7_FLAG1__aligned_reads__BAM__peak_634	46	.	4.36052	7.87723	4.69699	144
chr1	180266461	180266650	Bowtie2_on_POB_SP7_FLAG1__aligned_reads__BAM__peak_635	54	.	4.75936	8.62733	5.40008	56
chr1	180267312	180267791	Bowtie2_on_POB_SP7_FLAG1__aligned_reads__BAM__peak_636	104	.	6.15603	13.9057	10.4117	157
chr1	180268007	180268250	Bowtie2_on_POB_SP7_FLAG1__aligned_reads__BAM__peak_637	86	.	5.64303	12.0833	8.67587	140
chr1	180335570	180335989	Bowtie2_on_POB_SP7_FLAG1__aligned_reads__BAM__peak_638	104	.	6.15603	13.9057	10.4117	118
chr1	180336368	180336925	Bowtie2_on_POB_SP7_FLAG1__aligned_reads__BAM__peak_639	57	.	4.31671	8.97402	5.7291	151
chr1	180519317	180519659	Bowtie2_on_POB_SP7_FLAG1__aligned_reads__BAM__peak_640	446	.	14.838	48.9831	44.6166	174
chr1	180678428	180678727	Bowtie2_on_POB_SP7_FLAG1__aligned_reads__BAM__peak_641	313	.	9.08931	35.4343	31.3361	143
chr1	181052238	181052530	Bowtie2_on_POB_SP7_FLAG1__aligned_reads__BAM__peak_642	71	.	4.72782	10.5114	7.16371	129
chr1	181073443	181073672	Bowtie2_on_POB_SP7_FLAG1__aligned_reads__BAM__peak_643	54	.	4.75936	8.62733	5.40008	113
chr1	181375991	181376295	Bowtie2_on_POB_SP7_FLAG1__aligned_reads__BAM__peak_644	333	.	12.3183	37.4648	33.3225	150
chr1	181476610	181476869	Bowtie2_on_POB_SP7_FLAG1__aligned_reads__BAM__peak_645	38	.	4.19943	7.00441	3.89953	149
chr1	181733573	181733860	Bowtie2_on_POB_SP7_FLAG1__aligned_reads__BAM__peak_646	31	.	3.49448	6.14498	3.15936	279
chr1	181845285	181845661	Bowtie2_on_POB_SP7_FLAG1__aligned_reads__BAM__peak_647	195	.	8.95879	23.3738	19.5562	237
chr1	181909202	181909379	Bowtie2_on_POB_SP7_FLAG1__aligned_reads__BAM__peak_648	78	.	5.59924	11.2416	7.85153	65
chr1	182284215	182284547	Bowtie2_on_POB_SP7_FLAG1__aligned_reads__BAM__peak_649	153	.	7.83894	19.0737	15.3796	156
chr1	182317676	182318066	Bowtie2_on_POB_SP7_FLAG1__aligned_reads__BAM__peak_650	54	.	4.75936	8.62733	5.40008	126
chr1	182780727	182780954	Bowtie2_on_POB_SP7_FLAG1__aligned_reads__BAM__peak_651	31	.	3.49448	6.14498	3.15936	117
chr1	182781094	182781452	Bowtie2_on_POB_SP7_FLAG1__aligned_reads__BAM__peak_652	78	.	5.59924	11.2416	7.85153	171
chr1	183074481	183074708	Bowtie2_on_POB_SP7_FLAG1__aligned_reads__BAM__peak_653	143	.	7.55898	18.0353	14.3752	99
chr1	183142136	183142384	Bowtie2_on_POB_SP7_FLAG1__aligned_reads__BAM__peak_654	96	.	6.15917	13.0909	9.61247	107
chr1	183233648	183233908	Bowtie2_on_POB_SP7_FLAG1__aligned_reads__BAM__peak_655	95	.	5.89953	12.9854	9.53216	121
chr1	183440082	183440336	Bowtie2_on_POB_SP7_FLAG1__aligned_reads__BAM__peak_656	217	.	9.51871	25.6054	21.7294	127
chr1	183915886	183916066	Bowtie2_on_POB_SP7_FLAG1__aligned_reads__BAM__peak_657	78	.	5.59924	11.2416	7.85153	91
chr1	183951382	183951656	Bowtie2_on_POB_SP7_FLAG1__aligned_reads__BAM__peak_658	133	.	7.27901	17.0126	13.386	140
chr1	183988177	183988416	Bowtie2_on_POB_SP7_FLAG1__aligned_reads__BAM__peak_659	87	.	5.8792	12.1563	8.71882	173
chr1	184004617	184004838	Bowtie2_on_POB_SP7_FLAG1__aligned_reads__BAM__peak_660	46	.	3.53085	7.87999	4.69932	145
chr1	184012432	184012773	Bowtie2_on_POB_SP7_FLAG1__aligned_reads__BAM__peak_661	136	.	5.83088	17.2467	13.6182	202
chr1	184280381	184280792	Bowtie2_on_POB_SP7_FLAG1__aligned_reads__BAM__peak_662	446	.	14.838	48.9831	44.6166	239
chr1	184298962	184299492	Bowtie2_on_POB_SP7_FLAG1__aligned_reads__BAM__peak_663	217	.	9.51871	25.6054	21.7294	172
chr1	184339275	184339453	Bowtie2_on_POB_SP7_FLAG1__aligned_reads__BAM__peak_664	38	.	4.19943	7.00441	3.89953	142
chr1	184385384	184385561	Bowtie2_on_POB_SP7_FLAG1__aligned_reads__BAM__peak_665	96	.	6.15917	13.0909	9.61247	81
chr1	184450580	184450992	Bowtie2_on_POB_SP7_FLAG1__aligned_reads__BAM__peak_666	273	.	10.9185	31.3977	27.383	161
chr1	184467147	184467366	Bowtie2_on_POB_SP7_FLAG1__aligned_reads__BAM__peak_667	87	.	5.8792	12.1563	8.71882	136
chr1	185622427	185623075	Bowtie2_on_POB_SP7_FLAG1__aligned_reads__BAM__peak_668	777	.	21.5571	82.6746	77.7933	354
chr1	185715020	185715205	Bowtie2_on_POB_SP7_FLAG1__aligned_reads__BAM__peak_669	87	.	5.8792	12.1563	8.71882	103
chr1	185816948	185817265	Bowtie2_on_POB_SP7_FLAG1__aligned_reads__BAM__peak_670	184	.	8.67882	22.2778	18.4897	162
chr1	185857826	185858014	Bowtie2_on_POB_SP7_FLAG1__aligned_reads__BAM__peak_671	46	.	4.47939	7.80298	4.63493	112
chr1	185946720	185947058	Bowtie2_on_POB_SP7_FLAG1__aligned_reads__BAM__peak_672	134	.	6.86556	17.0997	13.4723	150
chr1	186164587	186164828	Bowtie2_on_POB_SP7_FLAG1__aligned_reads__BAM__peak_673	154	.	6.78339	19.1897	15.4926	112
chr1	186168921	186169347	Bowtie2_on_POB_SP7_FLAG1__aligned_reads__BAM__peak_674	201	.	8.72104	23.9771	20.1514	273
chr1	186184092	186184472	Bowtie2_on_POB_SP7_FLAG1__aligned_reads__BAM__peak_675	78	.	5.59924	11.2416	7.85153	215
chr1	186187039	186187310	Bowtie2_on_POB_SP7_FLAG1__aligned_reads__BAM__peak_676	96	.	6.15917	13.0909	9.61247	105
chr1	186302975	186303285	Bowtie2_on_POB_SP7_FLAG1__aligned_reads__BAM__peak_677	70	.	5.31928	10.3478	7.00429	150
chr1	186317788	186317989	Bowtie2_on_POB_SP7_FLAG1__aligned_reads__BAM__peak_678	85	.	4.41356	11.9555	8.55722	118
chr1	186343298	186343866	Bowtie2_on_POB_SP7_FLAG1__aligned_reads__BAM__peak_679	807	.	22.117	85.6442	80.7201	275
chr1	186356539	186356816	Bowtie2_on_POB_SP7_FLAG1__aligned_reads__BAM__peak_680	131	.	6.92553	16.7694	13.1635	100
chr1	186469028	186469390	Bowtie2_on_POB_SP7_FLAG1__aligned_reads__BAM__peak_681	285	.	11.1985	32.5903	28.5497	120
chr1	187187026	187187852	Bowtie2_on_POB_SP7_FLAG1__aligned_reads__BAM__peak_682	1055	.	25.9616	110.754	105.515	572
chr1	187538449	187539049	Bowtie2_on_POB_SP7_FLAG1__aligned_reads__BAM__peak_683	1190	.	29.1161	124.452	119.049	308
chr1	187539282	187539540	Bowtie2_on_POB_SP7_FLAG1__aligned_reads__BAM__peak_684	309	.	11.7584	35.0071	30.9163	136
chr1	187554960	187555209	Bowtie2_on_POB_SP7_FLAG1__aligned_reads__BAM__peak_685	70	.	5.31928	10.3478	7.00429	143
chr1	187662279	187662808	Bowtie2_on_POB_SP7_FLAG1__aligned_reads__BAM__peak_686	607	.	18.1975	65.3494	60.7243	297
chr1	187675450	187675898	Bowtie2_on_POB_SP7_FLAG1__aligned_reads__BAM__peak_687	222	.	9.23405	26.1552	22.2695	159
chr1	187681456	187681633	Bowtie2_on_POB_SP7_FLAG1__aligned_reads__BAM__peak_688	54	.	4.61702	8.67455	5.43601	145
chr1	187689968	187690145	Bowtie2_on_POB_SP7_FLAG1__aligned_reads__BAM__peak_689	64	.	4.52226	9.73321	6.43495	98
chr1	188111843	188112344	Bowtie2_on_POB_SP7_FLAG1__aligned_reads__BAM__peak_690	289	.	10.773	32.9643	28.9168	267
chr1	188279202	188279460	Bowtie2_on_POB_SP7_FLAG1__aligned_reads__BAM__peak_691	174	.	8.39886	21.1954	17.4371	116
chr1	188535278	188535455	Bowtie2_on_POB_SP7_FLAG1__aligned_reads__BAM__peak_692	78	.	5.59924	11.2416	7.85153	134
chr1	188573072	188573323	Bowtie2_on_POB_SP7_FLAG1__aligned_reads__BAM__peak_693	81	.	5.39436	11.5828	8.18729	163
chr1	189061328	189061700	Bowtie2_on_POB_SP7_FLAG1__aligned_reads__BAM__peak_694	78	.	5.38653	11.2003	7.83892	62
chr1	189151766	189152279	Bowtie2_on_POB_SP7_FLAG1__aligned_reads__BAM__peak_695	262	.	10.6386	30.2162	26.2312	240
chr1	189686795	189687179	Bowtie2_on_POB_SP7_FLAG1__aligned_reads__BAM__peak_696	124	.	6.99905	16.0062	12.4133	211
chr1	190552774	190552996	Bowtie2_on_POB_SP7_FLAG1__aligned_reads__BAM__peak_697	46	.	4.36052	7.87723	4.69699	59
chr1	190683965	190684326	Bowtie2_on_POB_SP7_FLAG1__aligned_reads__BAM__peak_698	252	.	8.83897	29.1732	25.2128	173
chr1	190878966	190879261	Bowtie2_on_POB_SP7_FLAG1__aligned_reads__BAM__peak_699	333	.	12.3183	37.4648	33.3225	141
chr1	191118161	191118356	Bowtie2_on_POB_SP7_FLAG1__aligned_reads__BAM__peak_700	133	.	7.27901	17.0126	13.386	99
chr1	191633658	191634466	Bowtie2_on_POB_SP7_FLAG1__aligned_reads__BAM__peak_701	283	.	9.45564	32.3739	28.3483	210
chr1	191641783	191642279	Bowtie2_on_POB_SP7_FLAG1__aligned_reads__BAM__peak_702	395	.	13.7181	43.7756	39.5088	203
chr1	192310492	192310698	Bowtie2_on_POB_SP7_FLAG1__aligned_reads__BAM__peak_703	46	.	4.47939	7.80298	4.63493	141
chr1	192394564	192394750	Bowtie2_on_POB_SP7_FLAG1__aligned_reads__BAM__peak_704	78	.	5.59924	11.2416	7.85153	108
chr1	192743485	192743703	Bowtie2_on_POB_SP7_FLAG1__aligned_reads__BAM__peak_705	87	.	5.8792	12.1563	8.71882	125
chr1	192752940	192753361	Bowtie2_on_POB_SP7_FLAG1__aligned_reads__BAM__peak_706	133	.	7.27901	17.0126	13.386	131
chr1	192849835	192850068	Bowtie2_on_POB_SP7_FLAG1__aligned_reads__BAM__peak_707	46	.	4.47939	7.80298	4.63493	71
chr1	192886697	192886992	Bowtie2_on_POB_SP7_FLAG1__aligned_reads__BAM__peak_708	133	.	7.27901	17.0126	13.386	146
chr1	192944731	192944991	Bowtie2_on_POB_SP7_FLAG1__aligned_reads__BAM__peak_709	68	.	3.50666	10.1873	6.88461	143
chr1	193006972	193007237	Bowtie2_on_POB_SP7_FLAG1__aligned_reads__BAM__peak_710	164	.	8.1189	20.1273	16.402	119
chr1	193213659	193213904	Bowtie2_on_POB_SP7_FLAG1__aligned_reads__BAM__peak_711	133	.	7.27901	17.0126	13.386	116
chr1	193221278	193221822	Bowtie2_on_POB_SP7_FLAG1__aligned_reads__BAM__peak_712	552	.	17.0777	59.7784	55.2387	323
chr1	193254466	193254850	Bowtie2_on_POB_SP7_FLAG1__aligned_reads__BAM__peak_713	228	.	9.79867	26.7401	22.8368	238
chr1	193381288	193381506	Bowtie2_on_POB_SP7_FLAG1__aligned_reads__BAM__peak_714	81	.	5.20319	11.548	8.15345	132
chr1	193399828	193400013	Bowtie2_on_POB_SP7_FLAG1__aligned_reads__BAM__peak_715	46	.	4.47939	7.80298	4.63493	41
chr1	193894097	193894418	Bowtie2_on_POB_SP7_FLAG1__aligned_reads__BAM__peak_716	370	.	13.1582	41.2237	37.0076	152
chr1	194680808	194681036	Bowtie2_on_POB_SP7_FLAG1__aligned_reads__BAM__peak_717	87	.	5.8792	12.1563	8.71882	122
chr1	194709105	194709350	Bowtie2_on_POB_SP7_FLAG1__aligned_reads__BAM__peak_718	70	.	5.31928	10.3478	7.00429	97
chr1	195344836	195345161	Bowtie2_on_POB_SP7_FLAG1__aligned_reads__BAM__peak_719	595	.	15.8358	64.1573	59.5533	148
chr1	196171818	196172067	Bowtie2_on_POB_SP7_FLAG1__aligned_reads__BAM__peak_720	150	.	7.42198	18.7238	15.0563	117
chr1	196172238	196172549	Bowtie2_on_POB_SP7_FLAG1__aligned_reads__BAM__peak_721	61	.	5.03932	9.47605	6.19148	124
chr1	196330524	196330740	Bowtie2_on_POB_SP7_FLAG1__aligned_reads__BAM__peak_722	95	.	5.34449	12.9521	9.50661	130
chr1	196334544	196334879	Bowtie2_on_POB_SP7_FLAG1__aligned_reads__BAM__peak_723	114	.	6.71909	15.0166	11.4601	151
chr1	196419320	196419654	Bowtie2_on_POB_SP7_FLAG1__aligned_reads__BAM__peak_724	420	.	14.2781	46.3625	42.046	166
chr1	197067700	197068059	Bowtie2_on_POB_SP7_FLAG1__aligned_reads__BAM__peak_725	73	.	1.72437	10.6827	7.33456	217
chr10	3133499	3134010	Bowtie2_on_POB_SP7_FLAG1__aligned_reads__BAM__peak_726	272	.	9.25008	31.2974	27.2982	176
chr10	3134930	3135255	Bowtie2_on_POB_SP7_FLAG1__aligned_reads__BAM__peak_727	143	.	7.55898	18.0353	14.3752	170
chr10	3232449	3232718	Bowtie2_on_POB_SP7_FLAG1__aligned_reads__BAM__peak_728	174	.	8.39886	21.1954	17.4371	112
chr10	3306005	3306397	Bowtie2_on_POB_SP7_FLAG1__aligned_reads__BAM__peak_729	160	.	7.69504	19.7743	16.0695	216
chr10	4521418	4522236	Bowtie2_on_POB_SP7_FLAG1__aligned_reads__BAM__peak_730	283	.	9.45564	32.3739	28.3483	445
chr10	4836438	4836731	Bowtie2_on_POB_SP7_FLAG1__aligned_reads__BAM__peak_731	136	.	5.83088	17.2467	13.6182	119
chr10	5034369	5034632	Bowtie2_on_POB_SP7_FLAG1__aligned_reads__BAM__peak_732	87	.	5.8792	12.1563	8.71882	117
chr10	5266163	5266392	Bowtie2_on_POB_SP7_FLAG1__aligned_reads__BAM__peak_733	87	.	5.8792	12.1563	8.71882	125
chr10	5832729	5833186	Bowtie2_on_POB_SP7_FLAG1__aligned_reads__BAM__peak_734	252	.	8.83897	29.1732	25.2128	286
chr10	5913804	5914060	Bowtie2_on_POB_SP7_FLAG1__aligned_reads__BAM__peak_735	70	.	5.13003	10.3371	7.00429	131
chr10	6052195	6052394	Bowtie2_on_POB_SP7_FLAG1__aligned_reads__BAM__peak_736	70	.	5.31928	10.3478	7.00429	129
chr10	6445658	6446038	Bowtie2_on_POB_SP7_FLAG1__aligned_reads__BAM__peak_737	277	.	10.4931	31.7528	27.736	176
chr10	6481128	6481379	Bowtie2_on_POB_SP7_FLAG1__aligned_reads__BAM__peak_738	105	.	6.43913	14.0446	10.5256	76
chr10	6506259	6506696	Bowtie2_on_POB_SP7_FLAG1__aligned_reads__BAM__peak_739	688	.	16.4446	73.5416	68.8018	173
chr10	6536238	6536435	Bowtie2_on_POB_SP7_FLAG1__aligned_reads__BAM__peak_740	114	.	6.71909	15.0166	11.4601	69
chr10	6598681	6598905	Bowtie2_on_POB_SP7_FLAG1__aligned_reads__BAM__peak_741	177	.	8.29699	21.5126	17.753	95
chr10	6606150	6606337	Bowtie2_on_POB_SP7_FLAG1__aligned_reads__BAM__peak_742	78	.	5.59924	11.2416	7.85153	96
chr10	7231869	7232143	Bowtie2_on_POB_SP7_FLAG1__aligned_reads__BAM__peak_743	87	.	2.5665	12.2168	8.77927	43
chr10	7234813	7235086	Bowtie2_on_POB_SP7_FLAG1__aligned_reads__BAM__peak_744	82	.	2.46781	11.696	8.29811	155
chr10	7309522	7309733	Bowtie2_on_POB_SP7_FLAG1__aligned_reads__BAM__peak_745	54	.	4.75936	8.62733	5.40008	56
chr10	7400760	7401025	Bowtie2_on_POB_SP7_FLAG1__aligned_reads__BAM__peak_746	78	.	5.59924	11.2416	7.85153	98
chr10	7537929	7538166	Bowtie2_on_POB_SP7_FLAG1__aligned_reads__BAM__peak_747	164	.	8.1189	20.1273	16.402	130
chr10	7654725	7654932	Bowtie2_on_POB_SP7_FLAG1__aligned_reads__BAM__peak_748	141	.	7.18204	17.7561	14.1162	109
chr10	7686608	7686938	Bowtie2_on_POB_SP7_FLAG1__aligned_reads__BAM__peak_749	114	.	6.71909	15.0166	11.4601	87
chr10	7712109	7712333	Bowtie2_on_POB_SP7_FLAG1__aligned_reads__BAM__peak_750	46	.	4.47939	7.80298	4.63493	174
chr10	7713924	7714101	Bowtie2_on_POB_SP7_FLAG1__aligned_reads__BAM__peak_751	46	.	4.36052	7.87723	4.69699	83
chr10	7724535	7724867	Bowtie2_on_POB_SP7_FLAG1__aligned_reads__BAM__peak_752	217	.	9.51871	25.6054	21.7294	170
chr10	7837718	7837911	Bowtie2_on_POB_SP7_FLAG1__aligned_reads__BAM__peak_753	78	.	5.59924	11.2416	7.85153	114
chr10	7898462	7898662	Bowtie2_on_POB_SP7_FLAG1__aligned_reads__BAM__peak_754	95	.	5.89953	12.9854	9.53216	136
chr10	8149191	8149476	Bowtie2_on_POB_SP7_FLAG1__aligned_reads__BAM__peak_755	61	.	5.03932	9.47605	6.19148	88
chr10	8175737	8176393	Bowtie2_on_POB_SP7_FLAG1__aligned_reads__BAM__peak_756	593	.	17.9176	63.9464	59.3429	236
chr10	8229997	8230248	Bowtie2_on_POB_SP7_FLAG1__aligned_reads__BAM__peak_757	133	.	7.27901	17.0126	13.386	146
chr10	8238657	8238853	Bowtie2_on_POB_SP7_FLAG1__aligned_reads__BAM__peak_758	26	.	3.59102	5.6368	2.66245	158
chr10	8412180	8412447	Bowtie2_on_POB_SP7_FLAG1__aligned_reads__BAM__peak_759	70	.	5.31928	10.3478	7.00429	156
chr10	8532305	8532742	Bowtie2_on_POB_SP7_FLAG1__aligned_reads__BAM__peak_760	124	.	6.99905	16.0062	12.4133	132
chr10	8550190	8550455	Bowtie2_on_POB_SP7_FLAG1__aligned_reads__BAM__peak_761	124	.	6.99905	16.0062	12.4133	128
chr10	8605831	8606038	Bowtie2_on_POB_SP7_FLAG1__aligned_reads__BAM__peak_762	31	.	3.91947	6.23321	3.19775	19
chr10	8698524	8698779	Bowtie2_on_POB_SP7_FLAG1__aligned_reads__BAM__peak_763	174	.	8.39886	21.1954	17.4371	111
chr10	8723286	8723628	Bowtie2_on_POB_SP7_FLAG1__aligned_reads__BAM__peak_764	174	.	8.39886	21.1954	17.4371	165
chr10	8979119	8979397	Bowtie2_on_POB_SP7_FLAG1__aligned_reads__BAM__peak_765	95	.	5.89953	12.9854	9.53216	131
chr10	9369486	9369937	Bowtie2_on_POB_SP7_FLAG1__aligned_reads__BAM__peak_766	321	.	12.0384	36.231	32.1142	170
chr10	11211889	11212101	Bowtie2_on_POB_SP7_FLAG1__aligned_reads__BAM__peak_767	191	.	3.75758	22.9589	19.1622	69
chr10	11658894	11659141	Bowtie2_on_POB_SP7_FLAG1__aligned_reads__BAM__peak_768	38	.	4.19943	7.00441	3.89953	203
chr10	12414575	12414766	Bowtie2_on_POB_SP7_FLAG1__aligned_reads__BAM__peak_769	46	.	4.47939	7.80298	4.63493	43
chr10	12508002	12508271	Bowtie2_on_POB_SP7_FLAG1__aligned_reads__BAM__peak_770	103	.	5.55005	13.7988	10.3125	156
chr10	12521616	12521899	Bowtie2_on_POB_SP7_FLAG1__aligned_reads__BAM__peak_771	498	.	15.9578	54.3204	49.8672	146
chr10	12528445	12528779	Bowtie2_on_POB_SP7_FLAG1__aligned_reads__BAM__peak_772	137	.	6.37228	17.3368	13.7054	210
chr10	12587623	12587983	Bowtie2_on_POB_SP7_FLAG1__aligned_reads__BAM__peak_773	195	.	8.95879	23.3738	19.5562	151
chr10	12607891	12608421	Bowtie2_on_POB_SP7_FLAG1__aligned_reads__BAM__peak_774	1002	.	25.7565	105.456	100.272	188
chr10	12642323	12642536	Bowtie2_on_POB_SP7_FLAG1__aligned_reads__BAM__peak_775	61	.	5.03932	9.47605	6.19148	84
chr10	12684163	12684383	Bowtie2_on_POB_SP7_FLAG1__aligned_reads__BAM__peak_776	46	.	4.47939	7.80298	4.63493	59
chr10	12931200	12931400	Bowtie2_on_POB_SP7_FLAG1__aligned_reads__BAM__peak_777	87	.	5.8792	12.1563	8.71882	93
chr10	12932649	12932908	Bowtie2_on_POB_SP7_FLAG1__aligned_reads__BAM__peak_778	69	.	4.94193	10.3029	6.9996	141
chr10	12936976	12937195	Bowtie2_on_POB_SP7_FLAG1__aligned_reads__BAM__peak_779	153	.	7.83894	19.0737	15.3796	99
chr10	13272818	13273131	Bowtie2_on_POB_SP7_FLAG1__aligned_reads__BAM__peak_780	95	.	5.89953	12.9854	9.53216	155
chr10	13290208	13290501	Bowtie2_on_POB_SP7_FLAG1__aligned_reads__BAM__peak_781	87	.	5.8792	12.1563	8.71882	77
chr10	13321132	13321556	Bowtie2_on_POB_SP7_FLAG1__aligned_reads__BAM__peak_782	792	.	21.837	84.1566	79.2552	230
chr10	13403872	13404057	Bowtie2_on_POB_SP7_FLAG1__aligned_reads__BAM__peak_783	87	.	5.8792	12.1563	8.71882	101
chr10	13513445	13513921	Bowtie2_on_POB_SP7_FLAG1__aligned_reads__BAM__peak_784	124	.	6.99905	16.0062	12.4133	252
chr10	13552324	13552683	Bowtie2_on_POB_SP7_FLAG1__aligned_reads__BAM__peak_785	445	.	12.8501	48.9145	44.5656	152
chr10	13645371	13645559	Bowtie2_on_POB_SP7_FLAG1__aligned_reads__BAM__peak_786	42	.	3.60142	7.33535	4.21446	76
chr10	13684516	13684701	Bowtie2_on_POB_SP7_FLAG1__aligned_reads__BAM__peak_787	46	.	4.47939	7.80298	4.63493	58
chr10	13688953	13689220	Bowtie2_on_POB_SP7_FLAG1__aligned_reads__BAM__peak_788	95	.	5.34449	12.9521	9.50661	121
chr10	13821657	13822014	Bowtie2_on_POB_SP7_FLAG1__aligned_reads__BAM__peak_789	420	.	14.2781	46.3625	42.046	190
chr10	14183119	14183526	Bowtie2_on_POB_SP7_FLAG1__aligned_reads__BAM__peak_790	511	.	16.2378	55.6739	51.1969	209
chr10	14425234	14425566	Bowtie2_on_POB_SP7_FLAG1__aligned_reads__BAM__peak_791	161	.	6.34537	19.8685	16.1625	140
chr10	15532623	15532985	Bowtie2_on_POB_SP7_FLAG1__aligned_reads__BAM__peak_792	221	.	6.91458	26.0033	22.1258	164
chr10	15880827	15881177	Bowtie2_on_POB_SP7_FLAG1__aligned_reads__BAM__peak_793	113	.	6.41253	14.8436	11.31	236
chr10	16762976	16763291	Bowtie2_on_POB_SP7_FLAG1__aligned_reads__BAM__peak_794	292	.	10.3545	33.2842	29.2356	154
chr10	17442828	17443364	Bowtie2_on_POB_SP7_FLAG1__aligned_reads__BAM__peak_795	124	.	6.99905	16.0062	12.4133	134
chr10	17515059	17515371	Bowtie2_on_POB_SP7_FLAG1__aligned_reads__BAM__peak_796	206	.	9.23875	24.4831	20.6359	119
chr10	18019718	18020321	Bowtie2_on_POB_SP7_FLAG1__aligned_reads__BAM__peak_797	143	.	7.55898	18.0353	14.3752	184
chr10	18129361	18129720	Bowtie2_on_POB_SP7_FLAG1__aligned_reads__BAM__peak_798	184	.	8.67882	22.2778	18.4897	150
chr10	18143341	18143525	Bowtie2_on_POB_SP7_FLAG1__aligned_reads__BAM__peak_799	54	.	3.94442	8.68112	5.44121	58
chr10	18493977	18494363	Bowtie2_on_POB_SP7_FLAG1__aligned_reads__BAM__peak_800	395	.	13.0525	43.7902	39.5218	200
chr10	18689768	18690007	Bowtie2_on_POB_SP7_FLAG1__aligned_reads__BAM__peak_801	124	.	6.99905	16.0062	12.4133	94
chr10	18735031	18735357	Bowtie2_on_POB_SP7_FLAG1__aligned_reads__BAM__peak_802	105	.	6.43913	14.0446	10.5256	176
chr10	18824886	18825100	Bowtie2_on_POB_SP7_FLAG1__aligned_reads__BAM__peak_803	70	.	5.31928	10.3478	7.00429	51
chr10	19229467	19229672	Bowtie2_on_POB_SP7_FLAG1__aligned_reads__BAM__peak_804	78	.	5.59924	11.2416	7.85153	111
chr10	19316618	19316907	Bowtie2_on_POB_SP7_FLAG1__aligned_reads__BAM__peak_805	174	.	8.39886	21.1954	17.4371	158
chr10	19317874	19318288	Bowtie2_on_POB_SP7_FLAG1__aligned_reads__BAM__peak_806	483	.	14.8771	52.8011	48.3831	239
chr10	19322006	19322334	Bowtie2_on_POB_SP7_FLAG1__aligned_reads__BAM__peak_807	321	.	12.0384	36.231	32.1142	174
chr10	20193607	20194150	Bowtie2_on_POB_SP7_FLAG1__aligned_reads__BAM__peak_808	133	.	7.27901	17.0126	13.386	168
chr10	20194677	20195195	Bowtie2_on_POB_SP7_FLAG1__aligned_reads__BAM__peak_809	2282	.	47.0336	234.59	228.22	231
chr10	20352491	20353014	Bowtie2_on_POB_SP7_FLAG1__aligned_reads__BAM__peak_810	705	.	20.1573	75.3499	70.5749	348
chr10	20356077	20356630	Bowtie2_on_POB_SP7_FLAG1__aligned_reads__BAM__peak_811	607	.	18.1975	65.3494	60.7243	329
chr10	20362211	20362394	Bowtie2_on_POB_SP7_FLAG1__aligned_reads__BAM__peak_812	50	.	4.11115	8.23464	5.04734	141
chr10	20379333	20379658	Bowtie2_on_POB_SP7_FLAG1__aligned_reads__BAM__peak_813	100	.	6.15583	13.4938	10.0115	73
chr10	20469918	20470144	Bowtie2_on_POB_SP7_FLAG1__aligned_reads__BAM__peak_814	164	.	8.1189	20.1273	16.402	75
chr10	20470373	20470778	Bowtie2_on_POB_SP7_FLAG1__aligned_reads__BAM__peak_815	395	.	13.0816	43.8529	39.5796	163
chr10	20558595	20559131	Bowtie2_on_POB_SP7_FLAG1__aligned_reads__BAM__peak_816	215	.	7.37435	25.4152	21.5565	172
chr10	21517330	21517682	Bowtie2_on_POB_SP7_FLAG1__aligned_reads__BAM__peak_817	250	.	10.3586	29.0459	25.0882	192
chr10	21563213	21563401	Bowtie2_on_POB_SP7_FLAG1__aligned_reads__BAM__peak_818	74	.	5.3529	10.771	7.42035	91
chr10	23147477	23147695	Bowtie2_on_POB_SP7_FLAG1__aligned_reads__BAM__peak_819	72	.	5.25666	10.5847	7.23664	144
chr10	23506822	23507293	Bowtie2_on_POB_SP7_FLAG1__aligned_reads__BAM__peak_820	105	.	6.43913	14.0446	10.5256	243
chr10	24096345	24096564	Bowtie2_on_POB_SP7_FLAG1__aligned_reads__BAM__peak_821	141	.	7.18204	17.7561	14.1162	109
chr10	24116182	24116424	Bowtie2_on_POB_SP7_FLAG1__aligned_reads__BAM__peak_822	257	.	9.80794	29.6821	25.7134	134
chr10	24144200	24144501	Bowtie2_on_POB_SP7_FLAG1__aligned_reads__BAM__peak_823	206	.	9.23875	24.4831	20.6359	159
chr10	24166814	24167241	Bowtie2_on_POB_SP7_FLAG1__aligned_reads__BAM__peak_824	179	.	7.69167	21.7526	17.9915	286
chr10	24167876	24168113	Bowtie2_on_POB_SP7_FLAG1__aligned_reads__BAM__peak_825	46	.	4.47939	7.80298	4.63493	128
chr10	24322700	24322993	Bowtie2_on_POB_SP7_FLAG1__aligned_reads__BAM__peak_826	96	.	6.15917	13.0909	9.61247	132
chr10	24328785	24329007	Bowtie2_on_POB_SP7_FLAG1__aligned_reads__BAM__peak_827	105	.	6.43913	14.0446	10.5256	83
chr10	24502502	24502711	Bowtie2_on_POB_SP7_FLAG1__aligned_reads__BAM__peak_828	38	.	4.19943	7.00441	3.89953	75
chr10	24589586	24589881	Bowtie2_on_POB_SP7_FLAG1__aligned_reads__BAM__peak_829	173	.	7.84635	21.0886	17.3512	149
chr10	24781771	24781948	Bowtie2_on_POB_SP7_FLAG1__aligned_reads__BAM__peak_830	74	.	4.45891	10.8338	7.48195	91
chr10	25012963	25013145	Bowtie2_on_POB_SP7_FLAG1__aligned_reads__BAM__peak_831	87	.	5.13894	12.1215	8.71074	43
chr10	25081948	25082877	Bowtie2_on_POB_SP7_FLAG1__aligned_reads__BAM__peak_832	357	.	12.8782	39.9614	35.7696	295
chr10	25158868	25159151	Bowtie2_on_POB_SP7_FLAG1__aligned_reads__BAM__peak_833	164	.	8.1189	20.1273	16.402	150
chr10	25183338	25183677	Bowtie2_on_POB_SP7_FLAG1__aligned_reads__BAM__peak_834	30	.	3.25843	6.06833	3.08727	125
chr10	25246961	25247149	Bowtie2_on_POB_SP7_FLAG1__aligned_reads__BAM__peak_835	78	.	5.59924	11.2416	7.85153	69
chr10	25264392	25264727	Bowtie2_on_POB_SP7_FLAG1__aligned_reads__BAM__peak_836	297	.	11.4785	33.7935	29.7279	160
chr10	26684371	26684566	Bowtie2_on_POB_SP7_FLAG1__aligned_reads__BAM__peak_837	86	.	5.64303	12.0833	8.67587	115
chr10	27423115	27423503	Bowtie2_on_POB_SP7_FLAG1__aligned_reads__BAM__peak_838	419	.	10.8043	46.2668	41.9658	227
chr10	27506012	27506211	Bowtie2_on_POB_SP7_FLAG1__aligned_reads__BAM__peak_839	95	.	5.89953	12.9854	9.53216	96
chr10	27945561	27945818	Bowtie2_on_POB_SP7_FLAG1__aligned_reads__BAM__peak_840	153	.	7.83894	19.0737	15.3796	119
chr10	29033148	29033325	Bowtie2_on_POB_SP7_FLAG1__aligned_reads__BAM__peak_841	38	.	4.19943	7.00441	3.89953	79
chr10	29081013	29081216	Bowtie2_on_POB_SP7_FLAG1__aligned_reads__BAM__peak_842	86	.	5.64303	12.0833	8.67587	74
chr10	30136257	30136946	Bowtie2_on_POB_SP7_FLAG1__aligned_reads__BAM__peak_843	143	.	7.55898	18.0353	14.3752	121
chr10	30338151	30338525	Bowtie2_on_POB_SP7_FLAG1__aligned_reads__BAM__peak_844	38	.	4.19943	7.00441	3.89953	254
chr10	30530823	30531059	Bowtie2_on_POB_SP7_FLAG1__aligned_reads__BAM__peak_845	113	.	6.41253	14.8436	11.31	146
chr10	31186889	31187098	Bowtie2_on_POB_SP7_FLAG1__aligned_reads__BAM__peak_846	46	.	4.36052	7.87723	4.69699	101
chr10	33895163	33895409	Bowtie2_on_POB_SP7_FLAG1__aligned_reads__BAM__peak_847	195	.	8.95879	23.3738	19.5562	151
chr10	33910163	33910722	Bowtie2_on_POB_SP7_FLAG1__aligned_reads__BAM__peak_848	139	.	5.15236	17.5644	13.9312	322
chr10	33991432	33991648	Bowtie2_on_POB_SP7_FLAG1__aligned_reads__BAM__peak_849	78	.	5.59924	11.2416	7.85153	110
chr10	34000596	34000782	Bowtie2_on_POB_SP7_FLAG1__aligned_reads__BAM__peak_850	43	.	3.90559	7.51598	4.38794	142
chr10	36028772	36029027	Bowtie2_on_POB_SP7_FLAG1__aligned_reads__BAM__peak_851	174	.	8.39886	21.1954	17.4371	132
chr10	36338105	36338375	Bowtie2_on_POB_SP7_FLAG1__aligned_reads__BAM__peak_852	174	.	8.39886	21.1954	17.4371	117
chr10	36782922	36783460	Bowtie2_on_POB_SP7_FLAG1__aligned_reads__BAM__peak_853	334	.	12.044	37.5673	33.4234	258
chr10	36851201	36851558	Bowtie2_on_POB_SP7_FLAG1__aligned_reads__BAM__peak_854	525	.	16.5178	57.0348	52.5364	123
chr10	36856664	36856922	Bowtie2_on_POB_SP7_FLAG1__aligned_reads__BAM__peak_855	78	.	5.59924	11.2416	7.85153	83
chr10	36857476	36857823	Bowtie2_on_POB_SP7_FLAG1__aligned_reads__BAM__peak_856	114	.	6.71909	15.0166	11.4601	147
chr10	36860457	36860811	Bowtie2_on_POB_SP7_FLAG1__aligned_reads__BAM__peak_857	124	.	6.99905	16.0062	12.4133	207
chr10	37118848	37119053	Bowtie2_on_POB_SP7_FLAG1__aligned_reads__BAM__peak_858	87	.	5.13894	12.1215	8.71074	75
chr10	37120296	37120564	Bowtie2_on_POB_SP7_FLAG1__aligned_reads__BAM__peak_859	25	.	2.94237	5.50178	2.54315	168
chr10	37215075	37215630	Bowtie2_on_POB_SP7_FLAG1__aligned_reads__BAM__peak_860	1033	.	26.3164	108.577	103.357	245
chr10	37485328	37485506	Bowtie2_on_POB_SP7_FLAG1__aligned_reads__BAM__peak_861	37	.	3.70003	6.81906	3.75858	108
chr10	37614763	37615179	Bowtie2_on_POB_SP7_FLAG1__aligned_reads__BAM__peak_862	184	.	8.67882	22.2778	18.4897	235
chr10	37855924	37856204	Bowtie2_on_POB_SP7_FLAG1__aligned_reads__BAM__peak_863	170	.	7.95154	20.8049	17.0682	174
chr10	38179254	38179465	Bowtie2_on_POB_SP7_FLAG1__aligned_reads__BAM__peak_864	86	.	5.64303	12.0833	8.67587	86
chr10	38894503	38894685	Bowtie2_on_POB_SP7_FLAG1__aligned_reads__BAM__peak_865	78	.	5.38653	11.2003	7.83892	94
chr10	38981826	38982117	Bowtie2_on_POB_SP7_FLAG1__aligned_reads__BAM__peak_866	150	.	7.43854	18.7579	15.0849	140
chr10	39041257	39041479	Bowtie2_on_POB_SP7_FLAG1__aligned_reads__BAM__peak_867	143	.	7.55898	18.0353	14.3752	99
chr10	39042463	39042924	Bowtie2_on_POB_SP7_FLAG1__aligned_reads__BAM__peak_868	499	.	13.3612	54.4052	49.9498	259
chr10	39070139	39070434	Bowtie2_on_POB_SP7_FLAG1__aligned_reads__BAM__peak_869	96	.	4.9734	13.1317	9.6522	132
chr10	39070907	39071239	Bowtie2_on_POB_SP7_FLAG1__aligned_reads__BAM__peak_870	143	.	7.55898	18.0353	14.3752	196
chr10	39088618	39088905	Bowtie2_on_POB_SP7_FLAG1__aligned_reads__BAM__peak_871	432	.	13.4859	47.5587	43.2343	121
chr10	39451552	39451828	Bowtie2_on_POB_SP7_FLAG1__aligned_reads__BAM__peak_872	114	.	6.71909	15.0166	11.4601	120
chr10	40021953	40022264	Bowtie2_on_POB_SP7_FLAG1__aligned_reads__BAM__peak_873	38	.	4.19943	7.00441	3.89953	261
chr10	40319379	40319638	Bowtie2_on_POB_SP7_FLAG1__aligned_reads__BAM__peak_874	100	.	6.15583	13.4938	10.0115	108
chr10	41023969	41024186	Bowtie2_on_POB_SP7_FLAG1__aligned_reads__BAM__peak_875	70	.	5.31928	10.3478	7.00429	125
chr10	41170196	41170455	Bowtie2_on_POB_SP7_FLAG1__aligned_reads__BAM__peak_876	78	.	5.59924	11.2416	7.85153	135
chr10	41239014	41239562	Bowtie2_on_POB_SP7_FLAG1__aligned_reads__BAM__peak_877	78	.	5.59924	11.2416	7.85153	396
chr10	41432519	41432718	Bowtie2_on_POB_SP7_FLAG1__aligned_reads__BAM__peak_878	58	.	4.81761	9.05883	5.81221	50
chr10	41451881	41452311	Bowtie2_on_POB_SP7_FLAG1__aligned_reads__BAM__peak_879	1261	.	28.6642	131.636	126.166	200
chr10	41542551	41542877	Bowtie2_on_POB_SP7_FLAG1__aligned_reads__BAM__peak_880	31	.	2.96261	6.1147	3.13351	122
chr10	41600579	41600791	Bowtie2_on_POB_SP7_FLAG1__aligned_reads__BAM__peak_881	70	.	5.13003	10.3371	7.00429	65
chr10	41756675	41757100	Bowtie2_on_POB_SP7_FLAG1__aligned_reads__BAM__peak_882	143	.	7.55898	18.0353	14.3752	269
chr10	41842781	41843051	Bowtie2_on_POB_SP7_FLAG1__aligned_reads__BAM__peak_883	164	.	8.1189	20.1273	16.402	129
chr10	41890952	41891206	Bowtie2_on_POB_SP7_FLAG1__aligned_reads__BAM__peak_884	70	.	5.31928	10.3478	7.00429	136
chr10	41893731	41894015	Bowtie2_on_POB_SP7_FLAG1__aligned_reads__BAM__peak_885	228	.	9.79867	26.7401	22.8368	141
chr10	41907751	41908099	Bowtie2_on_POB_SP7_FLAG1__aligned_reads__BAM__peak_886	96	.	6.15917	13.0909	9.61247	155
chr10	41921958	41922318	Bowtie2_on_POB_SP7_FLAG1__aligned_reads__BAM__peak_887	231	.	8.42785	27.0888	23.1817	145
chr10	41930648	41931361	Bowtie2_on_POB_SP7_FLAG1__aligned_reads__BAM__peak_888	649	.	15.8279	69.6094	64.919	346
chr10	41935563	41935934	Bowtie2_on_POB_SP7_FLAG1__aligned_reads__BAM__peak_889	357	.	12.8782	39.9614	35.7696	202
chr10	41937822	41938143	Bowtie2_on_POB_SP7_FLAG1__aligned_reads__BAM__peak_890	113	.	6.41253	14.8436	11.31	182
chr10	41997830	41998076	Bowtie2_on_POB_SP7_FLAG1__aligned_reads__BAM__peak_891	70	.	5.31928	10.3478	7.00429	70
chr10	42198242	42198482	Bowtie2_on_POB_SP7_FLAG1__aligned_reads__BAM__peak_892	70	.	5.31928	10.3478	7.00429	161
chr10	42205759	42206610	Bowtie2_on_POB_SP7_FLAG1__aligned_reads__BAM__peak_893	285	.	11.1985	32.5903	28.5497	120
chr10	42208312	42208519	Bowtie2_on_POB_SP7_FLAG1__aligned_reads__BAM__peak_894	153	.	7.83894	19.0737	15.3796	109
chr10	42222100	42222396	Bowtie2_on_POB_SP7_FLAG1__aligned_reads__BAM__peak_895	78	.	5.59924	11.2416	7.85153	134
chr10	42420402	42420588	Bowtie2_on_POB_SP7_FLAG1__aligned_reads__BAM__peak_896	98	.	5.88476	13.3533	9.87251	75
chr10	42433036	42433228	Bowtie2_on_POB_SP7_FLAG1__aligned_reads__BAM__peak_897	42	.	3.85128	7.39879	4.27776	55
chr10	42479629	42479831	Bowtie2_on_POB_SP7_FLAG1__aligned_reads__BAM__peak_898	105	.	6.43913	14.0446	10.5256	105
chr10	42482449	42482796	Bowtie2_on_POB_SP7_FLAG1__aligned_reads__BAM__peak_899	333	.	9.4323	37.5405	33.3974	166
chr10	42733130	42733307	Bowtie2_on_POB_SP7_FLAG1__aligned_reads__BAM__peak_900	61	.	5.03932	9.47605	6.19148	89
chr10	42734046	42734476	Bowtie2_on_POB_SP7_FLAG1__aligned_reads__BAM__peak_901	79	.	4.93338	11.3077	7.91382	158
chr10	42940275	42941346	Bowtie2_on_POB_SP7_FLAG1__aligned_reads__BAM__peak_902	407	.	13.9981	45.0648	40.7723	229
chr10	42965820	42966039	Bowtie2_on_POB_SP7_FLAG1__aligned_reads__BAM__peak_903	114	.	6.71909	15.0166	11.4601	84
chr10	43260705	43260986	Bowtie2_on_POB_SP7_FLAG1__aligned_reads__BAM__peak_904	113	.	6.41253	14.8436	11.31	132
chr10	43453301	43453831	Bowtie2_on_POB_SP7_FLAG1__aligned_reads__BAM__peak_905	407	.	13.9981	45.0648	40.7723	167
chr10	44801116	44801473	Bowtie2_on_POB_SP7_FLAG1__aligned_reads__BAM__peak_906	382	.	11.3057	42.459	38.2304	185
chr10	45532556	45532782	Bowtie2_on_POB_SP7_FLAG1__aligned_reads__BAM__peak_907	95	.	5.89953	12.9854	9.53216	93
chr10	50312519	50312851	Bowtie2_on_POB_SP7_FLAG1__aligned_reads__BAM__peak_908	33	.	3.84752	6.35688	3.30709	162
chr10	52137472	52137733	Bowtie2_on_POB_SP7_FLAG1__aligned_reads__BAM__peak_909	70	.	5.31928	10.3478	7.00429	158
chr10	53072260	53072459	Bowtie2_on_POB_SP7_FLAG1__aligned_reads__BAM__peak_910	54	.	4.75936	8.62733	5.40008	98
chr10	53112540	53112841	Bowtie2_on_POB_SP7_FLAG1__aligned_reads__BAM__peak_911	206	.	9.23875	24.4831	20.6359	132
chr10	53119836	53120087	Bowtie2_on_POB_SP7_FLAG1__aligned_reads__BAM__peak_912	164	.	8.1189	20.1273	16.402	102
chr10	53784741	53784918	Bowtie2_on_POB_SP7_FLAG1__aligned_reads__BAM__peak_913	67	.	4.28741	10.0993	6.79665	101
chr10	54983695	54983982	Bowtie2_on_POB_SP7_FLAG1__aligned_reads__BAM__peak_914	67	.	4.28741	10.0993	6.79665	124
chr10	56143927	56144197	Bowtie2_on_POB_SP7_FLAG1__aligned_reads__BAM__peak_915	87	.	5.8792	12.1563	8.71882	93
chr10	56165105	56165467	Bowtie2_on_POB_SP7_FLAG1__aligned_reads__BAM__peak_916	164	.	8.1189	20.1273	16.402	92
chr10	56178238	56178492	Bowtie2_on_POB_SP7_FLAG1__aligned_reads__BAM__peak_917	61	.	5.03932	9.47605	6.19148	123
chr10	56200294	56200759	Bowtie2_on_POB_SP7_FLAG1__aligned_reads__BAM__peak_918	475	.	12.9501	51.9595	47.5466	184
chr10	56219523	56219706	Bowtie2_on_POB_SP7_FLAG1__aligned_reads__BAM__peak_919	74	.	5.3529	10.771	7.42035	42
chr10	56242799	56243106	Bowtie2_on_POB_SP7_FLAG1__aligned_reads__BAM__peak_920	297	.	11.4785	33.7935	29.7279	145
chr10	56569730	56570283	Bowtie2_on_POB_SP7_FLAG1__aligned_reads__BAM__peak_921	839	.	21.5461	88.9402	83.9721	228
chr10	56572065	56572609	Bowtie2_on_POB_SP7_FLAG1__aligned_reads__BAM__peak_922	509	.	15.3901	55.4265	50.9653	284
chr10	56809280	56809539	Bowtie2_on_POB_SP7_FLAG1__aligned_reads__BAM__peak_923	128	.	5.65938	16.3972	12.8014	127
chr10	56910281	56910607	Bowtie2_on_POB_SP7_FLAG1__aligned_reads__BAM__peak_924	188	.	6.85986	22.5939	18.8033	150
chr10	56911229	56911406	Bowtie2_on_POB_SP7_FLAG1__aligned_reads__BAM__peak_925	54	.	4.75936	8.62733	5.40008	76
chr10	57002583	57003021	Bowtie2_on_POB_SP7_FLAG1__aligned_reads__BAM__peak_926	114	.	5.00204	14.9602	11.426	172
chr10	57785630	57785839	Bowtie2_on_POB_SP7_FLAG1__aligned_reads__BAM__peak_927	87	.	5.8792	12.1563	8.71882	57
chr10	57909343	57910195	Bowtie2_on_POB_SP7_FLAG1__aligned_reads__BAM__peak_928	228	.	9.79867	26.7401	22.8368	472
chr10	58786081	58786300	Bowtie2_on_POB_SP7_FLAG1__aligned_reads__BAM__peak_929	61	.	5.03932	9.47605	6.19148	91
chr10	58812330	58812727	Bowtie2_on_POB_SP7_FLAG1__aligned_reads__BAM__peak_930	95	.	5.34449	12.9521	9.50661	263
chr10	58887616	58887865	Bowtie2_on_POB_SP7_FLAG1__aligned_reads__BAM__peak_931	105	.	6.43913	14.0446	10.5256	158
chr10	59105454	59105809	Bowtie2_on_POB_SP7_FLAG1__aligned_reads__BAM__peak_932	180	.	8.20804	21.8491	18.0821	159
chr10	59218808	59219144	Bowtie2_on_POB_SP7_FLAG1__aligned_reads__BAM__peak_933	498	.	15.9578	54.3204	49.8672	161
chr10	59288319	59288496	Bowtie2_on_POB_SP7_FLAG1__aligned_reads__BAM__peak_934	33	.	3.84752	6.35688	3.30709	160
chr10	59304312	59304998	Bowtie2_on_POB_SP7_FLAG1__aligned_reads__BAM__peak_935	1438	.	31.5497	149.484	143.819	294
chr10	59324586	59324912	Bowtie2_on_POB_SP7_FLAG1__aligned_reads__BAM__peak_936	116	.	6.37516	15.194	11.6364	200
chr10	59414363	59414581	Bowtie2_on_POB_SP7_FLAG1__aligned_reads__BAM__peak_937	70	.	5.31928	10.3478	7.00429	72
chr10	59414809	59415183	Bowtie2_on_POB_SP7_FLAG1__aligned_reads__BAM__peak_938	87	.	5.8792	12.1563	8.71882	82
chr10	59428264	59428557	Bowtie2_on_POB_SP7_FLAG1__aligned_reads__BAM__peak_939	124	.	6.99905	16.0062	12.4133	136
chr10	59433231	59433559	Bowtie2_on_POB_SP7_FLAG1__aligned_reads__BAM__peak_940	283	.	8.57482	32.3361	28.3129	165
chr10	59440916	59441253	Bowtie2_on_POB_SP7_FLAG1__aligned_reads__BAM__peak_941	112	.	6.39826	14.8147	11.2872	190
chr10	59509457	59509665	Bowtie2_on_POB_SP7_FLAG1__aligned_reads__BAM__peak_942	71	.	4.72782	10.5114	7.16371	110
chr10	60062519	60063020	Bowtie2_on_POB_SP7_FLAG1__aligned_reads__BAM__peak_943	836	.	22.6769	88.6356	83.6714	235
chr10	60257035	60257649	Bowtie2_on_POB_SP7_FLAG1__aligned_reads__BAM__peak_944	1857	.	40.3145	191.777	185.754	264
chr10	60276582	60276881	Bowtie2_on_POB_SP7_FLAG1__aligned_reads__BAM__peak_945	273	.	10.9185	31.3977	27.383	154
chr10	60294331	60294555	Bowtie2_on_POB_SP7_FLAG1__aligned_reads__BAM__peak_946	46	.	4.47939	7.80298	4.63493	137
chr10	61125386	61125621	Bowtie2_on_POB_SP7_FLAG1__aligned_reads__BAM__peak_947	122	.	6.66903	15.7984	12.2275	114
chr10	61158270	61158569	Bowtie2_on_POB_SP7_FLAG1__aligned_reads__BAM__peak_948	31	.	3.49448	6.14498	3.15936	224
chr10	61222359	61223006	Bowtie2_on_POB_SP7_FLAG1__aligned_reads__BAM__peak_949	1095	.	27.4363	114.875	109.582	284
chr10	61231204	61231591	Bowtie2_on_POB_SP7_FLAG1__aligned_reads__BAM__peak_950	472	.	15.3979	51.6362	47.2257	229
chr10	61361131	61361845	Bowtie2_on_POB_SP7_FLAG1__aligned_reads__BAM__peak_951	714	.	16.8557	76.1902	71.4075	479
chr10	61801955	61802200	Bowtie2_on_POB_SP7_FLAG1__aligned_reads__BAM__peak_952	104	.	6.15603	13.9057	10.4117	133
chr10	61912252	61912598	Bowtie2_on_POB_SP7_FLAG1__aligned_reads__BAM__peak_953	70	.	5.31928	10.3478	7.00429	198
chr10	62040887	62041197	Bowtie2_on_POB_SP7_FLAG1__aligned_reads__BAM__peak_954	46	.	4.47939	7.80298	4.63493	217
chr10	62064793	62065137	Bowtie2_on_POB_SP7_FLAG1__aligned_reads__BAM__peak_955	96	.	6.15917	13.0909	9.61247	99
chr10	62113443	62113923	Bowtie2_on_POB_SP7_FLAG1__aligned_reads__BAM__peak_956	95	.	5.89953	12.9854	9.53216	333
chr10	62255041	62255396	Bowtie2_on_POB_SP7_FLAG1__aligned_reads__BAM__peak_957	46	.	4.36052	7.87723	4.69699	184
chr10	62486589	62486783	Bowtie2_on_POB_SP7_FLAG1__aligned_reads__BAM__peak_958	70	.	5.31928	10.3478	7.00429	29
chr10	62706642	62706823	Bowtie2_on_POB_SP7_FLAG1__aligned_reads__BAM__peak_959	70	.	5.31928	10.3478	7.00429	79
chr10	62706935	62707142	Bowtie2_on_POB_SP7_FLAG1__aligned_reads__BAM__peak_960	31	.	3.49448	6.14498	3.15936	156
chr10	62892191	62892469	Bowtie2_on_POB_SP7_FLAG1__aligned_reads__BAM__peak_961	46	.	3.91816	7.81025	4.64214	76
chr10	63225733	63225935	Bowtie2_on_POB_SP7_FLAG1__aligned_reads__BAM__peak_962	78	.	5.59924	11.2416	7.85153	115
chr10	63486132	63486321	Bowtie2_on_POB_SP7_FLAG1__aligned_reads__BAM__peak_963	70	.	5.13003	10.3371	7.00429	119
chr10	64645454	64645780	Bowtie2_on_POB_SP7_FLAG1__aligned_reads__BAM__peak_964	382	.	13.4382	42.4952	38.2526	169
chr10	64646345	64646522	Bowtie2_on_POB_SP7_FLAG1__aligned_reads__BAM__peak_965	78	.	5.59924	11.2416	7.85153	58
chr10	66289363	66289893	Bowtie2_on_POB_SP7_FLAG1__aligned_reads__BAM__peak_966	164	.	8.1189	20.1273	16.402	279
chr10	66316289	66316466	Bowtie2_on_POB_SP7_FLAG1__aligned_reads__BAM__peak_967	54	.	4.60675	8.65468	5.42559	104
chr10	66325061	66325572	Bowtie2_on_POB_SP7_FLAG1__aligned_reads__BAM__peak_968	407	.	13.3084	45.0432	40.7657	193
chr10	66341775	66342044	Bowtie2_on_POB_SP7_FLAG1__aligned_reads__BAM__peak_969	211	.	8.01674	25.046	21.1937	117
chr10	66360125	66360451	Bowtie2_on_POB_SP7_FLAG1__aligned_reads__BAM__peak_970	300	.	11.0296	34.1362	30.0643	154
chr10	66377380	66377715	Bowtie2_on_POB_SP7_FLAG1__aligned_reads__BAM__peak_971	96	.	6.15917	13.0909	9.61247	118
chr10	66399751	66399956	Bowtie2_on_POB_SP7_FLAG1__aligned_reads__BAM__peak_972	67	.	4.28741	10.0993	6.79665	121
chr10	66406225	66406986	Bowtie2_on_POB_SP7_FLAG1__aligned_reads__BAM__peak_973	2814	.	55.1525	288.291	281.412	278
chr10	66535513	66535872	Bowtie2_on_POB_SP7_FLAG1__aligned_reads__BAM__peak_974	137	.	6.37228	17.3368	13.7054	188
chr10	66659873	66660176	Bowtie2_on_POB_SP7_FLAG1__aligned_reads__BAM__peak_975	143	.	7.55898	18.0353	14.3752	161
chr10	66685876	66687014	Bowtie2_on_POB_SP7_FLAG1__aligned_reads__BAM__peak_976	475	.	11.6618	51.9464	47.5354	254
chr10	66750447	66750684	Bowtie2_on_POB_SP7_FLAG1__aligned_reads__BAM__peak_977	78	.	5.38653	11.2003	7.83892	96
chr10	66760206	66760474	Bowtie2_on_POB_SP7_FLAG1__aligned_reads__BAM__peak_978	54	.	3.94442	8.68112	5.44121	130
chr10	66761610	66762294	Bowtie2_on_POB_SP7_FLAG1__aligned_reads__BAM__peak_979	177	.	6.17899	21.5475	17.7875	332
chr10	66999927	67000164	Bowtie2_on_POB_SP7_FLAG1__aligned_reads__BAM__peak_980	206	.	9.23875	24.4831	20.6359	124
chr10	67000531	67000793	Bowtie2_on_POB_SP7_FLAG1__aligned_reads__BAM__peak_981	105	.	6.43913	14.0446	10.5256	115
chr10	67011831	67012236	Bowtie2_on_POB_SP7_FLAG1__aligned_reads__BAM__peak_982	46	.	4.36052	7.87723	4.69699	396
chr10	67219301	67219478	Bowtie2_on_POB_SP7_FLAG1__aligned_reads__BAM__peak_983	87	.	5.8792	12.1563	8.71882	91
chr10	67317190	67317436	Bowtie2_on_POB_SP7_FLAG1__aligned_reads__BAM__peak_984	105	.	6.43913	14.0446	10.5256	117
chr10	67470617	67471156	Bowtie2_on_POB_SP7_FLAG1__aligned_reads__BAM__peak_985	95	.	5.34449	12.9521	9.50661	217
chr10	67498116	67498582	Bowtie2_on_POB_SP7_FLAG1__aligned_reads__BAM__peak_986	224	.	7.54584	26.3758	22.4889	190
chr10	67566940	67567317	Bowtie2_on_POB_SP7_FLAG1__aligned_reads__BAM__peak_987	133	.	7.27901	17.0126	13.386	124
chr10	67587933	67588198	Bowtie2_on_POB_SP7_FLAG1__aligned_reads__BAM__peak_988	153	.	7.35595	19.0659	15.3796	112
chr10	67683785	67684000	Bowtie2_on_POB_SP7_FLAG1__aligned_reads__BAM__peak_989	78	.	5.59924	11.2416	7.85153	114
chr10	67684442	67684820	Bowtie2_on_POB_SP7_FLAG1__aligned_reads__BAM__peak_990	39	.	4.10402	7.10421	3.98649	249
chr10	67742954	67743191	Bowtie2_on_POB_SP7_FLAG1__aligned_reads__BAM__peak_991	78	.	5.59924	11.2416	7.85153	112
chr10	67817401	67817742	Bowtie2_on_POB_SP7_FLAG1__aligned_reads__BAM__peak_992	228	.	9.79867	26.7401	22.8368	173
chr10	68052478	68052791	Bowtie2_on_POB_SP7_FLAG1__aligned_reads__BAM__peak_993	174	.	8.39886	21.1954	17.4371	143
chr10	68132638	68132958	Bowtie2_on_POB_SP7_FLAG1__aligned_reads__BAM__peak_994	78	.	5.59924	11.2416	7.85153	218
chr10	68134950	68135389	Bowtie2_on_POB_SP7_FLAG1__aligned_reads__BAM__peak_995	253	.	8.06033	29.3149	25.3526	203
chr10	68305300	68305554	Bowtie2_on_POB_SP7_FLAG1__aligned_reads__BAM__peak_996	297	.	11.4785	33.7935	29.7279	168
chr10	68394442	68394981	Bowtie2_on_POB_SP7_FLAG1__aligned_reads__BAM__peak_997	233	.	9.49055	27.2621	23.3496	147
chr10	68398666	68398864	Bowtie2_on_POB_SP7_FLAG1__aligned_reads__BAM__peak_998	43	.	4.28232	7.43901	4.3162	128
chr10	68402948	68403169	Bowtie2_on_POB_SP7_FLAG1__aligned_reads__BAM__peak_999	153	.	7.35595	19.0659	15.3796	102
chr10	68439538	68439718	Bowtie2_on_POB_SP7_FLAG1__aligned_reads__BAM__peak_1000	64	.	4.52226	9.73321	6.43495	26
chr10	68508950	68509159	Bowtie2_on_POB_SP7_FLAG1__aligned_reads__BAM__peak_1001	25	.	3.28892	5.49496	2.53677	81
chr10	68537906	68538302	Bowtie2_on_POB_SP7_FLAG1__aligned_reads__BAM__peak_1002	273	.	8.40332	31.3202	27.3203	238
chr10	68566978	68567233	Bowtie2_on_POB_SP7_FLAG1__aligned_reads__BAM__peak_1003	78	.	5.38653	11.2003	7.83892	108
chr10	68648880	68649196	Bowtie2_on_POB_SP7_FLAG1__aligned_reads__BAM__peak_1004	25	.	3.08694	5.46665	2.53677	310
chr10	68649398	68649679	Bowtie2_on_POB_SP7_FLAG1__aligned_reads__BAM__peak_1005	144	.	7.11075	18.0755	14.4147	125
chr10	68671031	68671275	Bowtie2_on_POB_SP7_FLAG1__aligned_reads__BAM__peak_1006	131	.	6.92553	16.7694	13.1635	114
chr10	68675590	68675853	Bowtie2_on_POB_SP7_FLAG1__aligned_reads__BAM__peak_1007	70	.	5.13003	10.3371	7.00429	169
chr10	68718837	68719050	Bowtie2_on_POB_SP7_FLAG1__aligned_reads__BAM__peak_1008	96	.	6.15917	13.0909	9.61247	110
chr10	68815337	68815537	Bowtie2_on_POB_SP7_FLAG1__aligned_reads__BAM__peak_1009	46	.	4.47939	7.80298	4.63493	106
chr10	68893061	68893285	Bowtie2_on_POB_SP7_FLAG1__aligned_reads__BAM__peak_1010	61	.	5.03932	9.47605	6.19148	139
chr10	68893889	68894426	Bowtie2_on_POB_SP7_FLAG1__aligned_reads__BAM__peak_1011	395	.	13.7181	43.7756	39.5088	248
chr10	69254818	69255086	Bowtie2_on_POB_SP7_FLAG1__aligned_reads__BAM__peak_1012	104	.	6.15603	13.9057	10.4117	144
chr10	69315449	69315732	Bowtie2_on_POB_SP7_FLAG1__aligned_reads__BAM__peak_1013	239	.	10.0786	27.887	23.9568	186
chr10	69321976	69322174	Bowtie2_on_POB_SP7_FLAG1__aligned_reads__BAM__peak_1014	79	.	4.93338	11.3077	7.91382	56
chr10	69335161	69335370	Bowtie2_on_POB_SP7_FLAG1__aligned_reads__BAM__peak_1015	54	.	4.75936	8.62733	5.40008	45
chr10	69441705	69442076	Bowtie2_on_POB_SP7_FLAG1__aligned_reads__BAM__peak_1016	114	.	6.71909	15.0166	11.4601	300
chr10	69543822	69543999	Bowtie2_on_POB_SP7_FLAG1__aligned_reads__BAM__peak_1017	54	.	4.61702	8.67455	5.43601	83
chr10	69639098	69639380	Bowtie2_on_POB_SP7_FLAG1__aligned_reads__BAM__peak_1018	180	.	8.20804	21.8491	18.0821	112
chr10	69854996	69855292	Bowtie2_on_POB_SP7_FLAG1__aligned_reads__BAM__peak_1019	382	.	13.4382	42.4952	38.2526	155
chr10	69890771	69891233	Bowtie2_on_POB_SP7_FLAG1__aligned_reads__BAM__peak_1020	621	.	18.4775	66.7589	62.1122	167
chr10	70103558	70103807	Bowtie2_on_POB_SP7_FLAG1__aligned_reads__BAM__peak_1021	78	.	5.59924	11.2416	7.85153	128
chr10	70340277	70340511	Bowtie2_on_POB_SP7_FLAG1__aligned_reads__BAM__peak_1022	124	.	6.99905	16.0062	12.4133	97
chr10	70465720	70466732	Bowtie2_on_POB_SP7_FLAG1__aligned_reads__BAM__peak_1023	297	.	11.4785	33.7935	29.7279	207
chr10	70494979	70495175	Bowtie2_on_POB_SP7_FLAG1__aligned_reads__BAM__peak_1024	95	.	5.89953	12.9854	9.53216	148
chr10	70534056	70534532	Bowtie2_on_POB_SP7_FLAG1__aligned_reads__BAM__peak_1025	666	.	17.8995	71.3218	66.61	203
chr10	70555648	70555853	Bowtie2_on_POB_SP7_FLAG1__aligned_reads__BAM__peak_1026	105	.	6.43913	14.0446	10.5256	90
chr10	70619146	70619511	Bowtie2_on_POB_SP7_FLAG1__aligned_reads__BAM__peak_1027	120	.	6.35392	15.5763	12.0128	120
chr10	70672481	70672658	Bowtie2_on_POB_SP7_FLAG1__aligned_reads__BAM__peak_1028	58	.	4.81761	9.05883	5.81221	46
chr10	74587174	74587612	Bowtie2_on_POB_SP7_FLAG1__aligned_reads__BAM__peak_1029	326	.	10.2779	36.7709	32.6438	168
chr10	74980353	74980809	Bowtie2_on_POB_SP7_FLAG1__aligned_reads__BAM__peak_1030	201	.	8.72104	23.9771	20.1514	327
chr10	75025954	75026153	Bowtie2_on_POB_SP7_FLAG1__aligned_reads__BAM__peak_1031	25	.	3.08694	5.46665	2.53677	93
chr10	76205879	76206204	Bowtie2_on_POB_SP7_FLAG1__aligned_reads__BAM__peak_1032	78	.	5.38653	11.2003	7.83892	154
chr10	76307316	76307497	Bowtie2_on_POB_SP7_FLAG1__aligned_reads__BAM__peak_1033	70	.	5.11861	10.3147	7.00429	117
chr10	76322451	76322854	Bowtie2_on_POB_SP7_FLAG1__aligned_reads__BAM__peak_1034	96	.	6.15917	13.0909	9.61247	266
chr10	76426529	76427203	Bowtie2_on_POB_SP7_FLAG1__aligned_reads__BAM__peak_1035	87	.	5.8792	12.1563	8.71882	137
chr10	76669507	76669689	Bowtie2_on_POB_SP7_FLAG1__aligned_reads__BAM__peak_1036	70	.	5.13003	10.3371	7.00429	85
chr10	76689216	76689393	Bowtie2_on_POB_SP7_FLAG1__aligned_reads__BAM__peak_1037	61	.	5.03932	9.47605	6.19148	35
chr10	76832862	76833052	Bowtie2_on_POB_SP7_FLAG1__aligned_reads__BAM__peak_1038	105	.	6.43913	14.0446	10.5256	107
chr10	76843367	76843574	Bowtie2_on_POB_SP7_FLAG1__aligned_reads__BAM__peak_1039	78	.	5.59924	11.2416	7.85153	72
chr10	76862207	76862431	Bowtie2_on_POB_SP7_FLAG1__aligned_reads__BAM__peak_1040	143	.	7.55898	18.0353	14.3752	88
chr10	76903710	76904094	Bowtie2_on_POB_SP7_FLAG1__aligned_reads__BAM__peak_1041	407	.	13.9981	45.0648	40.7723	181
chr10	77044508	77044729	Bowtie2_on_POB_SP7_FLAG1__aligned_reads__BAM__peak_1042	131	.	6.92553	16.7694	13.1635	155
chr10	77593220	77593469	Bowtie2_on_POB_SP7_FLAG1__aligned_reads__BAM__peak_1043	78	.	5.59924	11.2416	7.85153	130
chr10	77737558	77737977	Bowtie2_on_POB_SP7_FLAG1__aligned_reads__BAM__peak_1044	420	.	14.2781	46.3625	42.046	211
chr10	77874978	77875506	Bowtie2_on_POB_SP7_FLAG1__aligned_reads__BAM__peak_1045	335	.	11.7991	37.7111	33.5616	225
chr10	77875654	77875878	Bowtie2_on_POB_SP7_FLAG1__aligned_reads__BAM__peak_1046	66	.	5.08525	9.90397	6.60304	94
chr10	78167290	78167495	Bowtie2_on_POB_SP7_FLAG1__aligned_reads__BAM__peak_1047	70	.	5.31928	10.3478	7.00429	69
chr10	78559439	78559757	Bowtie2_on_POB_SP7_FLAG1__aligned_reads__BAM__peak_1048	281	.	10.1192	32.1518	28.1296	160
chr10	79317385	79317646	Bowtie2_on_POB_SP7_FLAG1__aligned_reads__BAM__peak_1049	62	.	4.87352	9.4949	6.20114	109
chr10	79317832	79318159	Bowtie2_on_POB_SP7_FLAG1__aligned_reads__BAM__peak_1050	61	.	5.03932	9.47605	6.19148	88
chr10	79371471	79371738	Bowtie2_on_POB_SP7_FLAG1__aligned_reads__BAM__peak_1051	74	.	5.3529	10.771	7.42035	114
chr10	79379646	79379887	Bowtie2_on_POB_SP7_FLAG1__aligned_reads__BAM__peak_1052	31	.	3.91947	6.23321	3.19775	161
chr10	79388177	79388381	Bowtie2_on_POB_SP7_FLAG1__aligned_reads__BAM__peak_1053	52	.	3.47784	8.44116	5.25034	160
chr10	79397977	79398377	Bowtie2_on_POB_SP7_FLAG1__aligned_reads__BAM__peak_1054	656	.	18.2116	70.3551	65.6598	208
chr10	79408600	79408854	Bowtie2_on_POB_SP7_FLAG1__aligned_reads__BAM__peak_1055	96	.	6.15917	13.0909	9.61247	97
chr10	79447191	79447368	Bowtie2_on_POB_SP7_FLAG1__aligned_reads__BAM__peak_1056	46	.	4.36052	7.87723	4.69699	35
chr10	79447692	79448069	Bowtie2_on_POB_SP7_FLAG1__aligned_reads__BAM__peak_1057	124	.	6.99905	16.0062	12.4133	151
chr10	79516462	79516641	Bowtie2_on_POB_SP7_FLAG1__aligned_reads__BAM__peak_1058	78	.	5.59924	11.2416	7.85153	95
chr10	79547596	79547939	Bowtie2_on_POB_SP7_FLAG1__aligned_reads__BAM__peak_1059	184	.	8.67882	22.2778	18.4897	172
chr10	79577935	79578197	Bowtie2_on_POB_SP7_FLAG1__aligned_reads__BAM__peak_1060	61	.	5.03932	9.47605	6.19148	107
chr10	79596422	79596613	Bowtie2_on_POB_SP7_FLAG1__aligned_reads__BAM__peak_1061	78	.	5.38653	11.2003	7.83892	94
chr10	79611003	79612150	Bowtie2_on_POB_SP7_FLAG1__aligned_reads__BAM__peak_1062	104	.	6.15603	13.9057	10.4117	1029
chr10	79612427	79612672	Bowtie2_on_POB_SP7_FLAG1__aligned_reads__BAM__peak_1063	46	.	4.47939	7.80298	4.63493	115
chr10	79630005	79630280	Bowtie2_on_POB_SP7_FLAG1__aligned_reads__BAM__peak_1064	174	.	8.39886	21.1954	17.4371	154
chr10	79630498	79630944	Bowtie2_on_POB_SP7_FLAG1__aligned_reads__BAM__peak_1065	164	.	8.1189	20.1273	16.402	162
chr10	79711695	79712258	Bowtie2_on_POB_SP7_FLAG1__aligned_reads__BAM__peak_1066	64	.	4.52226	9.73321	6.43495	215
chr10	79861856	79862033	Bowtie2_on_POB_SP7_FLAG1__aligned_reads__BAM__peak_1067	54	.	4.75936	8.62733	5.40008	79
chr10	79896578	79896846	Bowtie2_on_POB_SP7_FLAG1__aligned_reads__BAM__peak_1068	87	.	5.8792	12.1563	8.71882	92
chr10	80084928	80085113	Bowtie2_on_POB_SP7_FLAG1__aligned_reads__BAM__peak_1069	39	.	4.10402	7.10421	3.98649	29
chr10	80165021	80165371	Bowtie2_on_POB_SP7_FLAG1__aligned_reads__BAM__peak_1070	86	.	5.63047	12.0583	8.65807	277
chr10	80260812	80261091	Bowtie2_on_POB_SP7_FLAG1__aligned_reads__BAM__peak_1071	20	.	2.79526	4.95612	2.06494	278
chr10	80261395	80261639	Bowtie2_on_POB_SP7_FLAG1__aligned_reads__BAM__peak_1072	70	.	5.11861	10.3147	7.00429	87
chr10	80308517	80308831	Bowtie2_on_POB_SP7_FLAG1__aligned_reads__BAM__peak_1073	250	.	10.3586	29.0459	25.0882	140
chr10	80363683	80363860	Bowtie2_on_POB_SP7_FLAG1__aligned_reads__BAM__peak_1074	70	.	5.31928	10.3478	7.00429	51
chr10	80392713	80393258	Bowtie2_on_POB_SP7_FLAG1__aligned_reads__BAM__peak_1075	71	.	4.72782	10.5114	7.16371	153
chr10	80499937	80500363	Bowtie2_on_POB_SP7_FLAG1__aligned_reads__BAM__peak_1076	164	.	8.1189	20.1273	16.402	279
chr10	80568461	80568638	Bowtie2_on_POB_SP7_FLAG1__aligned_reads__BAM__peak_1077	61	.	5.03932	9.47605	6.19148	31
chr10	80568757	80568972	Bowtie2_on_POB_SP7_FLAG1__aligned_reads__BAM__peak_1078	61	.	5.03932	9.47605	6.19148	73
chr10	80599468	80599803	Bowtie2_on_POB_SP7_FLAG1__aligned_reads__BAM__peak_1079	61	.	5.03932	9.47605	6.19148	130
chr10	80600335	80600632	Bowtie2_on_POB_SP7_FLAG1__aligned_reads__BAM__peak_1080	87	.	5.8792	12.1563	8.71882	138
chr10	80639329	80639843	Bowtie2_on_POB_SP7_FLAG1__aligned_reads__BAM__peak_1081	39	.	3.9217	7.01921	3.91431	307
chr10	80748481	80748743	Bowtie2_on_POB_SP7_FLAG1__aligned_reads__BAM__peak_1082	70	.	5.31928	10.3478	7.00429	101
chr10	80755563	80756126	Bowtie2_on_POB_SP7_FLAG1__aligned_reads__BAM__peak_1083	64	.	4.52226	9.73321	6.43495	89
chr10	81033448	81033846	Bowtie2_on_POB_SP7_FLAG1__aligned_reads__BAM__peak_1084	244	.	9.74705	28.3807	24.4405	230
chr10	81043500	81043762	Bowtie2_on_POB_SP7_FLAG1__aligned_reads__BAM__peak_1085	241	.	8.63341	28.1259	24.1922	110
chr10	81090142	81090337	Bowtie2_on_POB_SP7_FLAG1__aligned_reads__BAM__peak_1086	78	.	5.59924	11.2416	7.85153	116
chr10	81106117	81106294	Bowtie2_on_POB_SP7_FLAG1__aligned_reads__BAM__peak_1087	46	.	4.47939	7.80298	4.63493	34
chr10	82225454	82225758	Bowtie2_on_POB_SP7_FLAG1__aligned_reads__BAM__peak_1088	86	.	5.63047	12.0583	8.65807	102
chr10	82558036	82558635	Bowtie2_on_POB_SP7_FLAG1__aligned_reads__BAM__peak_1089	593	.	17.9176	63.9464	59.3429	413
chr10	82649210	82649510	Bowtie2_on_POB_SP7_FLAG1__aligned_reads__BAM__peak_1090	184	.	8.67882	22.2778	18.4897	174
chr10	82663086	82663333	Bowtie2_on_POB_SP7_FLAG1__aligned_reads__BAM__peak_1091	120	.	6.35392	15.5763	12.0128	102
chr10	82791753	82792110	Bowtie2_on_POB_SP7_FLAG1__aligned_reads__BAM__peak_1092	511	.	16.2378	55.6739	51.1969	172
chr10	83511097	83511622	Bowtie2_on_POB_SP7_FLAG1__aligned_reads__BAM__peak_1093	677	.	19.5973	72.4614	67.7293	288
chr10	83633955	83634237	Bowtie2_on_POB_SP7_FLAG1__aligned_reads__BAM__peak_1094	122	.	6.66903	15.7984	12.2275	152
chr10	83650948	83651241	Bowtie2_on_POB_SP7_FLAG1__aligned_reads__BAM__peak_1095	78	.	5.59924	11.2416	7.85153	144
chr10	83749879	83750499	Bowtie2_on_POB_SP7_FLAG1__aligned_reads__BAM__peak_1096	1270	.	30.5159	132.548	127.067	293
chr10	83750843	83751275	Bowtie2_on_POB_SP7_FLAG1__aligned_reads__BAM__peak_1097	133	.	7.27901	17.0126	13.386	184
chr10	83903719	83904028	Bowtie2_on_POB_SP7_FLAG1__aligned_reads__BAM__peak_1098	61	.	5.03932	9.47605	6.19148	151
chr10	83999998	84000349	Bowtie2_on_POB_SP7_FLAG1__aligned_reads__BAM__peak_1099	114	.	5.00204	14.9602	11.426	238
chr10	84039503	84039841	Bowtie2_on_POB_SP7_FLAG1__aligned_reads__BAM__peak_1100	78	.	5.59924	11.2416	7.85153	236
chr10	84039949	84040126	Bowtie2_on_POB_SP7_FLAG1__aligned_reads__BAM__peak_1101	54	.	4.75936	8.62733	5.40008	99
chr10	84379972	84380259	Bowtie2_on_POB_SP7_FLAG1__aligned_reads__BAM__peak_1102	57	.	4.31671	8.97402	5.7291	120
chr10	84380377	84380554	Bowtie2_on_POB_SP7_FLAG1__aligned_reads__BAM__peak_1103	54	.	4.75936	8.62733	5.40008	116
chr10	84566234	84566442	Bowtie2_on_POB_SP7_FLAG1__aligned_reads__BAM__peak_1104	54	.	4.75936	8.62733	5.40008	36
chr10	84646514	84646715	Bowtie2_on_POB_SP7_FLAG1__aligned_reads__BAM__peak_1105	70	.	5.31928	10.3478	7.00429	145
chr10	84699767	84700089	Bowtie2_on_POB_SP7_FLAG1__aligned_reads__BAM__peak_1106	273	.	10.9185	31.3977	27.383	161
chr10	85379882	85380125	Bowtie2_on_POB_SP7_FLAG1__aligned_reads__BAM__peak_1107	70	.	5.31928	10.3478	7.00429	137
chr10	85683496	85683929	Bowtie2_on_POB_SP7_FLAG1__aligned_reads__BAM__peak_1108	300	.	11.0296	34.1362	30.0643	122
chr10	85736632	85736918	Bowtie2_on_POB_SP7_FLAG1__aligned_reads__BAM__peak_1109	250	.	10.3586	29.0459	25.0882	158
chr10	86148081	86148311	Bowtie2_on_POB_SP7_FLAG1__aligned_reads__BAM__peak_1110	54	.	4.75936	8.62733	5.40008	135
chr10	86168680	86168863	Bowtie2_on_POB_SP7_FLAG1__aligned_reads__BAM__peak_1111	30	.	3.25843	6.06833	3.08727	62
chr10	86266789	86267152	Bowtie2_on_POB_SP7_FLAG1__aligned_reads__BAM__peak_1112	395	.	13.7181	43.7756	39.5088	187
chr10	87250657	87250885	Bowtie2_on_POB_SP7_FLAG1__aligned_reads__BAM__peak_1113	54	.	4.75936	8.62733	5.40008	104
chr10	87591038	87591371	Bowtie2_on_POB_SP7_FLAG1__aligned_reads__BAM__peak_1114	250	.	10.3586	29.0459	25.0882	163
chr10	87694371	87694614	Bowtie2_on_POB_SP7_FLAG1__aligned_reads__BAM__peak_1115	54	.	4.61702	8.67455	5.43601	114
chr10	88026826	88027003	Bowtie2_on_POB_SP7_FLAG1__aligned_reads__BAM__peak_1116	46	.	4.47939	7.80298	4.63493	98
chr10	88034882	88035105	Bowtie2_on_POB_SP7_FLAG1__aligned_reads__BAM__peak_1117	122	.	6.66903	15.7984	12.2275	61
chr10	88193805	88194106	Bowtie2_on_POB_SP7_FLAG1__aligned_reads__BAM__peak_1118	78	.	5.59924	11.2416	7.85153	157
chr10	88905550	88905764	Bowtie2_on_POB_SP7_FLAG1__aligned_reads__BAM__peak_1119	37	.	3.70003	6.81906	3.75858	150
chr10	89208620	89209269	Bowtie2_on_POB_SP7_FLAG1__aligned_reads__BAM__peak_1120	289	.	10.773	32.9643	28.9168	168
chr10	90547470	90547723	Bowtie2_on_POB_SP7_FLAG1__aligned_reads__BAM__peak_1121	206	.	9.23875	24.4831	20.6359	154
chr10	90586573	90586806	Bowtie2_on_POB_SP7_FLAG1__aligned_reads__BAM__peak_1122	38	.	3.84583	6.86695	3.80605	145
chr10	90644023	90644541	Bowtie2_on_POB_SP7_FLAG1__aligned_reads__BAM__peak_1123	70	.	5.31928	10.3478	7.00429	286
chr10	90699383	90699827	Bowtie2_on_POB_SP7_FLAG1__aligned_reads__BAM__peak_1124	484	.	15.2558	52.8569	48.4383	258
chr10	92235596	92235876	Bowtie2_on_POB_SP7_FLAG1__aligned_reads__BAM__peak_1125	198	.	8.83228	23.6643	19.8446	141
chr10	92623331	92623614	Bowtie2_on_POB_SP7_FLAG1__aligned_reads__BAM__peak_1126	96	.	6.15917	13.0909	9.61247	76
chr10	92624616	92624793	Bowtie2_on_POB_SP7_FLAG1__aligned_reads__BAM__peak_1127	54	.	4.75936	8.62733	5.40008	36
chr10	92644713	92644890	Bowtie2_on_POB_SP7_FLAG1__aligned_reads__BAM__peak_1128	39	.	4.10402	7.10421	3.98649	144
chr10	92718198	92718699	Bowtie2_on_POB_SP7_FLAG1__aligned_reads__BAM__peak_1129	395	.	13.0816	43.8529	39.5796	274
chr10	92915623	92915929	Bowtie2_on_POB_SP7_FLAG1__aligned_reads__BAM__peak_1130	131	.	6.91012	16.7379	13.1373	145
chr10	93101501	93101687	Bowtie2_on_POB_SP7_FLAG1__aligned_reads__BAM__peak_1131	62	.	4.87352	9.4949	6.20114	126
chr10	93279047	93279317	Bowtie2_on_POB_SP7_FLAG1__aligned_reads__BAM__peak_1132	164	.	8.1189	20.1273	16.402	123
chr10	93413968	93414231	Bowtie2_on_POB_SP7_FLAG1__aligned_reads__BAM__peak_1133	184	.	8.67882	22.2778	18.4897	126
chr10	93661662	93661920	Bowtie2_on_POB_SP7_FLAG1__aligned_reads__BAM__peak_1134	70	.	5.13003	10.3371	7.00429	87
chr10	93890882	93891354	Bowtie2_on_POB_SP7_FLAG1__aligned_reads__BAM__peak_1135	87	.	5.8792	12.1563	8.71882	143
chr10	93902713	93902980	Bowtie2_on_POB_SP7_FLAG1__aligned_reads__BAM__peak_1136	143	.	7.55898	18.0353	14.3752	136
chr10	93976973	93977166	Bowtie2_on_POB_SP7_FLAG1__aligned_reads__BAM__peak_1137	170	.	7.95154	20.8049	17.0682	79
chr10	94014650	94014998	Bowtie2_on_POB_SP7_FLAG1__aligned_reads__BAM__peak_1138	184	.	8.67882	22.2778	18.4897	176
chr10	94015334	94015539	Bowtie2_on_POB_SP7_FLAG1__aligned_reads__BAM__peak_1139	86	.	5.64303	12.0833	8.67587	100
chr10	94286962	94287156	Bowtie2_on_POB_SP7_FLAG1__aligned_reads__BAM__peak_1140	20	.	2.91544	4.8876	2.01412	113
chr10	94492389	94493172	Bowtie2_on_POB_SP7_FLAG1__aligned_reads__BAM__peak_1141	395	.	13.7181	43.7756	39.5088	255
chr10	94506788	94507056	Bowtie2_on_POB_SP7_FLAG1__aligned_reads__BAM__peak_1142	86	.	5.63047	12.0583	8.65807	161
chr10	94783514	94783958	Bowtie2_on_POB_SP7_FLAG1__aligned_reads__BAM__peak_1143	133	.	7.27901	17.0126	13.386	355
chr10	94938580	94938765	Bowtie2_on_POB_SP7_FLAG1__aligned_reads__BAM__peak_1144	46	.	4.47939	7.80298	4.63493	153
chr10	94977664	94978029	Bowtie2_on_POB_SP7_FLAG1__aligned_reads__BAM__peak_1145	54	.	4.61702	8.67455	5.43601	318
chr10	95040163	95040351	Bowtie2_on_POB_SP7_FLAG1__aligned_reads__BAM__peak_1146	114	.	6.71909	15.0166	11.4601	95
chr10	95104280	95104513	Bowtie2_on_POB_SP7_FLAG1__aligned_reads__BAM__peak_1147	95	.	5.34449	12.9521	9.50661	153
chr10	95134116	95134321	Bowtie2_on_POB_SP7_FLAG1__aligned_reads__BAM__peak_1148	46	.	4.47939	7.80298	4.63493	46
chr10	95134966	95135247	Bowtie2_on_POB_SP7_FLAG1__aligned_reads__BAM__peak_1149	174	.	8.39886	21.1954	17.4371	170
chr10	95243368	95243915	Bowtie2_on_POB_SP7_FLAG1__aligned_reads__BAM__peak_1150	383	.	12.7965	42.5457	38.3015	170
chr10	95254103	95254463	Bowtie2_on_POB_SP7_FLAG1__aligned_reads__BAM__peak_1151	174	.	8.39886	21.1954	17.4371	167
chr10	95601524	95601852	Bowtie2_on_POB_SP7_FLAG1__aligned_reads__BAM__peak_1152	87	.	5.8792	12.1563	8.71882	170
chr10	95611040	95611232	Bowtie2_on_POB_SP7_FLAG1__aligned_reads__BAM__peak_1153	70	.	5.31928	10.3478	7.00429	84
chr10	95703139	95703430	Bowtie2_on_POB_SP7_FLAG1__aligned_reads__BAM__peak_1154	105	.	6.43913	14.0446	10.5256	134
chr10	95717702	95717901	Bowtie2_on_POB_SP7_FLAG1__aligned_reads__BAM__peak_1155	105	.	6.43913	14.0446	10.5256	42
chr10	95748499	95748706	Bowtie2_on_POB_SP7_FLAG1__aligned_reads__BAM__peak_1156	78	.	5.38653	11.2003	7.83892	80
chr10	96078924	96079480	Bowtie2_on_POB_SP7_FLAG1__aligned_reads__BAM__peak_1157	96	.	4.9734	13.1317	9.6522	298
chr10	96079587	96080013	Bowtie2_on_POB_SP7_FLAG1__aligned_reads__BAM__peak_1158	164	.	8.1189	20.1273	16.402	86
chr10	96384524	96385332	Bowtie2_on_POB_SP7_FLAG1__aligned_reads__BAM__peak_1159	896	.	23.7968	94.6818	89.6412	331
chr10	96418428	96418705	Bowtie2_on_POB_SP7_FLAG1__aligned_reads__BAM__peak_1160	153	.	7.83894	19.0737	15.3796	133
chr10	96611679	96611870	Bowtie2_on_POB_SP7_FLAG1__aligned_reads__BAM__peak_1161	78	.	5.59924	11.2416	7.85153	131
chr10	96708284	96708622	Bowtie2_on_POB_SP7_FLAG1__aligned_reads__BAM__peak_1162	150	.	7.43854	18.7579	15.0849	175
chr10	96755293	96755581	Bowtie2_on_POB_SP7_FLAG1__aligned_reads__BAM__peak_1163	78	.	5.59924	11.2416	7.85153	138
chr10	96836292	96836489	Bowtie2_on_POB_SP7_FLAG1__aligned_reads__BAM__peak_1164	96	.	6.15917	13.0909	9.61247	125
chr10	96896259	96896512	Bowtie2_on_POB_SP7_FLAG1__aligned_reads__BAM__peak_1165	133	.	7.27901	17.0126	13.386	112
chr10	96919812	96920222	Bowtie2_on_POB_SP7_FLAG1__aligned_reads__BAM__peak_1166	206	.	9.23875	24.4831	20.6359	126
chr10	96948124	96948301	Bowtie2_on_POB_SP7_FLAG1__aligned_reads__BAM__peak_1167	61	.	5.03932	9.47605	6.19148	60
chr10	96955608	96955888	Bowtie2_on_POB_SP7_FLAG1__aligned_reads__BAM__peak_1168	95	.	5.34449	12.9521	9.50661	148
chr10	97018377	97018944	Bowtie2_on_POB_SP7_FLAG1__aligned_reads__BAM__peak_1169	345	.	12.5983	38.7083	34.5404	427
chr10	97027346	97027628	Bowtie2_on_POB_SP7_FLAG1__aligned_reads__BAM__peak_1170	128	.	6.16672	16.4307	12.8321	114
chr10	97038896	97039214	Bowtie2_on_POB_SP7_FLAG1__aligned_reads__BAM__peak_1171	150	.	7.42198	18.7238	15.0563	159
chr10	97149904	97150197	Bowtie2_on_POB_SP7_FLAG1__aligned_reads__BAM__peak_1172	164	.	8.1189	20.1273	16.402	162
chr10	98171127	98171362	Bowtie2_on_POB_SP7_FLAG1__aligned_reads__BAM__peak_1173	107	.	6.12996	14.2652	10.7447	132
chr10	98243644	98243933	Bowtie2_on_POB_SP7_FLAG1__aligned_reads__BAM__peak_1174	54	.	3.94442	8.68112	5.44121	115
chr10	98463476	98463653	Bowtie2_on_POB_SP7_FLAG1__aligned_reads__BAM__peak_1175	61	.	5.03932	9.47605	6.19148	81
chr10	98568688	98568924	Bowtie2_on_POB_SP7_FLAG1__aligned_reads__BAM__peak_1176	191	.	8.46454	22.9066	19.1099	102
chr10	102331274	102331467	Bowtie2_on_POB_SP7_FLAG1__aligned_reads__BAM__peak_1177	96	.	6.15917	13.0909	9.61247	87
chr10	102434069	102434501	Bowtie2_on_POB_SP7_FLAG1__aligned_reads__BAM__peak_1178	1186	.	23.8447	124.087	118.694	210
chr10	103112745	103113063	Bowtie2_on_POB_SP7_FLAG1__aligned_reads__BAM__peak_1179	124	.	6.99905	16.0062	12.4133	225
chr10	104522502	104522758	Bowtie2_on_POB_SP7_FLAG1__aligned_reads__BAM__peak_1180	167	.	8.02935	20.4571	16.7278	128
chr10	104647063	104647426	Bowtie2_on_POB_SP7_FLAG1__aligned_reads__BAM__peak_1181	54	.	4.61702	8.67455	5.43601	32
chr10	104661057	104661350	Bowtie2_on_POB_SP7_FLAG1__aligned_reads__BAM__peak_1182	209	.	9.09993	24.7597	20.9112	134
chr10	104666390	104666627	Bowtie2_on_POB_SP7_FLAG1__aligned_reads__BAM__peak_1183	91	.	5.88819	12.5669	9.1256	93
chr10	104671955	104672135	Bowtie2_on_POB_SP7_FLAG1__aligned_reads__BAM__peak_1184	61	.	5.03932	9.47605	6.19148	97
chr10	104707870	104708092	Bowtie2_on_POB_SP7_FLAG1__aligned_reads__BAM__peak_1185	105	.	6.43913	14.0446	10.5256	119
chr10	104743107	104743411	Bowtie2_on_POB_SP7_FLAG1__aligned_reads__BAM__peak_1186	222	.	9.23405	26.1552	22.2695	167
chr10	104764239	104764550	Bowtie2_on_POB_SP7_FLAG1__aligned_reads__BAM__peak_1187	635	.	18.7575	68.175	63.5072	146
chr10	104864505	104864777	Bowtie2_on_POB_SP7_FLAG1__aligned_reads__BAM__peak_1188	192	.	7.60562	23.047	19.2478	164
chr10	104880158	104880372	Bowtie2_on_POB_SP7_FLAG1__aligned_reads__BAM__peak_1189	87	.	5.8792	12.1563	8.71882	113
chr10	104969476	104969937	Bowtie2_on_POB_SP7_FLAG1__aligned_reads__BAM__peak_1190	314	.	10.8252	35.578	31.4791	294
chr10	104998252	104998793	Bowtie2_on_POB_SP7_FLAG1__aligned_reads__BAM__peak_1191	241	.	8.63341	28.1259	24.1922	278
chr10	105278168	105278542	Bowtie2_on_POB_SP7_FLAG1__aligned_reads__BAM__peak_1192	70	.	5.31928	10.3478	7.00429	167
chr10	106180726	106181116	Bowtie2_on_POB_SP7_FLAG1__aligned_reads__BAM__peak_1193	203	.	6.62034	24.1923	20.3636	142
chr10	106187769	106188230	Bowtie2_on_POB_SP7_FLAG1__aligned_reads__BAM__peak_1194	153	.	7.83894	19.0737	15.3796	294
chr10	106198538	106198868	Bowtie2_on_POB_SP7_FLAG1__aligned_reads__BAM__peak_1195	74	.	4.45891	10.8338	7.48195	211
chr10	107369518	107369695	Bowtie2_on_POB_SP7_FLAG1__aligned_reads__BAM__peak_1196	38	.	4.19943	7.00441	3.89953	82
chr10	107599284	107599489	Bowtie2_on_POB_SP7_FLAG1__aligned_reads__BAM__peak_1197	143	.	7.55898	18.0353	14.3752	64
chr10	107728706	107728905	Bowtie2_on_POB_SP7_FLAG1__aligned_reads__BAM__peak_1198	133	.	7.27901	17.0126	13.386	120
chr10	107751012	107751483	Bowtie2_on_POB_SP7_FLAG1__aligned_reads__BAM__peak_1199	103	.	5.55005	13.7988	10.3125	131
chr10	109193912	109194115	Bowtie2_on_POB_SP7_FLAG1__aligned_reads__BAM__peak_1200	77	.	5.17726	11.1367	7.78408	116
chr10	109202930	109203119	Bowtie2_on_POB_SP7_FLAG1__aligned_reads__BAM__peak_1201	96	.	6.15917	13.0909	9.61247	66
chr10	109264106	109264298	Bowtie2_on_POB_SP7_FLAG1__aligned_reads__BAM__peak_1202	46	.	4.47939	7.80298	4.63493	75
chr10	109315461	109315683	Bowtie2_on_POB_SP7_FLAG1__aligned_reads__BAM__peak_1203	78	.	5.59924	11.2416	7.85153	121
chr10	109351786	109352273	Bowtie2_on_POB_SP7_FLAG1__aligned_reads__BAM__peak_1204	720	.	20.4372	76.8032	72.0053	244
chr10	109434559	109434744	Bowtie2_on_POB_SP7_FLAG1__aligned_reads__BAM__peak_1205	46	.	4.47939	7.80298	4.63493	110
chr10	109496581	109497182	Bowtie2_on_POB_SP7_FLAG1__aligned_reads__BAM__peak_1206	309	.	11.7584	35.0071	30.9163	232
chr10	109819600	109819842	Bowtie2_on_POB_SP7_FLAG1__aligned_reads__BAM__peak_1207	96	.	6.15917	13.0909	9.61247	115
chr10	109823472	109823967	Bowtie2_on_POB_SP7_FLAG1__aligned_reads__BAM__peak_1208	141	.	7.18204	17.7561	14.1162	260
chr10	110602134	110602338	Bowtie2_on_POB_SP7_FLAG1__aligned_reads__BAM__peak_1209	54	.	4.75936	8.62733	5.40008	73
chr10	111012993	111013437	Bowtie2_on_POB_SP7_FLAG1__aligned_reads__BAM__peak_1210	433	.	14.558	47.6687	43.3246	255
chr10	111089646	111089975	Bowtie2_on_POB_SP7_FLAG1__aligned_reads__BAM__peak_1211	407	.	13.9981	45.0648	40.7723	158
chr10	111091433	111091775	Bowtie2_on_POB_SP7_FLAG1__aligned_reads__BAM__peak_1212	382	.	13.4382	42.4952	38.2526	158
chr10	111107868	111108340	Bowtie2_on_POB_SP7_FLAG1__aligned_reads__BAM__peak_1213	807	.	22.117	85.6442	80.7201	195
chr10	111330535	111330942	Bowtie2_on_POB_SP7_FLAG1__aligned_reads__BAM__peak_1214	371	.	12.5686	41.3697	37.1454	209
chr10	111409627	111409920	Bowtie2_on_POB_SP7_FLAG1__aligned_reads__BAM__peak_1215	70	.	5.31928	10.3478	7.00429	241
chr10	112365644	112366099	Bowtie2_on_POB_SP7_FLAG1__aligned_reads__BAM__peak_1216	195	.	8.95879	23.3738	19.5562	260
chr10	114656412	114656826	Bowtie2_on_POB_SP7_FLAG1__aligned_reads__BAM__peak_1217	160	.	7.69504	19.7743	16.0695	237
chr10	115064049	115064520	Bowtie2_on_POB_SP7_FLAG1__aligned_reads__BAM__peak_1218	104	.	6.15603	13.9057	10.4117	342
chr10	115924395	115924605	Bowtie2_on_POB_SP7_FLAG1__aligned_reads__BAM__peak_1219	54	.	4.75936	8.62733	5.40008	60
chr10	116177418	116177607	Bowtie2_on_POB_SP7_FLAG1__aligned_reads__BAM__peak_1220	91	.	5.88819	12.5669	9.1256	124
chr10	116197761	116197987	Bowtie2_on_POB_SP7_FLAG1__aligned_reads__BAM__peak_1221	111	.	5.75561	14.6612	11.1357	107
chr10	116388164	116388397	Bowtie2_on_POB_SP7_FLAG1__aligned_reads__BAM__peak_1222	46	.	4.47939	7.80298	4.63493	101
chr10	116451374	116451826	Bowtie2_on_POB_SP7_FLAG1__aligned_reads__BAM__peak_1223	206	.	9.23875	24.4831	20.6359	128
chr10	116500450	116500869	Bowtie2_on_POB_SP7_FLAG1__aligned_reads__BAM__peak_1224	124	.	6.99905	16.0062	12.4133	205
chr10	116505889	116506333	Bowtie2_on_POB_SP7_FLAG1__aligned_reads__BAM__peak_1225	262	.	10.6386	30.2162	26.2312	159
chr10	116562137	116562347	Bowtie2_on_POB_SP7_FLAG1__aligned_reads__BAM__peak_1226	113	.	6.41253	14.8436	11.31	72
chr10	116593373	116593741	Bowtie2_on_POB_SP7_FLAG1__aligned_reads__BAM__peak_1227	1116	.	27.0321	116.997	111.685	175
chr10	117147562	117147792	Bowtie2_on_POB_SP7_FLAG1__aligned_reads__BAM__peak_1228	78	.	5.38653	11.2003	7.83892	83
chr10	117178184	117178402	Bowtie2_on_POB_SP7_FLAG1__aligned_reads__BAM__peak_1229	38	.	4.19943	7.00441	3.89953	169
chr10	117288575	117288817	Bowtie2_on_POB_SP7_FLAG1__aligned_reads__BAM__peak_1230	141	.	6.78677	17.8364	14.1962	110
chr10	117342172	117342690	Bowtie2_on_POB_SP7_FLAG1__aligned_reads__BAM__peak_1231	345	.	12.5983	38.7083	34.5404	298
chr10	117424233	117424740	Bowtie2_on_POB_SP7_FLAG1__aligned_reads__BAM__peak_1232	562	.	16.4161	60.7623	56.2148	227
chr10	117529992	117530299	Bowtie2_on_POB_SP7_FLAG1__aligned_reads__BAM__peak_1233	195	.	8.95879	23.3738	19.5562	170
chr10	117888718	117889029	Bowtie2_on_POB_SP7_FLAG1__aligned_reads__BAM__peak_1234	105	.	6.43913	14.0446	10.5256	172
chr10	118542511	118542879	Bowtie2_on_POB_SP7_FLAG1__aligned_reads__BAM__peak_1235	896	.	23.7968	94.6818	89.6412	208
chr10	118676352	118677055	Bowtie2_on_POB_SP7_FLAG1__aligned_reads__BAM__peak_1236	143	.	7.55898	18.0353	14.3752	349
chr10	119645692	119646471	Bowtie2_on_POB_SP7_FLAG1__aligned_reads__BAM__peak_1237	472	.	15.3979	51.6362	47.2257	517
chr10	119703652	119703927	Bowtie2_on_POB_SP7_FLAG1__aligned_reads__BAM__peak_1238	262	.	10.6386	30.2162	26.2312	115
chr10	119865739	119866069	Bowtie2_on_POB_SP7_FLAG1__aligned_reads__BAM__peak_1239	309	.	11.7584	35.0071	30.9163	167
chr10	120291027	120291237	Bowtie2_on_POB_SP7_FLAG1__aligned_reads__BAM__peak_1240	61	.	5.03932	9.47605	6.19148	80
chr10	120326142	120326486	Bowtie2_on_POB_SP7_FLAG1__aligned_reads__BAM__peak_1241	445	.	14.1076	48.919	44.5665	160
chr10	120472998	120473268	Bowtie2_on_POB_SP7_FLAG1__aligned_reads__BAM__peak_1242	96	.	6.15917	13.0909	9.61247	138
chr10	120528641	120528868	Bowtie2_on_POB_SP7_FLAG1__aligned_reads__BAM__peak_1243	70	.	5.31928	10.3478	7.00429	81
chr10	120591027	120591253	Bowtie2_on_POB_SP7_FLAG1__aligned_reads__BAM__peak_1244	71	.	4.72782	10.5114	7.16371	137
chr10	120625702	120625999	Bowtie2_on_POB_SP7_FLAG1__aligned_reads__BAM__peak_1245	50	.	4.11115	8.23464	5.04734	151
chr10	120626371	120626729	Bowtie2_on_POB_SP7_FLAG1__aligned_reads__BAM__peak_1246	395	.	12.7503	43.8252	39.5563	187
chr10	120643138	120643851	Bowtie2_on_POB_SP7_FLAG1__aligned_reads__BAM__peak_1247	743	.	14.1234	79.2181	74.3908	249
chr10	120869336	120869711	Bowtie2_on_POB_SP7_FLAG1__aligned_reads__BAM__peak_1248	525	.	16.5178	57.0348	52.5364	218
chr10	121063181	121063582	Bowtie2_on_POB_SP7_FLAG1__aligned_reads__BAM__peak_1249	96	.	6.15917	13.0909	9.61247	62
chr10	121127998	121128333	Bowtie2_on_POB_SP7_FLAG1__aligned_reads__BAM__peak_1250	300	.	11.0296	34.1362	30.0643	209
chr10	121255577	121255755	Bowtie2_on_POB_SP7_FLAG1__aligned_reads__BAM__peak_1251	61	.	5.03932	9.47605	6.19148	22
chr10	121260182	121260685	Bowtie2_on_POB_SP7_FLAG1__aligned_reads__BAM__peak_1252	711	.	19.2376	75.9723	71.1925	269
chr10	121310087	121310346	Bowtie2_on_POB_SP7_FLAG1__aligned_reads__BAM__peak_1253	228	.	9.79867	26.7401	22.8368	144
chr10	121398011	121398415	Bowtie2_on_POB_SP7_FLAG1__aligned_reads__BAM__peak_1254	370	.	13.1582	41.2237	37.0076	215
chr10	122252066	122252267	Bowtie2_on_POB_SP7_FLAG1__aligned_reads__BAM__peak_1255	153	.	7.83894	19.0737	15.3796	98
chr10	122266968	122267289	Bowtie2_on_POB_SP7_FLAG1__aligned_reads__BAM__peak_1256	95	.	5.89953	12.9854	9.53216	153
chr10	122282592	122282785	Bowtie2_on_POB_SP7_FLAG1__aligned_reads__BAM__peak_1257	105	.	6.43913	14.0446	10.5256	96
chr10	122331643	122331951	Bowtie2_on_POB_SP7_FLAG1__aligned_reads__BAM__peak_1258	61	.	5.03932	9.47605	6.19148	142
chr10	122350143	122350418	Bowtie2_on_POB_SP7_FLAG1__aligned_reads__BAM__peak_1259	71	.	4.72782	10.5114	7.16371	113
chr10	122442287	122442477	Bowtie2_on_POB_SP7_FLAG1__aligned_reads__BAM__peak_1260	133	.	7.27901	17.0126	13.386	67
chr10	122633226	122633495	Bowtie2_on_POB_SP7_FLAG1__aligned_reads__BAM__peak_1261	133	.	7.27901	17.0126	13.386	106
chr10	122635265	122635536	Bowtie2_on_POB_SP7_FLAG1__aligned_reads__BAM__peak_1262	273	.	10.9185	31.3977	27.383	131
chr10	125404422	125404614	Bowtie2_on_POB_SP7_FLAG1__aligned_reads__BAM__peak_1263	78	.	5.59924	11.2416	7.85153	45
chr10	125519447	125519626	Bowtie2_on_POB_SP7_FLAG1__aligned_reads__BAM__peak_1264	78	.	5.59924	11.2416	7.85153	131
chr10	125562836	125563330	Bowtie2_on_POB_SP7_FLAG1__aligned_reads__BAM__peak_1265	2156	.	45.0739	221.939	215.677	272
chr10	126372875	126373138	Bowtie2_on_POB_SP7_FLAG1__aligned_reads__BAM__peak_1266	250	.	10.3586	29.0459	25.0882	114
chr10	126399755	126399973	Bowtie2_on_POB_SP7_FLAG1__aligned_reads__BAM__peak_1267	78	.	5.38653	11.2003	7.83892	82
chr10	126415410	126416112	Bowtie2_on_POB_SP7_FLAG1__aligned_reads__BAM__peak_1268	105	.	6.43913	14.0446	10.5256	360
chr10	126560528	126560761	Bowtie2_on_POB_SP7_FLAG1__aligned_reads__BAM__peak_1269	78	.	5.59924	11.2416	7.85153	160
chr10	126727742	126727935	Bowtie2_on_POB_SP7_FLAG1__aligned_reads__BAM__peak_1270	96	.	6.15917	13.0909	9.61247	87
chr10	126728075	126728298	Bowtie2_on_POB_SP7_FLAG1__aligned_reads__BAM__peak_1271	50	.	4.54996	8.23676	5.0477	157
chr10	126775996	126776395	Bowtie2_on_POB_SP7_FLAG1__aligned_reads__BAM__peak_1272	39	.	4.10402	7.10421	3.98649	131
chr10	126949988	126950172	Bowtie2_on_POB_SP7_FLAG1__aligned_reads__BAM__peak_1273	62	.	4.87352	9.4949	6.20114	103
chr10	127077990	127078193	Bowtie2_on_POB_SP7_FLAG1__aligned_reads__BAM__peak_1274	131	.	6.92553	16.7694	13.1635	116
chr10	127111824	127112122	Bowtie2_on_POB_SP7_FLAG1__aligned_reads__BAM__peak_1275	153	.	7.83894	19.0737	15.3796	143
chr10	127203029	127203295	Bowtie2_on_POB_SP7_FLAG1__aligned_reads__BAM__peak_1276	114	.	6.71909	15.0166	11.4601	139
chr10	127333927	127334114	Bowtie2_on_POB_SP7_FLAG1__aligned_reads__BAM__peak_1277	54	.	4.75936	8.62733	5.40008	24
chr10	127407585	127407762	Bowtie2_on_POB_SP7_FLAG1__aligned_reads__BAM__peak_1278	86	.	5.64303	12.0833	8.67587	84
chr10	127472627	127472942	Bowtie2_on_POB_SP7_FLAG1__aligned_reads__BAM__peak_1279	87	.	5.8792	12.1563	8.71882	239
chr10	127496112	127496533	Bowtie2_on_POB_SP7_FLAG1__aligned_reads__BAM__peak_1280	105	.	6.43913	14.0446	10.5256	152
chr10	127814338	127814578	Bowtie2_on_POB_SP7_FLAG1__aligned_reads__BAM__peak_1281	87	.	5.8792	12.1563	8.71882	131
chr10	127846708	127847203	Bowtie2_on_POB_SP7_FLAG1__aligned_reads__BAM__peak_1282	73	.	5.14917	10.7256	7.37632	389
chr10	127848719	127849146	Bowtie2_on_POB_SP7_FLAG1__aligned_reads__BAM__peak_1283	61	.	5.03932	9.47605	6.19148	353
chr10	127931059	127931236	Bowtie2_on_POB_SP7_FLAG1__aligned_reads__BAM__peak_1284	78	.	5.59924	11.2416	7.85153	106
chr10	127962664	127962864	Bowtie2_on_POB_SP7_FLAG1__aligned_reads__BAM__peak_1285	54	.	4.75936	8.62733	5.40008	130
chr10	127973373	127973560	Bowtie2_on_POB_SP7_FLAG1__aligned_reads__BAM__peak_1286	70	.	5.31928	10.3478	7.00429	23
chr10	127985894	127986153	Bowtie2_on_POB_SP7_FLAG1__aligned_reads__BAM__peak_1287	47	.	4.23594	7.92461	4.7433	104
chr10	127986358	127986663	Bowtie2_on_POB_SP7_FLAG1__aligned_reads__BAM__peak_1288	198	.	8.83228	23.6643	19.8446	131
chr10	128063479	128063929	Bowtie2_on_POB_SP7_FLAG1__aligned_reads__BAM__peak_1289	119	.	5.96116	15.5387	11.9765	155
chr10	128133077	128133302	Bowtie2_on_POB_SP7_FLAG1__aligned_reads__BAM__peak_1290	122	.	6.66903	15.7984	12.2275	63
chr10	128328982	128329159	Bowtie2_on_POB_SP7_FLAG1__aligned_reads__BAM__peak_1291	70	.	5.31928	10.3478	7.00429	77
chr10	128333901	128334359	Bowtie2_on_POB_SP7_FLAG1__aligned_reads__BAM__peak_1292	1668	.	37.2349	172.717	166.844	207
chr10	128347200	128347392	Bowtie2_on_POB_SP7_FLAG1__aligned_reads__BAM__peak_1293	46	.	4.47939	7.80298	4.63493	33
chr10	128360155	128360529	Bowtie2_on_POB_SP7_FLAG1__aligned_reads__BAM__peak_1294	46	.	4.47939	7.80298	4.63493	292
chr10	128361075	128361361	Bowtie2_on_POB_SP7_FLAG1__aligned_reads__BAM__peak_1295	105	.	6.43913	14.0446	10.5256	113
chr11	3024255	3024513	Bowtie2_on_POB_SP7_FLAG1__aligned_reads__BAM__peak_1296	73	.	2.81154	10.7008	7.35273	184
chr11	3229856	3230598	Bowtie2_on_POB_SP7_FLAG1__aligned_reads__BAM__peak_1297	911	.	22.7778	96.2153	91.1533	431
chr11	3435478	3435774	Bowtie2_on_POB_SP7_FLAG1__aligned_reads__BAM__peak_1298	105	.	6.43913	14.0446	10.5256	150
chr11	3534541	3534868	Bowtie2_on_POB_SP7_FLAG1__aligned_reads__BAM__peak_1299	285	.	11.1985	32.5903	28.5497	158
chr11	3548193	3548591	Bowtie2_on_POB_SP7_FLAG1__aligned_reads__BAM__peak_1300	46	.	4.47939	7.80298	4.63493	296
chr11	3548774	3549012	Bowtie2_on_POB_SP7_FLAG1__aligned_reads__BAM__peak_1301	54	.	4.75936	8.62733	5.40008	161
chr11	4035198	4035484	Bowtie2_on_POB_SP7_FLAG1__aligned_reads__BAM__peak_1302	105	.	6.43913	14.0446	10.5256	161
chr11	4186278	4186466	Bowtie2_on_POB_SP7_FLAG1__aligned_reads__BAM__peak_1303	87	.	5.8792	12.1563	8.71882	98
chr11	4199872	4200049	Bowtie2_on_POB_SP7_FLAG1__aligned_reads__BAM__peak_1304	78	.	5.59924	11.2416	7.85153	108
chr11	4208844	4209120	Bowtie2_on_POB_SP7_FLAG1__aligned_reads__BAM__peak_1305	96	.	6.15917	13.0909	9.61247	122
chr11	4750587	4750784	Bowtie2_on_POB_SP7_FLAG1__aligned_reads__BAM__peak_1306	81	.	4.6304	11.5844	8.18785	93
chr11	4849285	4849462	Bowtie2_on_POB_SP7_FLAG1__aligned_reads__BAM__peak_1307	54	.	4.61702	8.67455	5.43601	57
chr11	4998577	4999497	Bowtie2_on_POB_SP7_FLAG1__aligned_reads__BAM__peak_1308	124	.	6.99905	16.0062	12.4133	743
chr11	5032221	5032442	Bowtie2_on_POB_SP7_FLAG1__aligned_reads__BAM__peak_1309	54	.	4.75936	8.62733	5.40008	44
chr11	5032795	5033196	Bowtie2_on_POB_SP7_FLAG1__aligned_reads__BAM__peak_1310	87	.	5.8792	12.1563	8.71882	258
chr11	5155735	5156447	Bowtie2_on_POB_SP7_FLAG1__aligned_reads__BAM__peak_1311	458	.	14.3641	50.2054	45.8309	146
chr11	5159601	5160070	Bowtie2_on_POB_SP7_FLAG1__aligned_reads__BAM__peak_1312	257	.	7.50305	29.7329	25.7639	164
chr11	5316907	5317104	Bowtie2_on_POB_SP7_FLAG1__aligned_reads__BAM__peak_1313	78	.	5.59924	11.2416	7.85153	139
chr11	5332522	5333045	Bowtie2_on_POB_SP7_FLAG1__aligned_reads__BAM__peak_1314	217	.	9.51871	25.6054	21.7294	370
chr11	5417993	5418257	Bowtie2_on_POB_SP7_FLAG1__aligned_reads__BAM__peak_1315	121	.	5.14916	15.7434	12.1794	135
chr11	5420899	5421384	Bowtie2_on_POB_SP7_FLAG1__aligned_reads__BAM__peak_1316	54	.	4.75936	8.62733	5.40008	357
chr11	5442027	5442369	Bowtie2_on_POB_SP7_FLAG1__aligned_reads__BAM__peak_1317	87	.	5.8792	12.1563	8.71882	225
chr11	5755504	5755715	Bowtie2_on_POB_SP7_FLAG1__aligned_reads__BAM__peak_1318	70	.	5.31928	10.3478	7.00429	110
chr11	6100162	6100350	Bowtie2_on_POB_SP7_FLAG1__aligned_reads__BAM__peak_1319	131	.	6.92553	16.7694	13.1635	76
chr11	6168212	6168393	Bowtie2_on_POB_SP7_FLAG1__aligned_reads__BAM__peak_1320	46	.	4.47939	7.80298	4.63493	97
chr11	6191610	6191787	Bowtie2_on_POB_SP7_FLAG1__aligned_reads__BAM__peak_1321	54	.	4.75936	8.62733	5.40008	125
chr11	6315711	6316029	Bowtie2_on_POB_SP7_FLAG1__aligned_reads__BAM__peak_1322	38	.	4.19943	7.00441	3.89953	17
chr11	6372104	6372572	Bowtie2_on_POB_SP7_FLAG1__aligned_reads__BAM__peak_1323	926	.	23.0337	97.7062	92.6365	201
chr11	6428620	6429058	Bowtie2_on_POB_SP7_FLAG1__aligned_reads__BAM__peak_1324	61	.	5.03932	9.47605	6.19148	345
chr11	6447318	6447676	Bowtie2_on_POB_SP7_FLAG1__aligned_reads__BAM__peak_1325	124	.	6.99905	16.0062	12.4133	204
chr11	8338202	8338479	Bowtie2_on_POB_SP7_FLAG1__aligned_reads__BAM__peak_1326	195	.	8.95879	23.3738	19.5562	148
chr11	8603722	8604020	Bowtie2_on_POB_SP7_FLAG1__aligned_reads__BAM__peak_1327	222	.	9.2135	26.112	22.2311	156
chr11	8608016	8608283	Bowtie2_on_POB_SP7_FLAG1__aligned_reads__BAM__peak_1328	43	.	3.90559	7.51598	4.38794	96
chr11	8932593	8932896	Bowtie2_on_POB_SP7_FLAG1__aligned_reads__BAM__peak_1329	231	.	8.42785	27.0888	23.1817	143
chr11	9372024	9372250	Bowtie2_on_POB_SP7_FLAG1__aligned_reads__BAM__peak_1330	141	.	7.18204	17.7561	14.1162	125
chr11	11708769	11708983	Bowtie2_on_POB_SP7_FLAG1__aligned_reads__BAM__peak_1331	46	.	4.47939	7.80298	4.63493	74
chr11	11769755	11770169	Bowtie2_on_POB_SP7_FLAG1__aligned_reads__BAM__peak_1332	357	.	12.8782	39.9614	35.7696	145
chr11	11839711	11839891	Bowtie2_on_POB_SP7_FLAG1__aligned_reads__BAM__peak_1333	38	.	4.19943	7.00441	3.89953	36
chr11	11925752	11926098	Bowtie2_on_POB_SP7_FLAG1__aligned_reads__BAM__peak_1334	420	.	14.2781	46.3625	42.046	178
chr11	11972613	11972906	Bowtie2_on_POB_SP7_FLAG1__aligned_reads__BAM__peak_1335	104	.	6.15603	13.9057	10.4117	142
chr11	12767598	12767808	Bowtie2_on_POB_SP7_FLAG1__aligned_reads__BAM__peak_1336	114	.	6.71909	15.0166	11.4601	99
chr11	16845410	16845659	Bowtie2_on_POB_SP7_FLAG1__aligned_reads__BAM__peak_1337	174	.	8.39886	21.1954	17.4371	106
chr11	16868722	16869089	Bowtie2_on_POB_SP7_FLAG1__aligned_reads__BAM__peak_1338	459	.	15.118	50.3057	45.9171	192
chr11	16877086	16877321	Bowtie2_on_POB_SP7_FLAG1__aligned_reads__BAM__peak_1339	143	.	7.55898	18.0353	14.3752	136
chr11	16900635	16900842	Bowtie2_on_POB_SP7_FLAG1__aligned_reads__BAM__peak_1340	50	.	4.11115	8.23464	5.04734	79
chr11	17059433	17059610	Bowtie2_on_POB_SP7_FLAG1__aligned_reads__BAM__peak_1341	46	.	4.47939	7.80298	4.63493	108
chr11	17384310	17384496	Bowtie2_on_POB_SP7_FLAG1__aligned_reads__BAM__peak_1342	61	.	4.11591	9.38151	6.13153	115
chr11	17585761	17586005	Bowtie2_on_POB_SP7_FLAG1__aligned_reads__BAM__peak_1343	64	.	4.52226	9.73321	6.43495	104
chr11	17587506	17587706	Bowtie2_on_POB_SP7_FLAG1__aligned_reads__BAM__peak_1344	78	.	5.38653	11.2003	7.83892	87
chr11	18346232	18346541	Bowtie2_on_POB_SP7_FLAG1__aligned_reads__BAM__peak_1345	114	.	6.71909	15.0166	11.4601	160
chr11	18390695	18391075	Bowtie2_on_POB_SP7_FLAG1__aligned_reads__BAM__peak_1346	113	.	6.41253	14.8436	11.31	235
chr11	18393242	18393457	Bowtie2_on_POB_SP7_FLAG1__aligned_reads__BAM__peak_1347	48	.	3.77292	7.99881	4.81598	68
chr11	18841106	18841319	Bowtie2_on_POB_SP7_FLAG1__aligned_reads__BAM__peak_1348	98	.	5.88476	13.3533	9.87251	119
chr11	19019309	19019565	Bowtie2_on_POB_SP7_FLAG1__aligned_reads__BAM__peak_1349	150	.	7.43854	18.7579	15.0849	144
chr11	19096771	19096981	Bowtie2_on_POB_SP7_FLAG1__aligned_reads__BAM__peak_1350	86	.	5.64303	12.0833	8.67587	73
chr11	19289421	19289740	Bowtie2_on_POB_SP7_FLAG1__aligned_reads__BAM__peak_1351	38	.	4.19943	7.00441	3.89953	74
chr11	19502213	19502479	Bowtie2_on_POB_SP7_FLAG1__aligned_reads__BAM__peak_1352	333	.	9.4323	37.5405	33.3974	125
chr11	19820457	19820708	Bowtie2_on_POB_SP7_FLAG1__aligned_reads__BAM__peak_1353	82	.	5.62054	11.659	8.26124	138
chr11	19824124	19824467	Bowtie2_on_POB_SP7_FLAG1__aligned_reads__BAM__peak_1354	96	.	6.15917	13.0909	9.61247	174
chr11	20101345	20101936	Bowtie2_on_POB_SP7_FLAG1__aligned_reads__BAM__peak_1355	201	.	8.70164	23.9365	20.1157	450
chr11	20149169	20149384	Bowtie2_on_POB_SP7_FLAG1__aligned_reads__BAM__peak_1356	38	.	4.19943	7.00441	3.89953	93
chr11	20153009	20153443	Bowtie2_on_POB_SP7_FLAG1__aligned_reads__BAM__peak_1357	153	.	7.83894	19.0737	15.3796	307
chr11	20433138	20433393	Bowtie2_on_POB_SP7_FLAG1__aligned_reads__BAM__peak_1358	105	.	6.43913	14.0446	10.5256	131
chr11	20796542	20796856	Bowtie2_on_POB_SP7_FLAG1__aligned_reads__BAM__peak_1359	54	.	4.75936	8.62733	5.40008	73
chr11	20991279	20991596	Bowtie2_on_POB_SP7_FLAG1__aligned_reads__BAM__peak_1360	46	.	4.47939	7.80298	4.63493	244
chr11	22412350	22412831	Bowtie2_on_POB_SP7_FLAG1__aligned_reads__BAM__peak_1361	79	.	4.93338	11.3077	7.91382	221
chr11	22441231	22441453	Bowtie2_on_POB_SP7_FLAG1__aligned_reads__BAM__peak_1362	78	.	5.37454	11.1765	7.82248	99
chr11	22890891	22891088	Bowtie2_on_POB_SP7_FLAG1__aligned_reads__BAM__peak_1363	70	.	5.13003	10.3371	7.00429	100
chr11	23101714	23102033	Bowtie2_on_POB_SP7_FLAG1__aligned_reads__BAM__peak_1364	239	.	10.0786	27.887	23.9568	175
chr11	23566089	23566402	Bowtie2_on_POB_SP7_FLAG1__aligned_reads__BAM__peak_1365	61	.	5.03932	9.47605	6.19148	134
chr11	26484618	26484849	Bowtie2_on_POB_SP7_FLAG1__aligned_reads__BAM__peak_1366	124	.	6.99905	16.0062	12.4133	100
chr11	26680829	26681067	Bowtie2_on_POB_SP7_FLAG1__aligned_reads__BAM__peak_1367	164	.	8.1189	20.1273	16.402	85
chr11	28407193	28407427	Bowtie2_on_POB_SP7_FLAG1__aligned_reads__BAM__peak_1368	78	.	5.59924	11.2416	7.85153	160
chr11	29030513	29030699	Bowtie2_on_POB_SP7_FLAG1__aligned_reads__BAM__peak_1369	25	.	3.28892	5.49496	2.53677	66
chr11	29273348	29274045	Bowtie2_on_POB_SP7_FLAG1__aligned_reads__BAM__peak_1370	164	.	8.1189	20.1273	16.402	275
chr11	29447720	29448098	Bowtie2_on_POB_SP7_FLAG1__aligned_reads__BAM__peak_1371	46	.	4.47939	7.80298	4.63493	265
chr11	30672916	30673432	Bowtie2_on_POB_SP7_FLAG1__aligned_reads__BAM__peak_1372	122	.	6.66903	15.7984	12.2275	145
chr11	31288687	31288893	Bowtie2_on_POB_SP7_FLAG1__aligned_reads__BAM__peak_1373	95	.	5.8864	12.9591	9.51238	128
chr11	31302658	31302916	Bowtie2_on_POB_SP7_FLAG1__aligned_reads__BAM__peak_1374	95	.	5.34449	12.9521	9.50661	132
chr11	31793450	31793659	Bowtie2_on_POB_SP7_FLAG1__aligned_reads__BAM__peak_1375	54	.	4.75936	8.62733	5.40008	118
[truncated: 7,811 more rows]

## Sheet: Ocy-specific peaks
Chrom	Start	End	Name	Score	Strand	ThickStart	ThickEnd	ItemRGB	BlockCount
[truncated: 26,042 more rows]

[truncated: 8 more sheets: Ocy-POB-shared peaks, POB-specific peaks, Ocy-specific promoter, Ocy-specific enhancer, Shared promoter, Shared enhancer, POB-specific promoter, POB-specific enhancer]
