# Supplementary material for: Control of osteocyte dendrite formation by Sp7 and its target gene osteocrin
Source: Nat Commun. 2021 Nov 1;12:6271. doi: 10.1038/s41467-021-26571-7 (PMC8560803; doi:10.1038/s41467-021-26571-7)
Supplement: Supplementary file 7 — Supplementary Data 4 [file 41467_2021_26571_MOESM7_ESM.xlsx]

## Sheet: Ocy-specific enhancer
Motif	Logo	E-value
TGAKTCAB		2.1e-125
RRCCACA		4.1e-125
RGRAA		4e-80
DAAATA		7.9e-36
CNCCRCC		3.7e-28
GGAATKY		4.4e-27
CCRCAG		1.7e-21
AGAKGGCR		5.9e-22
AWTTATR		1.2e-14
CYGGRA		2.9e-14
CAGCWGC		6.1e-12
TGASTAA		8.2e-09
AAAAMAAA		9.3e-09
GGGMGGGA		7.6e-07
ACMCACA		7.9e-07
CCKCCTCC		7.9e-06
GGCTCTGB		8.8e-05
DCTGTAA		8.4e-05
AAGAATKT		0.00013
GTGGTDA		0.00024
GMAGCCA		0.00037
AGGTGGCA		0.0024
ACAKCTG		0.0033
TGABGTCA		0.00087
AGARCTGG		0.0071
TTTATR		0.016
CYCCTCCC		0.02
CACTAGGG		0.024
AARCCAC		0.03
AGCSGCGG		0.034

## Sheet: Shared enhancer
Motif	Logo	E-value
TRTAATTW		1.8e-65
RRCCACA		1.2e-29
GGAA		9.5e-13
CCGCBGCC		1.9e-07
ACCRCA		2.5e-06
TGAGTCAB		1.3e-05
ATVATTA		6.1e-05
CRGAG		0.00012
AVCCAC		0.0045
AATRACAG		0.011

## Sheet: POB-specific enhancer
Motif	Logo	E-value
AATKAYA		1.2e-93
TGTGGB		5.8e-25
RGRAA		1.9e-14
ATTATR		4.8e-10
GYAATTW		3.2e-08
AACCRC		0.0001
TATATTTW		0.00023
CASAG		0.0013
ATWACAGG		0.0013
CMAAACCA		0.03
