# Supplementary material for: Control of osteocyte dendrite formation by Sp7 and its target gene osteocrin
Source: Nat Commun. 2021 Nov 1;12:6271. doi: 10.1038/s41467-021-26571-7 (PMC8560803; doi:10.1038/s41467-021-26571-7)
Supplement: Supplementary file 8 — Supplementary Data 5 [file 41467_2021_26571_MOESM8_ESM.xlsx]

## Sheet: Gene near Ocy-specific enhancer
Gene
0610009O20Rik
0610010F05Rik
0610010K14Rik
0610030E20Rik
1110002E22Rik
1110012L19Rik
1110059E24Rik
1110065P20Rik
1190002N15Rik
1190007I07Rik
1500009L16Rik
1500015O10Rik
1600012H06Rik
1600014C10Rik
1700001K19Rik
1700001O22Rik
1700006E09Rik
1700007G11Rik
1700008O03Rik
1700008P02Rik
1700010B08Rik
1700011H14Rik
1700011I03Rik
1700012B07Rik
1700016C15Rik
1700016H13Rik
1700017B05Rik
1700017N19Rik
1700019D03Rik
1700020L24Rik
1700020N01Rik
1700020N15Rik
1700021F07Rik
1700024P04Rik
1700025G04Rik
1700029F12Rik
1700029H14Rik
1700030K09Rik
1700034J05Rik
1700040L02Rik
1700056E22Rik
1700064H15Rik
1700066M21Rik
1700067P10Rik
1700080O16Rik
1700123O20Rik
1700129C05Rik
1810013L24Rik
1810030O07Rik
1810043G02Rik
1810062G17Rik
2010107E04Rik
2010300C02Rik
2210010C04Rik
2210016F16Rik
2300002M23Rik
2310007B03Rik
2310009B15Rik
2310057M21Rik
2410004B18Rik
2410004P03Rik
2410131K14Rik
2510009E07Rik
2610001J05Rik
2610002M06Rik
2610008E11Rik
2610021A01Rik
2610301B20Rik
2810408A11Rik
2810474O19Rik
2900026A02Rik
3110002H16Rik
3110009E18Rik
3110018I06Rik
3110040N11Rik
3110043O21Rik
3110070M22Rik
3110079O15Rik
3830406C13Rik
4833420G17Rik
4833439L19Rik
4921501E09Rik
4921504E06Rik
4921511C20Rik
4921524L21Rik
4930412O13Rik
4930426L09Rik
4930432M17Rik
4930444G20Rik
4930444P10Rik
4930453N24Rik
4930503B20Rik
4930503L19Rik
4930544G11Rik
4930546C10Rik
4930553M12Rik
4930558K02Rik
4930572O03Rik
4930578C19Rik
4930579F01Rik
4930583I09Rik
4931406P16Rik
4931422A03Rik
4931428F04Rik
4932411N23Rik
4932438A13Rik
4932443I19Rik
4933400A11Rik
4933402D24Rik
4933402J07Rik
4933402N22Rik
4933403O08Rik
4933405L10Rik
4933411K16Rik
4933412E24Rik
4933415A04Rik
4933415F23Rik
4933416C03Rik
4933428G20Rik
4933436I01Rik
5730507C01Rik
5730508B09Rik
5730596B20Rik
5930422O12Rik
6030419C18Rik
6030452D12Rik
6030458C11Rik
6330408A02Rik
6430531B16Rik
6720489N17Rik
8030423J24Rik
9030617O03Rik
9030624G23Rik
9130008F23Rik
9130023H24Rik
9230109A22Rik
9430015G10Rik
9530002B09Rik
9530068E07Rik
9630041A04Rik
A1bg
A430005L14Rik
A430105I19Rik
A4galt
A530084C06Rik
A830005F24Rik
A830031A19Rik
A930002H24Rik
A930004D18Rik
A930009A15Rik
A930033H14Rik
AA467197
AA792892
AF366264
AI314180
AI593442
AI597479
AI987944
AK157302
AU015836
AU022252
AW146154
AW209491
AY074887
Aaas
Aaed1
Aak1
Aamdc
Aars
Abca1
Abca12
Abca4
Abca7
Abca8b
Abcb10
Abcb5
Abcb7
Abcb8
Abcc1
Abcc12
Abcc3
Abcc5
Abcd1
Abcd3
Abce1
Abcg2
Abhd12
Abhd14a
Abhd14b
Abhd17b
Abhd2
Abhd8
Abi1
Abi2
Abi3bp
Abl1
Ablim1
Ablim3
Abra
Abracl
Abraxas1
Abt1
Abtb1
Abtb2
Acad11
Acad12
Acadl
Acap2
Acat2
Acbd3
Acbd7
Acd
Ackr3
Ackr4
Aco1
Acod1
Acot11
Acot9
Acox2
Acsf3
Acsl1
Acss3
Acta2
Actbl2
Actg1
Actl7b
Actn4
Actr10
Actr2
Acvr2a
Acyp1
Adam10
Adam11
Adam12
Adam17
Adam23
Adam24
Adam32
Adam5
Adamts1
Adamts12
Adamts15
Adamts16
Adamts17
Adamts18
Adamts2
Adamts20
Adamts4
Adamts5
Adamts6
Adamts7
Adamts8
Adamtsl3
Adamtsl4
Adap1
Adcy10
Adcy7
Adcy8
Adcy9
Add1
Add3
Adgra2
Adgra3
Adgrb1
Adgrf1
Adgrf5
Adgrg1
Adgrg3
Adgrg6
Adgrl1
Adgrl2
Adgrl3
Adgrl4
Adhfe1
Adi1
Adipoq
Adk
Adm
Adnp
Ado
Adora2a
Adora2b
Adora3
Adpgk
Adprhl1
Adprhl2
Adprm
Adra1b
Adra1d
Adra2a
Adra2c
Adrb1
Adrb2
Adrb3
Adrm1
Adss
Adssl1
Adtrp
Aen
Afap1
Afap1l2
Aff1
Aff3
Afg1l
Afg3l2
Aftph
Agap1
Agap2
Agfg1
Agfg2
Aggf1
Agl
Ago2
Ago4
Agpat4
Agps
Agr3
Agrp
Agtr1a
Agtr1b
Ahcyl1
Ahdc1
Ahi1
Ahnak
Ahnak2
Ahr
Ahrr
Ahsg
Aifm1
Aifm2
Aig1
Aimp2
Aipl1
Ajuba
Ak4
Ak5
Ak8
Akap10
Akap11
Akap12
Akap13
Akap14
Akap17b
Akap3
Akap6
Akap7
Akap8
Akap8l
Akip1
Akirin2
Akr1b3
Akr1b7
Akr1b8
Akr1c14
Akr1c18
Akr1d1
Akr1e1
Akt1
Akt3
Alad
Alas2
Alcam
Aldh1a1
Aldh1a3
Aldh1l1
Aldh3a1
Aldh3a2
Aldh4a1
Aldh5a1
Aldh8a1
Aldh9a1
Aldoart1
Alg10b
Alg14
Alg2
Alg5
Alk
Alkbh3
Alkbh4
Alkbh7
Allc
Alms1
Alpl
Alppl2
Als2cl
Alx1
Alx3
Alx4
Amacr
Ambp
Amelx
Amer1
Amfr
Amigo2
Ammecr1
Amn
Amot
Amotl1
Amotl2
Ampd3
Amz1
Amz2
Anapc1
Anapc10
Anapc15-ps
Ang
Angel1
Angpt1
Angpt4
Ank
Ank1
Ank2
Ank3
Ankdd1b
Ankhd1
Ankle1
Ankmy1
Ankmy2
Ankra2
Ankrd1
Ankrd10
Ankrd11
Ankrd12
Ankrd13a
Ankrd13c
Ankrd16
Ankrd27
Ankrd28
Ankrd33b
Ankrd35
Ankrd36
Ankrd40
Ankrd42
Ankrd44
Ankrd45
Ankrd46
Ankrd50
Ankrd55
Ankrd61
Ankrd9
Anks1
Ano1
Ano10
Ano2
Ano6
Ano7
Ano8
Anp32a
Anp32b
Antxr2
Anxa1
Anxa3
Anxa5
Ap1g1
Ap1g2
Ap1s3
Ap2a1
Ap2a2
Ap2b1
Ap3d1
Ap3m1
Ap3s2
Ap5b1
Ap5s1
Ap5z1
Apba1
Apba2
Apc
Aph1a
Aph1b
Api5
Apip
Aplf
Apln
Aplnr
Aplp2
Apoa1
Apoa2
Apob
Apod
Apol6
Apol8
Apom
Apoo
Apool
Aptx
Aqp11
Aqp2
Aqp4
Aqp9
Aqr
Ar
Araf
Arap2
Arap3
Arc
Arel1
Arfgap3
Arfip1
Arg1
Arhgap10
Arhgap12
Arhgap15
Arhgap18
Arhgap19
Arhgap21
Arhgap22
Arhgap23
Arhgap26
Arhgap27
Arhgap29
Arhgap31
Arhgap32
Arhgap33
Arhgap45
Arhgap6
Arhgap8
Arhgdib
Arhgef10
Arhgef11
Arhgef16
Arhgef25
Arhgef26
Arhgef28
Arhgef37
Arhgef4
Arhgef5
Arhgef6
Arhgef9
Arid1a
Arid1b
Arid2
Arid3a
Arid5b
Arih1
Arl1
Arl11
Arl15
Arl4c
Arl6ip1
Arl8a
Arl8b
Armc1
Armc10
Armc3
Armc5
Armc9
Armcx5
Arntl2
Arpc1a
Arpc1b
Arpc3
Arpin
Arpp19
Arrb1
Arrdc2
Arrdc4
Arsb
Arsj
Art2b
Artn
Asah1
Asah2
Asap1
Asap2
Asb13
Asb4
Asb5
Asb7
Ascc3
Asgr1
Asgr2
Ash2l
Asic3
Asna1
Asns
Asph
Aspm
Ass1
Astn1
Ate1
Atf3
Atf7ip
Atg10
Atg14
Atg16l2
Atg4a
Atg4c
Atg5
Atg7
Atg9b
Atl2
Atoh8
Atox1
Atp10a
Atp13a1
Atp13a3
Atp1a1
Atp1b1
Atp1b4
Atp23
Atp2b1
Atp2b3
Atp2b4
Atp5g1
Atp5g3
Atp5j2
Atp5k
Atp6ap1l
Atp6ap2
Atp6v0d1
Atp6v0e
Atp6v1a
Atp6v1c1
Atp6v1g1
Atp6v1g2
Atp6v1g3
Atp8a2
Atp8b1
Atp8b4
Atpif1
Atraid
Atrnl1
Atrx
Atxn1
Atxn10
Atxn1l
Atxn7l1
Atxn7l3b
Auh
Aurka
Avil
Avpi1
Avpr1a
Axin2
Azin1
B130006D01Rik
B230118H07Rik
B230307C23Rik
B230359F08Rik
B3galnt1
B3galnt2
B3galt1
B3galt6
B3gat2
B3gnt2
B3gnt9
B430305J03Rik
B4galnt1
B4galnt3
B4galnt4
B4galt1
B4galt4
B4galt6
B630019K06Rik
B930094E09Rik
BC004004
BC005561
BC026585
BC028528
BC034090
BC048403
BC048679
BC049762
BC051019
BC052040
BC067074
BC106179
BC107364
Baalc
Babam1
Babam2
Bach1
Bach2
Bag1
Bag4
Bag6
Bahcc1
Banf2
Bank1
Banp
Bard1
Barhl2
Barx2
Basp1
Bax
Baz1a
Bbs10
Bbs12
Bbs2
Bbs4
Bbs9
Bbx
Bcap29
Bcap31
Bcas1
Bcas2
Bcas3
Bcat1
Bcat2
Bckdhb
Bcl10
Bcl11b
Bcl2
Bcl2l1
Bcl2l11
Bcl2l12
Bcl2l15
Bcl3
Bcl6
Bcl6b
Bcl7a
Bcl9
Bco2
Bcor
Bcorl1
Bcr
Bdh1
Bdnf
Begain
Bend3
Best1
Bet1
Bgn
Bhlhe23
Bhlhe40
Bicc1
Bicd1
Bicra
Bin1
Blcap
Blmh
Bloc1s5
Bloc1s6
Bmi1
Bmp1
Bmp2
Bmp2k
Bmp3
Bmp4
Bmp8a
Bmper
Bnc2
Bnip2
Bnip3
Boc
Bod1
Bod1l
Bok
Bora
Borcs5
Bpgm
Bptf
Brat1
Brcc3
Brd1
Brd9
Brf1
Brf2
Bri3bp
Brinp2
Brip1
Brix1
Bsnd
Bst2
Bsx
Btaf1
Btbd1
Btbd11
Btbd16
Btbd3
Btbd35f14
Btbd35f4
Btbd6
Btd
Btf3
Btf3l4
Btg1
Btg2
Btg3
Btk
Btla
Btn1a1
Bzw2
C030005K15Rik
C130060K24Rik
C1d
C1galt1
C1qtnf3
C1qtnf6
C1qtnf9
C2cd2
C2cd4a
C2cd4b
C330007P06Rik
C9
CN725425
Cables2
Cabp2
Cabyr
Cachd1
Cacna1a
Cacna1h
Cacna2d1
Cacna2d3
Cacnb2
Cacnb3
Cacng6
Cacul1
Cacybp
Cad
Cadm4
Cage1
Calb1
Calca
Calcb
Calcrl
Cald1
Calm1
Calm2
Calm3
Calml3
Calr3
Calu
Caly
Camk1g
Camk2b
Camk2d
Camkmt
Camsap1
Camsap2
Camta1
Camta2
Cand1
Canx
Cap1
Capg
Capn10
Capn12
Capn2
Capn5
Capn8
Capns2
Caps2
Capza1
Capza2
Capzb
Car1
Car10
Car13
Car14
Car15
Car2
Car3
Car8
Card10
Carnmt1
Cars
Casd1
Cask
Casp1
Casp2
Casp3
Casp6
Casp7
Casq1
Cast
Casz1
Cat
Catsper1
Catsper3
Cav3
Cavin2
Cavin4
Cbfb
Cblc
Cbln1
Cbr4
Cbs
Cbx3
Cbx4
Cbx5
Cbx7
Cbx8
Ccbe1
Ccdc102a
Ccdc113
Ccdc115
Ccdc117
Ccdc121
Ccdc126
Ccdc130
Ccdc136
Ccdc137
Ccdc138
Ccdc149
Ccdc15
Ccdc152
Ccdc157
Ccdc169
Ccdc170
Ccdc171
Ccdc172
Ccdc173
Ccdc18
Ccdc181
Ccdc182
Ccdc188
Ccdc190
Ccdc25
Ccdc28a
Ccdc3
Ccdc34
Ccdc43
Ccdc50
Ccdc54
Ccdc6
Ccdc68
Ccdc77
Ccdc8
Ccdc80
Ccdc83
Ccdc85a
Ccdc85c
Ccdc86
Ccdc88c
Ccdc91
Ccdc92
Ccdc93
Ccdc97
Ccer1
Cckar
Ccl17
Ccl20
Ccl22
Ccm2l
Ccna1
Ccnb2
Ccnc
Ccnd1
Ccnd2
Ccne2
Ccng1
Ccnh
Ccnk
Ccnl1
Ccr7
Ccser1
Ccser2
Cct6b
Cd101
Cd109
Cd14
Cd151
Cd163l1
Cd180
Cd1d1
Cd200
Cd200r3
Cd244
Cd247
Cd276
Cd28
Cd2ap
Cd300c
Cd300ld
Cd300lg
Cd34
Cd36
Cd38
Cd40lg
Cd46
Cd47
Cd59a
Cd69
Cd72
Cd82
Cd83
Cd9
Cd93
Cd96
Cd99l2
Cdc14a
Cdc14b
Cdc25b
Cdc37l1
Cdc42
Cdc42bpa
Cdc42bpb
Cdc42ep1
Cdc42ep3
Cdc5l
Cdc6
Cdc73
Cdca2
Cdca7
Cdca7l
Cdcp1
Cdh15
Cdh17
Cdh18
Cdh19
Cdh2
Cdh24
Cdh3
Cdh5
Cdh7
Cdhr3
Cdk1
Cdk13
Cdk15
Cdk17
Cdk18
Cdk20
Cdk2ap2
Cdk4
Cdk5r1
Cdk5rap2
Cdk6
Cdk7
Cdkl3
Cdkl4
Cdkn1c
Cdkn2a
Cdkn2b
Cdkn3
Cdon
Cdpf1
Cds1
Cdyl
Cebpa
Cebpe
Cebpg
Cebpzos
Celf2
Cenpf
Cenpi
Cenpj
Cenpp
Cenpq
Cenpt
Cenpu
Cenpw
Cep104
Cep120
Cep128
Cep135
Cep162
Cep170b
Cep19
Cep290
Cep295
Cep350
Cep41
Cep44
Cep55
Cep70
Cep76
Cep78
Cep89
Cept1
Ces2a
Ces3b
Ces4a
Ces5a
Cetn3
Cetn4
Cfap126
Cfap161
Cfap221
Cfap45
Cfap46
Cfap54
Cfdp1
Cfh
Cfl2
Cflar
Cggbp1
Cgnl1
Cgrrf1
Ch25h
Chac1
Chadl
Champ1
Chchd3
Chchd4
Chchd6
Chchd7
Chd1
Chd2
Chd3
Chd6
Chd7
Chd9
Chek2
Chic2
Chid1
Chml
Chmp2a
Chmp5
Chmp6
Chpf2
Chpt1
Chrdl1
Chrm2
Chrm3
Chrna4
Chst1
Chst10
Chst11
Chst12
Chst15
Chst2
Chst3
Chst7
Chsy1
Chtf8
Cic
Cipc
Cisd1
Cisd2
Cited1
Cited2
Ckap2
Ckap4
Ckmt2
Clasp1
Clasrp
Clca2
Clca4a
Clca4b
Clcn1
Clcn3
Clcn5
Cldn1
Cldn11
Cldn14
Cldn22
Cldn34b4
Cldn34c1
Cldn34d
Cldn5
Clec16a
Clec18a
Clec2d
Clec3a
Clic4
Clic5
Clint1
Clip2
Clip4
Clk4
Clmn
Clmp
Cln5
Cln8
Clnk
Clns1a
Clpb
Clpp
Clptm1
Clptm1l
Clrn2
Cltc
Clvs1
Cmc1
Cmc4
Cmip
Cmklr1
Cmpk1
Cmtm3
Cmtr1
Cnbd1
Cnep1r1
Cnga2
Cngb1
Cnih1
Cnih3
Cnih4
Cnksr3
Cnn1
Cnn2
Cnn3
Cnnm1
Cnnm2
Cnot1
Cnot11
Cnot8
Cnst
Cntf
Cntn3
Cntnap4
Cntrob
Coa6
Coasy
Cobl
Cobll1
Cog2
Cog3
Cog4
Cog5
Cog6
Cog7
Col11a1
Col11a2
Col12a1
Col15a1
Col16a1
Col18a1
Col19a1
Col1a1
Col1a2
Col24a1
Col25a1
Col26a1
Col27a1
Col3a1
Col4a2
Col4a3bp
Col5a1
Col5a2
Col5a3
Col6a1
Col6a2
Col6a3
Col6a6
Col8a1
Col8a2
Colec10
Colec11
Colgalt1
Colgalt2
Colq
Commd10
Commd3
Commd8
Commd9
Cops4
Cops7b
Cops8
Cops9
Copz1
Coq2
Coq7
Coq8a
Coq8b
Coq9
Corin
Coro1c
Coro2b
Cox10
Cox18
Cox4i2
Cox5a
Cox6a1
Cox7a2l
Cox7c
Cp
Cpa1
Cpa6
Cpd
Cpe
Cpeb1
Cpeb2
Cpeb3
Cpeb4
Cped1
Cplx2
Cpn2
Cpne2
Cpne4
Cpne7
Cpne8
Cpox
Cpq
Cps1
Cpt1c
Cptp
Cpxm2
Cr1l
Cr2
Cradd
Crb1
Crbn
Creb1
Creb3l2
Creb5
Crebbp
Crebrf
Creg2
Creld2
Crh
Crip1
Crip2
Crlf2
Crlf3
Crocc2
Crot
Cryaa
Cryba2
Cryba4
Crybb1
Crybb3
Crybg1
Crygf
Crygn
Cse1l
Csf1
Csf1r
Csf2
Csf2ra
Csf3
Csk
Csl
Csnk1g3
Csnk2a1
Csnk2a2
Csnk2b
Csnka2ip
Csrnp2
Csrp1
Cst11
Cstad
Cstb
Cstf1
Cstf2
Cstl1
Ctage5
Ctbp1
Ctcf
Ctcfl
Ctdsp2
Ctdspl2
Ctgf
Ctif
Ctla4
Ctnnb1
Ctnnbl1
Ctps
Ctrb1
Ctrl
Cts3
Ctsc
Ctsd
Ctse
Ctsl
Ctso
Cttn
Ctu2
Cuedc1
Cul1
Cul3
Cul4b
Cux1
Cwc15
Cwc22
Cwc27
Cwh43
Cx3cl1
Cxadr
Cxcl1
Cxcl12
Cxcl14
Cxcl15
Cxcl2
Cxcl5
Cxcr3
Cxcr4
Cxx1b
Cxxc1
Cxxc4
Cyb561
Cyb561d1
Cyb5a
Cyb5b
Cyb5d1
Cyb5r3
Cyc1
Cycs
Cylc2
Cyp17a1
Cyp1b1
Cyp20a1
Cyp26a1
Cyp26b1
Cyp2c55
Cyp2d11
Cyp2d26
Cyp2d9
Cyp2r1
Cyp2u1
Cyp2w1
Cyp4f13
Cyp4v3
Cyp7b1
Cypt1
Cypt4
Cyr61
Cystm1
Cyth2
Cyyr1
D10Jhu81e
D10Wsu102e
D16Ertd472e
D1Ertd622e
D2hgdh
D3Ertd751e
D630003M21Rik
D630039A03Rik
D8Ertd738e
Daam1
Dab2
Dab2ip
Dact1
Dact3
Dad1
Dagla
Dand5
Dao
Dap
Dapk1
Dapk3
Dapl1
Dapp1
Dars
Dazl
Dbi
Dbn1
Dbndd2
Dbnl
Dbp
Dbx1
Dcaf17
Dcaf8
Dcbld1
Dcbld2
Dchs1
Dclk1
Dcn
Dcstamp
Dct
Dctd
Dctn2
Dctn6
Dctpp1
Dcun1d1
Dcun1d4
Dcxr
Dda1
Ddah1
Ddc
Ddhd1
Ddi1
Ddit3
Ddit4
Ddit4l
Ddr2
Ddx1
Ddx10
Ddx11
Ddx19a
Ddx19b
Ddx21
Ddx24
Ddx25
Ddx39
Ddx3x
Ddx47
Ddx60
Deaf1
Decr1
Dedd
Def8
Degs1
Degs2
Dennd1b
Dennd5a
Depdc1b
Deptor
Dera
Derl1
Derl2
Derl3
Des
Det1
Dffb
Dgka
Dgke
Dgki
Dhcr24
Dhcr7
Dhodh
Dhps
Dhrs11
Dhrs3
Dhrs7
Dhx15
Dhx30
Dhx35
Dhx36
Dhx37
Diaph1
Diaph2
Dicer1
Dido1
Diexf
Dio2
Dio3
Dip2a
Dip2c
Diras2
Dis3
Dis3l2
Disc1
Dkc1
Dkk1
Dkk3
Dkkl1
Dleu7
Dlg1
Dlg2
Dlg3
Dlg4
Dlg5
Dlgap2
Dlgap5
Dlk1
Dll1
Dll4
Dlx1
Dlx2
Dlx3
Dlx4
Dlx6
Dmbt1
Dmp1
Dmrt1
Dmrt2
Dmrt3
Dmrta1
Dnaaf5
Dnah10
Dnah14
Dnah5
Dnah6
Dnah7b
Dnaic2
Dnaja2
Dnajb1
Dnajb11
Dnajb12
Dnajb14
Dnajb4
Dnajb5
Dnajb6
Dnajb9
Dnajc1
Dnajc10
Dnajc18
Dnajc19
Dnajc5b
Dnajc8
Dnase1l1
Dnase1l3
Dnase2a
Dnm3
Dnmt1
Dnpep
Doc2b
Dock11
Dock5
Dok4
Dok6
Dot1l
Dph5
Dph6
Dppa2
Dppa3
Dppa4
Dpt
Dpy19l1
Dpyd
Dpys
Dpysl2
Dpysl3
Dpysl4
Dr1
Dram1
Dram2
Drc7
Drd1
Drd3
Drosha
Dscam
Dsel
Dsg2
Dstyk
Dtd1
Dthd1
Dtl
Dtnbp1
Dtwd1
Dtx3
Dus4l
Dusp1
Dusp10
Dusp19
Dusp2
Dusp27
Dusp28
Dusp3
Dusp4
Dusp5
Dusp6
Dusp7
Dusp8
Dydc2
Dynap
Dync1i1
Dync1i2
Dync2h1
Dync2li1
Dynll1
Dynlt1c
Dynlt3
Dyrk2
Dyrk3
Dysf
Dytn
E030025P04Rik
E130114P18Rik
E130309D02Rik
E230025N22Rik
E2f3
E2f6
E2f7
E330034G19Rik
Eaf1
Ebag9
Ebf1
Ebpl
Ece1
Ech1
Echdc3
Echs1
Eci2
Ecm1
Ecscr
Ect2
Eda2r
Edar
Edc3
Edc4
Edem3
Edf1
Edil3
Edn1
Edn2
Ednra
Eea1
Eef1a1
Eef1akmt1
Eef1akmt3
Eef1e1
Eef2k
Eepd1
Efcab1
Efcab11
Efcab2
Efemp1
Efhc1
Efhc2
Efna1
Efna3
Efna5
Efnb1
Efnb2
Efr3a
Egf
Egfem1
Egfl6
Egflam
Egfr
Egln3
Egr1
Egr2
Ehbp1
Ehd3
Ehf
Ehhadh
Ehmt1
Ei24
Eif1
Eif2a
Eif2ak1
Eif2ak2
Eif2ak3
Eif2b2
Eif2b5
Eif2d
Eif2s2
Eif2s3x
Eif3e
Eif3h
Eif3i
Eif3j1
Eif3k
Eif3m
Eif4b
Eif4ebp1
Eif4ebp2
Eif4enif1
Eif4g3
Eif5a2
Elac1
Elac2
Elf2
Elf3
Elf4
Elf5
Elfn1
Elk3
Elk4
Ell2
Elmo3
Elmod3
Elmsan1
Eloa
Elob
Elovl4
Elovl5
Elovl6
Elp4
Emb
Emc2
Emc4
Emcn
Emg1
Emilin2
Eml4
Emp1
Emp3
Emx2
En1
Enah
Enc1
Endod1
Endou
Eng
Enkd1
Enkur
Eno1b
Eno3
Enox1
Enox2
Enpep
Enpp1
Enpp2
Enpp5
Enpp6
Eny2
Eogt
Eomes
Epas1
Epb41l2
Epb41l3
Epb41l4a
Epb41l4b
Epb41l5
Epc1
Epcam
Epdr1
Epha2
Epha3
Epha4
Ephb2
Ephb3
Ephx1
Epn2
Eppin
Eps15l1
Eps8
Eps8l3
Epyc
Eral1
Erap1
Erbb4
Erc2
Ercc1
Ercc3
Ercc4
Ercc6l
Ercc6l2
Erg
Eri1
Erich6b
Erlin2
Ermard
Ero1lb
Errfi1
Erv3
Esco2
Esr1
Esr2
Esrrb
Esrrg
Etaa1
Etd
Etf1
Etl4
Etnk1
Ets1
Ets2
Etv3
Etv4
Eva1b
Evc
Evc2
Evi2
Evi5
Evl
Evx1
Evx2
Exoc1
Exoc3
Exoc4
Exoc6
Exog
Exosc2
Exosc8
Exosc9
Ext1
Ext2
Extl2
Eya1
Eya2
Eya4
Ezh2
Ezr
F13a1
F2r
F2rl1
F5
Fa2h
Faah
Faap24
Fabp1
Fabp5
Fabp6
Fabp7
Fadd
Fads2
Fads3
Fahd2a
Faim
Faim2
Fam103a1
Fam105a
Fam107a
Fam107b
Fam110a
Fam110b
Fam114a2
Fam117a
Fam117b
Fam118a
Fam120a
Fam120b
Fam122b
Fam122c
Fam124b
Fam126a
Fam129a
Fam129c
Fam131c
Fam133b
Fam135a
Fam136a
Fam13a
Fam13b
Fam149a
Fam159b
Fam160b1
Fam160b2
Fam163a
Fam166b
Fam167a
Fam168a
Fam168b
Fam171a1
Fam171a2
Fam171b
Fam174b
Fam180a
Fam184a
Fam187b
Fam189a1
Fam189a2
Fam192a
Fam198a
Fam198b
Fam19a3
Fam204a
Fam207a
Fam210a
Fam210b
Fam213a
Fam214a
Fam219b
Fam229b
Fam234a
Fam24a
Fam26e
Fam3a
Fam3c
Fam43a
Fam46a
Fam46c
Fam50b
Fam57a
Fam69a
Fam69c
Fam71f1
Fam71f2
Fam76a
Fam76b
Fam78b
Fam81a
Fam83a
Fam83d
Fam83e
Fam84b
Fam90a1b
Fam92a
Fam96b
Fam98a
Fam98b
Fan1
Fancb
Fancc
Fance
Fancf
Fanci
Fancl
Fancm
Fank1
Far1
Far2
Farp1
Farp2
Fars2
Fas
Fasl
Fastkd2
Fat3
Fat4
Fbln1
Fbln2
Fbn2
Fbp2
Fbxl13
Fbxl17
Fbxl18
Fbxl3
Fbxl4
Fbxl7
Fbxl8
Fbxo10
Fbxo11
Fbxo15
Fbxo16
Fbxo18
Fbxo2
Fbxo21
Fbxo22
Fbxo24
Fbxo28
Fbxo3
Fbxo32
Fbxo33
Fbxo34
Fbxo39
Fbxo4
Fbxo44
Fbxo48
Fbxo7
Fbxo8
Fbxw17
Fbxw4
Fbxw5
Fcer1g
Fcf1
Fcgr1
Fcgr2b
Fcgr3
Fcgr4
Fcho2
Fchsd2
Fcmr
[truncated: 4,649 more rows]

## Sheet: Gene near POB-specific enhancer
Gene
1110034G24Rik
1110059E24Rik
1190002N15Rik
1700007G11Rik
1700008P02Rik
1700010I14Rik
1700011H14Rik
1700020N01Rik
1700025G04Rik
1700056E22Rik
1700066M21Rik
1810013L24Rik
1810046K07Rik
1810062G17Rik
2300002M23Rik
2410131K14Rik
3100002H09Rik
3110009E18Rik
3110018I06Rik
3110040N11Rik
4833439L19Rik
4930426L09Rik
4930503L19Rik
4930546C10Rik
4930550L24Rik
4930558K02Rik
4930578C19Rik
4930578G10Rik
4930583I09Rik
4931429L15Rik
4932414N04Rik
4933400A11Rik
4933402N22Rik
5730507C01Rik
9030624G23Rik
9230109A22Rik
A1bg
A230072I06Rik
A830018L16Rik
A930018P22Rik
A930033H14Rik
AI597479
AU022252
AW209491
Aasdhppt
Abca1
Abca14
Abca15
Abcb5
Abhd17b
Abtb1
Acap2
Acod1
Acot10
Acss3
Actbl2
Actg1
Actl7b
Actn4
Acy3
Adam24
Adam25
Adamts1
Adamts15
Adamts16
Adamts17
Adamts2
Adamts20
Adamts5
Adamts6
Adar
Adcyap1
Adcyap1r1
Add3
Adgra1
Adgra2
Adgra3
Adgrb1
Adgrb3
Adgrf2
Adgrl2
Adgrl3
Ado
Adra1a
Adsl
Agbl1
Agtr1a
Ahcyl1
Aipl1
Ajap1
Akap1
Akap10
Akap11
Akap12
Akap13
Akap7
Akap8
Akip1
Akr1e1
Aldh1a2
Aldh1a3
Aldh4a1
Aldh9a1
Alg10b
Alg14
Alx4
Amd2
Amfr
Amotl1
Amy2a5
Amz2
Anapc10
Anapc15-ps
Angpt1
Ank
Ank3
Ankef1
Ankfn1
Ankrd16
Ankrd28
Ankrd50
Ano1
Ano6
Anp32a
Antxr1
Anxa2
Anxa3
Ap1s2
Ap2a2
Ap3b1
Apcdd1
Aph1b
Apoa1
Apod
App
Arap3
Arcn1
Arfgef1
Arg1
Arglu1
Arhgap10
Arhgap15
Arhgap18
Arhgap20
Arhgap21
Arhgap26
Arhgap35
Arhgap42
Arhgap8
Arhgef16
Arhgef28
Arid1b
Arid2
Arid3a
Arid5b
Arl15
Arl4c
Armc3
Arpp21
Arsb
Asb13
Asb4
Asf1a
Asnsd1
Astn2
Atf6
Atf7ip
Atg4c
Atic
Atl1
Atp11b
Atp1a1
Atp23
Atp2b1
Atp5g3
Atp5j
Atp6ap1l
Atp6v0d2
Atp8a2
Atp8b4
Atp9a
Atrnl1
Atxn10
Atxn7
Auh
Aurkc
Auts2
Avpr1b
Axin2
B3gat1
B3gnt3
B4galt1
BC026585
BC030500
BC048403
Babam2
Bahcc1
Baiap2l1
Bambi
Banp
Barhl2
Basp1
Baz1a
Bbx
Bcas3
Bckdhb
Bcl11b
Bcl2
Bcl7a
Bdh1
Bdkrb2
Bend3
Bet1
Bfsp1
Blk
Bmp2
Bmp2k
Bmp6
Bmp7
Bmp8a
Bmpr1b
Bnc2
Bnip3
Boc
Bod1
Bpifb9b
Brd1
Brd4
Brinp1
Brinp3
Brsk2
Bst2
Btaf1
Btbd1
Btbd16
Btbd3
Btd
Btg1
Btla
Bub3
C1d
C1galt1
C1qtnf9
C6
Cacna2d1
Cacna2d3
Cacnb2
Cacng3
Cadm1
Calml3
Camk1d
Camkmt
Camta1
Capn12
Capn13
Capn5
Car12
Car15
Car8
Carmil1
Casd1
Catsper3
Cbarp
Cblb
Cbln4
Cbr4
Ccbe1
Ccdc121
Ccdc171
Ccdc187
Ccdc188
Ccdc25
Ccdc3
Ccdc30
Ccdc34
Ccdc50
Ccdc54
Ccdc6
Ccdc68
Ccdc90b
Ccdc91
Ccer1
Ccnc
Ccnl1
Ccnyl1
Ccr6
Cd109
Cd180
Cd200
Cd28
Cd2ap
Cd300ld3
Cd44
Cd47
Cd59a
Cd81
Cd82
Cd83
Cd9
Cdc42ep3
Cdc5l
Cdca7l
Cdh12
Cdh19
Cdh2
Cdh22
Cdh26
Cdh4
Cdk1
Cdk17
Cdk5rap1
Cdk7
Cdkal1
Cdkl1
Cdkn1c
Cdkn2b
Cdo1
Cds1
Ceacam15
Cebpe
Celf4
Cenpp
Cep120
Cep128
Cep350
Cep78
Cep85l
Cers3
Cers6
Ces1h
Ces5a
Cetn3
Cfap46
Cfh
Cftr
Chd2
Chd7
Chic2
Chmp2b
Chpt1
Chst11
Chsy1
Chsy3
Cited4
Cldn34d
Clint1
Clip2
Clvs1
Cnih3
Cnn3
Cnot11
Cnot2
Cnot8
Cnr1
Cntn3
Cntnap2
Cog6
Cog7
Col11a2
Col12a1
Col15a1
Col18a1
Col1a1
Col1a2
Col24a1
Col25a1
Col27a1
Col28a1
Col3a1
Col5a1
Col5a2
Col6a3
Commd10
Commd8
Cops9
Corin
Coro6
Cox10
Cox6a1
Cp
Cpa6
Cpeb2
Cpeb3
Cped1
Cpne8
Cpq
Cracr2a
Creb5
Crtam
Cryba4
Crygf
Cse1l
Csf1
Csnk1g3
Csrp1
Ctdp1
Ctgf
Ctla4
Ctnna3
Ctnnb1
Ctnnd2
Ctso
Cttn
Cttnbp2
Cuedc1
Cul1
Cul2
Cwc15
Cwc27
Cxadr
Cxcr2
Cyb5r4
Cyp17a1
Cyp2u1
Cypt1
Cysltr2
D3Ertd751e
D630036H23Rik
D6Ertd527e
Daam1
Dab2
Dact1
Dact3
Dapk1
Dapl1
Dcaf17
Dcn
Dcstamp
Dct
Dctd
Dcun1d1
Dcun1d5
Ddc
Ddhd1
Ddo
Ddr2
Ddx11
Ddx3x
Ddx59
Dhx35
Diaph1
Dicer1
Dio2
Diras2
Disp3
Dkk1
Dleu7
Dlg2
Dlg5
Dlgap5
Dmp1
Dmrt1
Dmrt2
Dmrta1
Dnah6
Dnaic2
Dnase1l3
Dnm3
Dock1
Dock10
Dock7
Dock9
Dph5
Dpt
Dpy19l3
Dpyd
Dpysl2
Dpysl3
Dpysl4
Dpysl5
Dram1
Drd1
Drd5
Dse
Dsel
Dspp
Dtl
Dusp10
Dusp4
Dusp8
Dvl1
Dym
Dync1i1
Dyrk2
E030025P04Rik
E230025N22Rik
E2f3
E2f4
E330021D16Rik
Eapp
Ebf1
Echdc3
Edem1
Edn1
Ednra
Edrf1
Eea1
Eef1akmt1
Eef2kmt
Efhc2
Efna5
Efnb1
Efnb2
Egflam
Egln3
Egr1
Eif1a
Eif1b
Eif2s3x
Eif3h
Eif4e
Elac2
Elf2
Elk3
Elovl4
Emc2
Emcn
Emid1
Emp3
Emx2
En1
Enc1
Endou
Eno1b
Enox1
Enpp1
Enpp3
Enpp6
Epb41l2
Epb41l3
Epb41l4a
Epdr1
Epha2
Epha4
Epm2a
Eps8l3
Epyc
Erbb4
Erc2
Ercc6l2
Ero1lb
Esp31
Esr1
Esrrb
Esrrg
Etaa1
Etf1
Etl4
Etnk1
Etnppl
Eva1a
Evx2
Exoc3l
Exosc9
Ext1
Ext2
Eya1
Fabp2
Fabp3
Fam105a
Fam110b
Fam120a
Fam122b
Fam124b
Fam131c
Fam155a
Fam159b
Fam160b1
Fam161a
Fam167a
Fam184a
Fam196a
Fam198a
Fam210a
Fam214a
Fam219b
Fam26f
Fam3c
Fam43a
Fam46a
Fam46c
Fam49a
Fam50b
Fam72a
Fam78b
Far2
Farp2
Fat3
Fat4
Fbln2
Fbn2
Fbxo18
Fbxo2
Fbxo24
Fbxo28
Fbxo33
Fbxo7
Fcho1
Fcho2
Fcnb
Fcrls
Fer1l6
Fermt2
Fgf12
Fgf7
Fgfr1
Fgfr2
Fggy
Fhit
Fhl1
Fhl2
Fhl4
Fign
Fkbp9
Flnb
Flrt2
Flywch2
Fmnl2
Fmnl3
Fmo9
Fn1
Fndc3a
Fndc3b
Fnip2
Fos
Fosb
Fosl2
Foxb1
Foxc1
Foxf2
Foxo1
Frg1
Frmd6
Frs2
Fshr
Fsip2
Fst
Fto
Fubp1
Fundc1
Fut8
Fyn
Fzd5
Gab3
Gabra6
Gabrb2
Gadd45a
Gadd45g
Gadl1
Gal3st4
Galk2
Galnt1
Galnt10
Galnt2
Galnt7
Galr1
Garem1
Gas1
Gatsl2
Gbe1
Gcfc2
Gch1
Gdap1
Gdf10
Gdnf
Gdpd5
Gfra1
Ggact
Ghrhr
Ghsr
Gja1
Gjd3
Glce
Gli2
Gli3
Glrp1
Glrx5
Glt1d1
Gm10036
Gm10076
Gm10118
Gm10234
Gm10250
Gm10277
Gm10295
Gm10300
Gm10308
Gm10309
Gm10320
Gm10352
Gm10549
Gm10803
Gm10974
Gm11011
Gm11084
Gm11096
Gm11111
Gm11114
Gm11146
Gm11232
Gm1140
Gm11733
Gm12830
Gm13090
Gm15080
Gm15217
Gm15440
Gm1587
Gm20605
Gm3646
Gm4340
Gm43517
Gm4788
Gm4951
Gm5148
Gm5407
Gm5415
Gm5689
Gm5936
Gm6133
Gm6576
Gm6899
Gm7275
Gm7489
Gm813
Gm826
Gm8439
Gm9573
Gm9747
Gm9887
Gm9922
Gmds
Gmnc
Gmpr2
Gnao1
Gne
Gng2
Gnpda2
Gnpnat1
Gpat3
Gpatch2
Gpbp1
Gpc1
Gpc6
Gpcpd1
Gpr137b
Gpr149
Gpr20
Gpr26
Gprc5a
Gprc5d
Gprin1
Gpsm1
Gramd3
Grasp
Grb10
Grb14
Gria1
Grin2a
Grm4
Grpr
Grrp1
Gsc
Gsdmc
Gsr
Gtdc1
Gtf2a1
Gtf2e2
Gtf2ird1
Gucy1a2
Gulp1
Gxylt1
Gypa
H2al2a
Habp2
Hao1
Hao2
Hdac2
Hdac4
Hdac9
Hdgfl1
Hectd2
Henmt1
Hes1
Hgf
Hhip
Hils1
Hk1
Hlx
Hmbox1
Hmga2
Hmgb1
Hmgb2
Hmgn3
Hnrnpa3
Hnrnpk
Hnrnpl
Homez
Hook1
Hoxd10
Hoxd11
Hoxd12
Hoxd13
Hpcal1
Hps3
Hrh4
Hs1bp3
Hs2st1
Hs3st3a1
Hs3st3b1
Hs3st5
Hs6st1
Hsd17b3
Hsd17b7
Hsf2
Hsfy2
Hspa2
Htra4
Htt
Hvcn1
Ibsp
Ibtk
Ice1
Id1
Id2
Id3
Iffo2
Ifnar2
Ifng
Ifngr1
Ifrd1
Ift172
Ift46
Ift57
Ift80
Igbp1b
Igf1r
Igfbp2
Igfbp5
Igsf3
Igsf9
Ihh
Ikzf2
Il11ra2
Il17d
Il22ra2
Il34
Impad1
Impg1
Inhba
Ino80c
Inpp5a
Inpp5b
Insig2
Intu
Ipo8
Ipo9
Irak1bp1
Irf2bp2
Irf2bpl
Irs2
Irx1
Irx3
Irx5
Irx6
Itga2
Itgb1
Itgb8
Itpr2
Jade1
Jag1
Jarid2
Jazf1
Jdp2
Jmjd1c
Jun
Kank1
Kansl3
Katnb1
Kazn
Kbtbd2
Kbtbd8
Kcmf1
Kcne2
Kcng2
Kcnh7
Kcnip4
Kcnj15
Kcnj16
Kcnj3
Kcnj6
Kcnk1
Kcnk2
Kcnma1
Kcnmb4
Kcnn2
Kcnn3
Kcnq1
Kcnrg
Kcns3
Kcnt2
Kcnv1
Kctd12b
Kctd3
Kdm6a
Kera
Khdrbs3
Kidins220
Kif13a
Kif13b
Kif14
Kif19a
Kif21a
Kif7
Kifc3
Kirrel
Kit
Kiz
Kl
Klf11
Klf12
Klf14
Klf3
Klf4
Klf5
Klf6
Klhdc9
Klhl13
Klhl25
Klhl3
Klhl35
Kndc1
Kremen1
Krr1
Krt4
Krt79
Krt8
Krtap11-1
Krtap7-1
Krtcap3
Ktn1
L1td1
Lacc1
Lama2
Laptm4a
Larp1
Lats2
Lca5
Lcat
Lclat1
Lcorl
Ldlrad1
Ldlrad4
Lekr1
Lemd2
Letm2
Lgals3
Lgr4
Lhcgr
Lhfpl2
Lhx4
Lifr
Limch1
Lins1
Lix1
Lman1
Lman2l
Lmbrd1
Lmo4
Lmo7
Lmx1a
Lnpk
Lnx1
Lox
Loxl2
Loxl4
Lpar1
Lpar3
Lpin1
Lrch1
Lrch2
Lrch4
Lrig1
Lrig3
Lrrc18
Lrrc28
Lrrc3b
Lrrc72
Lrrc74a
Lrrfip2
Lrrk1
Lrrtm4
Lrtm1
Lsmem1
Ltbp1
Ltv1
Lum
Luzp2
Ly86
Lyplal1
Lysmd4
Lyzl1
Mab21l3
Maf
Mamdc2
Maml3
Man1a
Man1a2
Man2a1
Map1b
Map2k6
Map4k3
Map4k4
Map7d1
Mapre1
Marcks
Mast4
Max
Mbd2
Mbl2
Mbnl1
Mbnl2
Mboat1
Mbp
Mc2r
Mc3r
Mcfd2
Mctp2
Mdfi
Mdfic
Mdm1
Mdm2
Med10
Med13l
Med14
Med27
Med30
Mef2a
Mef2c
Megf10
Megf9
Meis1
Melk
Meox2
Mep1b
Mepe
Mertk
Metap2
Mettl8
Mex3b
Mfap3
Mgat5
Mgll
Mgmt
Mgst2
Mical2
Micalcl
Minpp1
Mipep
Mki67
Mkln1
Mlh1
Mllt3
Mlxip
Mme
Mmp13
Mmp20
Mmp27
Mms22l
Mn1
Mob2
Mocs2
Mon2
Moxd1
Mpdz
Mpi
Mpp6
Mpz
Mrap2
Mreg
Mroh2b
Mroh5
Mrpl23
Mrpl35
Mrpl44
Mrps22
Mrps23
Mrps27
Mrps31
Msantd1
Msc
Msi1
Msl3l2
Msr1
Msra
Msrb3
Msx2
Mtcl1
Mtdh
Mtfr2
Mthfd1l
Mtm1
Mtmr1
Mtmr12
Mtss1
Mtss1l
Mtx2
Muc6
Musk
Mybpc1
Myc
Mycn
Myct1
Mylk4
Myo10
Myo16
Myo1b
Myo6
Myoc
Myrip
Mysm1
Myt1l
N6amt1
Naa16
Naa20
Nabp1
Naip2
Naip5
Naprt
Nars2
Nav1
Nav3
Nbea
Ncam1
Nckap5
Ncoa2
Ndel1
Ndfip2
Ndst1
Ndufa10
Ndufa12
Ndufa4l2
Ndufaf6
Ndufb9
Ndufs4
Nebl
Nectin3
Nedd8
Nepro
Nexn
Nf2
Nfatc2
Nfe2l3
Nfib
Nfil3
Ngly1
Nhej1
Nhlh2
Nhs
Nid1
Nipa1
Nipa2
Nkx6-1
Nkx6-2
Nlgn1
Nmur2
Nnat
Nnmt
Noct
Nog
Nostrin
Nox3
Npas1
Npas3
Nphp4
Npl
Npnt
Npr3
Nptx2
Npvf
Npy
Nr1d1
Nr3c1
Nr3c2
Nr4a1
Nr4a2
Nr5a2
Nrbf2
Nrip3
Nrk
Nrp1
Nrp2
Nrsn1
Nsun6
Ntm
Ntn4
Nudt12
Nudt4
Nufip1
Nup153
Nxnl2
Nyap2
Oacyl
Odc1
Odf2l
Ofcc1
Ogn
Ola1
Olfm3
Olfml1
Olfml2b
Olfml3
Olfr12
Olfr1505
Olfr412
Olfr44
Olfr958
Olig1
Olig3
Omp
Onecut1
Opa1
Opn5
Orm1
Os9
Osmr
Osr2
Ostf1
Ostn
Otc
Otop1
Otos
Oxct2a
Oxgr1
Oxr1
P3h1
P4ha2
Pabpc2
Pabpc4
Pabpc4l
Pabpc6
Palld
Pank3
Pappa
Paqr9
Pard3b
Pard6g
Parp11
Parpbp
Parva
Patj
Pawr
Pax3
Pax5
Pbx1
Pcca
Pcdh1
Pcdh17
Pcdh18
Pcdh7
Pcp4l1
Pcsk2
Pcsk5
Pcsk6
Pdcd5
Pdcd6
Pde4d
Pde5a
Pde7b
Pdgfc
Pdgfra
Pdha2
Pdk4
Pdlim4
Pdss2
Pdzrn3
Peli2
Pelo
Pemt
Penk
Pfkp
Pgm1
Phactr1
Phactr2
Phex
Phf21b
Phf3
Phip
Phlda1
Phlpp1
Phox2b
Phxr4
Pi15
Pigv
Pik3c3
Pik3r1
Pimreg
Pipox
Pirt
Pitpnm3
Pitrm1
Pitx1
Pja1
Pja2
Pkd2
Pkdcc
Pkia
Pla2g4a
Plac1
Plcl1
Plekha2
Plekhf2
Plekhg1
Plekhg6
Plg
Plk2
Plod2
Plpp3
Plppr5
Plrg1
Plscr4
Plvap
Pmch
Pmepa1
Pmfbp1
Pmp22
Poc1b
Pofut2
Poli
Polr1b
Polr2m
Pomgnt2
Popdc3
Postn
Poteg
Pou3f3
Pou4f2
Ppfia2
Pphln1
Ppil4
Ppm1e
Ppm1h
Ppp1r12a
Ppp1r1c
Ppp1r2
Ppp1r3b
Ppp1r3c
Ppp2r2d
Ppp2r5a
Ppp3ca
Ppp6c
Prdm13
Prdm15
Prdm16
Prdm2
Prep
Prex1
Prickle1
Prim2
Prkaa1
Prkcd
Prkce
Prkd1
Prl
Prl2c3
Prl5a1
Prmt6
Prmt8
Proser2
Prpf38b
Prpf40a
Prr23a1
Prr30
Prr33
Prrc1
Psat1
Psmd14
Ptchd4
Pten
Ptger4
Pth2r
Ptpn20
Ptpn4
Ptprc
Ptprg
Ptprk
Ptprm
Ptprz1
Pwwp2b
Pxdc1
Pxdn
Pyroxd2
Qk
Qpct
Qsox1
R3hcc1
R3hcc1l
Rab11fip2
Rab27b
Rab3c
Rad23b
Rad51b
Raf1
Rag2
Rai1
Ralgapa2
Rap1b
Rap1gap
Rap1gap2
Rap2a
Rapgef1
Rapgef2
Rapgef3
Rapgef5
Rarb
Rasgrp1
Rasgrp3
Rasl11b
Rbbp7
Rbfox1
Rbm34
Rbm43
Rbms3
Rbpjl
Rcbtb2
Rdh14
Reep1
Reep3
Reps2
Rergl
Retreg1
Rft1
Rfxap
Rgcc
Rgma
Rgmb
Rgs10
Rgs13
Rgs2
Rgs7bp
Rgs8
Rhob
Rhobtb1
Rims2
Rims4
Rin2
Ripk4
Rmdn2
Rnd3
Rnf144a
Rnf144b
Rnf145
Rnf149
Rnf182
Rnf38
Rngtt
Rnls
Robo1
Robo2
Ror1
Ror2
Rpe65
Rpl11
Rpl13a-ps1
Rpl14
Rpl27a
Rplp1
Rragc
Rreb1
Rsl24d1
Rspo2
Rtkn2
Rtn2
Rtn4r
Rubcnl
Rufy4
Runx1
Runx1t1
Runx2
Rybp
Ryk
S1pr1
S1pr3
Sacs
Sall3
Samd12
Samd4
Samd5
Samd9l
Sap18
Sash1
Satb1
Satb2
Saysd1
Scaf8
Scara3
Scarf2
Scfd2
Scgb1b24
Scgb2b26
Scgn
Scin
Sclt1
Scml4
Scnn1b
Scpep1
Scube2
Sdc1
Sdc2
Sdhaf4
Sec11c
Sec16b
Sem1
Sema3a
Sema3d
Sema3e
Sema4d
Sema6a
Sema6d
2020-09-11
2020-09-09
Serbp1
Serinc2
Serp2
Serpina12
Serpina5
Serpina7
Serpina9
Serpinb2
Serpinb8
Serpine2
Setbp1
Setd4
Setd7
Sf3a3
Sfrp2
Sft2d2
Sgk1
Sgms2
Sh2d4b
Sh3bgrl2
Sh3bp4
Sh3pxd2b
Sh3rf2
Shank2
Shisa2
Shisa6
Shox2
Shq1
Sik3
Six3
Skap2
Skor2
Sla
Slc12a2
Slc12a4
Slc15a1
Slc16a6
Slc1a2
Slc20a2
Slc22a15
Slc22a16
Slc22a23
Slc22a3
Slc24a2
Slc25a13
Slc25a31
Slc25a36
Slc26a7
Slc28a3
Slc30a10
Slc30a7
Slc35b3
Slc35c2
Slc35e3
Slc35f3
Slc35f4
Slc38a6
Slc39a10
Slc40a1
Slc41a2
Slc44a1
Slc45a4
Slc4a3
Slc5a2
Slc5a3
Slc7a1
Slc7a11
Slc7a13
Slc7a8
Slc9a2
Slc9a4
Slc9a6
Slco2a1
Slit2
Slit3
Slitrk2
Slitrk5
Slitrk6
Slpi
Smad2
Smad3
Smad6
Smad7
Smad9
Smap1
Smarca2
Smc4
Smc5
Smim8
Smoc2
Sms
Smu1
Snap25
Sncaip
Snrk
Snrpa1
Sntg1
Snx10
Snx19
Snx2
Snx4
Snx6
Snx7
Snx9
Sobp
Socs5
Sorcs1
Sorl1
Sostdc1
Sox4
Sox5
Spaca7
Sparcl1
Spata13
Spata18
Specc1
Speer2
Speer3
Speer4c
Speer4f2
Spesp1
Spin2c
Spink13
Spock1
Spp1
Spp2
Spred2
Spsb4
Sptlc3
Sqle
Src
Srfbp1
Srgap1
Srp54b
Srpx
Srrm2
Ssfa2
Ssh2
Sspn
Ssx2ip
St3gal1
St3gal6
St5
Stac
Stard13
Stard3nl
Stau1
Stc2
Steap3
Stim2
Stk-ps2
Stk11
Stk17b
Stk25
Stk3
Stk31
Stk32a
Stk32c
Ston2
Stox2
Strip1
Styx
Sub1
Sucnr1
Sulf1
Sulf2
Supt20
Svbp
Sybu
Syk
Syne3
Synj2
Synm
Synpo
Syt1
Syt6
Syt9
Sytl5
Tab2
Tacc1
Tacc2
Tacr1
Tacr2
Taf1b
Taf7
Tagln2
Tanc1
Tank
Tars
Tarsl2
Tas1r3
Tas2r134
Tbc1d1
Tbc1d2b
Tbc1d30
Tbc1d5
Tbca
Tbck
Tbl1x
Tbl1xr1
Tbx19
Tbx2
Tbx3
Tceanc2
Tcf4
Tcf7l2
Tcl1
Tcl1b3
Tctn1
Tdo2
Tead1
Tekt3
Tenm2
Tenm3
Tenm4
Tex36
Tfap2c
Tfcp2l1
Tfeb
Tfec
Tg
Tgfbr1
Tgfbr2
Thap1
Thbs1
Thbs2
Themis
Themis3
Thoc7
Thra
Thumpd2
Tiam2
Timm21
Timp3
Tjp1
Tle3
Tle4
Tln2
Tlr4
Tlr5
Tm4sf1
Tmbim6
Tmc1
Tmc3
Tmcc3
Tmco1
Tmem114
Tmem132d
Tmem143
Tmem161b
Tmem174
Tmem177
Tmem178
Tmem184c
Tmem2
Tmem200a
Tmem200b
Tmem26
Tmem260
Tmem263
Tmem269
Tmem28
Tmem30b
Tmem38b
Tmem40
Tmem65
Tmem74
Tmem87b
Tmem92
Tmod2
Tmod3
Tmsb10
Tmsb4x
Tmtc1
Tmtc2
Tmx1
Tnc
Tnfaip3
Tnfrsf11b
Tnfrsf19
Tnfrsf23
Tnfsf11
Tnks
Tnp1
Tnpo1
Tnrc6b
Tns1
Tns3
Top2a
Top2b
Tox
Tpk1
Tpm1
Tpo
Tprg
Trabd2b
Tram1
Trib2
Trim36
Trim37
Trim52
Triml1
Trio
Trp53bp2
Trp63
Trpm3
Trps1
Trub1
Tsc22d1
Tsen15
Tshb
Tspan11
Tspan14
Tspan2
Tspan32
Tspan5
Tspan7
Tspan9
Tspyl5
Tssc1
Tssc4
Ttc12
Ttc29
Ttc38
Ttl
Ttll7
Tusc3
Twist1
Txn1
Txndc5
U2surp
Uaca
Uap1
Ubash3b
Ube2ql1
Ube2u
Ubl3
Ubtd2
Uchl3
Uck2
Unc13c
Unc5c
Unc5d
Urb2
Ush2a
Usp15
Usp24
Usp25
Usp46
Usp6nl
Usp9x
Uspl1
Ust
Utrn
Uvrag
Vac14
Vamp4
Vash1
Vcpkmt
Veph1
Vezf1
Vezt
Vgll3
Vipr2
Vmn1r29
Vmn1r31
Vrk1
Vstm4
Wars2
Washc3
Wbp1l
Wbscr17
Wdfy3
Wdr11
Wdr18
Wdr26
Wdr44
Wdr60
Wdr75
Wdsub1
Wif1
Wisp3
Wls
Wnk2
Wnt11
Wnt16
Wnt5a
Wnt7a
Wnt7b
Wwox
Xcl1
Xkr9
Xpnpep1
Xpo1
Xpot
Xrcc4
Xxylt1
Yaf2
Yeats4
Ywhab
Ywhaq
Zbp1
Zbtb1
Zbtb14
Zbtb16
Zbtb2
Zbtb7c
Zc3h12d
Zc3h15
Zdhhc18
Zeb1
Zeb2
Zfand5
Zfat
Zfhx3
Zfp148
Zfp277
Zfp292
Zfp326
Zfp354c
Zfp365
Zfp36l1
Zfp438
Zfp462
Zfp469
Zfp516
Zfp521
Zfp532
Zfp593
Zfp606
Zfp608
Zfp64
Zfp703
Zfp954
Zfpm2
Zfr
Zfx
Zhx2
Zic1
Zic3
Znhit6

## Sheet: Gene near shared enhancer
Gene
0610030E20Rik
1110008L16Rik
1190002N15Rik
1700008P02Rik
1700017B05Rik
1700025G04Rik
1700028J19Rik
1700029H14Rik
1700040L02Rik
1700056E22Rik
1700066M21Rik
1700123O20Rik
1810062G17Rik
2010109A12Rik
2310057M21Rik
2410004P03Rik
2410131K14Rik
2610008E11Rik
2810474O19Rik
3110018I06Rik
4930453N24Rik
4930544G11Rik
4930558K02Rik
4930578C19Rik
4931406P16Rik
4931408C20Rik
4933402N22Rik
4933412E24Rik
4933428G20Rik
4933430I17Rik
9230104L09Rik
9930021J03Rik
A1bg
A4galt
A730061H03Rik
A930004D18Rik
A930018P22Rik
A930033H14Rik
AI314180
AU019823
AW549877
Aamdc
Aars
Abca1
Abcb8
Abcc12
Abcc6
Abcg2
Abhd8
Abi3bp
Abt1
Abtb2
Acad11
Acbd7
Acin1
Ackr3
Aco2
Acod1
Acot8
Acpt
Actg1
Actl7b
Adam10
Adamts18
Adamts2
Adamts4
Adamts5
Adamts6
Adcy8
Adgrb3
Adgrg3
Adgrg6
Adgrl1
Adgrl2
Adm
Adnp
Adra1a
Agk
Agps
Agtr1a
Ahcyl1
Ahnak
Ahsa1
Aimp1
Ajuba
Akain1
Akap11
Akap13
Akirin2
Akr1d1
Akr1e1
Akt1s1
Aktip
Alb
Aldh1b1
Aldh9a1
Alg12
Alg14
Alg5
Alg9
Alkbh4
Alox5ap
Aloxe3
Alpl
Alx1
Alx4
Ammecr1l
Amotl1
Ampd3
Anapc15-ps
Anapc4
Angptl8
Ank
Ank3
Ankfy1
Ankrd13a
Ankrd28
Ankrd40
Ankrd44
Ankrd46
Ankrd50
Ankrd55
Ano6
Ano7
Ano8
Anp32e
Anxa1
Ap1g1
Ap5s1
Apba1
Apba3
Apol8
Aqp3
Arcn1
Arf6
Arfip1
Arhgap15
Arhgap23
Arhgap26
Arhgap9
Arhgef28
Arhgef6
Arid2
Arid3a
Arid5b
Arih1
Arl1
Arl2bp
Arl4c
Arl8b
Arrdc2
Arsb
Arsj
Arx
Asah1
Asap1
Asb13
Ascc3
Asna1
Ate1
Atf5
Atf6
Atg2b
Atg9b
Atl2
Atp1a1
Atp23
Atp2b1
Atp2b4
Atp6ap1l
Atp6v1a
Atp6v1c1
Atp6v1g1
Atp8a2
Atp9a
Atp9b
Atraid
Atxn1
Atxn1l
Auh
Avl9
Axin2
Azin1
B230118H07Rik
B3galnt1
B3galt2
B3galt6
B3gnt9
B4galt1
BC003331
BC048403
BC052040
BC106179
BC107364
Baalc
Babam2
Banp
Bap1
Basp1
Bbs4
Bcar3
Bcas1
Bcas3
Bckdhb
Bcl11b
Bcl2
Bcl2l12
Bcl3
Bdh1
Bet1
Bet1l
Bglap
Bglap2
Bhlhe41
Bicc1
Bicd1
Bicd2
Bicdl1
Bin1
Birc6
Bloc1s3
Bmp2
Bmp8a
Bmper
Bms1
Bnip2
Bnip3l
Borcs6
Bpgm
Brd2
Btbd16
Btbd3
Btg1
Btla
Btn1a1
Bud31
C030005K15Rik
C1qtnf3
C2cd5
Cables1
Cacng5
Cacybp
Cadm1
Calb1
Cald1
Calm2
Calm3
Calm4
Calml3
Camk1g
Camk2d
Camkmt
Camsap2
Cand1
Cap1
Capn2
Capn8
Car14
Car2
Car8
Carmil1
Carmil2
Casd1
Cbfb
Cblc
Cbr4
Cbx3
Cbx5
Ccdc102a
Ccdc124
Ccdc25
Ccdc34
Ccdc47
Ccdc6
Ccdc68
Ccdc85c
Ccdc88a
Ccdc90b
Ccdc91
Ccdc97
Ccl22
Ccnd1
Ccng2
Ccnk
Cct7
Cd109
Cd151
Cd180
Cd1d1
Cd2
Cd200
Cd276
Cd28
Cd36
Cd40lg
Cd59a
Cd63
Cd81
Cd83
Cd93
Cd96
Cdadc1
Cdc123
Cdc26
Cdc37l1
Cdc42ep3
Cdc5l
Cdca2
Cdcp2
Cdh2
Cdh3
Cdh6
Cdk1
Cdk15
Cdk17
Cdk5rap2
Cdkl4
Cdkn2b
Cds1
Cebpa
Cenpu
Cenpw
Cep350
Cep68
Cep83
Cep95
Cers6
Cetn3
Cfap126
Cfap20
Cfap45
Cfl2
Cflar
Chchd2
Chchd4
Chd2
Chd8
Chek2
Chodl
Chpt1
Chrdl1
Chst1
Chst11
Chsy1
Ciapin1
Cipc
Cited2
Ckap4
Clasp1
Clasp2
Cldn34b3
Clec18a
Clic5
Clint1
Clmp
Cln6
Clptm1
Cltc
Cmc1
Cmtm6
Cmtm7
Cmtm8
Cnksr3
Cnn2
Cnn3
Cnot11
Cnot7
Cnst
Cntn3
Cobl
Cog4
Cog6
Col11a1
Col12a1
Col15a1
Col18a1
Col1a1
Col1a2
Col3a1
Col5a2
Col6a3
Commd10
Copb2
Cops3
Cops4
Cops8
Coq10b
Coq9
Cpe
Cpn2
Cpne5
Cpq
Cpsf4
Cr2
Crb1
Crb3
Creb1
Creld2
Cryaa
Csf1
Csf3r
Csnk1g3
Csnka2ip
Csrp1
Cstad
Ctcf
Ctdsp2
Ctgf
Ctif
Ctnnb1
Ctnnd1
Ctps
Ctrb1
Ctso
Cul1
Cux1
Cwc15
Cwc27
Cxcl12
Cyb5d2
Cyb5r3
Cyb5r4
Cyp1b1
Cyp2u1
Cyr61
Cysltr2
D16Ertd472e
Daam1
Dact1
Dapk1
Dazap2
Dcaf11
Dclre1a
Dcn
Dct
Dcun1d5
Dda1
Ddb2
Ddhd1
Ddi1
Ddit3
Ddr2
Ddx21
Ddx3x
Ddx42
Ddx5
Ddx54
Ddx59
Dedd
Defb7
Dennd1b
Dennd5a
Depdc5
Dgat2
Dhrs3
Dhx29
Dhx33
Dhx37
Dhx38
Diaph1
Dicer1
Dido1
Diras2
Disc1
Dkk1
Dkk3
Dlat
Dlg1
Dlg5
Dlx4
Dlx6
Dmbt1
Dmrt1
Dmrta1
Dnah6
Dnaja1
Dnajb1
Dnajb12
Dnajb4
Dnajb9
Dnase1l3
Dnm3
Dnttip2
Dok4
Dok5
Dph5
Dph6
Dpm1
Dppa2
Dpysl2
Drc7
Drosha
Dscr3
Dse
Dtl
Dusp10
Dut
Dynap
Dync1i1
Dync2h1
Dynll1
Dyrk2
E030025P04Rik
E130114P18Rik
E130309D02Rik
E2f1
E2f6
E2f7
Eaf1
Ears2
Ebf1
Echs1
Ecsit
Edem1
Edil3
Ednra
Eea1
Eef1akmt2
Eef1b2
Eef1d
Eepd1
Efcab1
Efcab8
Efna5
Efnb2
Egr1
Egr2
Eif1
Eif1b
Eif2a
Eif2ak2
Eif2s2
Eif2s3x
Eif3h
Eif4b
Eif4g2
Elf2
Ell2
Elmsan1
Eloa
Elovl5
Emcn
Emid1
Emx2
En1
Enah
Enc1
Enkur
Eno1b
Enox1
Enpp6
Eny2
Eomes
Epb41l2
Epb41l3
Epb41l4b
Epb41l5
Epcam
Epdr1
Epha2
Epha3
Epha4
Ephb2
Eps15l1
Eps8l3
Epsti1
Erc1
Ercc4
Ercc6l2
Erf
Erg
Erich1
Erlin2
Ermard
Errfi1
Esyt1
Etaa1
Etf1
Etnk1
Ets1
Ets2
Etv6
Eva1a
Exosc4
Exosc8
Exosc9
Ext1
Ext2
Eya1
Ezh2
Fadd
Fads2
Fads3
Fam105a
Fam117a
Fam120a
Fam126b
Fam131c
Fam135a
Fam136a
Fam168a
Fam171a1
Fam174b
Fam189a2
Fam214a
Fam216b
Fam3c
Fam46a
Fam46c
Fam50b
Fam53a
Fam76b
Fam78b
Fam83h
Fam92a
Fance
Fancm
Far2
Farp2
Fat4
Fbn2
Fbrs
Fbxl2
Fbxo28
Fbxo7
Fbxo8
Fcgr1
Fcgr3
Fcgr4
Fcgrt
Fchsd1
Fem1b
Fer1l6
Fermt1
Fermt2
Fgd3
Fgfr1
Fgfr1op2
Fgfr2
Fggy
Fhdc1
Fhl3
Fig4
Fip1l1
Fkbp1a
Fkbp3
Flcn
Flnb
Flrt2
Fmn1
Fmn2
Fmnl2
Fmo9
Fn1
Fnbp4
Fndc1
Fndc3a
Fndc3b
Fntb
Fos
Fosl2
Foxk1
Foxo1
Foxp4
Foxq1
Frem1
Frg1
Frmd6
Fstl1
Ftl1
Ftmt
Fubp1
Fuom
Fuz
Fxr1
Fxyd4
Fzd5
Fzd7
Fzd8
G430095P16Rik
Gabpb2
Gadd45g
Galnt1
Galnt15
Galnt18
Galnt4
Gas1
Gas6
Gatc
Gcat
Gch1
Gclc
Gcnt1
Gdap1
Gdap2
Gdf11
Gga2
Ggnbp2
Gid8
Gin1
Gipc1
Gipc2
Git2
Gja1
Gldc
Gli1
Gli2
Gli3
Glrp1
Glrx5
Glul
Gm10036
Gm10073
Gm10134
Gm10192
Gm10250
Gm10320
Gm10382
Gm10384
Gm10549
Gm10974
Gm11114
Gm11232
Gm11733
Gm13288
Gm15217
Gm15319
Gm15440
Gm1587
Gm16286
Gm1661
Gm20390
Gm3448
Gm4737
Gm4775
Gm4950
Gm5148
Gm5160
Gm5447
Gm5617
Gm6133
Gm6377
Gm6576
Gm7334
Gm815
Gm8439
Gm9733
Gm9747
Gm9833
Gm9887
Gm9913
Gm9922
Gm9992
Gmfb
Gmnc
Gmppa
Gmpr
Gnai3
Gnas
Gnat2
Gnb2
Gng12
Gng8
Gpaa1
Gpalpp1
Gpat4
Gpatch8
Gpbp1
Gpc1
Gpc6
Gpd2
Gpr135
Gpr149
Gpr155
Gpr158
Gprc5a
Gprc5d
Gpx4
Gpx5
Gramd1a
Gramd1c
Gramd3
Grasp
Grem1
Grem2
Grhl2
Grik3
Gsc
Gsdmc
Gskip
Gsto1
Gstz1
Gtdc1
Gtf2a1
Gtf2a2
Gtf2b
Gtf2h1
Gtf3c5
Gtpbp3
Gulp1
Gxylt2
Gypc
Gys1
H2-Oa
H2afv
H2al2a
H60c
Hace1
Hand2
Hao1
Has2
Haus8
Hdac2
Hdac4
Hdlbp
Heatr3
Hephl1
Herc2
Herpud2
Hes1
Hes7
Hey2
Hfe2
Hic2
Hils1
Hint3
Hist1h2ah
Hist1h2ai
Hist1h2bk
Hist1h3e
Hist2h3b
Hist2h4
Hist3h2a
Hivep2
Hjurp
Hk2
Hlcs
Hlx
Hmga2
Hmgb1
Hmgn1
Hmgn2
Hnrnpa0
Hnrnpa1
Hnrnpa2b1
Hnrnpa3
Hnrnpf
Hnrnpk
Hnrnpl
Hook1
Hoxa1
Hprt
Hps5
Hrc
Hrh4
Hs2st1
Hs3st3b1
Hs6st2
Hsd11b2
Hsd17b7
Hsf2
Hsp90aa1
Hsp90ab1
Hspa5
Hspa8
Hspa9
Htr2a
Htra1
Htra4
Ibsp
Ibtk
Icam5
Id2
Ier5
Ifi44l
Ifne
Ifngr1
Ifrd1
Ift43
Ift52
Igf1
Igf1r
Igsf3
Ihh
Il11
Il1rl1
Il1rl2
Il22ra2
Il31
Il4i1
Impg2
Inhba
Ino80
Ino80c
Inpp5a
Insc
Insig2
Ints13
Ints4
Ints7
Ipcef1
Ipo7
Iqsec1
Irf2bp2
Irf2bpl
Irf3
Irgm1
Isca1
Ist1
Itga11
Itga4
Itgav
Itgb1
Itpr2
Jade2
Jag1
Jarid2
Jcad
Jdp2
Jmjd1c
Jpt1
Jun
Kank1
Kank2
Kansl1
Kat7
Katnal1
Katnb1
Kbtbd8
Kcnf1
Kcnj10
Kcnj16
Kcnj3
Kcnk15
Kcnk9
Kcnma1
Kcns1
Kctd15
Kctd17
Kctd3
Kctd9
Kdm4c
Kdm5a
Kdm5b
Kdsr
Keap1
Khdrbs1
Kif18b
Kif1b
Kif1bp
Kif2c
Kif6
Kifc3
Kirrel
Kirrel3
Kl
Klf10
Klf13
Klf14
Klf2
Klf4
Klf6
Klf7
Klhdc4
Klhl25
Klhl9
Klrb1b
Klrb1c
Kmt2d
Kremen1
Krr1
Krt33b
Ksr1
Ktn1
Lacc1
Lama4
Larp6
Las1l
Lats1
Lbh
Lclat1
Lcorl
Lctl
Ldha
Ldlrad1
Lef1
Letm2
Lgalsl
Lgr4
Lgr5
Lhfp
Lhfpl2
Lifr
Limch1
Lipc
Litaf
Lix1
Lmo7
Lnpep
Lox
Loxl2
Lpar1
Lpcat4
Lpin1
Lpxn
Lrig1
Lrig3
Lrp11
Lrrc28
Lrrc40
Lrrc42
Lrrc74a
Lrrc8b
Lrrc8c
Lrwd1
Lsm14a
Luc7l
Lum
Lurap1l
Ly86
Lyplal1
Mab21l3
Macf1
Mad2l1
Maf
Mafa
Mageb18
Maip1
Mamdc2
Maml1
Maml2
Maml3
Man1a2
Map1b
Map2k4
Map2k6
Map3k1
Map3k15
Map3k2
Map3k7
Map4k3
Map6
Map7d1
Mapk1ip1
Mapk1ip1l
Mapt
Marcks
Mast4
Mbd2
Mbd6
Mbl2
Mbnl1
Mbnl2
Mbnl3
Mboat1
Mcmbp
Mdfi
Mdm1
Mdp1
Med13l
Med15
Med22
Med24
Med25
Med30
Med4
Mef2a
Mef2c
Mef2d
Megf10
Meis1
Mepe
Mesd
Mettl13
Mettl6
Mex3b
Mfsd11
Mgarp
Mgat5
Mgst2
Mical2
Micalcl
Micu1
Mindy3
Minos1
Mipep
Mis18bp1
Mkln1
Mllt10
Mlxip
Mmadhc
Mme
Mmp13
Mmp14
Mns1
Mob3c
Mocs3
Mon1b
Mon2
Morc1
Morc2a
Moxd1
Mpdz
Mpg
Mpzl1
Mreg
Mrgbp
Mroh9
Mrpl14
Mrpl19
Mrpl34
Mrpl52
Mrpl9
Mrps27
Mrps31
Mrps36
Ms4a10
Msl2
Msn
Msrb3
Mtap
Mtdh
Mtg1
Mthfd1l
Mtpap
Mtx2
Musk
Mvb12b
Mybbp1a
Mybpc1
Myc
Mycbp2
Myh9
Myl10
Myl6
Myo10
Myo19
Myo1e
Myo1g
Myom2
Myrip
N4bp2l2
N6amt1
Naa15
Napa
Napg
Nars2
Nav1
Nav3
Nckap5
Ncoa7
Ndel1
Ndst3
Ndufa10
Ndufb3
Ndufb4
Ndufs1
Ndufs2
Nectin1
Nectin3
Nedd9
Nek9
Net1
Nf1
Nfatc2
Nfe2l2
Nfe2l3
Nfia
Nfib
Nfil3
Nfix
Nfya
Ngly1
Nhej1
Nhlrc2
Nhlrc3
Nhs
Nipa2
Nkap
Nkpd1
Nkx2-9
Nkx6-3
Nme1
Nmrk1
Nmt2
Nnt
Noct
Nol6
Nomo1
Nop58
Nos1ap
Nosip
Nostrin
Npepl1
Npl
Npm1
Npnt
Npsr1
Nptn
Npvf
Nr1d2
Nr2f2
Nr3c1
Nr4a1
Nr4a2
Nr4a3
Nr5a2
Nrbf2
Nrep
Nrf1
Nrp2
Nsd3
Nsfl1c
Nsmce2
Nsun4
Nt5e
Nuak1
Nucb1
Nudcd1
Nudcd3
Nudt15
Nudt19
Nudt4
Nudt5
Nudt7
Nuf2
Nufip1
Numa1
Nup160
Nxnl2
Nxpe2
Nxt1
Nyap2
Oard1
Oat
Ociad1
Odf1
Olfm3
Olfml2b
Olfr1361
Olfr1368
Olfr1423
Olfr145
Olfr1505
Olfr267
Olfr877
Onecut1
Opa1
Opn5
Oprm1
Optc
Osbp
Osbpl1a
Osbpl8
Osmr
Osr1
Ostf1
Ostn
Otos
Otud7b
Oxct2a
Oxsm
P2ry1
P4ha1
Pabpc1
Pacsin2
Pafah2
Pah
Pak1ip1
Palld
Palm2
Pam
Pank3
Panx1
Panx3
Pappa
Pard3b
Pard6g
Pask
Pawr
Pax3
Pax9
Pbx1
Pbx3
Pcdh18
Pcdh20
Pcdh7
Pced1b
Pcm1
Pcsk1
Pcsk6
Pdap1
Pdcd4
Pdcd6ip
Pde4d
Pde6h
Pde8a
Pdgfc
Pdgfra
Pdhb
Pdia4
Pdia6
Pdk4
Pdlim7
Pds5b
Pdss1
Pdzrn3
Peak1
Peli1
Peli2
Pex11a
Pex2
Pfdn4
Pfkfb3
Pfn2
Pgap1
Pgghg
Pgk2
Phex
Phf2
Phf5a
Phf7
Phka2
Phkb
Phlda1
Phlda3
Phlpp1
Phospho1
Phox2b
Phrf1
Phtf1
Phxr4
Phyhipl
Pi15
Pidd1
Piezo2
Pigf
Pigm
Pigt
Pigw
Pih1d2
Pik3ca
Pik3r1
Pinx1
Pitpnb
Pitrm1
Pkd2l2
Pkdcc
Pla2g4a
Plac1
Plac8
Plb1
Plcl2
Plcxd2
Pld1
Plek2
Plekha2
Plekha4
Plekhb1
Plekhf1
Plekhg1
Pllp
Plod2
Plppr2
Pls3
Plxdc1
Plxna2
Plxnc1
Pmp2
Pmp22
Pnn
Pnoc
Pnpla8
Pnpt1
Poc1b
Pofut2
Pole3
Pole4
Polg
Polg2
Poli
Polr3d
Polr3k
Pomt2
Pou2f1
Ppara
Ppard
Ppcdc
Ppcs
Ppef1
Ppfia3
Ppil1
Ppip5k2
Ppm1a
Ppm1h
Ppm1l
Ppp1r12a
Ppp1r15a
Ppp1r37
Ppp1r7
Ppp1r9b
Ppp2ca
Ppp2r2d
Ppp2r3c
Ppp3ca
Ppp4r2
Ppt1
Ppt2
Pradc1
Prdm15
Prdm4
Prepl
Prex1
Prkaa1
Prkab2
Prkca
Prl5a1
Prmt5
Prnd
Prok2
Pros1
Prosc
Proser1
Prpf31
Prpf39
Prpf4
Prpf40a
Prr12
Prr14
Prrc1
Prrg2
Prrt1
Prrx1
Prss12
Prss50
Prune2
Pskh1
Psme4
Ptbp1
Ptcd1
Ptch1
Ptchd4
Pten
Pter
Ptgfr
Ptgir
Ptgr2
Ptgs2
Ptov1
Ptp4a1
Ptpn14
Ptpn3
Ptpn4
Ptpn9
Ptprc
Ptprd
Ptprj
Ptprz1
Pwwp2b
Pxdc1
Pxk
Pxmp4
Qsox1
R3hcc1
Rab11b
Rab11fip2
Rab27b
Rab28
Rab2a
Rab35
Rab3c
Rabgap1l
Racgap1
Rad23b
Rad51b
Rae1
Rag1
Rag2
Rai14
Ralgds
Ranbp2
Ranbp3l
Rangap1
Rap1b
Rap1gap
Rap2a
Rapgef2
Raph1
Rasa2
Rasgrp1
Rassf2
Rassf5
Rassf8
Rassf9
Rbbp4
Rbbp5
Rbbp6
Rbbp8
Rbm12b2
Rbm17
Rbm20
Rbm22
Rbm27
Rbm34
Rbm38
Rbm42
Rbm7
Rbms1
Rbmx
Rbpj
Rcn1
Rcor1
Rcsd1
Rd3
Rdh14
Rec114
Reep3
Reep5
Relt
Repin1
Rerg
Rexo4
Rflna
Rft1
Rftn1
Rgag1
Rgcc
Rgs2
Rgs8
Rgs9
Rhbdf1
Rhob
Rhobtb1
Rhoq
Ribc1
Ric8a
Rimbp3
Ripk1
Ripk2
Rita1
Rmdn2
Rmi1
Rmi2
Rnaseh1
Rnd3
Rnf141
Rnf145
Rnf146
Rnf150
Rnf182
Rnf217
Rnf24
Rnf7
Rnf8
Rnls
Rnpc3
Robo1
Robo2
Rock2
Ror2
Rpe65
Rpgr
Rpgrip1l
Rpl11
Rpl13a
Rpl14
Rpl18a
Rpl23
Rpl27a
Rpl34
Rpl38
Rpl41
Rpl7a
Rpl7a-ps3
Rplp1
Rplp2
Rpp38
Rps11
Rps12
Rps15a
Rps5
Rps6ka1
Rps7
Rras2
Rreb1
Rsbn1
Rsf1
Rsrp1
Rtkn2
Rtp1
Runx1
Runx1t1
Runx2
Ruvbl2
Rybp
S1pr1
S1pr3
Safb
Safb2
Samd12
Samd4
Sash1
Satb2
Sbf2
Scara3
Scfd2
Scgb1a1
Scgn
Scrib
Scube2
Sdc4
Sdf4
Sdhb
Sec16a
Sec16b
Sec23ip
Sec61b
Selenof
Selenot
Sem1
Sema3a
Sema3c
Sema3d
Sema4d
Sema4f
Sema6a
Sephs2
2020-09-11
2020-09-02
2020-09-07
Serp2
Serpinh1
Sertad1
Sertad2
Sesn3
Setbp1
Setd4
Setd5
Setd7
Setmar
Sf3a3
Sf3b3
Sf3b4
Sfi1
Sfswap
Sgms2
Sh3bgrl
Sh3bp4
Sh3glb1
Sh3kbp1
Sh3pxd2a
Shb
Shisa2
Shisa9
Shox2
Sik1
Sipa1l2
Skap2
Skida1
Skint11
Skiv2l2
Slc12a2
Slc12a6
Slc14a2
Slc1a3
Slc1a4
Slc20a2
Slc25a10
Slc25a23
Slc26a7
Slc27a6
Slc29a3
Slc30a10
Slc30a5
Slc30a7
Slc35b1
Slc38a2
Slc38a4
Slc38a6
Slc39a10
Slc40a1
Slc41a2
Slc41a3
Slc44a1
Slc45a1
Slc4a3
Slc5a5
Slc5a6
Slc6a6
Slc7a1
Slc7a11
Slc9a2
Slc9a4
Slc9a8
Slc9a9
Slc9b1
Slc9b2
Slit2
Slit3
Smad2
Smad3
Smad6
Smad7
Smad9
Smagp
Smc1a
Smc5
Smg1
Smim20
Smoc2
Smox
Smyd2
Snai1
Snca
Sncaip
Snrnp27
Snrnp35
Snrnp70
Snrpa1
Snrpb
Sntb1
Sntb2
Snx14
Snx18
Snx2
Snx24
Snx6
Sorl1
Sox4
Sox5
Sox6
Sox9
Sp7
Spag17
Spag6
Spag9
Spata18
Spata24
Spata46
Spns2
Spon1
Spp1
Sppl3
Spred1
Spred2
Spry2
Spty2d1
Srcap
Srek1ip1
Srgap1
Srp9
Srsf11
Srsf2
Srsf5
Sspn
St13
St5
St6galnac3
St6galnac5
Stard13
Stard3nl
Stard6
Stim2
Stk25
Stk4
Stkld1
Stn1
Ston2
Stox2
Stpg4
Strap
Strn
Stx16
Sub1
Sucla2
Sucnr1
Sulf2
Sult6b1
Sumf1
Sun5
Supt3
Surf4
Svil
Swap70
Swsap1
Syce1l
Syk
Syne3
Sys1
Syt1
Syt13
Syt6
Tac4
Tacc1
Tacc2
Taf7
Tanc1
Tank
Tarsl2
Tas2r134
Tax1bp1
Tbc1d17
Tbc1d19
Tbc1d20
Tbc1d30
Tbc1d5
Tbc1d9
Tbck
Tbl1xr1
Tbx15
Tbx18
Tbx2
Tcea3
Tcf4
Tcp11l2
Tcte3
Tdrd3
Tdrp
Tenm4
Terf1
Tex13c3
Tex46
Tfam
Tfb2m
Tfcp2l1
Tfpi
Tfpt
Tgfa
Tgfb1
Tgfb3
Tgfbr1
Thap1
Thbs1
Thbs2
Them7
Thnsl2
Thrap3
Timp3
Tjp1
Tjp3
Tlcd2
Tle1
Tle3
Tle4
Tll1
Tln2
Tlr5
Tm2d1
Tm4sf1
Tm4sf4
Tm9sf2
Tma16
Tmc1
Tmc3
Tmco5
Tmed10
Tmed2
Tmem106b
Tmem107
Tmem131
Tmem14a
Tmem161b
Tmem163
Tmem17
Tmem170b
Tmem174
Tmem177
Tmem178
Tmem182
Tmem190
Tmem2
Tmem200a
Tmem200b
Tmem212
Tmem229b
Tmem259
Tmem26
Tmem261
Tmem30b
Tmem43
Tmem59
Tmem64
Tmem65
Tmem67
Tmem74
Tmem92
Tmie
Tmprss6
Tmsb10
Tmtc2
Tmx1
Tmx3
Tmx4
Tnc
Tnfrsf11b
Tnfrsf19
Tnfsf11
Tnni1
Tnrc18
Tnrc6c
Top2b
Tor1aip1
Tox
Tox4
Tpbg
Tpcn2
Tpd52
Tpd52l1
Tpm1
Tpr
Tpt1
Trabd2b
Traf5
Tram2
Trappc3
Trappc6a
Trappc6b
Trappc9
Trhr
Triap1
Trib1
Trib2
Trim2
Trim24
Trim27
Trim33
Trim41
Trim7
Triml1
Trio
Triobp
Trir
Trmt11
Trove2
Trp53bp2
Trp53inp1
Trpm3
Trpm7
Trps1
Trrap
Tsc22d1
Tsc22d2
Tsen15
Tshb
Tshz3
Tspan11
Tspan14
Tspan2
Tspan3
Tspan8
Tspan9
Tspyl1
Tspyl5
Ttc23
Ttc29
Ttc32
Ttc39b
Ttc7
Ttll1
Tuba1a
Tubd1
Tulp2
Tusc3
Txlnb
Txn1
Txnl1
Txnl4a
Txnl4b
Tysnd1
Tyw5
Uaca
Uap1
Uba5
Ubash3b
Ubc
Ube2d2a
Ube2d3
Ube2e1
Ube2e2
Ube2e3
Ube2h
Ube2n
Ube2r2
Ube2v1
Ube2v2
Ube3a
Ube4b
Ubfd1
Ubl3
Ubp1
Uchl3
Uchl5
Uhrf2
Ulk4
Unc5b
Uqcrfs1
Usb1
Use1
Ush2a
[truncated: 115 more rows]
