# Supplementary material for: Control of osteocyte dendrite formation by Sp7 and its target gene osteocrin
Source: Nat Commun. 2021 Nov 1;12:6271. doi: 10.1038/s41467-021-26571-7 (PMC8560803; doi:10.1038/s41467-021-26571-7)
Supplement: Supplementary file 9 — Supplementary Data 6 [file 41467_2021_26571_MOESM9_ESM.xlsx]

## Sheet: 77_Ocy_target
Gene	log2FC (Sp7 KD vs. Ctrl)	log2FC (Sp7 OvEx vs. Ctrl)
Ackr3	-2.70725	1.38077
Atp6v1g1	-0.454814	0.863604
B4galnt3	-3.06246	1.28742
Bmp8a	-2.46744	1.19427
Bnip3	-0.401413	0.856512
Bst2	-0.45325	0.749034
C1qtnf3	1.47778	-3.13833
Calm2	-0.238001	0.761149
Car8	1.32106	-1.19115
Cfh	-0.899347	1.20128
Clip4	0.81357	-1.58953
Col16a1	0.349424	-0.723253
Col18a1	0.768396	-1.65784
Col4a2	1.12171	-1.29274
Col6a1	0.481649	-0.68302
Col6a2	0.644191	-0.673581
Col8a2	0.844499	-1.01865
Cxcl14	0.79247	-4.47725
Ddit3	-0.84121	0.949616
Dmp1	-0.922041	0.949918
Dusp8	-1.52202	0.932396
Egfr	0.263544	-0.97684
Endod1	-1.06019	1.14752
Enpp5	0.325569	-1.10332
Fam26e	0.746612	-1.705
Fam3c	-0.789951	0.745216
Fam46a	-0.60557	1.08793
Fbn2	0.777261	-1.55881
Frzb	-1.25536	1.74302
Ftl1	-0.296578	1.21593
Fxyd5	-0.475932	1.46795
Gas2	0.746815	-1.41296
Gdf5	-6.70124	2.61392
Grb10	0.292211	-0.631656
Igfbp2	1.23502	-2.07186
Il1rl1	1.10792	-1.19694
Kank1	-1.68942	0.953541
Lgr6	-1.86347	1.07264
Mgll	-1.68472	1.24984
Mgst3	-0.776247	1.14785
Mn1	0.488153	-1.24104
Ndrg1	-1.05467	0.858879
Ndufb7	-0.280174	0.938189
Nov	0.279555	-1.56956
Npnt	0.558391	-1.7213
Ostn	-2.90116	2.79571
P4ha2	-0.292053	0.743562
Pappa2	1.21226	-2.27373
Pcolce2	-2.28553	0.78031
Phex	-5.26092	1.72683
Phlda1	-0.81485	1.04451
Pid1	-0.967686	0.757083
Plekhg1	-2.10791	2.92224
Ppm1e	-0.964592	0.772983
Prelp	0.389031	-1.70042
Prkar2b	0.523586	-0.808233
Rab27b	-0.462998	0.973147
Rcan2	0.318064	-0.988164
Rftn1	0.604733	-1.14204
Rgs2	-0.549779	1.50864
Rhoj	0.637191	-1.97129
Scd2	-0.377814	0.865835
Sdc3	-0.547711	0.739417
Sfrp2	0.763099	-0.975313
Sik1	-0.61385	0.973586
Sorbs2	0.36994	-1.29388
Sp7	-1.35805	0.73409
Tgfb2	-0.583361	0.964758
Tmsb4x	-0.292359	1.12461
Tmtc1	-3.76431	1.15071
Tnfrsf11b	0.76035	-1.01851
Trabd2b	1.03529	-1.69174
Usp11	0.391416	-0.935751
Vegfa	-0.485129	0.762022
Vgll3	0.562049	-1.10701
Vldlr	-0.344419	0.823587
Zfp518b	0.580862	-1.01197

## Sheet: 134_POB_target
Gene	log2FC (Sp7 KD vs. Ctrl)	log2FC (Sp7 OvEx vs. Ctrl)
Add3	-0.248588	0.269118
Agtr1a	-1.16487	-0.821158
Aldh4a1	-0.142067	-0.582123
Alx4	-5.63577	-0.175374
Ank	-0.0163078	0.0390569
Ano1	-3.85901	0.265944
Arl4c	-0.343528	0.00068209
Atg4c	-0.122163	-0.341307
Axin2	0.00804322	-0.597317
Bcl11b	0.968806	-1.60757
Ccdc3	4.36886	0
Col1a1	-0.682959	0.179473
Col1a2	-0.550695	0.542811
Col24a1	-2.91868	0.597161
Col5a1	-0.325427	0.298371
Col5a2	-0.419665	0.401904
Col6a3	0.608085	-0.300402
Ctnnb1	0.258253	0.324108
Cuedc1	-0.320137	-0.105995
Dact1	0.919036	-0.19445
Dact3	-0.112025	-0.136052
Dapk1	-3.18894	0
Dkk1	-2.37219	0.16773
Dpysl3	0.26646	1.34019
Dvl1	-0.401102	-0.259587
Dync1i1	-0.591029	0.235288
Ednra	-1.32337	1.80627
Efnb1	-0.0727483	0.339373
Enpp3	1.5927	-0.575816
Enpp6	-3.19644	0.213724
Epha2	0.128282	0.489808
Etl4	-0.4234	-0.316726
Fam131c	0.258738	0.167958
Fam167a	-0.0454296	-1.58217
Fam46c	-1.12542	0.259264
Fat3	-0.192324	1.45114
Fgfr2	0.103898	-0.0582266
Fhl1	0.314378	0.306015
Fmnl2	0.210753	-0.613878
Fmnl3	0.0993106	-0.0170349
Fos	-0.369908	-0.0252955
Galnt10	0.117954	0.2658
Gdf10	-2.3398	0
Glrx5	0.110631	0.252033
Gpc1	-0.360017	0.263199
Gpsm1	-0.31454	-0.400215
Grrp1	-2.3127	0.0679354
Gtf2ird1	0.0804489	-0.0640522
Ibsp	-1.96645	0.511718
Id3	-0.0724023	0.271391
Ifngr1	0.0407654	0.30508
Igfbp5	0.0622133	0.0138754
Igsf3	-0.108301	-0.154225
Inpp5a	-0.207596	0.177303
Irx3	-0.654623	-0.0406752
Irx5	-1.55773	0.289184
Kcnmb4	0.605843	0.0130784
Kcns3	0	0
Kif7	-0.481479	-0.341928
Kifc3	-0.0526658	-0.332013
Kremen1	0.376305	-0.145868
Lacc1	0.352768	-0.339114
Lemd2	-0.0314048	0.0438449
Lifr	-0.464307	-0.0219345
Lmo4	-0.337167	0.0240754
Loxl2	-2.10895	1.10537
Lpar1	-0.2053	0.452238
Lrrc28	0.0340838	0.257731
Mamdc2	-2.28641	0.573759
Map2k6	0.159067	-0.44333
Map7d1	-0.117319	0.242635
Mboat1	0.0149251	-0.108383
Mef2c	-0.807615	0.0124489
Mgat5	0.00387056	0.185582
Mme	0.312276	-0.149384
Mmp13	-0.341382	1.62693
Mycn	-2.3398	2.33803
Nav3	0.551797	-0.947937
Nhs	0.372083	-0.541594
Nog	-0.227966	-1.03957
Nrp2	-0.00866526	0.386269
Olfml2b	0.524084	0.138366
Olfml3	0.514541	0.184348
Pard6g	-0.783336	0.418264
Pdlim4	-0.37349	-1.64492
Pkdcc	-0.0261397	-0.343282
Prex1	-2.97164	0.330358
Pyroxd2	-1.35123	-0.345521
Qsox1	0.0617403	0.182895
Rnf145	-0.312661	-0.097154
Robo1	-1.44828	-7.77794
Rplp1	-0.259298	0.153052
Rtn2	-0.191289	0.429108
Runx2	0.183114	0.0068515
S1pr1	0.447319	-0.171084
Satb2	-1.39231	0.241073
Scarf2	-0.102618	-0.0314684
Sema3a	0.504551	-1.06316
Sema3d	-1.5178	0.346255
Sema4d	-1.91579	0.446466
Sgms2	-1.97635	0.100204
Sh3bgrl2	-0.0420718	-4.08119
Slc26a7	-4.94278	0.721578
Slc35c2	-0.124408	0.307358
Smad6	-0.0408632	0.532664
Smarca2	-0.0083853	-0.482577
Sncaip	0.9668	0.151557
Sostdc1	0	0
Spata13	0.118625	-0.921419
Spp1	2.44004	1.19188
Stox2	-2.30411	-1.88897
Sulf2	0.277235	-0.147135
Sybu	-0.956919	0.64084
Tacc2	0.275617	-0.133509
Tarsl2	-0.145458	0.13833
Tbc1d2b	0.267855	-0.367613
Tbx2	-0.0601712	0.221384
Tenm3	4.06267	0
Tmem30b	0	0
Tmsb10	-0.0762369	0.911837
Tmtc2	-0.0469073	-0.698241
Tnfaip3	0.350709	-0.28612
Tnfrsf19	-0.0240942	-1.27673
Tnfsf11	1.51685	-0.329467
Tpm1	0.307316	0.0544487
Trub1	0.100859	-0.497207
Tspan11	-1.36139	0.586859
Tspan2	0.589925	0.161864
Tspan7	-0.095997	-0.105789
Twist1	0.0481737	0.272342
Wnt7b	0.41344	-1.00879
Zfp36l1	0.479747	0.263041
Zfp532	-0.027526	-0.088038
Zic1	0	0
