# Supplementary material for: Control of osteocyte dendrite formation by Sp7 and its target gene osteocrin
Source: Nat Commun. 2021 Nov 1;12:6271. doi: 10.1038/s41467-021-26571-7 (PMC8560803; doi:10.1038/s41467-021-26571-7)
Supplement: Supplementary file 10 — Supplementary Data 7 [file 41467_2021_26571_MOESM10_ESM.xlsx]

## Sheet: EV_shLacZ_EV_shSp7_Annotated
Gene	logFC	logCPM	F	PValue	FDR	ENTREZID	GENEBIOTYPE	SYMBOL		For all RNA-seq data, FDR values were determined using EdgeR
ENSMUSG00000029306	-11.898	9.25407	16823.6	7.29e-42	1.07e-37	15891	protein_coding	Ibsp
ENSMUSG00000031906	-8.46715	6.50992	8294.63	2.16e-37	1.59e-33	58994	protein_coding	Smpd3
ENSMUSG00000021379	4.29586	7.5371	7972.02	3.84e-37	1.89e-33	15904	protein_coding	Id4
ENSMUSG00000032492	-7.02536	6.51563	7445.61	1.04e-36	3.83e-33	19228	protein_coding	Pth1r
ENSMUSG00000027848	-4.39981	6.53089	5723.09	4.75e-35	1.21e-31	99543	protein_coding	Olfml3
ENSMUSG00000051855	-3.97786	6.67654	5709.44	4.92e-35	1.21e-31	17294	protein_coding	Mest
ENSMUSG00000028364	-4.15918	8.29613	6121.51	6.95e-35	1.46e-31	21923	protein_coding	Tnc
ENSMUSG00000018381	-5.34256	6.36176	5181.62	2.01e-34	3.71e-31	66610	protein_coding	Abi3
ENSMUSG00000063727	-4.02947	6.45528	5087.92	2.62e-34	4.3e-31	18383	protein_coding	Tnfrsf11b
ENSMUSG00000000782	-5.58694	5.76167	4698.18	8.33e-34	1.23e-30	21414	protein_coding	Tcf7
ENSMUSG00000031253	-5.87591	5.58318	4538.6	1.38e-33	1.84e-30	68792	protein_coding	Srpx2
ENSMUSG00000060548	-4.68657	6.1907	4378.35	2.32e-33	2.85e-30	29820	protein_coding	Tnfrsf19
ENSMUSG00000027230	-3.20538	7.19663	3975.65	9.38e-33	1.06e-29	26427	protein_coding	Creb3l1
ENSMUSG00000054675	-3.01121	6.83334	3785.36	1.91e-32	2.01e-29	231633	protein_coding	Tmem119
ENSMUSG00000067276	-2.82596	6.7719	3713.55	2.52e-32	2.48e-29	12338	protein_coding	Capn6
ENSMUSG00000011118	-7.58709	5.18083	3567.6	4.5e-32	4.15e-29	208098	protein_coding	Panx3
ENSMUSG00000037820	3.0964	6.33228	3349.14	1.12e-31	9.75e-29	21817	protein_coding	Tgm2
ENSMUSG00000019817	-3.25215	6.10556	3312.24	1.32e-31	1.08e-28	22634	protein_coding	Plagl1
ENSMUSG00000038776	2.11	7.80714	3160.05	2.61e-31	2.02e-28	13849	protein_coding	Ephx1
ENSMUSG00000039883	-4.90235	5.14344	3118.53	3.16e-31	2.33e-28	74511	protein_coding	Lrrc17
ENSMUSG00000064080	-2.41693	7.22657	3055.17	4.25e-31	2.98e-28	14115	protein_coding	Fbln2
ENSMUSG00000027208	2.16424	7.82497	2991.59	5.76e-31	3.86e-28	14178	protein_coding	Fgf7
ENSMUSG00000040249	1.95085	9.31225	2931.17	7.73e-31	4.96e-28	16971	protein_coding	Lrp1
ENSMUSG00000039323	-3.42209	5.66307	2884.28	9.76e-31	6e-28	16008	protein_coding	Igfbp2
ENSMUSG00000028108	2.01197	7.76621	2716.1	2.33e-30	1.37e-27	13601	protein_coding	Ecm1
ENSMUSG00000069045	-3.31403	5.60002	2680.73	2.81e-30	1.59e-27	26900	protein_coding	Ddx3y
ENSMUSG00000040998	-1.96131	8.74222	2632.61	3.65e-30	1.99e-27	114249	protein_coding	Npnt
ENSMUSG00000041417	2.12197	7.04456	2606.37	4.22e-30	2.22e-27	18708	protein_coding	Pik3r1
ENSMUSG00000020099	-3.4674	5.56375	2583.04	4.8e-30	2.36e-27	107449	protein_coding	Unc5b
ENSMUSG00000097622	4.20038	5.16352	2582.91	4.81e-30	2.36e-27	NA	lincRNA	A330033J07Rik
ENSMUSG00000060284	-3.72518	5.67388	2499.84	7.71e-30	3.67e-27	170574	protein_coding	Sp7
ENSMUSG00000030772	1.82912	8.00626	2462.49	9.57e-30	4.41e-27	50781	protein_coding	Dkk3
ENSMUSG00000022816	-1.76356	8.90169	2433.38	1.14e-29	5.08e-27	14314	protein_coding	Fstl1
ENSMUSG00000002020	2.01946	7.04728	2412.77	1.29e-29	5.57e-27	16997	protein_coding	Ltbp2
ENSMUSG00000024598	-2.83264	6.42614	2283.73	2.84e-29	1.2e-26	14119	protein_coding	Fbn2
ENSMUSG00000029761	1.62742	10.0394	2217.22	4.35e-29	1.78e-26	109624	protein_coding	Cald1
ENSMUSG00000020044	1.64206	8.73228	2154.93	6.55e-29	2.61e-26	21859	protein_coding	Timp3
ENSMUSG00000024529	-1.66841	8.75402	2117.47	8.44e-29	3.28e-26	16948	protein_coding	Lox
ENSMUSG00000026249	1.63058	8.09614	2074.6	1.13e-28	4.28e-26	20720	protein_coding	Serpine2
ENSMUSG00000031626	1.69685	7.69304	2057.27	1.28e-28	4.71e-26	234214	protein_coding	Sorbs2
ENSMUSG00000026043	-1.71136	9.39667	2038.32	1.46e-28	5.25e-26	12825	protein_coding	Col3a1
ENSMUSG00000027966	-2.35498	5.94399	2022.57	1.63e-28	5.73e-26	12814	protein_coding	Col11a1
ENSMUSG00000019866	3.1701	5.16052	2016.27	1.71e-28	5.86e-26	11630	protein_coding	Aim1
ENSMUSG00000056174	-1.86882	7.01165	1997.33	1.96e-28	6.56e-26	329941	protein_coding	Col8a2
ENSMUSG00000025743	-1.73822	7.24314	1968.31	2.42e-28	7.92e-26	20970	protein_coding	Sdc3
ENSMUSG00000039405	1.94155	6.65752	1962.12	2.53e-28	8.1e-26	76453	protein_coding	Prss23
ENSMUSG00000020218	-6.00549	4.11456	1917.25	3.52e-28	1.11e-25	24117	protein_coding	Wif1
ENSMUSG00000024330	-3.92837	5.01529	1859.92	5.45e-28	1.68e-25	12815	protein_coding	Col11a2
ENSMUSG00000038393	2.20132	6.88058	1847.54	6e-28	1.81e-25	56338	protein_coding	Txnip
ENSMUSG00000031502	-1.75237	7.59921	1836.56	6.54e-28	1.92e-25	12826	protein_coding	Col4a1
ENSMUSG00000020053	1.85668	6.82311	1832.67	6.74e-28	1.92e-25	16000	protein_coding	Igf1
ENSMUSG00000029775	-1.86127	6.69642	1831.08	6.83e-28	1.92e-25	76788	protein_coding	Klhdc10
ENSMUSG00000059602	1.71199	7.45375	1829.91	6.89e-28	1.92e-25	27204	protein_coding	Syn3
ENSMUSG00000027204	-1.52886	7.92157	1758.28	1.22e-27	3.34e-25	14118	protein_coding	Fbn1
ENSMUSG00000005583	-2.38647	5.51022	1693.62	2.09e-27	5.62e-25	17260	protein_coding	Mef2c
ENSMUSG00000021388	-1.5647	7.4858	1691.32	2.14e-27	5.63e-25	66695	protein_coding	Aspn
ENSMUSG00000089715	1.63234	7.13086	1663.48	2.71e-27	7.01e-25	494448	protein_coding	Cbx6
ENSMUSG00000040152	-1.48517	9.29783	1659.55	2.8e-27	7.13e-25	21825	protein_coding	Thbs1
ENSMUSG00000029838	-1.54827	8.12601	1651.99	2.99e-27	7.46e-25	19242	protein_coding	Ptn
ENSMUSG00000028369	-2.05052	6.29965	1650.51	3.03e-27	7.46e-25	64817	protein_coding	Svep1
ENSMUSG00000056673	-3.41052	4.68372	1638.97	3.35e-27	8.11e-25	20592	protein_coding	Kdm5d
ENSMUSG00000049225	2.02345	6.27789	1636.63	3.42e-27	8.14e-25	381511	protein_coding	Pdp1
ENSMUSG00000031283	-1.53423	7.74989	1593.12	5.04e-27	1.18e-24	83453	protein_coding	Chrdl1
ENSMUSG00000048368	-2.84205	4.90556	1564.86	6.51e-27	1.5e-24	27047	protein_coding	Omd
ENSMUSG00000026837	-1.40215	9.38547	1559.57	6.84e-27	1.55e-24	12831	protein_coding	Col5a1
ENSMUSG00000018593	-1.39623	11.7743	1489.4	1.32e-26	2.96e-24	20692	protein_coding	Sparc
ENSMUSG00000039646	-1.63699	6.95103	1473.88	1.54e-26	3.38e-24	246154	protein_coding	Vasn
ENSMUSG00000038034	-1.98113	5.85536	1457.77	1.8e-26	3.9e-24	140559	protein_coding	Igsf8
ENSMUSG00000032289	2.47076	5.2704	1419.39	2.63e-26	5.63e-24	207596	protein_coding	Thsd4
ENSMUSG00000069049	-3.08087	4.56031	1413.36	2.8e-26	5.9e-24	26908	protein_coding	Eif2s3y
ENSMUSG00000030551	2.16868	5.50949	1403.73	3.09e-26	6.41e-24	11819	protein_coding	Nr2f2
ENSMUSG00000001870	1.50355	7.1736	1390.44	3.54e-26	7.25e-24	268977	protein_coding	Ltbp1
ENSMUSG00000030623	1.94654	5.9161	1388.5	3.61e-26	7.29e-24	NA	antisense	1700019G06Rik
ENSMUSG00000026107	2.25325	5.42728	1379.05	3.98e-26	7.93e-24	109019	protein_coding	Nabp1
ENSMUSG00000048583	-6.31997	3.58854	1377.01	4.06e-26	7.99e-24	16002	protein_coding	Igf2
ENSMUSG00000079055	-7.78411	3.50361	1369.45	4.4e-26	8.53e-24	110893	protein_coding	Slc8a3
ENSMUSG00000021835	-1.98172	5.83765	1355.18	5.11e-26	9.79e-24	12159	protein_coding	Bmp4
ENSMUSG00000019775	1.83283	6.00321	1353.26	5.21e-26	9.8e-24	56533	protein_coding	Rgs17
ENSMUSG00000024940	1.43866	7.23267	1352.62	5.25e-26	9.8e-24	16998	protein_coding	Ltbp3
ENSMUSG00000070348	1.23739	9.01683	1338.39	6.11e-26	1.13e-23	12443	protein_coding	Ccnd1
ENSMUSG00000029126	1.29573	8.02432	1329.72	6.7e-26	1.22e-23	18196	protein_coding	Nsg1
ENSMUSG00000031546	-2.50326	5.00551	1326.61	6.93e-26	1.25e-23	109145	protein_coding	Gins4
ENSMUSG00000032315	12.1438	3.54484	1470.83	7.13e-26	1.27e-23	13076	protein_coding	Cyp1a1
ENSMUSG00000021806	-1.66118	6.55724	1294.62	9.82e-26	1.72e-23	18074	protein_coding	Nid2
ENSMUSG00000039126	1.69311	6.48574	1287.38	1.06e-25	1.85e-23	353211	protein_coding	Prune2
ENSMUSG00000001506	-1.44688	12.3423	1284.52	1.1e-25	1.88e-23	12842	protein_coding	Col1a1
ENSMUSG00000090084	-1.67212	6.30123	1267.55	1.33e-25	2.25e-23	51795	protein_coding	Srpx
ENSMUSG00000021466	-2.58393	4.82848	1253.98	1.55e-25	2.59e-23	19206	protein_coding	Ptch1
ENSMUSG00000027339	2.04962	5.43779	1251.13	1.6e-25	2.64e-23	215653	protein_coding	Rassf2
ENSMUSG00000023067	1.23755	8.05343	1250.48	1.61e-25	2.64e-23	12575	protein_coding	Cdkn1a
ENSMUSG00000070436	-1.19341	9.18969	1245.02	1.72e-25	2.76e-23	12406	protein_coding	Serpinh1
ENSMUSG00000036533	-2.01371	5.71341	1244.75	1.72e-25	2.76e-23	260409	protein_coding	Cdc42ep3
ENSMUSG00000071656	3.34829	4.34922	1233.74	1.95e-25	3.08e-23	68852	protein_coding	Lrrn4cl
ENSMUSG00000041889	1.83477	5.799	1233.22	1.96e-25	3.08e-23	77552	protein_coding	Shisa4
ENSMUSG00000028766	-5.76021	5.08897	2007.38	1.98e-25	3.08e-23	11647	protein_coding	Alpl
ENSMUSG00000022797	-2.70667	4.5636	1221.74	2.25e-25	3.45e-23	22042	protein_coding	Tfrc
ENSMUSG00000063430	-5.75755	3.51367	1220.48	2.28e-25	3.46e-23	320916	protein_coding	Wscd2
ENSMUSG00000020241	-1.24277	8.68651	1215.85	2.41e-25	3.62e-23	12834	protein_coding	Col6a2
ENSMUSG00000019539	-1.3033	7.42689	1206.11	2.7e-25	4.02e-23	52377	protein_coding	Rcn3
ENSMUSG00000026547	-1.37331	7.20543	1195	3.08e-25	4.54e-23	21346	protein_coding	Tagln2
ENSMUSG00000073821	-3.97696	4.06234	1189.64	3.28e-25	4.79e-23	NA	processed_transcript	8030451A03Rik
ENSMUSG00000022483	1.92599	5.82751	1188.48	3.33e-25	4.81e-23	12824	protein_coding	Col2a1
ENSMUSG00000006403	-2.99739	4.26694	1184.58	3.49e-25	4.96e-23	240913	protein_coding	Adamts4
ENSMUSG00000001211	2.45311	4.8321	1184.31	3.5e-25	4.96e-23	28169	protein_coding	Agpat3
ENSMUSG00000030862	-5.00299	3.58707	1178.37	3.76e-25	5.28e-23	55987	protein_coding	Cpxm2
ENSMUSG00000026255	-3.78672	3.98028	1168.51	4.24e-25	5.85e-23	98363	protein_coding	Efhd1
ENSMUSG00000020326	1.26159	7.93382	1168.33	4.25e-25	5.85e-23	12450	protein_coding	Ccng1
ENSMUSG00000047793	1.72492	6.87629	1160.11	4.7e-25	6.41e-23	208777	protein_coding	Sned1
ENSMUSG00000010095	1.28922	7.76137	1159.4	4.74e-25	6.41e-23	17254	protein_coding	Slc3a2
ENSMUSG00000073652	1.36809	6.92268	1148.15	5.44e-25	7.3e-23	NA	protein_coding	Apol7d
ENSMUSG00000015850	1.98022	6.00074	1145.47	5.63e-25	7.42e-23	229595	protein_coding	Adamtsl4
ENSMUSG00000026193	1.25022	12.3253	1145.34	5.64e-25	7.42e-23	14268	protein_coding	Fn1
ENSMUSG00000032624	-1.75994	5.70989	1133.17	6.56e-25	8.57e-23	78798	protein_coding	Eml4
ENSMUSG00000031558	1.38219	6.74642	1122.83	7.48e-25	9.67e-23	20563	protein_coding	Slit2
ENSMUSG00000097993	-2.28706	4.87356	1115.76	8.18e-25	1.05e-22	NA	processed_transcript	Ptprv
ENSMUSG00000025856	-1.68868	6.01055	1114.75	8.29e-25	1.05e-22	18590	protein_coding	Pdgfa
ENSMUSG00000020914	-1.46005	6.72993	1108.75	8.95e-25	1.13e-22	21973	protein_coding	Top2a
ENSMUSG00000024659	1.2042	8.45302	1107.68	9.07e-25	1.13e-22	16952	protein_coding	Anxa1
ENSMUSG00000022510	2.11734	5.39592	1104.64	9.43e-25	1.17e-22	22061	protein_coding	Trp63
ENSMUSG00000000184	1.1635	8.19981	1102.84	9.66e-25	1.19e-22	12444	protein_coding	Ccnd2
ENSMUSG00000030257	1.71121	6.08404	1095.69	1.06e-24	1.29e-22	259302	protein_coding	Srgap3
ENSMUSG00000069833	1.19956	8.97287	1081.28	1.28e-24	1.55e-22	66395	protein_coding	Ahnak
ENSMUSG00000058914	-8.01532	3.04531	1075.05	1.39e-24	1.66e-22	81799	protein_coding	C1qtnf3
ENSMUSG00000025489	-6.98406	3.1754	1073.25	1.42e-24	1.69e-22	73835	protein_coding	Ifitm5
ENSMUSG00000005124	-1.87144	5.49646	1069.82	1.49e-24	1.76e-22	22402	protein_coding	Wisp1
ENSMUSG00000031072	1.31112	7.28927	1066.31	1.56e-24	1.83e-22	72284	protein_coding	Oraov1
ENSMUSG00000092283	2.96477	4.16885	1062.26	1.65e-24	1.9e-22	NA	processed_transcript	Gm20412
ENSMUSG00000024247	-3.22577	3.96409	1062.12	1.65e-24	1.9e-22	106522	protein_coding	Pkdcc
ENSMUSG00000022346	-1.52513	6.22608	1061.37	1.67e-24	1.9e-22	17869	protein_coding	Myc
ENSMUSG00000032420	-4.0587	3.63934	1054.96	1.82e-24	2.06e-22	23959	protein_coding	Nt5e
ENSMUSG00000031523	-1.61175	5.94043	1052.61	1.87e-24	2.11e-22	50768	protein_coding	Dlc1
ENSMUSG00000022836	-1.7555	5.64335	1049.9	1.94e-24	2.16e-22	107589	protein_coding	Mylk
ENSMUSG00000031004	-1.46428	6.30188	1049.64	1.95e-24	2.16e-22	17345	protein_coding	Mki67
ENSMUSG00000022146	1.85345	5.44064	1042.44	2.15e-24	2.37e-22	18414	protein_coding	Osmr
ENSMUSG00000017466	1.12845	10.5464	1041.72	2.17e-24	2.37e-22	21858	protein_coding	Timp2
ENSMUSG00000028128	-1.48318	6.35116	1038.92	2.26e-24	2.44e-22	14066	protein_coding	F3
ENSMUSG00000043079	1.40416	6.90365	1038.7	2.26e-24	2.44e-22	104027	protein_coding	Synpo
ENSMUSG00000024538	-1.47537	6.3818	1034.35	2.4e-24	2.57e-22	19038	protein_coding	Ppic
ENSMUSG00000031596	1.75381	5.58695	1027.28	2.65e-24	2.81e-22	11988	protein_coding	Slc7a2
ENSMUSG00000047414	1.79104	5.59826	1025.04	2.73e-24	2.88e-22	399558	protein_coding	Flrt2
ENSMUSG00000051910	-2.82073	4.15714	1021.49	2.87e-24	3e-22	20679	protein_coding	Sox6
ENSMUSG00000025607	-1.57273	5.9708	1013.05	3.23e-24	3.35e-22	54160	protein_coding	Copg2
ENSMUSG00000020184	1.41346	6.38869	1006.53	3.54e-24	3.64e-22	17246	protein_coding	Mdm2
ENSMUSG00000034353	-4.94661	3.23373	1006.18	3.56e-24	3.64e-22	51801	protein_coding	Ramp1
ENSMUSG00000060988	6.65908	3.15178	1000.47	3.86e-24	3.92e-22	271786	protein_coding	Galnt13
ENSMUSG00000041757	2.8438	4.3355	999.361	3.92e-24	3.96e-22	240753	protein_coding	Plekha6
ENSMUSG00000033491	-4.06426	3.47583	997.901	4e-24	4.01e-22	244954	protein_coding	Prss35
ENSMUSG00000039191	1.76407	5.47049	997.348	4.03e-24	4.02e-22	19664	protein_coding	Rbpj
ENSMUSG00000074398	2.31075	4.83944	993.307	4.27e-24	4.23e-22	NA	processed_transcript	Gm15441
ENSMUSG00000035493	-1.6444	5.73719	980.817	5.11e-24	5.02e-22	21810	protein_coding	Tgfbi
ENSMUSG00000050578	-3.7454	3.5511	978.024	5.32e-24	5.2e-22	17386	protein_coding	Mmp13
ENSMUSG00000054728	6.53253	3.02786	963.576	6.57e-24	6.38e-22	218194	protein_coding	Phactr1
ENSMUSG00000030849	-1.30973	7.05446	962.376	6.69e-24	6.45e-22	14183	protein_coding	Fgfr2
ENSMUSG00000039621	-8.32929	2.83039	960.654	6.86e-24	6.57e-22	277360	protein_coding	Prex1
ENSMUSG00000068457	-3.11484	3.84604	959.382	6.99e-24	6.65e-22	22290	protein_coding	Uty
ENSMUSG00000019124	1.75979	5.64073	955.902	7.36e-24	6.96e-22	69938	protein_coding	Scrn1
ENSMUSG00000019970	1.52983	6.18284	951.555	7.85e-24	7.36e-22	20393	protein_coding	Sgk1
ENSMUSG00000022512	5.62228	3.19351	951.254	7.89e-24	7.36e-22	12737	protein_coding	Cldn1
ENSMUSG00000074934	1.38865	7.0483	950.175	8.01e-24	7.43e-22	23892	protein_coding	Grem1
ENSMUSG00000019647	-3.86661	3.47962	941.271	9.16e-24	8.44e-22	20358	protein_coding	Sema6a
ENSMUSG00000001555	-1.12328	7.97477	939.677	9.38e-24	8.59e-22	14230	protein_coding	Fkbp10
ENSMUSG00000050953	1.32093	7.03679	933.473	1.03e-23	9.38e-22	14609	protein_coding	Gja1
ENSMUSG00000024420	-1.59705	5.80625	931.961	1.05e-23	9.53e-22	225207	protein_coding	Zfp521
ENSMUSG00000072812	1.89337	5.24273	931.602	1.06e-23	9.53e-22	100041194	protein_coding	Ahnak2
ENSMUSG00000036528	-9.17249	2.82629	926.201	1.15e-23	1.03e-21	19024	protein_coding	Ppfibp2
ENSMUSG00000030718	2.00595	5.01564	925.123	1.17e-23	1.04e-21	72590	protein_coding	Ppme1
ENSMUSG00000050931	-1.9211	5.32672	921.178	1.24e-23	1.1e-21	74442	protein_coding	Sgms2
ENSMUSG00000042115	1.52263	6.24216	919.209	1.28e-23	1.13e-21	213417	protein_coding	Klhdc8a
ENSMUSG00000026674	1.14853	7.37763	917.153	1.32e-23	1.15e-21	18214	protein_coding	Ddr2
ENSMUSG00000030768	1.34383	6.40065	915.419	1.36e-23	1.18e-21	68897	protein_coding	Disp1
ENSMUSG00000031737	1.39573	6.24443	913.695	1.4e-23	1.2e-21	54352	protein_coding	Irx5
ENSMUSG00000039910	1.33103	6.50261	908.25	1.52e-23	1.3e-21	17684	protein_coding	Cited2
ENSMUSG00000022665	-1.35934	6.54701	901.737	1.68e-23	1.43e-21	67896	protein_coding	Ccdc80
ENSMUSG00000027335	2.01881	4.87475	900.375	1.72e-23	1.46e-21	11550	protein_coding	Adra1d
ENSMUSG00000022377	1.10565	7.55435	897.438	1.8e-23	1.52e-21	13196	protein_coding	Asap1
ENSMUSG00000026042	-1.00983	9.1624	893.628	1.91e-23	1.6e-21	12832	protein_coding	Col5a2
ENSMUSG00000041308	1.22447	6.71688	887.695	2.1e-23	1.75e-21	20650	protein_coding	Sntb2
ENSMUSG00000056888	1.20231	7.44777	884.777	2.2e-23	1.82e-21	73690	protein_coding	Glipr1
ENSMUSG00000048387	1.74349	5.28219	882.245	2.29e-23	1.89e-21	23967	protein_coding	Osr1
ENSMUSG00000024968	-2.32047	4.42971	879.659	2.39e-23	1.96e-21	104383	protein_coding	Rcor2
ENSMUSG00000051041	-11.4451	2.7993	954.215	2.76e-23	2.25e-21	244198	protein_coding	Olfml1
ENSMUSG00000020889	1.87977	5.00072	868.073	2.88e-23	2.33e-21	217166	protein_coding	Nr1d1
ENSMUSG00000021903	4.97226	3.2187	864.54	3.05e-23	2.46e-21	78754	protein_coding	Galnt15
ENSMUSG00000026725	-2.10195	5.13168	862.029	3.18e-23	2.55e-21	329278	protein_coding	Tnn
ENSMUSG00000028211	1.29635	6.49523	856.245	3.5e-23	2.77e-21	60599	protein_coding	Trp53inp1
ENSMUSG00000028641	-1.41855	5.93536	856.227	3.5e-23	2.77e-21	56401	protein_coding	Lepre1
ENSMUSG00000028184	1.07918	7.50468	853.175	3.68e-23	2.9e-21	99633	protein_coding	Lphn2
ENSMUSG00000012443	-1.55361	5.63362	852.436	3.72e-23	2.91e-21	16551	protein_coding	Kif11
ENSMUSG00000000031	-9.05569	2.71077	852.365	3.73e-23	2.91e-21	NA	lincRNA	H19
ENSMUSG00000027559	-6.53362	2.7328	852.129	3.74e-23	2.91e-21	12350	protein_coding	Car3
ENSMUSG00000030513	-11.4152	2.76968	925.176	4.22e-23	3.26e-21	18553	protein_coding	Pcsk6
ENSMUSG00000031486	-1.49366	5.71833	840.463	4.55e-23	3.49e-21	78560	protein_coding	Gpr124
ENSMUSG00000048388	1.68244	5.30045	835.672	4.93e-23	3.77e-21	241520	protein_coding	Fam171b
ENSMUSG00000020805	-11.5532	2.90635	907.88	5.47e-23	4.16e-21	237831	protein_coding	Slc13a5
ENSMUSG00000021939	1.08671	8.16274	828.018	5.61e-23	4.25e-21	13030	protein_coding	Ctsb
ENSMUSG00000031133	-1.59389	5.41808	827.528	5.66e-23	4.25e-21	73341	protein_coding	Arhgef6
ENSMUSG00000045672	-1.57673	6.16533	827.305	5.68e-23	4.25e-21	373864	protein_coding	Col27a1
ENSMUSG00000037211	-3.46085	3.45305	826.623	5.75e-23	4.28e-21	24063	protein_coding	Spry1
ENSMUSG00000038375	1.55406	5.56339	820.914	6.34e-23	4.7e-21	68728	protein_coding	Trp53inp2
ENSMUSG00000025510	1.73419	5.19629	820.137	6.42e-23	4.74e-21	12476	protein_coding	Cd151
ENSMUSG00000027715	-1.49282	5.68232	819.682	6.47e-23	4.75e-21	12428	protein_coding	Ccna2
ENSMUSG00000020580	1.12393	7.2063	817.85	6.68e-23	4.88e-21	19878	protein_coding	Rock2
ENSMUSG00000036565	-1.34701	6.37684	815.817	6.92e-23	5.01e-21	78339	protein_coding	Ttyh3
ENSMUSG00000020256	-2.44279	4.36538	815.749	6.93e-23	5.01e-21	216188	protein_coding	Aldh1l2
ENSMUSG00000024066	1.29486	6.42545	813.119	7.25e-23	5.22e-21	22436	protein_coding	Xdh
ENSMUSG00000018906	-1.90093	4.8189	808.762	7.82e-23	5.6e-21	18452	protein_coding	P4ha2
ENSMUSG00000024661	0.961112	9.29543	805.775	8.24e-23	5.87e-21	14319	protein_coding	Fth1
ENSMUSG00000037003	1.31493	6.14363	800.405	9.06e-23	6.42e-21	209039	protein_coding	Tenc1
ENSMUSG00000074305	1.37665	6.03413	799.135	9.26e-23	6.54e-21	244895	protein_coding	C230081A13Rik
ENSMUSG00000051043	-4.65455	2.90602	798.459	9.37e-23	6.58e-21	70355	protein_coding	Gprc5c
ENSMUSG00000038168	2.46786	4.14512	797.756	9.49e-23	6.63e-21	210530	protein_coding	Leprel1
ENSMUSG00000028036	1.18599	6.56453	792.151	1.05e-22	7.29e-21	19220	protein_coding	Ptgfr
ENSMUSG00000042834	-2.40838	4.39281	789.872	1.09e-22	7.56e-21	27528	protein_coding	Nrep
ENSMUSG00000046794	-1.96663	4.67536	784.003	1.21e-22	8.34e-21	244416	protein_coding	Ppp1r3b
ENSMUSG00000037411	-1.33461	6.18922	783.851	1.22e-22	8.34e-21	18787	protein_coding	Serpine1
ENSMUSG00000000957	-1.05055	7.99443	777.538	1.36e-22	9.29e-21	17387	protein_coding	Mmp14
ENSMUSG00000005973	-1.15732	6.85872	777.385	1.37e-22	9.29e-21	19672	protein_coding	Rcn1
ENSMUSG00000034220	-0.938868	8.97972	775.903	1.4e-22	9.5e-21	14733	protein_coding	Gpc1
ENSMUSG00000022887	2.32575	4.37288	770.556	1.55e-22	1.04e-20	17174	protein_coding	Masp1
ENSMUSG00000081051	-1.29984	6.2865	769.241	1.58e-22	1.06e-20	NA	pseudogene	Gm15427
ENSMUSG00000016262	-1.62295	5.4197	768.533	1.61e-22	1.07e-20	214791	protein_coding	Sertad4
ENSMUSG00000038068	-3.21156	3.54455	768.331	1.61e-22	1.07e-20	218215	protein_coding	Rnf144b
ENSMUSG00000047497	-2.18073	4.40618	766.141	1.68e-22	1.11e-20	239337	protein_coding	Adamts12
ENSMUSG00000037206	-3.4223	3.35513	765.567	1.7e-22	1.12e-20	26968	protein_coding	Islr
ENSMUSG00000052534	1.49197	5.75136	762.192	1.8e-22	1.18e-20	18514	protein_coding	Pbx1
ENSMUSG00000022098	-1.39134	5.96501	759.202	1.91e-22	1.24e-20	12153	protein_coding	Bmp1
ENSMUSG00000043822	1.97516	4.93935	758.94	1.92e-22	1.24e-20	66548	protein_coding	Adamtsl5
ENSMUSG00000036854	2.3432	4.24607	755.861	2.03e-22	1.31e-20	243912	protein_coding	Hspb6
ENSMUSG00000038843	1.88708	4.87159	752.815	2.15e-22	1.38e-20	14537	protein_coding	Gcnt1
ENSMUSG00000040010	-1.8608	5.06103	750.355	2.25e-22	1.44e-20	20539	protein_coding	Slc7a5
ENSMUSG00000021765	1.16836	6.53214	750.127	2.26e-22	1.44e-20	14313	protein_coding	Fst
ENSMUSG00000019916	-1.21609	6.31269	749.374	2.29e-22	1.46e-20	18451	protein_coding	P4ha1
ENSMUSG00000026072	-1.90148	4.81929	746.269	2.43e-22	1.54e-20	16177	protein_coding	Il1r1
ENSMUSG00000021133	1.23554	6.22571	741.248	2.67e-22	1.68e-20	217684	protein_coding	4933426M11Rik
ENSMUSG00000032702	1.77945	4.99872	740.928	2.69e-22	1.69e-20	107351	protein_coding	Kank1
ENSMUSG00000022479	1.38766	6.09675	739.75	2.75e-22	1.72e-20	22337	protein_coding	Vdr
ENSMUSG00000042363	-1.65784	5.14207	735.403	2.98e-22	1.86e-20	216551	protein_coding	Lgalsl
ENSMUSG00000020032	-1.25024	6.2003	731.931	3.19e-22	1.98e-20	77976	protein_coding	Nuak1
ENSMUSG00000026589	-1.83371	4.87167	731.441	3.22e-22	1.99e-20	89867	protein_coding	Sec16b
ENSMUSG00000090210	-2.43058	4.19222	730.307	3.29e-22	2.02e-20	213119	protein_coding	Itga10
ENSMUSG00000045414	-1.66254	5.08603	727.757	3.46e-22	2.11e-20	68861	protein_coding	1190002N15Rik
ENSMUSG00000022440	-1.359	5.99197	727.552	3.47e-22	2.11e-20	72709	protein_coding	C1qtnf6
ENSMUSG00000022443	0.90841	9.03452	727.102	3.5e-22	2.12e-20	17886	protein_coding	Myh9
ENSMUSG00000022844	-2.82149	3.72297	725.161	3.63e-22	2.19e-20	72599	protein_coding	Pdia5
ENSMUSG00000024900	1.41578	5.75201	724.944	3.65e-22	2.19e-20	12894	protein_coding	Cpt1a
ENSMUSG00000029673	-2.02868	4.57617	723.015	3.79e-22	2.26e-20	319974	protein_coding	Auts2
ENSMUSG00000028035	1.83633	5.00523	720.01	4.02e-22	2.39e-20	67035	protein_coding	Dnajb4
ENSMUSG00000028464	1.09409	6.75627	718.654	4.12e-22	2.44e-20	22004	protein_coding	Tpm2
ENSMUSG00000022425	-4.23945	3.07288	717.415	4.23e-22	2.49e-20	18606	protein_coding	Enpp2
ENSMUSG00000003363	1.31369	5.88119	716.729	4.28e-22	2.52e-20	18807	protein_coding	Pld3
ENSMUSG00000066036	1.17522	7.09289	716.452	4.31e-22	2.52e-20	69116	protein_coding	Ubr4
ENSMUSG00000030103	-1.32524	6.28189	715.961	4.35e-22	2.53e-20	20893	protein_coding	Bhlhe40
ENSMUSG00000007892	-1.15665	6.99557	711.337	4.76e-22	2.76e-20	56040	protein_coding	Rplp1
ENSMUSG00000072872	1.75774	5.10103	711.159	4.78e-22	2.76e-20	56353	protein_coding	Rybp
ENSMUSG00000044017	-11.1712	2.52825	774.332	4.8e-22	2.76e-20	243277	protein_coding	Gpr133
ENSMUSG00000026833	-1.72763	4.98563	710.64	4.83e-22	2.77e-20	56177	protein_coding	Olfm1
ENSMUSG00000024190	1.28728	5.94686	709.42	4.95e-22	2.83e-20	19252	protein_coding	Dusp1
ENSMUSG00000052512	2.1227	4.32633	708.737	5.01e-22	2.85e-20	78286	protein_coding	Nav2
ENSMUSG00000038065	1.94049	4.77314	708.515	5.04e-22	2.86e-20	68235	protein_coding	2410066E13Rik
ENSMUSG00000034807	-1.0829	6.71226	702.2	5.71e-22	3.23e-20	234407	protein_coding	Colgalt1
ENSMUSG00000030095	1.13915	6.44685	698.343	6.17e-22	3.47e-20	74122	protein_coding	Tmem43
ENSMUSG00000001119	-0.919796	9.10768	696.382	6.42e-22	3.6e-20	12833	protein_coding	Col6a1
ENSMUSG00000001918	-1.50114	5.37047	696.213	6.44e-22	3.6e-20	20514	protein_coding	Slc1a5
ENSMUSG00000024556	-1.82807	4.66651	692.731	6.91e-22	3.84e-20	107029	protein_coding	Me2
ENSMUSG00000026463	-1.85895	4.83514	691.156	7.13e-22	3.95e-20	381290	protein_coding	Atp2b4
ENSMUSG00000037742	-0.925635	9.08492	690.932	7.16e-22	3.96e-20	13627	protein_coding	Eef1a1
ENSMUSG00000033952	-1.75469	4.77278	687.24	7.72e-22	4.25e-20	12316	protein_coding	Aspm
ENSMUSG00000027469	-1.44088	5.52816	684.291	8.2e-22	4.5e-20	72119	protein_coding	Tpx2
ENSMUSG00000000567	1.38696	6.25811	681.55	8.68e-22	4.74e-20	20682	protein_coding	Sox9
ENSMUSG00000025151	-0.992929	7.80137	680.494	8.87e-22	4.83e-20	94275	protein_coding	Maged1
ENSMUSG00000056091	-1.44853	5.39875	679.416	9.07e-22	4.91e-20	20454	protein_coding	St3gal5
ENSMUSG00000026389	-2.83107	3.49861	679.156	9.12e-22	4.91e-20	68428	protein_coding	Steap3
ENSMUSG00000050912	-1.14383	6.35262	679.088	9.13e-22	4.91e-20	71929	protein_coding	Tmem123
ENSMUSG00000053931	0.979544	7.66475	678.697	9.2e-22	4.94e-20	71994	protein_coding	Cnn3
ENSMUSG00000032254	-1.97962	4.5728	676.199	9.69e-22	5.18e-20	71819	protein_coding	Kif23
ENSMUSG00000033031	-1.90251	4.52667	673.154	1.03e-21	5.5e-20	224171	protein_coding	C330027C09Rik
ENSMUSG00000019997	-1.89175	5.25574	672.965	1.04e-21	5.5e-20	14219	protein_coding	Ctgf
ENSMUSG00000011114	-1.12739	6.41319	672.697	1.04e-21	5.51e-20	21376	protein_coding	Tbrg1
ENSMUSG00000059824	3.57172	3.2932	672.425	1.05e-21	5.52e-20	13170	protein_coding	Dbp
ENSMUSG00000039943	1.40212	5.56582	671.664	1.06e-21	5.59e-20	18798	protein_coding	Plcb4
ENSMUSG00000003282	4.72869	2.87671	670.635	1.09e-21	5.69e-20	56711	protein_coding	Plag1
ENSMUSG00000028273	1.11762	6.43203	668.385	1.14e-21	5.94e-20	56376	protein_coding	Pdlim5
ENSMUSG00000027499	5.29447	2.60415	667.878	1.15e-21	5.99e-20	18767	protein_coding	Pkia
ENSMUSG00000019877	1.01159	7.42605	666.268	1.19e-21	6.17e-20	56442	protein_coding	Serinc1
ENSMUSG00000045838	3.0039	3.7498	665.15	1.22e-21	6.29e-20	214239	protein_coding	A430105I19Rik
ENSMUSG00000022091	1.67182	4.86766	662.881	1.28e-21	6.58e-20	20410	protein_coding	Sorbs3
ENSMUSG00000037902	-1.82774	4.59088	659.763	1.37e-21	7e-20	19261	protein_coding	Sirpa
ENSMUSG00000032399	-0.874607	8.92523	659.553	1.37e-21	7.01e-20	67891	protein_coding	Rpl4
ENSMUSG00000005732	-1.31198	5.67883	658.229	1.41e-21	7.19e-20	19385	protein_coding	Ranbp1
ENSMUSG00000021575	-3.8325	2.90778	654.791	1.52e-21	7.71e-20	11624	protein_coding	Ahrr
ENSMUSG00000040084	-1.72422	4.83945	654.33	1.54e-21	7.76e-20	12236	protein_coding	Bub1b
ENSMUSG00000046841	-0.962463	7.3514	651.77	1.62e-21	8.17e-20	216197	protein_coding	Ckap4
ENSMUSG00000050541	2.29039	4.00207	649.54	1.7e-21	8.54e-20	11548	protein_coding	Adra1b
ENSMUSG00000021676	-1.92048	4.38771	648.722	1.73e-21	8.66e-20	544963	protein_coding	Iqgap2
ENSMUSG00000054619	2.32541	3.91656	647.664	1.77e-21	8.83e-20	70152	protein_coding	Mettl7a1
ENSMUSG00000054555	-3.16793	3.2347	643.421	1.94e-21	9.65e-20	11489	protein_coding	Adam12
ENSMUSG00000026586	0.865396	9.31107	639.143	2.13e-21	1.06e-19	18933	protein_coding	Prrx1
ENSMUSG00000020432	1.83353	4.61026	635.291	2.32e-21	1.14e-19	21452	protein_coding	Tcn2
ENSMUSG00000069806	1.38969	5.46458	634.512	2.36e-21	1.16e-19	81904	protein_coding	Cacng7
ENSMUSG00000043542	1.5192	5.12718	633.823	2.4e-21	1.17e-19	67306	protein_coding	Zc2hc1a
ENSMUSG00000045962	0.924981	7.79162	631.582	2.52e-21	1.23e-19	232341	protein_coding	Wnk1
ENSMUSG00000025130	-0.877267	9.01943	630.246	2.59e-21	1.26e-19	18453	protein_coding	P4hb
ENSMUSG00000020869	-1.0003	7.00599	629.606	2.63e-21	1.28e-19	98238	protein_coding	Lrrc59
ENSMUSG00000036053	-1.08304	6.51286	628.865	2.67e-21	1.29e-19	71409	protein_coding	Fmnl2
ENSMUSG00000056758	1.65585	5.11859	624.546	2.94e-21	1.42e-19	15364	protein_coding	Hmga2
ENSMUSG00000020601	1.17243	6.09147	624.253	2.96e-21	1.42e-19	217410	protein_coding	Trib2
ENSMUSG00000031980	-3.62582	2.92897	622.008	3.12e-21	1.49e-19	11606	protein_coding	Agt
ENSMUSG00000002602	0.927035	7.37551	620.711	3.21e-21	1.53e-19	26362	protein_coding	Axl
ENSMUSG00000032265	-1.57202	4.90646	619.259	3.32e-21	1.58e-19	212943	protein_coding	Fam46a
ENSMUSG00000020122	-1.50256	5.07562	618.395	3.38e-21	1.6e-19	13649	protein_coding	Egfr
ENSMUSG00000070576	1.28158	6.07074	614.616	3.68e-21	1.74e-19	433938	protein_coding	Mn1
ENSMUSG00000029581	-0.94447	7.73843	613.727	3.76e-21	1.77e-19	14086	protein_coding	Fscn1
ENSMUSG00000023046	1.87579	4.53929	613.675	3.76e-21	1.77e-19	16012	protein_coding	Igfbp6
ENSMUSG00000031403	-1.83664	4.47822	611.419	3.96e-21	1.85e-19	245474	protein_coding	Dkc1
ENSMUSG00000018750	1.29106	5.72275	611.371	3.97e-21	1.85e-19	75580	protein_coding	Zbtb4
ENSMUSG00000050737	1.68511	5.04118	609.856	4.11e-21	1.91e-19	64292	protein_coding	Ptges
ENSMUSG00000040690	-1.15764	6.56118	609.31	4.16e-21	1.93e-19	107581	protein_coding	Col16a1
ENSMUSG00000057751	-2.52345	3.73359	605.909	4.49e-21	2.08e-19	230971	protein_coding	Megf6
ENSMUSG00000031274	1.45923	5.21503	604.384	4.66e-21	2.15e-19	12830	protein_coding	Col4a5
ENSMUSG00000057098	-1.21118	5.84507	603.958	4.7e-21	2.16e-19	13591	protein_coding	Ebf1
ENSMUSG00000026496	-1.56917	5.19541	603.482	4.75e-21	2.18e-19	11545	protein_coding	Parp1
ENSMUSG00000044783	-0.984528	6.7776	601.836	4.94e-21	2.25e-19	212427	protein_coding	Hjurp
ENSMUSG00000060969	1.38945	5.71545	601.107	5.02e-21	2.29e-19	16371	protein_coding	Irx1
ENSMUSG00000023186	1.36022	5.56472	600.192	5.13e-21	2.33e-19	67776	protein_coding	Vwa5a
ENSMUSG00000023015	-1.24008	5.76252	598.649	5.32e-21	2.41e-19	26934	protein_coding	Racgap1
ENSMUSG00000037868	-1.26781	5.60162	597.794	5.42e-21	2.45e-19	13654	protein_coding	Egr2
ENSMUSG00000020614	-2.40407	3.65468	596.257	5.62e-21	2.53e-19	208659	protein_coding	Fam20a
ENSMUSG00000028161	0.961298	6.95213	595.521	5.72e-21	2.56e-19	19055	protein_coding	Ppp3ca
ENSMUSG00000028776	2.60823	3.52113	595.405	5.74e-21	2.56e-19	94242	protein_coding	Tinagl1
ENSMUSG00000022676	-1.44513	5.20792	594.747	5.82e-21	2.6e-19	20583	protein_coding	Snai2
ENSMUSG00000040447	-4.66086	2.70167	593.303	6.02e-21	2.68e-19	216892	protein_coding	Spns2
ENSMUSG00000030541	-1.24811	5.73256	593.189	6.04e-21	2.68e-19	269951	protein_coding	Idh2
ENSMUSG00000034903	3.33521	3.13602	592.517	6.14e-21	2.71e-19	319876	protein_coding	Cobll1
ENSMUSG00000030744	-0.931367	7.31637	591.73	6.25e-21	2.75e-19	27050	protein_coding	Rps3
ENSMUSG00000041801	0.932477	7.24307	591.312	6.31e-21	2.77e-19	27280	protein_coding	Phlda3
ENSMUSG00000021728	2.9038	3.51341	588.557	6.74e-21	2.95e-19	13723	protein_coding	Emb
ENSMUSG00000030643	2.20343	3.96284	588.338	6.77e-21	2.96e-19	75985	protein_coding	Rab30
ENSMUSG00000029718	-0.817647	8.70708	588.141	6.8e-21	2.96e-19	18542	protein_coding	Pcolce
ENSMUSG00000024921	0.929046	7.2377	579.714	8.32e-21	3.61e-19	67155	protein_coding	Smarca2
ENSMUSG00000031070	-4.07376	2.66514	577.977	8.67e-21	3.75e-19	211577	protein_coding	Mrgprf
ENSMUSG00000031320	-1.32089	5.58128	577.902	8.69e-21	3.75e-19	20102	protein_coding	Rps4x
ENSMUSG00000021453	-1.8185	4.34654	576.477	8.99e-21	3.87e-19	23882	protein_coding	Gadd45g
ENSMUSG00000028469	1.21658	5.87444	573.779	9.6e-21	4.12e-19	230103	protein_coding	Npr2
ENSMUSG00000046879	1.6733	4.78045	571.401	1.02e-20	4.35e-19	15944	protein_coding	Irgm1
ENSMUSG00000048126	-0.840731	9.89866	569.29	1.07e-20	4.56e-19	12835	protein_coding	Col6a3
ENSMUSG00000034462	0.930775	7.1043	568.037	1.1e-20	4.69e-19	18764	protein_coding	Pkd2
ENSMUSG00000002603	-1.40984	5.32623	565.212	1.18e-20	5.02e-19	21803	protein_coding	Tgfb1
ENSMUSG00000039153	-0.943517	7.16281	562.512	1.26e-20	5.35e-19	12393	protein_coding	Runx2
ENSMUSG00000061878	1.62926	4.76733	561.116	1.31e-20	5.52e-19	20698	protein_coding	Sphk1
ENSMUSG00000048249	1.48638	5.21394	560.232	1.34e-20	5.62e-19	77128	protein_coding	Crebrf
ENSMUSG00000029790	-1.94121	4.26167	556.507	1.47e-20	6.15e-19	83922	protein_coding	Cep41
ENSMUSG00000056204	1.8115	4.32035	554.405	1.55e-20	6.45e-19	66522	protein_coding	Pgpep1
ENSMUSG00000006205	-1.26862	5.51602	552.836	1.61e-20	6.67e-19	56213	protein_coding	Htra1
ENSMUSG00000046532	2.01973	4.02831	550.532	1.71e-20	7.03e-19	11835	protein_coding	Ar
ENSMUSG00000040204	-1.47564	4.89788	550.523	1.71e-20	7.03e-19	68026	protein_coding	2810417H13Rik
ENSMUSG00000029781	-0.827927	7.97094	550.198	1.72e-20	7.07e-19	27055	protein_coding	Fkbp9
ENSMUSG00000021696	3.57627	2.77911	547.283	1.85e-20	7.59e-19	74559	protein_coding	Elovl7
ENSMUSG00000020846	-1.57681	4.68532	546.178	1.9e-20	7.77e-19	76566	protein_coding	Fam101b
ENSMUSG00000000594	2.23798	3.77706	546.106	1.91e-20	7.77e-19	14667	protein_coding	Gm2a
ENSMUSG00000029659	1.82259	4.39164	544.668	1.98e-20	8.04e-19	70717	protein_coding	Medag
ENSMUSG00000028173	0.904426	7.10898	543.699	2.03e-20	8.22e-19	68151	protein_coding	Wls
ENSMUSG00000036777	-1.13938	5.84544	543.482	2.04e-20	8.24e-19	68743	protein_coding	Anln
ENSMUSG00000051367	1.02824	6.31675	543.013	2.06e-20	8.3e-19	20471	protein_coding	Six1
ENSMUSG00000027883	-1.4554	5.00033	542.99	2.07e-20	8.3e-19	76123	protein_coding	Gpsm2
ENSMUSG00000029816	1.06415	6.14339	542.697	2.08e-20	8.34e-19	93695	protein_coding	Gpnmb
ENSMUSG00000055148	-1.28428	5.40127	540.161	2.22e-20	8.88e-19	16598	protein_coding	Klf2
ENSMUSG00000001655	-2.03609	3.98791	539.303	2.27e-20	9.05e-19	15422	protein_coding	Hoxc13
ENSMUSG00000012848	-0.971219	7.35986	538.458	2.32e-20	9.22e-19	20103	protein_coding	Rps5
ENSMUSG00000023885	0.806102	7.96539	538.125	2.34e-20	9.28e-19	21826	protein_coding	Thbs2
ENSMUSG00000034066	-1.31001	5.27917	536.388	2.45e-20	9.65e-19	227377	protein_coding	Farp2
ENSMUSG00000053647	-3.01587	3.03918	536.287	2.45e-20	9.65e-19	76854	protein_coding	Gper1
ENSMUSG00000035064	-1.3252	5.28489	535.393	2.51e-20	9.85e-19	13631	protein_coding	Eef2k
ENSMUSG00000034120	-1.02871	6.926	534.869	2.55e-20	9.96e-19	20382	protein_coding	Srsf2
ENSMUSG00000071547	-1.55803	4.65376	530.797	2.83e-20	1.1e-18	70021	protein_coding	Nt5dc2
ENSMUSG00000075602	1.90418	4.43963	528.941	2.97e-20	1.16e-18	110454	protein_coding	Ly6a
ENSMUSG00000023150	-1.23584	5.65497	526.191	3.19e-20	1.24e-18	117198	protein_coding	Ivns1abp
ENSMUSG00000029763	0.895563	7.19283	525.953	3.21e-20	1.24e-18	20336	protein_coding	Exoc4
ENSMUSG00000028226	1.6085	4.81756	525.502	3.25e-20	1.26e-18	17389	protein_coding	Mmp16
ENSMUSG00000020897	-1.56398	4.63805	524.945	3.3e-20	1.27e-18	20877	protein_coding	Aurkb
ENSMUSG00000030022	-2.20918	3.74536	522.851	3.49e-20	1.34e-18	101401	protein_coding	Adamts9
ENSMUSG00000026273	1.4551	5.15063	521.144	3.65e-20	1.4e-18	69821	protein_coding	Mterfd2
ENSMUSG00000038252	-1.12874	5.88401	520.988	3.66e-20	1.4e-18	68298	protein_coding	Ncapd2
ENSMUSG00000021703	-1.97428	4.24793	519.633	3.8e-20	1.45e-18	218442	protein_coding	Serinc5
ENSMUSG00000067377	-2.25072	3.68775	519.075	3.86e-20	1.47e-18	56496	protein_coding	Tspan6
ENSMUSG00000032911	-1.1794	5.81731	518.766	3.89e-20	1.47e-18	121021	protein_coding	Cspg4
ENSMUSG00000026483	0.967159	6.50771	517.029	4.07e-20	1.54e-18	63913	protein_coding	Fam129a
ENSMUSG00000045312	-1.14741	5.75368	515.719	4.22e-20	1.59e-18	218454	protein_coding	Lhfpl2
ENSMUSG00000015202	1.26921	5.64355	514.141	4.4e-20	1.66e-18	215748	protein_coding	Cnksr3
ENSMUSG00000028517	1.19646	5.85001	513.677	4.46e-20	1.67e-18	67916	protein_coding	Ppap2b
ENSMUSG00000081534	1.04205	6.33356	512.398	4.61e-20	1.73e-18	67739	protein_coding	Slc48a1
ENSMUSG00000024846	6.18587	2.29453	512.279	4.63e-20	1.73e-18	73720	protein_coding	Cst6
ENSMUSG00000013033	-1.35731	5.14458	511.427	4.74e-20	1.76e-18	330814	protein_coding	Lphn1
ENSMUSG00000036181	2.04335	4.09755	511.296	4.75e-20	1.77e-18	50708	protein_coding	Hist1h1c
ENSMUSG00000026883	-1.19657	5.56391	510.431	4.86e-20	1.8e-18	69601	protein_coding	Dab2ip
ENSMUSG00000000093	-3.6467	2.61843	508.628	5.11e-20	1.89e-18	21385	protein_coding	Tbx2
ENSMUSG00000018379	-0.937013	6.86966	505.983	5.49e-20	2.02e-18	110809	protein_coding	Srsf1
ENSMUSG00000030268	-2.29148	3.71472	501.889	6.14e-20	2.25e-18	12035	protein_coding	Bcat1
ENSMUSG00000028967	-1.07948	6.19225	501.687	6.18e-20	2.26e-18	74155	protein_coding	Errfi1
ENSMUSG00000007783	1.28656	5.25476	500.11	6.45e-20	2.36e-18	78070	protein_coding	Cpt1c
ENSMUSG00000043557	-1.79496	4.1443	500.012	6.47e-20	2.36e-18	74762	protein_coding	Mdga1
ENSMUSG00000029661	-0.840831	12.4384	499.007	6.65e-20	2.42e-18	12843	protein_coding	Col1a2
ENSMUSG00000026932	1.1306	5.74458	497.126	7.01e-20	2.54e-18	67991	protein_coding	Nacc2
ENSMUSG00000027306	-1.45993	4.75105	495.844	7.26e-20	2.63e-18	108907	protein_coding	Nusap1
ENSMUSG00000033208	2.93394	3.15898	495.664	7.3e-20	2.63e-18	20203	protein_coding	S100b
ENSMUSG00000034295	-3.04344	2.86411	491.577	8.18e-20	2.94e-18	225288	protein_coding	Fhod3
ENSMUSG00000025255	1.07182	6.10421	490.921	8.33e-20	2.99e-18	80892	protein_coding	Zfhx4
ENSMUSG00000068699	0.970603	6.9108	489.731	8.62e-20	3.09e-18	68794	protein_coding	Flnc
ENSMUSG00000001473	-1.09369	5.84952	489.517	8.67e-20	3.1e-18	67951	protein_coding	Tubb6
ENSMUSG00000038991	-0.795172	7.83045	487.889	9.08e-20	3.23e-18	105245	protein_coding	Txndc5
ENSMUSG00000027379	-1.89856	3.93718	486.726	9.38e-20	3.33e-18	12235	protein_coding	Bub1
ENSMUSG00000054252	-2.69827	3.57272	485.563	9.7e-20	3.43e-18	14184	protein_coding	Fgfr3
ENSMUSG00000015605	-1.00905	6.55312	485.535	9.71e-20	3.43e-18	20807	protein_coding	Srf
ENSMUSG00000048327	-1.39466	4.87295	484.393	1e-19	3.54e-18	70466	protein_coding	Ckap2l
ENSMUSG00000046818	2.17107	3.61185	480.282	1.13e-19	3.96e-18	73284	protein_coding	Ddit4l
ENSMUSG00000017707	0.810202	7.40414	479.513	1.15e-19	4.04e-18	26943	protein_coding	Serinc3
ENSMUSG00000020330	-1.60381	4.69435	476.801	1.25e-19	4.36e-18	15366	protein_coding	Hmmr
ENSMUSG00000020176	-0.802618	7.69931	475.995	1.28e-19	4.45e-18	14783	protein_coding	Grb10
ENSMUSG00000034161	-2.1492	3.57341	475.711	1.29e-19	4.48e-18	20289	protein_coding	Scx
ENSMUSG00000030036	-1.27863	5.20135	473.82	1.36e-19	4.72e-18	57377	protein_coding	Mogs
ENSMUSG00000030110	4.90739	2.3296	471.853	1.44e-19	4.98e-18	19713	protein_coding	Ret
ENSMUSG00000078812	-0.903797	7.43742	471.142	1.47e-19	5.08e-18	276770	protein_coding	Eif5a
ENSMUSG00000050069	1.67712	4.30824	470.708	1.49e-19	5.13e-18	23893	protein_coding	Grem2
ENSMUSG00000023505	-1.56055	4.67973	470.387	1.5e-19	5.16e-18	14793	protein_coding	Cdca3
ENSMUSG00000018707	0.877601	7.54723	469.694	1.53e-19	5.26e-18	13424	protein_coding	Dync1h1
ENSMUSG00000000078	-0.953424	6.42125	468.252	1.6e-19	5.47e-18	23849	protein_coding	Klf6
ENSMUSG00000041577	0.780161	8.29971	468.04	1.61e-19	5.48e-18	116847	protein_coding	Prelp
ENSMUSG00000042046	1.13726	5.82081	468.022	1.61e-19	5.48e-18	213452	protein_coding	Dstyk
ENSMUSG00000035376	-1.91667	4.12371	465.776	1.72e-19	5.85e-18	70757	protein_coding	Ptplb
ENSMUSG00000024924	-1.41361	4.7564	463.579	1.84e-19	6.21e-18	22359	protein_coding	Vldlr
ENSMUSG00000014361	-1.81851	4.21504	463.563	1.84e-19	6.21e-18	17289	protein_coding	Mertk
ENSMUSG00000019577	0.932592	6.49842	462.398	1.9e-19	6.42e-18	27273	protein_coding	Pdk4
ENSMUSG00000021775	1.5591	4.62664	460.788	2e-19	6.72e-18	353187	protein_coding	Nr1d2
ENSMUSG00000034751	1.28707	5.17386	460.376	2.02e-19	6.79e-18	328329	protein_coding	Mast4
ENSMUSG00000018417	-0.995445	6.17168	459.727	2.06e-19	6.9e-18	17912	protein_coding	Myo1b
ENSMUSG00000029311	1.26567	5.30792	457.535	2.2e-19	7.35e-18	114664	protein_coding	Hsd17b11
ENSMUSG00000019194	1.36923	4.83842	457.445	2.21e-19	7.36e-18	20266	protein_coding	Scn1b
ENSMUSG00000025213	-1.12311	5.60348	456.971	2.24e-19	7.45e-18	107250	protein_coding	Kazald1
ENSMUSG00000024758	0.865066	7.02527	455.999	2.3e-19	7.61e-18	20168	protein_coding	Rtn3
ENSMUSG00000063558	1.78213	4.14844	455.997	2.3e-19	7.61e-18	11761	protein_coding	Aox1
ENSMUSG00000078190	-1.46466	5.19163	455.976	2.3e-19	7.61e-18	NA	antisense	Dnm3os
ENSMUSG00000027010	1.10335	5.80091	455.968	2.31e-19	7.61e-18	78830	protein_coding	Slc25a12
ENSMUSG00000028763	0.772294	8.41402	455.545	2.33e-19	7.69e-18	15530	protein_coding	Hspg2
ENSMUSG00000016319	-1.43941	4.6488	455.068	2.37e-19	7.78e-18	11740	protein_coding	Slc25a5
ENSMUSG00000074968	4.91777	2.24345	453.19	2.51e-19	8.22e-18	228432	protein_coding	Ano3
ENSMUSG00000035093	1.06087	5.91253	452.731	2.54e-19	8.31e-18	70354	protein_coding	Secisbp2l
ENSMUSG00000027331	-1.55723	4.42555	451.776	2.62e-19	8.54e-18	51944	protein_coding	Knstrn
ENSMUSG00000007655	0.841535	7.14601	451.554	2.64e-19	8.58e-18	12389	protein_coding	Cav1
ENSMUSG00000060147	0.964533	6.20627	451.357	2.65e-19	8.61e-18	20719	protein_coding	Serpinb6a
ENSMUSG00000024076	-4.10389	2.3874	451.245	2.66e-19	8.62e-18	74199	protein_coding	Vit
ENSMUSG00000022673	-1.02001	5.86861	447.866	2.95e-19	9.54e-18	17217	protein_coding	Mcm4
ENSMUSG00000047686	-2.20914	3.63475	447.714	2.96e-19	9.56e-18	213436	protein_coding	Zcchc5
ENSMUSG00000022265	0.936527	6.44055	447.411	2.99e-19	9.63e-18	11732	protein_coding	Ank
ENSMUSG00000024985	1.22244	5.29524	446.523	3.07e-19	9.88e-18	21416	protein_coding	Tcf7l2
ENSMUSG00000001525	-0.725595	9.80065	446.209	3.1e-19	9.95e-18	22154	protein_coding	Tubb5
ENSMUSG00000026234	-0.733048	8.47858	445.973	3.13e-19	1e-17	17975	protein_coding	Ncl
ENSMUSG00000046079	1.54452	4.46533	445.614	3.16e-19	1.01e-17	231549	protein_coding	Lrrc8d
ENSMUSG00000032431	-0.95181	6.15476	445.602	3.16e-19	1.01e-17	56693	protein_coding	Crtap
ENSMUSG00000052062	2.35116	3.8459	445.132	3.21e-19	1.02e-17	72823	protein_coding	Pard3b
ENSMUSG00000001510	-3.54588	2.4312	444.358	3.29e-19	1.04e-17	13393	protein_coding	Dlx3
ENSMUSG00000004098	-1.48145	4.66453	442.813	3.45e-19	1.09e-17	53867	protein_coding	Col5a3
ENSMUSG00000029161	-1.5144	4.60591	441.32	3.61e-19	1.14e-17	68567	protein_coding	Cgref1
ENSMUSG00000026238	-1.07848	5.82286	439.545	3.81e-19	1.2e-17	19231	protein_coding	Ptma
ENSMUSG00000021668	1.41557	4.66566	439.38	3.83e-19	1.21e-17	27015	protein_coding	Polk
ENSMUSG00000069171	1.42078	4.7652	439.246	3.85e-19	1.21e-17	13865	protein_coding	Nr2f1
ENSMUSG00000028082	0.856566	6.78763	439.1	3.87e-19	1.21e-17	27059	protein_coding	Sh3d19
ENSMUSG00000030120	0.974254	6.13095	438.686	3.92e-19	1.22e-17	30853	protein_coding	Mlf2
ENSMUSG00000024431	0.922185	6.35043	438.141	3.99e-19	1.24e-17	14815	protein_coding	Nr3c1
ENSMUSG00000037313	-1.37039	4.7707	437.605	4.05e-19	1.26e-17	21335	protein_coding	Tacc3
ENSMUSG00000006333	-0.923523	6.32769	437.268	4.1e-19	1.27e-17	76846	protein_coding	Rps9
ENSMUSG00000028436	1.35154	5.02587	435.966	4.27e-19	1.32e-17	68970	protein_coding	Dcaf12
ENSMUSG00000030499	-1.40527	4.69169	435.608	4.32e-19	1.33e-17	233107	protein_coding	Kctd15
ENSMUSG00000022438	1.93826	4.04434	435.133	4.38e-19	1.35e-17	170736	protein_coding	Parvb
ENSMUSG00000007029	-0.956559	6.38063	434.688	4.44e-19	1.37e-17	22321	protein_coding	Vars
ENSMUSG00000032218	-1.87917	3.78993	434.213	4.51e-19	1.39e-17	12442	protein_coding	Ccnb2
ENSMUSG00000003779	-1.17041	5.49662	432.678	4.73e-19	1.45e-17	19348	protein_coding	Kif20a
ENSMUSG00000027207	1.18427	5.25851	432.261	4.8e-19	1.47e-17	69976	protein_coding	Galk2
ENSMUSG00000079037	0.837424	6.80091	431.647	4.89e-19	1.49e-17	19122	protein_coding	Prnp
ENSMUSG00000024085	0.872388	6.57419	430.352	5.1e-19	1.55e-17	17158	protein_coding	Man2a1
ENSMUSG00000092130	2.14019	3.63297	429.786	5.19e-19	1.58e-17	NA	protein_coding	D030025P21Rik
ENSMUSG00000005846	-0.993657	5.93827	429.103	5.3e-19	1.61e-17	66409	protein_coding	Rsl1d1
ENSMUSG00000036002	1.53158	4.40175	427.313	5.62e-19	1.7e-17	230088	protein_coding	Fam214b
ENSMUSG00000003500	-1.35261	4.71846	426.4	5.78e-19	1.75e-17	23917	protein_coding	Impdh1
ENSMUSG00000029777	-0.951404	6.10756	426.37	5.79e-19	1.75e-17	353172	protein_coding	Gars
ENSMUSG00000048878	1.19614	5.32917	423.546	6.34e-19	1.91e-17	192231	protein_coding	Hexim1
ENSMUSG00000023915	2.13754	3.46501	422.916	6.47e-19	1.94e-17	94185	protein_coding	Tnfrsf21
ENSMUSG00000005958	-1.32876	4.79766	420.488	7e-19	2.1e-17	13845	protein_coding	Ephb3
ENSMUSG00000020255	-1.3157	4.80439	420.363	7.03e-19	2.1e-17	28109	protein_coding	D10Wsu102e
ENSMUSG00000027340	1.21179	5.27375	419.975	7.12e-19	2.13e-17	54338	protein_coding	Slc23a2
ENSMUSG00000022945	-1.49611	4.45897	418.213	7.54e-19	2.25e-17	110749	protein_coding	Chaf1b
ENSMUSG00000019428	1.05639	5.66168	417.924	7.61e-19	2.26e-17	14232	protein_coding	Fkbp8
ENSMUSG00000029177	-1.74665	4.02651	417.346	7.76e-19	2.3e-17	12615	protein_coding	Cenpa
ENSMUSG00000060227	-1.3668	4.75889	416.655	7.93e-19	2.35e-17	319996	protein_coding	Casc4
ENSMUSG00000006398	-1.62889	4.13486	416.652	7.94e-19	2.35e-17	107995	protein_coding	Cdc20
ENSMUSG00000000753	-0.707645	8.24317	416.258	8.04e-19	2.37e-17	20317	protein_coding	Serpinf1
ENSMUSG00000022528	-1.99435	3.80169	414.1	8.63e-19	2.54e-17	15205	protein_coding	Hes1
ENSMUSG00000045690	-1.04723	5.66806	413.509	8.8e-19	2.59e-17	72338	protein_coding	Wdr89
ENSMUSG00000031545	-1.15639	5.39757	413.278	8.87e-19	2.6e-17	102247	protein_coding	Agpat6
ENSMUSG00000028957	1.80866	3.84757	410.079	9.86e-19	2.89e-17	18628	protein_coding	Per3
ENSMUSG00000030161	1.08363	5.63515	408.4	1.04e-18	3.05e-17	57436	protein_coding	Gabarapl1
ENSMUSG00000024590	-1.307	5.01451	407.933	1.06e-18	3.09e-17	16906	protein_coding	Lmnb1
ENSMUSG00000024130	2.28864	3.35033	407.192	1.09e-18	3.16e-17	27410	protein_coding	Abca3
ENSMUSG00000051726	3.75523	2.31231	406.845	1.1e-18	3.19e-17	382571	protein_coding	Kcnf1
ENSMUSG00000031503	-0.795939	6.86733	406.787	1.1e-18	3.19e-17	12827	protein_coding	Col4a2
ENSMUSG00000049932	-1.42588	4.50066	406.351	1.12e-18	3.23e-17	15270	protein_coding	H2afx
ENSMUSG00000020315	0.715479	7.76518	405.634	1.14e-18	3.3e-17	20742	protein_coding	Sptbn1
ENSMUSG00000029455	0.764639	7.24193	405.524	1.15e-18	3.31e-17	11669	protein_coding	Aldh2
ENSMUSG00000032024	-1.00055	5.77403	405.401	1.15e-18	3.32e-17	71566	protein_coding	Clmp
ENSMUSG00000022283	-0.698187	8.24337	404.484	1.19e-18	3.41e-17	18458	protein_coding	Pabpc1
ENSMUSG00000041120	1.0722	5.47805	403.887	1.21e-18	3.48e-17	17965	protein_coding	Nbl1
ENSMUSG00000039542	1.22444	5.02349	402.469	1.27e-18	3.64e-17	17967	protein_coding	Ncam1
ENSMUSG00000025790	2.60319	3.12472	402.391	1.28e-18	3.64e-17	108116	protein_coding	Slco3a1
ENSMUSG00000027699	-1.51616	4.30156	401.473	1.32e-18	3.75e-17	13605	protein_coding	Ect2
ENSMUSG00000028382	-0.887081	6.2594	400.924	1.34e-18	3.81e-17	230257	protein_coding	Ptbp3
ENSMUSG00000001403	-1.57664	4.16035	400.528	1.36e-18	3.86e-17	68612	protein_coding	Ube2c
ENSMUSG00000027864	-0.927586	6.10589	400.336	1.37e-18	3.88e-17	19221	protein_coding	Ptgfrn
ENSMUSG00000036617	-1.3343	4.72449	399.9	1.39e-18	3.93e-17	208618	protein_coding	Etl4
ENSMUSG00000036446	-3.08377	2.76904	398.543	1.46e-18	4.1e-17	17022	protein_coding	Lum
ENSMUSG00000022962	-1.10238	5.35204	398.522	1.46e-18	4.1e-17	14450	protein_coding	Gart
ENSMUSG00000027663	0.907504	6.19566	398.276	1.47e-18	4.13e-17	22401	protein_coding	Zmat3
ENSMUSG00000028927	-3.3728	2.37053	397.712	1.5e-18	4.2e-17	18600	protein_coding	Padi2
ENSMUSG00000041608	1.74661	3.93347	395.687	1.61e-18	4.49e-17	215446	protein_coding	Entpd3
ENSMUSG00000036192	4.33539	2.04367	394.476	1.67e-18	4.68e-17	225998	protein_coding	Rorb
ENSMUSG00000055447	0.941643	5.96584	393.876	1.71e-18	4.76e-17	16423	protein_coding	Cd47
ENSMUSG00000030867	-1.61042	4.05025	393.853	1.71e-18	4.76e-17	18817	protein_coding	Plk1
ENSMUSG00000005533	1.02785	5.93473	393.457	1.73e-18	4.82e-17	16001	protein_coding	Igf1r
ENSMUSG00000022074	1.56854	4.18425	393.365	1.74e-18	4.82e-17	21933	protein_coding	Tnfrsf10b
ENSMUSG00000030218	0.716083	8.7471	393.078	1.76e-18	4.86e-17	17313	protein_coding	Mgp
ENSMUSG00000049001	5.43156	1.96035	392.942	1.76e-18	4.87e-17	68169	protein_coding	Ndnf
ENSMUSG00000062380	-1.61069	4.15062	392.323	1.8e-18	4.97e-17	22152	protein_coding	Tubb3
ENSMUSG00000057113	-1.15186	5.69811	391.078	1.88e-18	5.18e-17	18148	protein_coding	Npm1
ENSMUSG00000035770	0.906422	6.10417	391.012	1.89e-18	5.18e-17	234663	protein_coding	Dync1li2
ENSMUSG00000028195	-0.746001	8.55685	390.843	1.9e-18	5.2e-17	16007	protein_coding	Cyr61
ENSMUSG00000032652	1.831	3.73793	390.179	1.94e-18	5.32e-17	232430	protein_coding	Crebl2
ENSMUSG00000028328	1.5556	4.18108	389.756	1.97e-18	5.39e-17	21916	protein_coding	Tmod1
ENSMUSG00000025140	-1.95566	3.48224	388.558	2.06e-18	5.61e-17	209027	protein_coding	Pycr1
ENSMUSG00000031904	-1.35536	4.75992	388.035	2.09e-18	5.7e-17	330836	protein_coding	Slc7a6
ENSMUSG00000070047	0.754839	7.71154	387.548	2.13e-18	5.79e-17	14107	protein_coding	Fat1
ENSMUSG00000027832	-1.56279	4.30519	387.281	2.15e-18	5.82e-17	19288	protein_coding	Ptx3
ENSMUSG00000018800	1.95497	3.80976	387.275	2.15e-18	5.82e-17	217265	protein_coding	Abca5
ENSMUSG00000052957	0.723251	8.11634	386.911	2.18e-18	5.88e-17	14451	protein_coding	Gas1
ENSMUSG00000028194	1.79826	3.787	385.976	2.25e-18	6.07e-17	69219	protein_coding	Ddah1
ENSMUSG00000030409	1.2388	5.11676	385.877	2.26e-18	6.08e-17	13400	protein_coding	Dmpk
ENSMUSG00000026123	1.50977	4.76088	385.348	2.3e-18	6.18e-17	226971	protein_coding	Plekhb2
ENSMUSG00000045679	1.47172	4.35743	382.197	2.57e-18	6.9e-17	217430	protein_coding	Pqlc3
ENSMUSG00000003617	1.49598	4.30784	382.078	2.58e-18	6.92e-17	12870	protein_coding	Cp
ENSMUSG00000021390	0.844977	7.82426	381.735	2.62e-18	6.99e-17	18295	protein_coding	Ogn
ENSMUSG00000040463	-0.785487	6.91876	381.453	2.64e-18	7.05e-17	18432	protein_coding	Mybbp1a
ENSMUSG00000002732	-1.46898	4.32411	381.174	2.67e-18	7.11e-17	14231	protein_coding	Fkbp7
ENSMUSG00000052942	1.02123	5.53389	380.83	2.7e-18	7.18e-17	226075	protein_coding	Glis3
ENSMUSG00000026365	2.10033	3.36742	380.297	2.75e-18	7.29e-17	12628	protein_coding	Cfh
ENSMUSG00000022508	1.7691	3.79333	380.292	2.75e-18	7.29e-17	12053	protein_coding	Bcl6
ENSMUSG00000020372	-0.705646	8.8639	380.194	2.76e-18	7.31e-17	14694	protein_coding	Gnb2l1
ENSMUSG00000021427	-0.794221	6.9374	380.045	2.78e-18	7.33e-17	107513	protein_coding	Ssr1
ENSMUSG00000037605	3.39984	2.59015	379.781	2.81e-18	7.39e-17	319387	protein_coding	Lphn3
ENSMUSG00000065954	0.786937	6.72116	376.849	3.12e-18	8.19e-17	320165	protein_coding	Tacc1
ENSMUSG00000046807	1.19847	5.0504	376.302	3.18e-18	8.34e-17	192734	protein_coding	Fam211b
ENSMUSG00000020230	1.31818	4.63769	375.579	3.26e-18	8.55e-17	15468	protein_coding	Prmt2
ENSMUSG00000021250	-1.17873	4.99507	375.038	3.33e-18	8.7e-17	14281	protein_coding	Fos
ENSMUSG00000044042	1.09689	5.32693	374.223	3.43e-18	8.92e-17	14260	protein_coding	Fmn1
ENSMUSG00000032350	1.01877	5.5959	374.221	3.43e-18	8.92e-17	14629	protein_coding	Gclc
ENSMUSG00000020205	1.38592	4.60464	374.08	3.44e-18	8.95e-17	21664	protein_coding	Phlda1
ENSMUSG00000016921	-0.784614	7.06323	373.531	3.51e-18	9.11e-17	67996	protein_coding	Srsf6
ENSMUSG00000009291	0.855265	6.7037	373.143	3.56e-18	9.22e-17	108705	protein_coding	Pttg1ip
ENSMUSG00000057596	2.52095	2.8734	372.795	3.61e-18	9.32e-17	209387	protein_coding	Trim30d
ENSMUSG00000087400	-1.7947	3.65633	372.309	3.67e-18	9.47e-17	NA	processed_transcript	Gm15270
ENSMUSG00000045328	-1.42797	4.35438	372.074	3.71e-18	9.54e-17	229841	protein_coding	Cenpe
ENSMUSG00000030122	-0.678481	7.91571	371.221	3.82e-18	9.82e-17	69202	protein_coding	Ptms
ENSMUSG00000070469	0.776323	6.86983	370.636	3.91e-18	1e-16	269959	protein_coding	Adamtsl3
ENSMUSG00000026615	-0.776766	6.8522	370.477	3.93e-18	1.01e-16	107508	protein_coding	Eprs
ENSMUSG00000020473	0.66475	8.85229	369.967	4e-18	1.02e-16	11568	protein_coding	Aebp1
ENSMUSG00000079355	-1.51784	4.13888	369.702	4.04e-18	1.03e-16	252837	protein_coding	Ackr4
ENSMUSG00000017716	-1.56058	4.15791	368.791	4.18e-18	1.06e-16	11799	protein_coding	Birc5
ENSMUSG00000024640	-0.950079	5.9047	368.071	4.29e-18	1.09e-16	107272	protein_coding	Psat1
ENSMUSG00000075122	1.86971	3.77329	366.513	4.55e-18	1.15e-16	12519	protein_coding	Cd80
ENSMUSG00000032366	-0.667673	9.69505	364.435	4.91e-18	1.24e-16	22003	protein_coding	Tpm1
ENSMUSG00000037736	-2.60061	3.17424	363.784	5.03e-18	1.27e-16	77569	protein_coding	Limch1
ENSMUSG00000035683	-1.3856	4.37407	363.758	5.03e-18	1.27e-16	17279	protein_coding	Melk
ENSMUSG00000075590	1.55144	4.21963	363.515	5.08e-18	1.28e-16	223649	protein_coding	Nrbp2
ENSMUSG00000050379	-1.55247	4.13309	363.031	5.17e-18	1.3e-16	56526	protein_coding	2020-09-06
ENSMUSG00000030096	0.671729	7.93399	362.432	5.29e-18	1.33e-16	21366	protein_coding	Slc6a6
ENSMUSG00000019929	0.904471	6.0984	362.296	5.32e-18	1.33e-16	13179	protein_coding	Dcn
ENSMUSG00000015341	-1.57652	4.04222	359.769	5.85e-18	1.46e-16	57437	protein_coding	Golga7
ENSMUSG00000003970	-0.65539	8.04872	358.949	6.03e-18	1.51e-16	26961	protein_coding	Rpl8
ENSMUSG00000025007	-0.971458	5.82981	358.508	6.13e-18	1.53e-16	56454	protein_coding	Aldh18a1
ENSMUSG00000032712	1.02256	5.40882	358.4	6.15e-18	1.53e-16	67246	protein_coding	2810474O19Rik
ENSMUSG00000029371	4.35758	2.06458	357.252	6.43e-18	1.6e-16	20311	protein_coding	Cxcl5
ENSMUSG00000024937	0.827263	6.49325	356.814	6.54e-18	1.62e-16	114601	protein_coding	Ehbp1l1
ENSMUSG00000022698	-0.8823	6.01606	356.396	6.64e-18	1.65e-16	72117	protein_coding	Naa50
ENSMUSG00000030677	-1.72277	3.73055	356.351	6.65e-18	1.65e-16	110033	protein_coding	Kif22
ENSMUSG00000040016	7.03095	1.66823	354.185	7.22e-18	1.78e-16	19218	protein_coding	Ptger3
ENSMUSG00000026821	-1.23712	4.84173	353.894	7.3e-18	1.8e-16	19730	protein_coding	Ralgds
ENSMUSG00000044533	-0.88471	5.9674	353.874	7.31e-18	1.8e-16	16898	protein_coding	Rps2
ENSMUSG00000026605	-1.2071	4.97484	353.292	7.47e-18	1.84e-16	108000	protein_coding	Cenpf
ENSMUSG00000027217	-6.45752	1.52188	352.353	7.75e-18	1.9e-16	241556	protein_coding	Tspan18
ENSMUSG00000072214	-1.09976	5.16262	352.283	7.77e-18	1.9e-16	18951	protein_coding	2020-09-05
ENSMUSG00000025362	-0.827964	6.86809	352.28	7.77e-18	1.9e-16	27370	protein_coding	Rps26
ENSMUSG00000037892	-1.06049	5.27376	352.275	7.77e-18	1.9e-16	73173	protein_coding	Pcdh18
ENSMUSG00000062203	-0.784929	6.51642	351.664	7.95e-18	1.94e-16	14852	protein_coding	Gspt1
ENSMUSG00000061603	-2.22122	2.99556	347.808	9.23e-18	2.25e-16	238161	protein_coding	Akap6
ENSMUSG00000031748	0.896319	5.88666	347.21	9.45e-18	2.3e-16	14681	protein_coding	Gnao1
ENSMUSG00000040296	1.20584	5.15421	346.557	9.69e-18	2.35e-16	230073	protein_coding	Ddx58
ENSMUSG00000055850	1.03171	5.53408	346.496	9.72e-18	2.35e-16	66510	protein_coding	Rnf181
ENSMUSG00000004473	-1.12641	5.09351	345.934	9.93e-18	2.4e-16	20256	protein_coding	Clec11a
ENSMUSG00000022594	1.21405	4.94068	345.803	9.98e-18	2.41e-16	23936	protein_coding	Lynx1
ENSMUSG00000044674	0.707106	7.09667	344.304	1.06e-17	2.55e-16	14362	protein_coding	Fzd1
ENSMUSG00000047045	-1.24646	5.26985	343.558	1.09e-17	2.62e-16	209497	protein_coding	Tmem164
ENSMUSG00000026142	1.39269	4.34555	343.231	1.1e-17	2.65e-16	76867	protein_coding	Rhbdd1
ENSMUSG00000039157	-1.07363	5.11489	343.08	1.11e-17	2.66e-16	98952	protein_coding	Fam102a
ENSMUSG00000021779	1.38834	4.49861	342.326	1.14e-17	2.74e-16	21834	protein_coding	Thrb
ENSMUSG00000042700	1.02503	5.58635	342.17	1.15e-17	2.75e-16	217692	protein_coding	Sipa1l1
ENSMUSG00000059555	1.90653	3.39265	341.938	1.16e-17	2.77e-16	227612	protein_coding	Tor4a
ENSMUSG00000059796	-1.03152	5.2968	341.704	1.17e-17	2.79e-16	13681	protein_coding	Eif4a1
ENSMUSG00000031885	-0.878669	5.90623	341.316	1.19e-17	2.83e-16	12400	protein_coding	Cbfb
ENSMUSG00000032047	-1.10084	5.07091	340.624	1.22e-17	2.91e-16	110446	protein_coding	Acat1
ENSMUSG00000026223	0.697314	7.15322	340.035	1.25e-17	2.97e-16	64294	protein_coding	Itm2c
ENSMUSG00000021684	3.27334	2.29186	338.641	1.32e-17	3.13e-16	218461	protein_coding	Pde8b
ENSMUSG00000015950	-5.74561	1.51173	336.364	1.45e-17	3.43e-16	17969	protein_coding	Ncf1
ENSMUSG00000006931	-0.753705	6.61326	336.26	1.46e-17	3.43e-16	66180	protein_coding	Leprel4
ENSMUSG00000024927	0.806073	6.31798	335.982	1.47e-17	3.47e-16	19697	protein_coding	Rela
ENSMUSG00000042613	0.97122	5.91404	335.61	1.49e-17	3.51e-16	229534	protein_coding	Pbxip1
ENSMUSG00000041355	-0.913402	6.26311	334.589	1.56e-17	3.65e-16	66256	protein_coding	Ssr2
ENSMUSG00000035258	-1.87037	3.97084	334.584	1.56e-17	3.65e-16	320712	protein_coding	Abi3bp
ENSMUSG00000048218	1.72879	3.63815	334.197	1.58e-17	3.7e-16	105827	protein_coding	Amigo2
ENSMUSG00000064127	-1.03525	5.18862	332.966	1.66e-17	3.88e-16	26896	protein_coding	Med14
ENSMUSG00000009470	-0.864338	5.98063	332.183	1.72e-17	4e-16	238799	protein_coding	Tnpo1
ENSMUSG00000052353	0.972732	5.81698	331.558	1.76e-17	4.1e-16	80982	protein_coding	9930013L23Rik
ENSMUSG00000031217	-0.837674	6.47417	331.258	1.78e-17	4.14e-16	13641	protein_coding	Efnb1
ENSMUSG00000037936	-0.985664	5.46904	331.124	1.79e-17	4.16e-16	20778	protein_coding	Scarb1
ENSMUSG00000028664	-1.39994	4.30577	330.811	1.81e-17	4.2e-16	13844	protein_coding	Ephb2
ENSMUSG00000019947	1.00172	5.34844	330.741	1.82e-17	4.2e-16	71371	protein_coding	Arid5b
ENSMUSG00000079164	2.38725	2.84154	330.737	1.82e-17	4.2e-16	53791	protein_coding	Tlr5
ENSMUSG00000035385	-1.82343	3.40991	330.674	1.82e-17	4.21e-16	20296	protein_coding	Ccl2
ENSMUSG00000059714	0.916992	5.81645	330.118	1.87e-17	4.3e-16	14251	protein_coding	Flot1
ENSMUSG00000018604	1.42162	4.15478	329.621	1.9e-17	4.38e-16	21386	protein_coding	Tbx3
ENSMUSG00000028367	-1.00569	6.16217	328.664	1.98e-17	4.55e-16	22166	protein_coding	Txn1
ENSMUSG00000021365	-0.866335	5.97365	328.349	2.01e-17	4.6e-16	18003	protein_coding	Nedd9
ENSMUSG00000028312	-0.868683	5.86991	327.985	2.04e-17	4.66e-16	14211	protein_coding	Smc2
ENSMUSG00000013921	1.16513	4.92914	326.364	2.18e-17	4.97e-16	76686	protein_coding	Clip3
ENSMUSG00000030717	-1.96765	3.19941	326.227	2.19e-17	4.99e-16	56312	protein_coding	Nupr1
ENSMUSG00000044068	1.47396	4.13346	326.165	2.19e-17	4.99e-16	22183	protein_coding	Zrsr1
ENSMUSG00000041439	2.70099	2.59516	325.525	2.25e-17	5.12e-16	98682	protein_coding	Mfsd6
ENSMUSG00000031750	3.63172	2.01176	325.381	2.27e-17	5.14e-16	76527	protein_coding	Il34
ENSMUSG00000023175	0.675688	7.49265	325.17	2.29e-17	5.18e-16	12215	protein_coding	Bsg
ENSMUSG00000003721	1.30735	4.40629	324.451	2.35e-17	5.33e-16	72999	protein_coding	Insig2
ENSMUSG00000025224	0.763854	6.5604	324.376	2.36e-17	5.33e-16	107338	protein_coding	Gbf1
ENSMUSG00000055799	-0.988635	5.64938	324.064	2.39e-17	5.39e-16	21415	protein_coding	Tcf7l1
ENSMUSG00000023055	0.97662	5.4158	323.891	2.41e-17	5.43e-16	67488	protein_coding	Calcoco1
ENSMUSG00000037788	1.16196	4.95345	323.483	2.45e-17	5.51e-16	232023	protein_coding	Vopp1
ENSMUSG00000046733	2.21554	2.93928	323.289	2.47e-17	5.55e-16	232431	protein_coding	Gprc5a
ENSMUSG00000027496	-1.53258	3.96119	322.995	2.5e-17	5.61e-16	20878	protein_coding	Aurka
ENSMUSG00000075707	1.45265	4.09503	322.267	2.58e-17	5.77e-16	107585	protein_coding	Dio3
ENSMUSG00000026094	-1.09097	4.97677	321.847	2.62e-17	5.86e-16	98267	protein_coding	Stk17b
ENSMUSG00000020198	0.724657	6.71787	321.345	2.68e-17	5.98e-16	11776	protein_coding	Ap3d1
ENSMUSG00000032899	3.54031	2.07163	321.269	2.69e-17	5.99e-16	243659	protein_coding	Styk1
ENSMUSG00000054027	1.08929	5.32092	320.982	2.72e-17	6.05e-16	103466	protein_coding	Nt5dc3
ENSMUSG00000040331	-1.23197	4.58709	320.955	2.72e-17	6.05e-16	67872	protein_coding	Nsmce4a
ENSMUSG00000028698	1.01292	5.383	320.711	2.75e-17	6.1e-16	18710	protein_coding	Pik3r3
ENSMUSG00000041498	-1.66321	3.70831	320.67	2.76e-17	6.1e-16	381293	protein_coding	Kif14
ENSMUSG00000015653	1.01436	5.48193	320.455	2.78e-17	6.15e-16	74051	protein_coding	Steap2
ENSMUSG00000028249	0.849284	6.5728	320.301	2.8e-17	6.18e-16	53378	protein_coding	Sdcbp
ENSMUSG00000022548	-2.69046	2.52244	320.016	2.83e-17	6.24e-16	11815	protein_coding	Apod
ENSMUSG00000025650	2.34447	2.7796	319.25	2.92e-17	6.44e-16	12836	protein_coding	Col7a1
ENSMUSG00000026640	-0.96618	5.45235	319.115	2.94e-17	6.46e-16	18845	protein_coding	Plxna2
ENSMUSG00000027575	-0.97493	5.3925	318.228	3.05e-17	6.7e-16	228998	protein_coding	Arfgap1
ENSMUSG00000045983	-0.602617	8.31675	318.117	3.07e-17	6.71e-16	208643	protein_coding	Eif4g1
ENSMUSG00000057738	0.652081	7.41844	318.113	3.07e-17	6.71e-16	20740	protein_coding	Sptan1
ENSMUSG00000041731	-5.91577	1.37817	318.068	3.07e-17	6.71e-16	226041	protein_coding	Pgm5
ENSMUSG00000036545	-0.822471	6.50661	318.039	3.08e-17	6.71e-16	216725	protein_coding	Adamts2
ENSMUSG00000028656	0.62911	7.82961	316.646	3.26e-17	7.11e-16	12331	protein_coding	Cap1
ENSMUSG00000022564	0.922145	5.80549	316.054	3.35e-17	7.28e-16	66168	protein_coding	Grina
ENSMUSG00000052040	-1.11673	5.28428	315.934	3.36e-17	7.31e-16	50794	protein_coding	Klf13
ENSMUSG00000028803	2.93967	2.64459	315.351	3.45e-17	7.48e-16	74552	protein_coding	Nipal3
ENSMUSG00000040181	3.8442	1.99004	315.189	3.47e-17	7.52e-16	14261	protein_coding	Fmo1
ENSMUSG00000024063	-0.937276	5.60486	314.551	3.57e-17	7.71e-16	77889	protein_coding	Lbh
ENSMUSG00000044337	1.07404	5.04648	314.492	3.58e-17	7.72e-16	12778	protein_coding	Ackr3
ENSMUSG00000023830	-0.614813	7.90044	313.561	3.72e-17	8.02e-16	16004	protein_coding	Igf2r
ENSMUSG00000003411	3.43931	2.06819	313.277	3.77e-17	8.11e-16	69908	protein_coding	Rab3b
ENSMUSG00000026116	0.734888	6.60918	312.939	3.82e-17	8.22e-16	56030	protein_coding	Tmem131
ENSMUSG00000029093	-3.07807	2.33617	312.748	3.85e-17	8.27e-16	81840	protein_coding	Sorcs2
ENSMUSG00000028434	1.81631	3.38165	312.42	3.91e-17	8.38e-16	54357	protein_coding	Epb4.1l4b
ENSMUSG00000039501	1.0374	5.11239	311.605	4.05e-17	8.66e-16	98999	protein_coding	Znfx1
ENSMUSG00000038738	-3.02416	2.26229	311.327	4.09e-17	8.73e-16	243961	protein_coding	Shank1
ENSMUSG00000005198	0.70051	7.02552	311.318	4.1e-17	8.73e-16	20020	protein_coding	Polr2a
ENSMUSG00000025967	-0.753321	7.14362	311.314	4.1e-17	8.73e-16	55949	protein_coding	Eef1b2
ENSMUSG00000058290	-1.41341	4.09069	310.835	4.18e-17	8.9e-16	105988	protein_coding	Espl1
ENSMUSG00000024958	1.32986	4.50312	309.674	4.4e-17	9.34e-16	107173	protein_coding	Gpr137
ENSMUSG00000057469	1.30497	4.38503	308.741	4.58e-17	9.72e-16	50496	protein_coding	E2f6
ENSMUSG00000032009	-0.704661	6.91017	308.299	4.67e-17	9.89e-16	75747	protein_coding	Sesn3
ENSMUSG00000025613	-0.731958	6.7476	308.217	4.68e-17	9.91e-16	12469	protein_coding	Cct8
ENSMUSG00000005667	-1.48307	3.91447	307.896	4.75e-17	1e-15	17768	protein_coding	Mthfd2
ENSMUSG00000048895	-2.72476	2.51482	307.715	4.79e-17	1.01e-15	12569	protein_coding	Cdk5r1
ENSMUSG00000053646	-2.65985	2.5845	307.195	4.9e-17	1.03e-15	235611	protein_coding	Plxnb1
ENSMUSG00000058013	-0.617457	7.81887	307.136	4.91e-17	1.03e-15	52398	protein_coding	2020-09-11
ENSMUSG00000044037	-9.90901	1.29175	325.052	5.17e-17	1.09e-15	235633	protein_coding	Als2cl
ENSMUSG00000024302	1.75632	3.59563	305.906	5.18e-17	1.09e-15	13527	protein_coding	Dtna
ENSMUSG00000019467	0.804192	6.12361	305.783	5.21e-17	1.09e-15	52666	protein_coding	Arhgef25
ENSMUSG00000015354	-2.35568	3.07545	305.586	5.25e-17	1.1e-15	76477	protein_coding	Pcolce2
ENSMUSG00000024165	-0.873074	5.74058	305.521	5.27e-17	1.1e-15	52009	protein_coding	Hn1l
ENSMUSG00000074364	0.634286	7.49507	303.554	5.74e-17	1.2e-15	259300	protein_coding	Ehd2
ENSMUSG00000006442	-1.24124	4.43299	302.871	5.92e-17	1.23e-15	20810	protein_coding	Srm
ENSMUSG00000020135	2.16872	3.13496	302.517	6.01e-17	1.25e-15	23805	protein_coding	Apc2
ENSMUSG00000038943	-1.01003	5.19534	302.126	6.11e-17	1.27e-15	233406	protein_coding	Prc1
ENSMUSG00000034311	-1.35717	4.20875	301.92	6.17e-17	1.28e-15	16571	protein_coding	Kif4
ENSMUSG00000029108	-6.72841	1.26772	301.522	6.28e-17	1.3e-15	54216	protein_coding	Pcdh7
ENSMUSG00000022565	0.611294	8.27601	301.505	6.29e-17	1.3e-15	18810	protein_coding	Plec
ENSMUSG00000000838	-1.04562	5.1088	300.873	6.46e-17	1.34e-15	14265	protein_coding	Fmr1
ENSMUSG00000040618	-1.49348	3.83405	300.328	6.62e-17	1.37e-15	74551	protein_coding	Pck2
ENSMUSG00000046402	3.37666	2.01181	300.261	6.64e-17	1.37e-15	19659	protein_coding	Rbp1
ENSMUSG00000079575	1.92916	3.43063	298.531	7.17e-17	1.48e-15	NA	pseudogene	Rbpsuh-rs3
ENSMUSG00000026576	3.06181	2.45138	298.297	7.25e-17	1.49e-15	11931	protein_coding	Atp1b1
ENSMUSG00000038244	0.762	6.34621	297.349	7.56e-17	1.55e-15	320878	protein_coding	Mical2
ENSMUSG00000037824	-1.42862	4.01074	296.922	7.71e-17	1.58e-15	52588	protein_coding	Tspan14
ENSMUSG00000051177	1.69769	3.59328	296.417	7.89e-17	1.61e-15	18795	protein_coding	Plcb1
ENSMUSG00000095098	0.992799	5.15782	296.383	7.9e-17	1.61e-15	240514	protein_coding	Ccdc85b
ENSMUSG00000035640	1.29225	4.33576	294.671	8.53e-17	1.74e-15	100503659	protein_coding	Dos
ENSMUSG00000040997	0.953987	5.31667	294.538	8.58e-17	1.75e-15	105501	protein_coding	Abhd4
ENSMUSG00000054115	-1.45545	3.86932	293.957	8.81e-17	1.79e-15	27401	protein_coding	Skp2
ENSMUSG00000020358	-0.628337	7.60757	293.375	9.05e-17	1.84e-15	15384	protein_coding	Hnrnpab
ENSMUSG00000061607	-0.773847	6.12971	292.551	9.39e-17	1.91e-15	240087	protein_coding	Mdc1
ENSMUSG00000041836	2.3412	2.69485	291.162	1e-16	2.03e-15	19267	protein_coding	Ptpre
ENSMUSG00000028962	0.789471	6.04835	290.639	1.03e-16	2.07e-15	20535	protein_coding	Slc4a2
ENSMUSG00000032348	2.47788	2.5808	290.312	1.04e-16	2.1e-15	14860	protein_coding	Gsta4
ENSMUSG00000021253	-0.826757	6.26586	289.445	1.08e-16	2.18e-15	21809	protein_coding	Tgfb3
ENSMUSG00000052516	-0.869552	5.58547	289.069	1.1e-16	2.22e-15	268902	protein_coding	Robo2
ENSMUSG00000015134	0.880161	5.56162	288.013	1.16e-16	2.33e-15	56847	protein_coding	Aldh1a3
ENSMUSG00000002297	-1.28072	4.31204	287.054	1.21e-16	2.43e-15	27214	protein_coding	Dbf4
ENSMUSG00000021745	0.845474	5.89627	286.6	1.23e-16	2.48e-15	19270	protein_coding	Ptprg
ENSMUSG00000031168	-1.03498	4.91659	286.297	1.25e-16	2.51e-15	13595	protein_coding	Ebp
ENSMUSG00000020592	-0.907392	5.41219	286.148	1.26e-16	2.52e-15	20969	protein_coding	Sdc1
ENSMUSG00000045005	-1.32234	4.37033	285.791	1.28e-16	2.56e-15	14367	protein_coding	Fzd5
ENSMUSG00000003378	1.75538	3.34085	285.398	1.31e-16	2.61e-15	14809	protein_coding	Grik5
ENSMUSG00000018672	-0.941961	5.369	284.904	1.34e-16	2.66e-15	56358	protein_coding	Copz2
ENSMUSG00000026923	0.998285	5.46482	284.282	1.38e-16	2.74e-15	18128	protein_coding	Notch1
ENSMUSG00000027326	-1.49059	3.782	284.2	1.38e-16	2.74e-15	76464	protein_coding	Casc5
ENSMUSG00000028024	2.94286	2.37252	283.77	1.41e-16	2.8e-15	13809	protein_coding	Enpep
ENSMUSG00000029910	-1.1228	4.70401	283.031	1.46e-16	2.89e-15	56150	protein_coding	Mad2l1
ENSMUSG00000047420	-3.06875	2.247	282.191	1.52e-16	3e-15	208164	protein_coding	Fam180a
ENSMUSG00000027799	1.06259	4.89623	281.383	1.58e-16	3.12e-15	26422	protein_coding	Nbea
ENSMUSG00000037035	-3.70042	1.75079	281.083	1.6e-16	3.16e-15	16324	protein_coding	Inhbb
ENSMUSG00000030101	0.988681	5.16988	280.981	1.61e-16	3.17e-15	58911	protein_coding	Sumf1
ENSMUSG00000029552	1.94316	3.22621	280.757	1.62e-16	3.2e-15	21753	protein_coding	Tes
ENSMUSG00000020883	0.906984	5.63689	280.362	1.65e-16	3.25e-15	72194	protein_coding	Fbxl20
ENSMUSG00000030029	-1.55816	3.7259	280.32	1.66e-16	3.25e-15	16206	protein_coding	Lrig1
ENSMUSG00000036620	0.699481	6.70439	280.219	1.66e-16	3.27e-15	103534	protein_coding	Mgat4b
ENSMUSG00000020251	1.73137	3.36074	279.597	1.71e-16	3.36e-15	74782	protein_coding	Glt8d2
ENSMUSG00000049872	1.62094	3.82457	279.453	1.73e-16	3.38e-15	103511	protein_coding	Fam26e
ENSMUSG00000020029	0.609215	7.70031	279.027	1.76e-16	3.44e-15	71207	protein_coding	Nudt4
ENSMUSG00000040584	7.45751	1.2535	278.879	1.77e-16	3.46e-15	18671	protein_coding	Abcb1a
ENSMUSG00000024501	1.2788	4.32346	278.581	1.8e-16	3.51e-15	22240	protein_coding	Dpysl3
ENSMUSG00000030662	-0.741281	6.18389	278.321	1.82e-16	3.54e-15	70572	protein_coding	Ipo5
ENSMUSG00000022637	-1.17737	4.60738	277.752	1.87e-16	3.64e-15	208650	protein_coding	Cblb
ENSMUSG00000031273	1.46135	4.29096	277.651	1.88e-16	3.65e-15	94216	protein_coding	Col4a6
ENSMUSG00000000568	-0.750934	6.16673	277.071	1.93e-16	3.75e-15	11991	protein_coding	Hnrnpd
ENSMUSG00000031659	2.35205	2.66091	276.415	2e-16	3.86e-15	11513	protein_coding	Adcy7
ENSMUSG00000028639	-0.686254	6.8693	276.372	2e-16	3.87e-15	22608	protein_coding	Ybx1
ENSMUSG00000052151	1.28472	4.2053	276.339	2e-16	3.87e-15	50784	protein_coding	Ppap2c
ENSMUSG00000042292	0.81474	6.10095	276.011	2.03e-16	3.92e-15	223701	protein_coding	Mkl1
ENSMUSG00000082536	-0.934722	5.74022	275.989	2.04e-16	3.92e-15	NA	pseudogene	Gm13456
ENSMUSG00000021411	-1.45904	4.11461	275.72	2.06e-16	3.97e-15	66895	protein_coding	Pxdc1
ENSMUSG00000034663	-0.9413	5.31639	275.388	2.1e-16	4.03e-15	140780	protein_coding	Bmp2k
ENSMUSG00000004105	0.653126	7.00271	275.286	2.11e-16	4.04e-15	26360	protein_coding	Angptl2
ENSMUSG00000045932	1.3653	4.09513	274.902	2.15e-16	4.11e-15	15958	protein_coding	Ifit2
ENSMUSG00000038146	-1.27389	4.36469	274.49	2.19e-16	4.18e-15	18131	protein_coding	Notch3
ENSMUSG00000039477	0.598771	7.62138	274.433	2.19e-16	4.19e-15	231861	protein_coding	Tnrc18
ENSMUSG00000004535	0.703926	6.42184	273.543	2.29e-16	4.37e-15	52440	protein_coding	Tax1bp1
ENSMUSG00000027763	0.681315	6.99489	273.279	2.32e-16	4.42e-15	56758	protein_coding	Mbnl1
ENSMUSG00000045954	1.20769	4.57384	272.866	2.37e-16	4.5e-15	20324	protein_coding	Sdpr
ENSMUSG00000048078	0.641821	6.94787	272.647	2.39e-16	4.54e-15	23966	protein_coding	Tenm4
ENSMUSG00000019820	0.63405	7.02858	271.932	2.48e-16	4.7e-15	22288	protein_coding	Utrn
ENSMUSG00000031453	-0.72878	6.21676	270.84	2.61e-16	4.95e-15	19414	protein_coding	Rasa3
ENSMUSG00000029304	0.648457	10.0643	269.392	2.8e-16	5.3e-15	20750	protein_coding	Spp1
ENSMUSG00000029134	-3.09104	2.0255	269.031	2.86e-16	5.38e-15	665270	protein_coding	Plb1
ENSMUSG00000035517	1.06084	4.89177	268.671	2.91e-16	5.47e-15	100121	protein_coding	Tdrd7
ENSMUSG00000026604	0.629625	7.4818	268.64	2.91e-16	5.48e-15	19250	protein_coding	Ptpn14
ENSMUSG00000028266	-1.2081	4.33307	268.471	2.93e-16	5.51e-15	16911	protein_coding	Lmo4
ENSMUSG00000031311	-0.811621	5.96582	267.52	3.08e-16	5.77e-15	53610	protein_coding	Nono
ENSMUSG00000015869	0.871723	5.62245	267.094	3.14e-16	5.89e-15	67763	protein_coding	Prpsap1
ENSMUSG00000054452	0.59918	7.46111	266.981	3.16e-16	5.91e-15	14797	protein_coding	Aes
ENSMUSG00000023249	0.805191	6.05714	266.961	3.16e-16	5.91e-15	235587	protein_coding	Parp3
ENSMUSG00000036768	-1.8214	3.54592	266.86	3.18e-16	5.93e-15	209737	protein_coding	Kif15
ENSMUSG00000025410	0.718641	6.40791	266.525	3.23e-16	6.02e-15	69654	protein_coding	Dctn2
ENSMUSG00000028419	0.963062	5.05463	266.248	3.28e-16	6.1e-15	76959	protein_coding	Chmp5
ENSMUSG00000042354	-1.10034	4.58498	264.931	3.5e-16	6.5e-15	30877	protein_coding	Gnl3
ENSMUSG00000026768	1.52942	3.63953	264.835	3.51e-16	6.53e-15	241226	protein_coding	Itga8
ENSMUSG00000033088	1.03726	5.30818	264.67	3.54e-16	6.57e-15	110253	protein_coding	Triobp
ENSMUSG00000026662	-0.927524	5.35655	264.18	3.63e-16	6.73e-15	109079	protein_coding	Sephs1
ENSMUSG00000024180	1.76346	3.20453	263.586	3.74e-16	6.92e-15	60455	protein_coding	Tmem8
ENSMUSG00000067274	-0.678905	8.62893	263.484	3.76e-16	6.95e-15	11837	protein_coding	Rplp0
ENSMUSG00000032423	-0.842808	5.59659	263.344	3.79e-16	6.99e-15	56403	protein_coding	Syncrip
ENSMUSG00000042659	1.7161	3.27807	263.21	3.81e-16	7.03e-15	66412	protein_coding	Arrdc4
ENSMUSG00000018770	-0.861279	5.54201	262.999	3.85e-16	7.09e-15	228033	protein_coding	Atp5g3
ENSMUSG00000021262	-1.19861	4.65564	262.789	3.89e-16	7.16e-15	14026	protein_coding	Evl
ENSMUSG00000032060	0.939894	5.13516	262.616	3.93e-16	7.21e-15	12955	protein_coding	Cryab
ENSMUSG00000021687	1.28558	4.12302	262.577	3.93e-16	7.22e-15	107767	protein_coding	Scamp1
ENSMUSG00000025993	-2.56776	2.26517	261.955	4.06e-16	7.44e-15	53945	protein_coding	Slc40a1
ENSMUSG00000039988	1.06868	4.89083	261.242	4.21e-16	7.7e-15	433667	protein_coding	Ankrd13c
ENSMUSG00000018819	-1.74576	3.15082	260.344	4.4e-16	8.05e-15	16985	protein_coding	Lsp1
ENSMUSG00000025408	1.46154	3.99332	260.244	4.42e-16	8.07e-15	13198	protein_coding	Ddit3
ENSMUSG00000024912	1.08269	4.78415	260.216	4.43e-16	8.07e-15	14283	protein_coding	Fosl1
ENSMUSG00000017176	-0.872764	5.48263	260.204	4.43e-16	8.07e-15	68106	protein_coding	Nt5c3b
ENSMUSG00000090257	2.3699	2.61674	259.857	4.51e-16	8.21e-15	NA	antisense	Gm4524
ENSMUSG00000020674	-0.753837	6.02879	259.349	4.63e-16	8.41e-15	69675	protein_coding	Pxdn
ENSMUSG00000005410	-0.975462	4.96337	259.023	4.71e-16	8.54e-15	17218	protein_coding	Mcm5
ENSMUSG00000030189	-0.653545	6.66042	258.065	4.94e-16	8.95e-15	56449	protein_coding	Ybx3
ENSMUSG00000009621	-1.27986	4.19442	257.604	5.06e-16	9.16e-15	22325	protein_coding	Vav2
ENSMUSG00000024948	1.12291	4.56789	257.539	5.08e-16	9.18e-15	26412	protein_coding	Map4k2
ENSMUSG00000031628	-1.21232	4.21483	257.446	5.1e-16	9.21e-15	12367	protein_coding	Casp3
ENSMUSG00000023944	-0.541916	9.87963	256.903	5.24e-16	9.46e-15	15516	protein_coding	Hsp90ab1
ENSMUSG00000032334	0.808846	5.85061	256.842	5.26e-16	9.47e-15	16949	protein_coding	Loxl1
ENSMUSG00000019256	0.722452	6.17367	256.834	5.26e-16	9.47e-15	11622	protein_coding	Ahr
ENSMUSG00000084416	-1.02237	5.08714	256.364	5.39e-16	9.69e-15	NA	pseudogene	Rpl10a-ps1
ENSMUSG00000041057	-0.782079	5.79215	256.27	5.42e-16	9.72e-15	72515	protein_coding	Wdr43
ENSMUSG00000002845	-0.954632	5.13908	256.194	5.44e-16	9.75e-15	67846	protein_coding	Tmem39a
ENSMUSG00000029769	1.68808	3.31498	255.895	5.52e-16	9.89e-15	232664	protein_coding	Ccdc136
ENSMUSG00000044548	-1.30553	3.98957	255.869	5.53e-16	9.89e-15	59036	protein_coding	Dact1
ENSMUSG00000023048	0.833863	5.66416	255.356	5.68e-16	1.01e-14	66151	protein_coding	Prr13
ENSMUSG00000048782	-1.93068	2.90688	255.268	5.7e-16	1.02e-14	233752	protein_coding	Insc
ENSMUSG00000024803	0.907719	5.51645	254.837	5.83e-16	1.04e-14	107765	protein_coding	Ankrd1
ENSMUSG00000032902	-1.52529	3.72269	254.745	5.86e-16	1.04e-14	20501	protein_coding	Slc16a1
ENSMUSG00000040225	0.608174	7.44984	254.181	6.03e-16	1.07e-14	226562	protein_coding	Prrc2c
ENSMUSG00000028358	1.54854	3.51712	253.236	6.34e-16	1.12e-14	72701	protein_coding	Zfp618
ENSMUSG00000021338	-1.08088	4.59035	253.201	6.35e-16	1.13e-14	68732	protein_coding	Lrrc16a
ENSMUSG00000059791	-1.45913	3.69915	252.891	6.45e-16	1.14e-14	106582	protein_coding	Nrm
ENSMUSG00000043587	-1.05476	4.63034	252.717	6.51e-16	1.15e-14	235534	protein_coding	Acpl2
ENSMUSG00000002496	0.72742	6.05502	252.612	6.54e-16	1.15e-14	22084	protein_coding	Tsc2
ENSMUSG00000048332	0.806597	6.05084	252.588	6.55e-16	1.15e-14	108927	protein_coding	Lhfp
ENSMUSG00000010830	-0.897614	5.25881	252.288	6.66e-16	1.17e-14	105785	protein_coding	Kdelr3
ENSMUSG00000022500	-0.797955	5.69363	251.957	6.77e-16	1.19e-14	56722	protein_coding	Litaf
ENSMUSG00000030921	1.82931	3.52806	250.908	7.15e-16	1.25e-14	20128	protein_coding	Trim30a
ENSMUSG00000024812	1.21364	4.20156	250.674	7.24e-16	1.27e-14	21873	protein_coding	Tjp2
ENSMUSG00000038816	1.65657	3.27814	250.096	7.46e-16	1.31e-14	54366	protein_coding	Ctnnal1
ENSMUSG00000023147	-1.24295	4.14746	249.696	7.62e-16	1.33e-14	71446	protein_coding	Wrb
ENSMUSG00000032249	-1.00831	4.85828	249.692	7.62e-16	1.33e-14	11737	protein_coding	Anp32a
ENSMUSG00000028678	-1.63542	3.58022	248.852	7.97e-16	1.39e-14	73804	protein_coding	Kif2c
ENSMUSG00000072082	-1.34158	4.15331	248.741	8.01e-16	1.39e-14	12449	protein_coding	Ccnf
ENSMUSG00000028557	0.844273	5.45835	248.727	8.02e-16	1.39e-14	29864	protein_coding	Rnf11
ENSMUSG00000006169	-0.645619	6.74493	248.625	8.06e-16	1.4e-14	216705	protein_coding	Clint1
ENSMUSG00000030222	-4.46475	1.37247	248.129	8.28e-16	1.44e-14	232441	protein_coding	Rerg
ENSMUSG00000038319	-2.57759	2.25301	247.642	8.49e-16	1.47e-14	16511	protein_coding	Kcnh2
ENSMUSG00000031584	-1.23571	4.1208	247.411	8.6e-16	1.49e-14	14782	protein_coding	Gsr
ENSMUSG00000024193	1.06344	5.07923	246.821	8.87e-16	1.53e-14	21652	protein_coding	Phf1
ENSMUSG00000031209	-3.08079	1.84282	246.766	8.9e-16	1.54e-14	15203	protein_coding	Heph
ENSMUSG00000020840	-0.996537	5.00139	246.472	9.04e-16	1.56e-14	104184	protein_coding	Blmh
ENSMUSG00000014599	0.568101	8.25801	246.431	9.06e-16	1.56e-14	12977	protein_coding	Csf1
ENSMUSG00000033585	-9.61784	1.0106	260.195	9.11e-16	1.57e-14	17984	protein_coding	Ndn
ENSMUSG00000041891	-0.676125	6.35829	246.183	9.18e-16	1.58e-14	70361	protein_coding	Lman1
ENSMUSG00000040848	1.01379	4.84147	245.799	9.37e-16	1.61e-14	108735	protein_coding	Sft2d2
ENSMUSG00000022186	-0.596043	7.27965	245.544	9.49e-16	1.63e-14	67041	protein_coding	Oxct1
ENSMUSG00000025742	1.36677	3.94164	245.509	9.51e-16	1.63e-14	110639	protein_coding	Prps2
ENSMUSG00000045934	1.27491	4.12136	245.325	9.61e-16	1.64e-14	194126	protein_coding	Mtmr11
ENSMUSG00000000296	2.97376	1.99382	245.274	9.63e-16	1.65e-14	21987	protein_coding	Tpd52l1
ENSMUSG00000020902	-0.976935	5.29536	245.094	9.72e-16	1.66e-14	18208	protein_coding	Ntn1
ENSMUSG00000027654	-1.44706	3.58481	245.027	9.76e-16	1.66e-14	71878	protein_coding	Fam83d
ENSMUSG00000009894	0.871244	5.26448	245.022	9.76e-16	1.66e-14	67826	protein_coding	Snap47
ENSMUSG00000022462	-0.57012	7.5064	244.729	9.92e-16	1.69e-14	67760	protein_coding	Slc38a2
ENSMUSG00000034488	1.0568	4.60426	244.69	9.94e-16	1.69e-14	13612	protein_coding	Edil3
ENSMUSG00000038545	0.666015	6.50188	244.68	9.94e-16	1.69e-14	66515	protein_coding	Cul7
ENSMUSG00000051359	-6.59669	1.14155	244.597	9.99e-16	1.69e-14	52589	protein_coding	Ncald
ENSMUSG00000020866	-0.705084	6.64333	244.587	9.99e-16	1.69e-14	12291	protein_coding	Cacna1g
ENSMUSG00000042988	-1.86684	2.87541	244.164	1.02e-15	1.73e-14	77583	protein_coding	Notum
ENSMUSG00000039831	-1.07521	4.68576	244.015	1.03e-15	1.74e-14	214137	protein_coding	Arhgap29
ENSMUSG00000051378	-1.3364	3.92201	243.854	1.04e-15	1.75e-14	70218	protein_coding	Kif18b
ENSMUSG00000022201	0.645399	6.67287	243.428	1.06e-15	1.79e-14	22763	protein_coding	Zfr
ENSMUSG00000049580	-1.19206	4.1677	243.327	1.07e-15	1.8e-14	244152	protein_coding	Tsku
ENSMUSG00000040945	-0.664351	6.37956	243.229	1.07e-15	1.81e-14	108911	protein_coding	Rcc2
ENSMUSG00000034349	-0.853129	5.42083	243.21	1.08e-15	1.81e-14	70099	protein_coding	Smc4
ENSMUSG00000044864	-0.697423	6.17697	242.915	1.09e-15	1.83e-14	99696	protein_coding	Ankrd50
ENSMUSG00000072941	-3.48028	1.76796	242.221	1.13e-15	1.9e-14	20657	protein_coding	Sod3
ENSMUSG00000028381	-0.813409	5.77013	242.003	1.15e-15	1.92e-14	22234	protein_coding	Ugcg
ENSMUSG00000042712	-1.0074	5.14274	241.967	1.15e-15	1.92e-14	22381	protein_coding	Wbp5
ENSMUSG00000024594	-0.93517	5.1888	241.87	1.16e-15	1.93e-14	73137	protein_coding	Prrc1
ENSMUSG00000028970	1.42994	3.91968	241.458	1.18e-15	1.97e-14	18669	protein_coding	Abcb1b
ENSMUSG00000097224	-2.0019	2.73822	240.911	1.22e-15	2.03e-14	NA	antisense	Gm26716
ENSMUSG00000056737	0.797512	5.57811	240.732	1.23e-15	2.05e-14	12332	protein_coding	Capg
ENSMUSG00000024056	-1.33314	3.86613	239.723	1.3e-15	2.16e-14	67052	protein_coding	Ndc80
ENSMUSG00000031129	-1.55039	3.45276	239.481	1.32e-15	2.19e-14	331004	protein_coding	Slc9a9
ENSMUSG00000024712	0.981571	5.34722	238.904	1.36e-15	2.25e-14	54391	protein_coding	Rfk
ENSMUSG00000007836	-0.604337	6.91916	238.839	1.36e-15	2.26e-14	77134	protein_coding	Hnrnpa0
ENSMUSG00000021876	0.852453	5.2847	238.463	1.39e-15	2.3e-14	58809	protein_coding	Rnase4
ENSMUSG00000044496	1.16375	4.28043	238.204	1.41e-15	2.33e-14	77034	protein_coding	2510039O18Rik
ENSMUSG00000041548	0.840653	5.49258	238.182	1.41e-15	2.33e-14	80888	protein_coding	Hspb8
ENSMUSG00000019907	0.816905	5.76057	238.179	1.41e-15	2.33e-14	17931	protein_coding	Ppp1r12a
ENSMUSG00000066357	0.697246	6.15616	238.118	1.42e-15	2.34e-14	83669	protein_coding	Wdr6
ENSMUSG00000005374	-0.86516	5.385	237.803	1.44e-15	2.38e-14	27368	protein_coding	Tbl2
ENSMUSG00000022330	-3.9525	1.4167	237.403	1.48e-15	2.43e-14	107587	protein_coding	Osr2
ENSMUSG00000020649	-0.931984	4.96044	237.355	1.48e-15	2.43e-14	20135	protein_coding	Rrm2
ENSMUSG00000037104	0.724049	6.14981	237.208	1.49e-15	2.45e-14	56468	protein_coding	Socs5
ENSMUSG00000039953	0.611517	6.89553	237.186	1.49e-15	2.45e-14	65945	protein_coding	Clstn1
ENSMUSG00000027833	0.897671	5.10241	236.918	1.52e-15	2.48e-14	20429	protein_coding	Shox2
ENSMUSG00000069662	-0.542814	8.77897	235.996	1.59e-15	2.61e-14	17118	protein_coding	Marcks
ENSMUSG00000018001	-0.766472	5.68589	235.955	1.6e-15	2.61e-14	19159	protein_coding	Cyth3
ENSMUSG00000021186	0.717929	6.04443	235.738	1.62e-15	2.64e-14	23876	protein_coding	Fbln5
ENSMUSG00000025337	0.909406	5.06086	235.72	1.62e-15	2.64e-14	66711	protein_coding	Sbds
ENSMUSG00000038910	-1.38577	3.97034	235.708	1.62e-15	2.64e-14	224860	protein_coding	Plcl2
ENSMUSG00000040717	0.924315	4.98337	235.374	1.65e-15	2.68e-14	171463	protein_coding	Il17rd
ENSMUSG00000033257	-1.17251	4.271	235.1	1.68e-15	2.72e-14	67534	protein_coding	Ttll4
ENSMUSG00000038497	1.10042	4.38546	235.073	1.68e-15	2.72e-14	234076	protein_coding	Tmco3
ENSMUSG00000017493	0.552811	7.69415	234.841	1.7e-15	2.75e-14	16010	protein_coding	Igfbp4
ENSMUSG00000024049	-1.95999	2.85554	234.536	1.73e-15	2.8e-14	17929	protein_coding	Myom1
ENSMUSG00000047434	-0.990655	5.0093	234.457	1.74e-15	2.81e-14	268880	protein_coding	Xxylt1
ENSMUSG00000020097	0.827603	5.59166	234.365	1.75e-15	2.82e-14	20397	protein_coding	Sgpl1
ENSMUSG00000028291	0.820506	5.41061	234.234	1.76e-15	2.84e-14	433693	protein_coding	Akirin2
ENSMUSG00000048520	-5.52068	1.00331	234.119	1.77e-15	2.85e-14	320118	protein_coding	Fbxl13
ENSMUSG00000020777	0.830144	5.49021	233.864	1.79e-15	2.89e-14	11430	protein_coding	Acox1
ENSMUSG00000032788	1.09843	4.43047	233.693	1.81e-15	2.91e-14	216134	protein_coding	Pdxk
ENSMUSG00000015837	0.528528	8.12689	233.529	1.83e-15	2.94e-14	18412	protein_coding	Sqstm1
ENSMUSG00000033444	0.743166	5.82674	233.337	1.85e-15	2.97e-14	74392	protein_coding	Specc1l
ENSMUSG00000063077	0.798228	5.49169	233.043	1.88e-15	3.01e-14	16561	protein_coding	Kif1b
ENSMUSG00000035969	0.775659	5.65744	232.96	1.89e-15	3.02e-14	100213	protein_coding	Rusc2
ENSMUSG00000046671	0.880219	5.13619	232.809	1.9e-15	3.04e-14	76824	protein_coding	Mtfr1l
ENSMUSG00000029298	4.50827	1.39263	232.695	1.92e-15	3.06e-14	236573	protein_coding	Gbp9
ENSMUSG00000025085	0.812586	5.55848	231.971	1.99e-15	3.18e-14	226251	protein_coding	Ablim1
ENSMUSG00000026185	-0.559243	7.5177	231.603	2.04e-15	3.25e-14	16011	protein_coding	Igfbp5
ENSMUSG00000052316	-1.37901	3.8144	231.533	2.04e-15	3.26e-14	74488	protein_coding	Lrrc15
ENSMUSG00000028873	-1.34741	3.71015	231.48	2.05e-15	3.26e-14	52276	protein_coding	Cdca8
ENSMUSG00000015880	-1.27485	3.94942	231.373	2.06e-15	3.28e-14	54392	protein_coding	Ncapg
ENSMUSG00000063632	-1.32482	3.79754	231.355	2.06e-15	3.28e-14	20666	protein_coding	Sox11
ENSMUSG00000038527	1.53354	3.49029	231.122	2.09e-15	3.32e-14	232371	protein_coding	C1rl
ENSMUSG00000004655	-0.74703	6.18917	231.113	2.09e-15	3.32e-14	11826	protein_coding	Aqp1
ENSMUSG00000027330	-1.10144	4.60614	230.892	2.12e-15	3.35e-14	12531	protein_coding	Cdc25b
ENSMUSG00000002812	0.672052	6.3128	230.463	2.17e-15	3.43e-14	14248	protein_coding	Flii
ENSMUSG00000029414	-1.05294	4.46723	230.392	2.18e-15	3.44e-14	208628	protein_coding	Kntc1
ENSMUSG00000059775	-1.01004	4.85639	230.335	2.19e-15	3.45e-14	27370	protein_coding	Rps26-ps1
ENSMUSG00000096188	0.636444	6.57068	230.099	2.22e-15	3.49e-14	97487	protein_coding	Cmtm4
ENSMUSG00000038370	-3.38128	1.62902	229.532	2.29e-15	3.6e-14	66425	protein_coding	Pcp4l1
ENSMUSG00000026553	0.527067	7.88152	229.401	2.31e-15	3.62e-14	12847	protein_coding	Copa
ENSMUSG00000027797	-0.705488	6.23308	229.389	2.31e-15	3.62e-14	13175	protein_coding	Dclk1
ENSMUSG00000001424	-0.625679	6.92085	229.143	2.34e-15	3.67e-14	56463	protein_coding	Snd1
ENSMUSG00000073771	1.41446	3.64081	229.123	2.34e-15	3.67e-14	NA	protein_coding	Btbd19
ENSMUSG00000040260	0.571488	7.38509	228.939	2.37e-15	3.71e-14	76441	protein_coding	Daam2
ENSMUSG00000004951	4.07726	1.35348	228.885	2.37e-15	3.71e-14	15507	protein_coding	Hspb1
ENSMUSG00000027955	-3.6352	1.4383	228.739	2.39e-15	3.74e-14	68659	protein_coding	Fam198b
ENSMUSG00000099083	0.704123	6.12755	228.648	2.41e-15	3.76e-14	223922	protein_coding	ATF7
ENSMUSG00000060098	-1.35536	3.71576	228.377	2.44e-15	3.81e-14	214572	protein_coding	Prmt7
ENSMUSG00000004631	1.08387	4.42036	228.236	2.46e-15	3.84e-14	20392	protein_coding	Sgce
ENSMUSG00000022710	-0.728182	5.83134	228.093	2.48e-15	3.86e-14	252870	protein_coding	Usp7
ENSMUSG00000007682	7.17189	0.979652	227.94	2.51e-15	3.89e-14	13371	protein_coding	Dio2
ENSMUSG00000029030	0.963715	4.76003	227.873	2.51e-15	3.9e-14	67808	protein_coding	Tprgl
ENSMUSG00000031169	-1.23467	3.94939	227.866	2.52e-15	3.9e-14	53627	protein_coding	Porcn
ENSMUSG00000024070	-0.610428	6.719	227.574	2.56e-15	3.96e-14	75292	protein_coding	Prkd3
ENSMUSG00000001517	-0.851192	5.20546	227.259	2.6e-15	4.03e-14	14235	protein_coding	Foxm1
ENSMUSG00000016534	-0.53656	7.8718	226.979	2.65e-15	4.09e-14	16784	protein_coding	Lamp2
ENSMUSG00000041219	-1.08557	4.35502	226.685	2.69e-15	4.16e-14	228482	protein_coding	Arhgap11a
ENSMUSG00000020440	-0.885024	5.18453	226.619	2.7e-15	4.17e-14	11844	protein_coding	Arf5
ENSMUSG00000024593	1.62084	3.18566	226.27	2.76e-15	4.25e-14	70417	protein_coding	Megf10
ENSMUSG00000019872	2.74446	2.12259	225.446	2.89e-15	4.45e-14	57319	protein_coding	Smpdl3a
ENSMUSG00000087143	1.57863	3.25106	225.246	2.92e-15	4.5e-14	NA	antisense	A830082K12Rik
ENSMUSG00000031262	-1.47145	3.51654	224.97	2.97e-15	4.56e-14	102920	protein_coding	Cenpi
ENSMUSG00000034165	0.828953	5.45602	224.863	2.99e-15	4.59e-14	12445	protein_coding	Ccnd3
ENSMUSG00000025980	-0.729268	5.77523	224.798	3e-15	4.6e-14	15510	protein_coding	Hspd1
ENSMUSG00000047534	-1.63473	3.26719	224.256	3.1e-15	4.74e-14	217653	protein_coding	Mis18bp1
ENSMUSG00000027555	1.05499	4.70483	224.091	3.12e-15	4.78e-14	71934	protein_coding	Car13
ENSMUSG00000029094	0.785776	5.5414	223.97	3.15e-15	4.81e-14	70292	protein_coding	Afap1
ENSMUSG00000035967	-1.71816	3.28075	223.052	3.32e-15	5.07e-14	236790	protein_coding	Ddx26b
ENSMUSG00000037946	-2.85238	1.88277	222.425	3.44e-15	5.25e-14	30938	protein_coding	Fgd3
ENSMUSG00000034168	-0.90057	5.00741	222.38	3.45e-15	5.26e-14	238330	protein_coding	Irf2bpl
ENSMUSG00000035455	-1.03898	4.45995	221.831	3.56e-15	5.42e-14	60530	protein_coding	Fignl1
ENSMUSG00000022814	-0.886819	5.02983	221.773	3.58e-15	5.44e-14	22247	protein_coding	Umps
ENSMUSG00000042225	-0.983341	4.67021	221.096	3.72e-15	5.65e-14	56068	protein_coding	Ammecr1
ENSMUSG00000025203	-0.495722	9.44926	220.861	3.77e-15	5.72e-14	20250	protein_coding	Scd2
ENSMUSG00000026204	-3.07729	1.72452	220.855	3.77e-15	5.72e-14	19275	protein_coding	Ptprn
ENSMUSG00000024660	-0.838819	5.33429	220.66	3.82e-15	5.78e-14	16319	protein_coding	Incenp
ENSMUSG00000020534	-1.40945	3.69565	220.597	3.83e-15	5.79e-14	20425	protein_coding	Shmt1
ENSMUSG00000006464	1.50413	3.3722	220.45	3.86e-15	5.84e-14	52028	protein_coding	Bbs1
ENSMUSG00000029307	2.16166	2.43042	220.342	3.89e-15	5.87e-14	13406	protein_coding	Dmp1
ENSMUSG00000059409	-0.678018	6.12598	220.17	3.93e-15	5.92e-14	21770	protein_coding	Ppp2r5d
ENSMUSG00000006678	-1.1227	4.39093	219.961	3.98e-15	5.99e-14	18968	protein_coding	Pola1
ENSMUSG00000031375	-0.511009	10.4118	219.696	4.04e-15	6.08e-14	12111	protein_coding	Bgn
ENSMUSG00000033096	-1.70816	3.0733	219.661	4.05e-15	6.08e-14	71881	protein_coding	Apmap
ENSMUSG00000063457	-0.653546	6.59854	219.346	4.12e-15	6.19e-14	20054	protein_coding	Rps15
ENSMUSG00000059895	0.974158	4.91057	219.28	4.14e-15	6.21e-14	19245	protein_coding	Ptp4a3
ENSMUSG00000032733	0.994724	4.66783	219.264	4.14e-15	6.21e-14	235406	protein_coding	Snx33
ENSMUSG00000024795	-0.930034	4.81584	219.102	4.18e-15	6.26e-14	240641	protein_coding	Kif20b
ENSMUSG00000069682	-1.0801	4.96815	218.916	4.23e-15	6.33e-14	269261	protein_coding	Gm10275
ENSMUSG00000029348	-1.41413	3.58723	218.61	4.31e-15	6.43e-14	72898	protein_coding	Asphd2
ENSMUSG00000002107	1.56786	3.38612	218.407	4.36e-15	6.51e-14	14007	protein_coding	Celf2
ENSMUSG00000039234	-0.629609	6.57336	218.253	4.4e-15	6.56e-14	69608	protein_coding	Sec24d
ENSMUSG00000028068	-1.14647	4.15458	218.187	4.42e-15	6.58e-14	404710	protein_coding	Iqgap3
ENSMUSG00000021055	3.48169	1.53967	218.018	4.46e-15	6.64e-14	13983	protein_coding	Esr2
ENSMUSG00000015749	-0.806198	5.33515	217.901	4.49e-15	6.68e-14	66471	protein_coding	Anp32e
ENSMUSG00000027784	2.99558	1.75697	217.182	4.69e-15	6.96e-14	242083	protein_coding	Ppm1l
ENSMUSG00000045636	-1.41751	3.51896	217.12	4.7e-15	6.98e-14	102103	protein_coding	Mtus1
ENSMUSG00000075254	-0.925506	4.79968	216.361	4.92e-15	7.3e-14	77446	protein_coding	Heg1
ENSMUSG00000059588	5.43257	1.03028	216.17	4.98e-15	7.37e-14	54598	protein_coding	Calcrl
ENSMUSG00000029752	-1.00828	4.63608	216.065	5.01e-15	7.4e-14	27053	protein_coding	Asns
ENSMUSG00000034906	-1.10108	4.30136	216.055	5.01e-15	7.4e-14	215387	protein_coding	Ncaph
ENSMUSG00000017119	0.644786	6.32093	216.054	5.01e-15	7.4e-14	17966	protein_coding	Nbr1
ENSMUSG00000025199	0.797377	5.41204	216.028	5.02e-15	7.41e-14	12675	protein_coding	Chuk
ENSMUSG00000004264	-0.691443	6.2029	215.984	5.03e-15	7.42e-14	12034	protein_coding	Phb2
ENSMUSG00000027203	-1.35911	3.76373	215.849	5.07e-15	7.47e-14	110074	protein_coding	Dut
ENSMUSG00000024597	0.833011	5.24948	215.5	5.18e-15	7.61e-14	20496	protein_coding	Slc12a2
ENSMUSG00000020105	0.906556	5.05011	215.499	5.18e-15	7.61e-14	320398	protein_coding	Lrig3
ENSMUSG00000041272	1.06736	4.36952	215.324	5.24e-15	7.69e-14	252838	protein_coding	Tox
ENSMUSG00000055024	0.68661	5.97511	214.826	5.4e-15	7.91e-14	328572	protein_coding	Ep300
ENSMUSG00000025584	-0.625636	6.38281	214.791	5.41e-15	7.92e-14	18584	protein_coding	Pde8a
ENSMUSG00000047514	0.763478	5.5984	214.686	5.44e-15	7.96e-14	22110	protein_coding	Tspyl1
ENSMUSG00000024413	0.990114	4.7199	214.49	5.51e-15	8.05e-14	18145	protein_coding	Npc1
ENSMUSG00000079523	-0.915445	4.81372	214.433	5.52e-15	8.07e-14	19240	protein_coding	Tmsb10
ENSMUSG00000026360	-1.83939	2.71392	214.396	5.54e-15	8.08e-14	19735	protein_coding	Rgs2
ENSMUSG00000001521	0.79432	5.52131	214.373	5.54e-15	8.08e-14	22158	protein_coding	Tulp3
ENSMUSG00000027405	-0.776952	5.42022	214.251	5.59e-15	8.13e-14	67134	protein_coding	Nop56
ENSMUSG00000041481	-2.36374	2.21265	214.153	5.62e-15	8.17e-14	NA	protein_coding	Serpina3g
ENSMUSG00000079057	1.94784	2.7239	213.995	5.67e-15	8.24e-14	102294	protein_coding	Cyp4v3
ENSMUSG00000005442	0.604687	6.62719	213.785	5.74e-15	8.34e-14	71722	protein_coding	Cic
ENSMUSG00000053414	-1.50796	3.73891	213.742	5.76e-15	8.35e-14	26559	protein_coding	Hunk
ENSMUSG00000057406	-0.725373	5.70294	213.669	5.79e-15	8.38e-14	107823	protein_coding	Whsc1
ENSMUSG00000034993	0.536702	7.99394	212.211	6.32e-15	9.15e-14	26949	protein_coding	Vat1
ENSMUSG00000024304	-0.747205	5.60524	212.043	6.38e-15	9.23e-14	12558	protein_coding	Cdh2
ENSMUSG00000022270	1.08566	4.25129	212.036	6.39e-15	9.23e-14	66270	protein_coding	Fam134b
ENSMUSG00000028437	0.832092	5.1429	211.853	6.46e-15	9.32e-14	67123	protein_coding	Ubap1
ENSMUSG00000041845	1.17424	4.32453	211.662	6.53e-15	9.42e-14	11854	protein_coding	Rhod
ENSMUSG00000003429	-0.891541	4.92762	211.633	6.55e-15	9.43e-14	27207	protein_coding	Rps11
ENSMUSG00000048458	1.21143	3.93804	211.29	6.68e-15	9.62e-14	109050	protein_coding	Fam212b
ENSMUSG00000020741	-0.738124	5.74435	211.171	6.73e-15	9.68e-14	74148	protein_coding	Cluh
ENSMUSG00000042228	-1.26688	3.82656	210.769	6.9e-15	9.91e-14	17096	protein_coding	Lyn
ENSMUSG00000033227	-1.52523	3.26254	210.626	6.96e-15	9.99e-14	22420	protein_coding	Wnt6
ENSMUSG00000027004	-2.37551	2.24066	209.685	7.37e-15	1.06e-13	20378	protein_coding	Frzb
ENSMUSG00000063229	-0.539578	7.25436	209.611	7.41e-15	1.06e-13	16828	protein_coding	Ldha
ENSMUSG00000062991	1.21552	3.9017	209.494	7.46e-15	1.07e-13	211323	protein_coding	Nrg1
ENSMUSG00000020225	1.11965	4.32964	209.418	7.49e-15	1.07e-13	68212	protein_coding	Tmbim4
ENSMUSG00000025647	0.727876	5.82066	209.39	7.51e-15	1.07e-13	66940	protein_coding	Shisa5
ENSMUSG00000005981	-0.731694	5.66874	209.105	7.64e-15	1.09e-13	68015	protein_coding	Trap1
ENSMUSG00000037278	-1.523	3.37071	208.813	7.78e-15	1.11e-13	69071	protein_coding	Tmem97
ENSMUSG00000015290	-1.19026	4.07564	208.767	7.8e-15	1.11e-13	27643	protein_coding	Ubl4
ENSMUSG00000040105	1.30853	3.79503	208.144	8.11e-15	1.15e-13	74411	protein_coding	Ppapdc2
ENSMUSG00000031639	2.2611	2.4806	208.099	8.13e-15	1.15e-13	142980	protein_coding	Tlr3
ENSMUSG00000069874	1.91056	3.15315	207.823	8.27e-15	1.17e-13	54396	protein_coding	Irgm2
ENSMUSG00000036602	0.978603	4.59247	207.78	8.29e-15	1.17e-13	216285	protein_coding	Alx1
ENSMUSG00000033730	-1.34025	3.56876	207.52	8.43e-15	1.19e-13	13655	protein_coding	Egr3
ENSMUSG00000027423	-0.663555	6.39284	207.351	8.51e-15	1.2e-13	69178	protein_coding	Snx5
ENSMUSG00000031284	0.934214	4.91455	207.147	8.62e-15	1.22e-13	18481	protein_coding	Pak3
ENSMUSG00000055301	-1.06081	4.25169	207.142	8.62e-15	1.22e-13	11529	protein_coding	Adh7
ENSMUSG00000042473	-1.17164	4.0039	206.672	8.88e-15	1.25e-13	245638	protein_coding	Tbc1d8b
ENSMUSG00000010461	0.783106	5.61085	206.551	8.95e-15	1.26e-13	14051	protein_coding	Eya4
ENSMUSG00000022021	-1.16952	4.01114	206.519	8.97e-15	1.26e-13	56419	protein_coding	Diap3
ENSMUSG00000024423	0.64569	6.31486	206.336	9.07e-15	1.27e-13	16210	protein_coding	Impact
ENSMUSG00000022206	1.27345	3.81784	206.201	9.14e-15	1.28e-13	18162	protein_coding	Npr3
ENSMUSG00000031432	-1.37011	3.56015	205.8	9.38e-15	1.32e-13	19139	protein_coding	Prps1
ENSMUSG00000040033	1.49263	3.8758	205.792	9.38e-15	1.32e-13	20847	protein_coding	Stat2
ENSMUSG00000026817	0.605839	6.43562	205.517	9.54e-15	1.34e-13	11636	protein_coding	Ak1
ENSMUSG00000035914	-0.811116	5.30491	205.344	9.65e-15	1.35e-13	102657	protein_coding	Cd276
ENSMUSG00000058799	-0.666713	6.29151	205.112	9.79e-15	1.37e-13	53605	protein_coding	Nap1l1
ENSMUSG00000009418	-0.890981	4.92199	205.071	9.81e-15	1.37e-13	215690	protein_coding	Nav1
ENSMUSG00000048756	0.624386	6.51222	204.687	1.01e-14	1.4e-13	56484	protein_coding	Foxo3
ENSMUSG00000024074	0.850739	5.08897	204.604	1.01e-14	1.41e-13	50766	protein_coding	Crim1
ENSMUSG00000040433	0.793751	5.40489	204.603	1.01e-14	1.41e-13	245007	protein_coding	Zbtb38
ENSMUSG00000023940	-1.42939	3.61948	204.542	1.01e-14	1.41e-13	72415	protein_coding	Sgol1
ENSMUSG00000000266	-1.00798	4.44721	204.522	1.02e-14	1.41e-13	23947	protein_coding	Mid2
ENSMUSG00000055737	0.747242	5.68969	204.463	1.02e-14	1.42e-13	14600	protein_coding	Ghr
ENSMUSG00000042605	0.691887	5.82036	203.625	1.07e-14	1.49e-13	20239	protein_coding	Atxn2
ENSMUSG00000078915	4.60449	1.17865	203.453	1.09e-14	1.51e-13	NA	pseudogene	Hsp25-ps1
ENSMUSG00000024853	0.518243	7.64687	203.41	1.09e-14	1.51e-13	319322	protein_coding	Sf3b2
ENSMUSG00000025508	-1.22056	4.14807	203.358	1.09e-14	1.51e-13	67186	protein_coding	Rplp2
ENSMUSG00000027611	2.76234	1.90764	203.203	1.1e-14	1.53e-13	19124	protein_coding	Procr
ENSMUSG00000037010	-1.61132	3.21326	203.068	1.11e-14	1.54e-13	30878	protein_coding	Apln
ENSMUSG00000006356	-0.872943	4.89023	203.015	1.12e-14	1.54e-13	68337	protein_coding	Crip2
ENSMUSG00000086814	-6.22075	0.784396	203.011	1.12e-14	1.54e-13	NA	antisense	Gm15677
ENSMUSG00000029814	-1.11777	4.18766	202.673	1.14e-14	1.57e-13	140488	protein_coding	Igf2bp3
ENSMUSG00000072623	-0.977196	4.63593	202.575	1.15e-14	1.58e-13	22750	protein_coding	Zfp9
ENSMUSG00000025764	1.27669	3.77621	202.329	1.17e-14	1.6e-13	269424	protein_coding	Phf17
ENSMUSG00000027593	-0.612634	6.32699	202.076	1.19e-14	1.63e-13	19383	protein_coding	Raly
ENSMUSG00000001228	-0.812167	5.20846	201.659	1.22e-14	1.67e-13	18140	protein_coding	Uhrf1
ENSMUSG00000045763	-0.757884	5.48534	201.28	1.25e-14	1.71e-13	70350	protein_coding	Basp1
ENSMUSG00000032127	0.967255	4.61392	201.245	1.25e-14	1.71e-13	71732	protein_coding	Vps11
ENSMUSG00000090266	-0.979902	4.64124	201.102	1.26e-14	1.72e-13	74319	protein_coding	Mettl23
ENSMUSG00000032185	-0.691941	5.93086	200.767	1.29e-14	1.76e-13	59035	protein_coding	Carm1
ENSMUSG00000010307	1.4173	3.46577	200.58	1.3e-14	1.78e-13	67893	protein_coding	Tmem86a
ENSMUSG00000033577	1.01093	4.41175	200.239	1.33e-14	1.82e-13	17920	protein_coding	Myo6
ENSMUSG00000041073	2.58259	1.93065	199.988	1.35e-14	1.85e-13	192950	protein_coding	Nacad
ENSMUSG00000096210	-0.533095	7.4794	199.766	1.37e-14	1.87e-13	14958	protein_coding	H1f0
ENSMUSG00000033684	0.526826	7.52562	199.708	1.38e-14	1.87e-13	104009	protein_coding	Qsox1
ENSMUSG00000001288	0.598388	6.47547	199.626	1.39e-14	1.88e-13	19411	protein_coding	Rarg
ENSMUSG00000095567	-0.765845	5.32235	199.379	1.41e-14	1.91e-13	57741	protein_coding	Noc2l
ENSMUSG00000034243	0.635822	6.13997	199.219	1.42e-14	1.93e-13	224139	protein_coding	Golgb1
ENSMUSG00000020471	-1.02233	4.31077	199.049	1.44e-14	1.95e-13	18972	protein_coding	Pold2
ENSMUSG00000028583	0.705063	5.7903	199.015	1.44e-14	1.95e-13	14726	protein_coding	Pdpn
ENSMUSG00000064373	0.773365	5.41013	198.929	1.45e-14	1.96e-13	20363	protein_coding	Sepp1
ENSMUSG00000023951	0.717654	5.65802	198.506	1.49e-14	2.01e-13	22339	protein_coding	Vegfa
ENSMUSG00000005360	0.693618	5.80536	198.456	1.49e-14	2.02e-13	20512	protein_coding	Slc1a3
ENSMUSG00000061666	2.28831	2.19105	198.41	1.5e-14	2.02e-13	66569	protein_coding	Gdpd1
ENSMUSG00000028465	0.516228	7.68746	198.355	1.5e-14	2.03e-13	21894	protein_coding	Tln1
ENSMUSG00000020808	-1.28701	3.72772	198.17	1.52e-14	2.05e-13	109212	protein_coding	Fam64a
ENSMUSG00000004100	-1.08911	4.28197	197.864	1.55e-14	2.09e-13	235036	protein_coding	Ppan
ENSMUSG00000003948	-0.991591	4.51449	197.728	1.57e-14	2.1e-13	67468	protein_coding	Mmd
ENSMUSG00000037725	-0.947982	4.76468	197.497	1.59e-14	2.13e-13	80986	protein_coding	Ckap2
ENSMUSG00000039231	-1.10696	4.05984	197.433	1.6e-14	2.14e-13	20937	protein_coding	Suv39h1
ENSMUSG00000022754	-0.998999	4.51572	197.171	1.62e-14	2.18e-13	56277	protein_coding	Tmem45a
ENSMUSG00000022033	-1.43088	3.288	197.105	1.63e-14	2.18e-13	52033	protein_coding	Pbk
ENSMUSG00000079111	-0.614996	6.65917	197.052	1.64e-14	2.19e-13	66913	protein_coding	Kdelr2
ENSMUSG00000003518	1.15274	4.0118	197.029	1.64e-14	2.19e-13	72349	protein_coding	Dusp3
ENSMUSG00000020644	1.26798	4.05324	197.003	1.64e-14	2.19e-13	15902	protein_coding	Id2
ENSMUSG00000045045	-0.675756	5.90077	196.906	1.65e-14	2.2e-13	225875	protein_coding	Lrfn4
ENSMUSG00000056880	-0.803072	5.40578	196.819	1.66e-14	2.21e-13	73748	protein_coding	Gadl1
ENSMUSG00000041133	-0.662477	5.92084	196.662	1.68e-14	2.23e-13	24061	protein_coding	Smc1a
ENSMUSG00000034463	-0.704165	5.69348	196.415	1.7e-14	2.27e-13	219151	protein_coding	Scara3
ENSMUSG00000048922	-1.35014	3.47109	196.36	1.71e-14	2.27e-13	108912	protein_coding	Cdca2
ENSMUSG00000036499	0.733223	5.70215	196.143	1.73e-14	2.31e-13	216238	protein_coding	Eea1
ENSMUSG00000019889	1.39285	3.3973	195.77	1.78e-14	2.36e-13	19272	protein_coding	Ptprk
ENSMUSG00000026519	0.823676	5.41044	195.684	1.79e-14	2.37e-13	208795	protein_coding	Tmem63a
ENSMUSG00000040918	0.895642	4.84685	195.493	1.81e-14	2.4e-13	116914	protein_coding	Slc19a2
ENSMUSG00000036599	-0.763552	5.50261	195.448	1.82e-14	2.4e-13	59031	protein_coding	Chst12
ENSMUSG00000027309	0.782917	5.28534	195.438	1.82e-14	2.4e-13	228602	protein_coding	4930402H24Rik
ENSMUSG00000036879	0.965894	4.58415	195.185	1.85e-14	2.44e-13	102093	protein_coding	Phkb
ENSMUSG00000037544	-1.31455	3.77969	195.14	1.85e-14	2.45e-13	218977	protein_coding	Dlgap5
ENSMUSG00000019942	-0.855386	5.02932	194.926	1.88e-14	2.48e-13	12534	protein_coding	Cdk1
ENSMUSG00000015944	0.9603	4.66388	194.864	1.89e-14	2.49e-13	80909	protein_coding	Gatsl2
ENSMUSG00000020766	-1.07845	4.54988	194.169	1.97e-14	2.6e-13	14635	protein_coding	Galk1
ENSMUSG00000020152	0.559637	6.86759	193.785	2.02e-14	2.66e-13	66713	protein_coding	Actr2
ENSMUSG00000021377	-0.687961	6.07829	193.772	2.03e-14	2.66e-13	110052	protein_coding	Dek
ENSMUSG00000024695	0.546606	7.06706	193.446	2.07e-14	2.72e-13	109910	protein_coding	Zfp91
ENSMUSG00000026782	-0.802506	5.13865	193.089	2.12e-14	2.78e-13	329165	protein_coding	Abi2
ENSMUSG00000031024	-1.08664	4.3406	192.573	2.19e-14	2.87e-13	76954	protein_coding	St5
ENSMUSG00000062488	5.82744	1.03025	192.497	2.2e-14	2.89e-13	667370	protein_coding	I830012O16Rik
ENSMUSG00000053641	-0.998337	4.45458	192.259	2.24e-14	2.93e-13	102442	protein_coding	Dennd4a
ENSMUSG00000026955	-2.11039	2.32427	192.239	2.24e-14	2.93e-13	72080	protein_coding	Sapcd2
ENSMUSG00000026219	0.511972	7.31006	191.935	2.29e-14	2.99e-13	14897	protein_coding	Trip12
ENSMUSG00000024534	-6.16601	0.732835	191.918	2.29e-14	2.99e-13	67847	protein_coding	Sncaip
ENSMUSG00000000711	0.996845	4.75952	191.907	2.29e-14	2.99e-13	19344	protein_coding	Rab5b
ENSMUSG00000056481	-0.783615	5.18533	191.752	2.32e-14	3.02e-13	70445	protein_coding	Cd248
ENSMUSG00000053615	-1.6223	3.11919	191.378	2.37e-14	3.09e-13	NA	protein_coding	Gm9913
ENSMUSG00000018102	1.67289	2.9283	191.069	2.42e-14	3.15e-13	68024	protein_coding	Hist1h2bc
ENSMUSG00000022680	-0.605851	6.31071	190.933	2.44e-14	3.18e-13	94184	protein_coding	Pdxdc1
ENSMUSG00000034707	0.530527	7.20701	190.729	2.48e-14	3.22e-13	75612	protein_coding	Gns
ENSMUSG00000020620	1.8339	2.68843	190.666	2.49e-14	3.23e-13	27404	protein_coding	Abca8b
ENSMUSG00000002147	0.658779	5.8644	190.517	2.51e-14	3.26e-13	20852	protein_coding	Stat6
ENSMUSG00000062929	0.85504	4.94092	190.486	2.52e-14	3.26e-13	12632	protein_coding	Cfl2
ENSMUSG00000039263	-0.806434	5.0756	190.356	2.54e-14	3.29e-13	228961	protein_coding	Npepl1
ENSMUSG00000093661	1.08269	4.24668	190.152	2.58e-14	3.33e-13	66892	protein_coding	Eif4e3
ENSMUSG00000055407	1.01077	4.31101	190.12	2.58e-14	3.33e-13	17760	protein_coding	Map6
ENSMUSG00000071657	0.952357	4.4764	189.739	2.65e-14	3.42e-13	14705	protein_coding	Bscl2
ENSMUSG00000030872	-0.937147	4.64164	189.674	2.66e-14	3.43e-13	74105	protein_coding	Gga2
ENSMUSG00000042436	-6.22124	0.784457	189.627	2.67e-14	3.44e-13	76293	protein_coding	Mfap4
ENSMUSG00000039835	-1.02635	4.24705	189.293	2.73e-14	3.51e-13	215819	protein_coding	Nhsl1
ENSMUSG00000026276	-0.50791	7.58214	189.291	2.73e-14	3.51e-13	18000	protein_coding	2020-09-02
ENSMUSG00000018474	0.657627	5.91353	189.121	2.76e-14	3.55e-13	216848	protein_coding	Chd3
ENSMUSG00000038576	1.52967	3.09709	189.067	2.77e-14	3.56e-13	96935	protein_coding	Susd4
ENSMUSG00000028063	-0.473801	8.8543	188.869	2.81e-14	3.6e-13	16905	protein_coding	Lmna
ENSMUSG00000086560	-1.29345	3.72118	188.573	2.86e-14	3.67e-13	NA	processed_transcript	Gm13372
ENSMUSG00000056214	-1.10385	4.0307	188.434	2.89e-14	3.7e-13	93737	protein_coding	Pard6g
ENSMUSG00000023411	-0.595527	6.32784	188.405	2.9e-14	3.7e-13	73181	protein_coding	Nfatc4
ENSMUSG00000068039	-0.502285	7.38393	188.177	2.94e-14	3.76e-13	21454	protein_coding	Tcp1
ENSMUSG00000031520	6.06005	0.740127	188.158	2.94e-14	3.76e-13	22341	protein_coding	Vegfc
ENSMUSG00000025978	-1.0023	4.40788	188.033	2.97e-14	3.79e-13	74013	protein_coding	Rftn2
ENSMUSG00000050556	-4.45249	0.928841	187.789	3.02e-14	3.85e-13	16500	protein_coding	Kcnb1
ENSMUSG00000024097	-0.741706	5.36004	187.678	3.04e-14	3.87e-13	225027	protein_coding	Srsf7
ENSMUSG00000038127	-0.706172	5.53066	187.596	3.06e-14	3.89e-13	67501	protein_coding	Ccdc50
ENSMUSG00000045441	-2.22245	2.38405	187.171	3.15e-14	4e-13	243385	protein_coding	Gprin3
ENSMUSG00000075585	-1.26584	3.66819	187.145	3.15e-14	4.01e-13	NA	protein_coding	6330403L08Rik
ENSMUSG00000020661	-1.01711	4.31588	186.93	3.2e-14	4.06e-13	13435	protein_coding	Dnmt3a
ENSMUSG00000024232	-1.44831	3.16036	186.882	3.21e-14	4.07e-13	68010	protein_coding	Bambi
ENSMUSG00000025758	-1.1619	3.81084	186.717	3.25e-14	4.11e-13	20873	protein_coding	Plk4
ENSMUSG00000049550	0.677015	5.7341	186.651	3.26e-14	4.13e-13	56430	protein_coding	Clip1
ENSMUSG00000020821	0.530677	7.13165	186.487	3.3e-14	4.17e-13	16562	protein_coding	Kif1c
ENSMUSG00000040462	0.578136	6.52376	186.375	3.32e-14	4.2e-13	216440	protein_coding	Os9
ENSMUSG00000023942	-0.601699	6.26013	186.323	3.33e-14	4.21e-13	63959	protein_coding	Slc29a1
ENSMUSG00000043716	-0.666873	5.74729	186.095	3.39e-14	4.27e-13	19989	protein_coding	Rpl7
ENSMUSG00000030067	0.689236	5.75974	186.053	3.4e-14	4.28e-13	108655	protein_coding	Foxp1
ENSMUSG00000084349	-0.82301	4.93367	185.946	3.42e-14	4.31e-13	NA	pseudogene	Rpl3-ps1
ENSMUSG00000028597	-1.00682	4.38454	185.464	3.54e-14	4.45e-13	67305	protein_coding	Gpx7
ENSMUSG00000001864	-1.19388	3.72429	185.372	3.56e-14	4.47e-13	108897	protein_coding	Aif1l
ENSMUSG00000025265	-0.822943	4.95403	185.352	3.56e-14	4.47e-13	14163	protein_coding	Fgd1
ENSMUSG00000028760	0.603737	6.19497	185.315	3.57e-14	4.48e-13	230861	protein_coding	Eif4g3
ENSMUSG00000049420	3.57396	1.26576	185.293	3.58e-14	4.48e-13	77220	protein_coding	Tmem200a
ENSMUSG00000039452	-0.718653	5.48819	185.024	3.64e-14	4.56e-13	382083	protein_coding	Snx22
ENSMUSG00000035024	-1.05063	4.10024	184.983	3.65e-14	4.57e-13	78658	protein_coding	Ncapd3
ENSMUSG00000039671	0.708246	5.62287	184.829	3.69e-14	4.62e-13	228880	protein_coding	Zmynd8
ENSMUSG00000024759	0.482511	7.78408	184.738	3.72e-14	4.64e-13	109168	protein_coding	Atl3
ENSMUSG00000053411	1.35442	3.3849	184.411	3.8e-14	4.74e-13	52609	protein_coding	Cbx7
ENSMUSG00000003731	0.662949	5.82154	183.723	3.98e-14	4.97e-13	16650	protein_coding	Kpna6
ENSMUSG00000027253	-0.715615	5.67423	183.366	4.08e-14	5.09e-13	228357	protein_coding	Lrp4
ENSMUSG00000057604	-1.08284	3.99736	183.107	4.16e-14	5.17e-13	30937	protein_coding	Lmcd1
ENSMUSG00000033033	0.961596	4.45479	183.013	4.18e-14	5.2e-13	72691	protein_coding	Calhm2
ENSMUSG00000030468	2.78196	1.65019	182.907	4.22e-14	5.24e-13	243958	protein_coding	Siglecg
ENSMUSG00000026880	0.826322	4.99781	182.802	4.25e-14	5.27e-13	13830	protein_coding	Stom
ENSMUSG00000025937	0.991839	4.45078	182.787	4.25e-14	5.27e-13	212442	protein_coding	Lactb2
ENSMUSG00000006586	-1.68397	2.70043	182.766	4.26e-14	5.28e-13	12395	protein_coding	Runx1t1
ENSMUSG00000001687	0.774545	5.13158	182.479	4.34e-14	5.38e-13	24109	protein_coding	Ubl3
ENSMUSG00000022757	-0.666596	5.72923	182.432	4.36e-14	5.39e-13	21787	protein_coding	Tfg
ENSMUSG00000039903	1.44117	3.1985	182.418	4.36e-14	5.39e-13	70967	protein_coding	Eva1c
ENSMUSG00000020402	-0.602723	6.20509	182.115	4.45e-14	5.5e-13	22333	protein_coding	Vdac1
ENSMUSG00000029578	0.722915	5.44124	182.114	4.45e-14	5.5e-13	74781	protein_coding	Wipi2
ENSMUSG00000011148	2.65841	1.72231	181.99	4.49e-14	5.54e-13	11565	protein_coding	Adssl1
ENSMUSG00000031799	-0.482403	7.79168	181.822	4.54e-14	5.6e-13	326618	protein_coding	Tpm4
ENSMUSG00000052369	1.06517	4.21285	181.667	4.59e-14	5.66e-13	380967	protein_coding	Tmem106c
ENSMUSG00000031703	0.658584	5.91284	181.547	4.63e-14	5.7e-13	71927	protein_coding	Itfg1
ENSMUSG00000019295	0.982071	4.33853	181.501	4.65e-14	5.71e-13	68366	protein_coding	Tmem129
ENSMUSG00000038042	1.17913	4.04814	181.282	4.72e-14	5.79e-13	218232	protein_coding	Ptpdc1
ENSMUSG00000023961	3.83548	1.13314	181.266	4.72e-14	5.79e-13	224794	protein_coding	Enpp4
ENSMUSG00000025823	-0.57658	6.44857	181.26	4.73e-14	5.79e-13	12304	protein_coding	Pdia4
ENSMUSG00000030351	0.891776	4.64112	181.256	4.73e-14	5.79e-13	68498	protein_coding	Tspan11
ENSMUSG00000041075	-0.715704	5.45504	181.083	4.78e-14	5.86e-13	14369	protein_coding	Fzd7
ENSMUSG00000064061	-1.04681	4.11034	181.04	4.8e-14	5.87e-13	224170	protein_coding	Dzip3
ENSMUSG00000041977	-0.885583	4.77837	181.016	4.81e-14	5.87e-13	213498	protein_coding	Arhgef11
ENSMUSG00000092274	0.628156	6.73778	180.978	4.82e-14	5.88e-13	NA	lincRNA	Neat1
ENSMUSG00000024222	-1.07406	4.17314	180.953	4.83e-14	5.89e-13	14229	protein_coding	Fkbp5
ENSMUSG00000025068	0.689317	5.60563	180.786	4.89e-14	5.95e-13	14873	protein_coding	Gsto1
ENSMUSG00000037138	-1.18855	4.04944	180.365	5.03e-14	6.13e-13	16764	protein_coding	Aff3
ENSMUSG00000033278	0.674452	5.67928	180.089	5.13e-14	6.24e-13	19274	protein_coding	Ptprm
ENSMUSG00000071984	1.63915	2.80931	179.902	5.2e-14	6.32e-13	68655	protein_coding	Fndc1
ENSMUSG00000070639	1.37432	3.29917	179.631	5.3e-14	6.43e-13	433926	protein_coding	Lrrc8b
ENSMUSG00000034994	-0.454124	10.2679	179.59	5.31e-14	6.45e-13	13629	protein_coding	Eef2
ENSMUSG00000074476	-1.73074	2.64109	179.283	5.43e-14	6.58e-13	67629	protein_coding	Spc24
ENSMUSG00000038271	1.20747	3.70476	179.235	5.45e-14	6.6e-13	320678	protein_coding	Iffo1
ENSMUSG00000041530	0.821912	4.97037	179.152	5.48e-14	6.63e-13	236511	protein_coding	Ago1
ENSMUSG00000002325	1.50596	3.02416	179.069	5.51e-14	6.67e-13	16391	protein_coding	Irf9
ENSMUSG00000039202	0.816387	5.22987	178.97	5.55e-14	6.71e-13	54608	protein_coding	Abhd2
ENSMUSG00000038074	-0.75196	5.17719	178.929	5.56e-14	6.72e-13	231997	protein_coding	Fkbp14
ENSMUSG00000051695	-0.493432	7.31697	178.906	5.57e-14	6.73e-13	23983	protein_coding	Pcbp1
ENSMUSG00000029516	-1.17525	3.84572	178.866	5.59e-14	6.74e-13	12704	protein_coding	Cit
ENSMUSG00000029571	0.666975	6.03847	178.855	5.59e-14	6.74e-13	71900	protein_coding	Tmem106b
ENSMUSG00000032085	-0.606557	6.74641	178.628	5.68e-14	6.84e-13	21345	protein_coding	Tagln
ENSMUSG00000009681	0.815807	4.89502	178.306	5.81e-14	7e-13	110279	protein_coding	Bcr
ENSMUSG00000085438	0.611192	6.08858	178.214	5.85e-14	7.04e-13	NA	lincRNA	1700020I14Rik
ENSMUSG00000034320	0.661299	5.89062	178.079	5.91e-14	7.1e-13	13521	protein_coding	Slc26a2
ENSMUSG00000042485	1.61496	2.82578	177.85	6.01e-14	7.21e-13	66175	protein_coding	Mustn1
ENSMUSG00000027533	-1.58625	3.05224	177.833	6.01e-14	7.21e-13	16592	protein_coding	Fabp5
ENSMUSG00000031134	-1.01502	4.17942	177.532	6.14e-14	7.36e-13	19655	protein_coding	Rbmx
ENSMUSG00000022505	0.51444	7.03246	177.269	6.26e-14	7.49e-13	13731	protein_coding	Emp2
ENSMUSG00000030761	-0.889056	4.66425	177.24	6.27e-14	7.5e-13	17921	protein_coding	Myo7a
ENSMUSG00000026434	-0.54399	6.66168	177.237	6.27e-14	7.5e-13	98415	protein_coding	Nucks1
ENSMUSG00000041037	0.977164	4.39124	177.04	6.36e-14	7.6e-13	210146	protein_coding	Irgq
ENSMUSG00000007050	-0.969821	4.32096	176.902	6.42e-14	7.67e-13	27756	protein_coding	Lsm2
ENSMUSG00000018217	0.553882	6.58047	176.612	6.56e-14	7.82e-13	18858	protein_coding	Pmp22
ENSMUSG00000032549	0.837823	4.90073	176.393	6.66e-14	7.94e-13	270192	protein_coding	Rab6b
ENSMUSG00000020362	-0.633394	5.8515	176.008	6.85e-14	8.15e-13	104625	protein_coding	Cnot6
ENSMUSG00000040479	-0.819556	4.86582	175.912	6.89e-14	8.2e-13	104418	protein_coding	Dgkz
ENSMUSG00000024359	-0.505942	7.08577	175.61	7.05e-14	8.37e-13	15526	protein_coding	Hspa9
ENSMUSG00000051220	-1.34906	3.30274	175.536	7.08e-14	8.41e-13	236930	protein_coding	Ercc6l
ENSMUSG00000009614	-0.901224	4.69258	175.372	7.17e-14	8.5e-13	192166	protein_coding	Sardh
ENSMUSG00000056999	0.62787	5.99652	174.998	7.36e-14	8.73e-13	15925	protein_coding	Ide
ENSMUSG00000001504	1.07434	4.07526	174.769	7.48e-14	8.87e-13	16372	protein_coding	Irx2
ENSMUSG00000075289	-1.21586	3.71445	174.704	7.52e-14	8.9e-13	107239	protein_coding	Carns1
ENSMUSG00000026790	-0.823274	4.82165	174.569	7.59e-14	8.98e-13	18286	protein_coding	Odf2
ENSMUSG00000046836	0.952191	4.38506	174.394	7.69e-14	9.09e-13	71678	protein_coding	Brox
ENSMUSG00000031078	0.545083	6.55592	174.179	7.81e-14	9.22e-13	13043	protein_coding	Cttn
ENSMUSG00000028756	0.810059	4.97172	174.165	7.82e-14	9.22e-13	68943	protein_coding	Pink1
ENSMUSG00000024913	0.564092	6.60324	173.853	7.99e-14	9.43e-13	16973	protein_coding	Lrp5
ENSMUSG00000029438	-1.66137	2.83914	173.805	8.02e-14	9.45e-13	77045	protein_coding	Bcl7a
ENSMUSG00000038400	-0.752483	5.23125	173.795	8.03e-14	9.45e-13	65112	protein_coding	Pmepa1
ENSMUSG00000031734	0.6504	5.97182	173.684	8.09e-14	9.52e-13	16373	protein_coding	Irx3
ENSMUSG00000028228	0.632455	5.84955	173.591	8.15e-14	9.58e-13	70568	protein_coding	Cpne3
ENSMUSG00000048911	0.780337	5.13399	173.035	8.48e-14	9.96e-13	51902	protein_coding	Rnf24
ENSMUSG00000025150	1.19722	3.72027	173.008	8.5e-14	9.97e-13	12409	protein_coding	Cbr2
ENSMUSG00000041220	0.738755	5.26149	172.948	8.54e-14	1e-12	170439	protein_coding	Elovl6
ENSMUSG00000096956	-1.03327	4.05801	172.623	8.74e-14	1.02e-12	NA	lincRNA	0610007N19Rik
ENSMUSG00000034947	1.036	4.10845	172.337	8.92e-14	1.04e-12	217203	protein_coding	Tmem106a
ENSMUSG00000021767	0.797709	5.00506	171.947	9.18e-14	1.07e-12	54169	protein_coding	Kat6b
ENSMUSG00000031875	0.694258	5.89474	171.93	9.19e-14	1.07e-12	68119	protein_coding	Cmtm3
ENSMUSG00000030557	0.531402	6.70606	171.72	9.33e-14	1.09e-12	17258	protein_coding	Mef2a
ENSMUSG00000047539	0.788811	4.96859	171.345	9.59e-14	1.12e-12	67948	protein_coding	Fbxo28
ENSMUSG00000034212	-1.05097	4.32771	171.118	9.75e-14	1.14e-12	241158	protein_coding	Ankmy1
ENSMUSG00000046572	1.49055	2.97712	170.989	9.85e-14	1.15e-12	100515	protein_coding	Zfp518b
ENSMUSG00000028496	0.988715	4.20041	170.935	9.89e-14	1.15e-12	70122	protein_coding	Mllt3
ENSMUSG00000032383	-0.663695	5.86175	170.907	9.91e-14	1.15e-12	19035	protein_coding	Ppib
ENSMUSG00000067194	-0.669826	5.58398	170.88	9.93e-14	1.15e-12	66235	protein_coding	Eif1ax
ENSMUSG00000031548	-9.09947	0.516181	178.84	9.93e-14	1.15e-12	20377	protein_coding	Sfrp1
ENSMUSG00000066643	0.951993	4.29427	170.758	1e-13	1.16e-12	74682	protein_coding	Wdr35
ENSMUSG00000027346	-0.967911	4.22213	170.72	1e-13	1.16e-12	74182	protein_coding	Gpcpd1
ENSMUSG00000031565	-0.49098	7.73502	170.509	1.02e-13	1.18e-12	14182	protein_coding	Fgfr1
ENSMUSG00000048096	0.706311	5.37452	170.471	1.02e-13	1.18e-12	93689	protein_coding	Lmod1
ENSMUSG00000026020	-0.594012	6.18081	170.452	1.02e-13	1.18e-12	55989	protein_coding	Nop58
ENSMUSG00000033022	-2.47581	1.82228	170.153	1.05e-13	1.21e-12	12583	protein_coding	Cdo1
ENSMUSG00000016494	0.564634	6.48776	170.006	1.06e-13	1.22e-12	12490	protein_coding	Cd34
ENSMUSG00000072940	-1.51422	2.92966	169.756	1.08e-13	1.24e-12	NA	pseudogene	Gm10443
ENSMUSG00000063415	-0.575612	6.5928	169.575	1.09e-13	1.26e-12	232174	protein_coding	Cyp26b1
ENSMUSG00000072825	0.637627	5.99884	169.366	1.11e-13	1.28e-12	217882	protein_coding	Cep170b
ENSMUSG00000026930	-0.775316	4.96415	169.121	1.13e-13	1.3e-12	67839	protein_coding	Gpsm1
ENSMUSG00000071847	-3.32395	1.35543	169.103	1.13e-13	1.3e-12	494504	protein_coding	Apcdd1
ENSMUSG00000037762	1.88549	2.42244	169.057	1.14e-13	1.3e-12	66859	protein_coding	Slc16a9
ENSMUSG00000057841	-0.78344	5.0864	169.017	1.14e-13	1.31e-12	19951	protein_coding	Rpl32
ENSMUSG00000063564	-3.95445	0.905713	168.888	1.15e-13	1.32e-12	237759	protein_coding	Col23a1
ENSMUSG00000020695	0.483681	7.50188	168.525	1.18e-13	1.35e-12	17534	protein_coding	Mrc2
ENSMUSG00000022704	-1.27082	3.50734	168.443	1.19e-13	1.36e-12	106248	protein_coding	Qtrtd1
ENSMUSG00000028673	0.776263	5.10819	168.409	1.19e-13	1.36e-12	71665	protein_coding	Fuca1
ENSMUSG00000026864	-0.437022	8.29691	168.391	1.19e-13	1.36e-12	14828	protein_coding	Hspa5
ENSMUSG00000035495	0.815294	4.92342	168.265	1.2e-13	1.38e-12	272027	protein_coding	Tstd2
ENSMUSG00000025246	-0.621656	5.89251	168.058	1.22e-13	1.4e-12	21372	protein_coding	Tbl1x
ENSMUSG00000021193	-0.69194	5.45486	168.045	1.22e-13	1.4e-12	69617	protein_coding	Pitrm1
ENSMUSG00000030256	1.31652	3.32696	167.739	1.25e-13	1.43e-12	79362	protein_coding	Bhlhe41
ENSMUSG00000042029	-0.895054	4.67278	167.639	1.26e-13	1.44e-12	76044	protein_coding	Ncapg2
ENSMUSG00000027276	-1.07335	4.10789	167.319	1.29e-13	1.47e-12	16449	protein_coding	Jag1
ENSMUSG00000029309	0.850379	5.2451	167.038	1.32e-13	1.5e-12	13602	protein_coding	Sparcl1
ENSMUSG00000026377	-0.777905	5.01548	166.86	1.34e-13	1.52e-12	67949	protein_coding	Mki67ip
ENSMUSG00000026825	-0.514546	6.86056	166.668	1.36e-13	1.54e-12	13429	protein_coding	Dnm1
ENSMUSG00000048562	1.91176	2.38963	166.562	1.37e-13	1.55e-12	320145	protein_coding	Sp8
ENSMUSG00000024897	1.19835	3.61659	166.388	1.39e-13	1.57e-12	319924	protein_coding	Apba1
ENSMUSG00000005514	0.794269	4.87151	166.308	1.39e-13	1.58e-12	18984	protein_coding	Por
ENSMUSG00000068101	-1.50404	3.11571	166.304	1.39e-13	1.58e-12	66570	protein_coding	Cenpm
ENSMUSG00000057137	1.07085	3.91642	166.269	1.4e-13	1.58e-12	68487	protein_coding	Tmem140
ENSMUSG00000022307	0.639575	6.36156	166.104	1.42e-13	1.6e-12	170719	protein_coding	Oxr1
ENSMUSG00000080848	-1.31278	3.43115	166.102	1.42e-13	1.6e-12	NA	pseudogene	Gm9385
ENSMUSG00000005470	-1.49119	3.05572	165.973	1.43e-13	1.61e-12	66929	protein_coding	Asf1b
ENSMUSG00000005886	0.610238	5.9472	165.893	1.44e-13	1.62e-12	17978	protein_coding	Ncoa2
ENSMUSG00000027257	1.05926	4.20104	165.77	1.45e-13	1.64e-12	80708	protein_coding	Pacsin3
ENSMUSG00000029863	-1.13659	3.68175	165.747	1.45e-13	1.64e-12	12366	protein_coding	Casp2
ENSMUSG00000007950	0.845219	4.65451	165.712	1.46e-13	1.64e-12	64296	protein_coding	Abhd8
ENSMUSG00000028926	0.526836	6.59429	165.476	1.48e-13	1.67e-12	18647	protein_coding	Cdk14
ENSMUSG00000028954	0.583955	6.0709	165.367	1.5e-13	1.68e-12	53312	protein_coding	Nub1
ENSMUSG00000017754	-0.510115	6.97814	165.15	1.52e-13	1.71e-12	18830	protein_coding	Pltp
ENSMUSG00000021760	-0.51912	6.70724	164.985	1.54e-13	1.73e-12	69590	protein_coding	Gpx8
ENSMUSG00000052560	3.6532	1.25364	164.967	1.54e-13	1.73e-12	66871	protein_coding	Cpne8
ENSMUSG00000029310	0.779632	5.01377	164.966	1.54e-13	1.73e-12	74167	protein_coding	Nudt9
ENSMUSG00000031387	-2.53573	1.70666	164.88	1.55e-13	1.74e-12	19703	protein_coding	Renbp
ENSMUSG00000061665	-0.645933	5.76714	164.781	1.56e-13	1.75e-12	12488	protein_coding	Cd2ap
ENSMUSG00000063296	3.61797	1.13318	164.761	1.57e-13	1.75e-12	320709	protein_coding	Tmem117
ENSMUSG00000048707	1.22842	3.48554	164.751	1.57e-13	1.75e-12	97031	protein_coding	Tprn
ENSMUSG00000015932	0.485516	7.19465	164.449	1.6e-13	1.79e-12	56431	protein_coding	Dstn
ENSMUSG00000005949	1.09027	3.94495	164.187	1.64e-13	1.82e-12	83429	protein_coding	Ctns
ENSMUSG00000023017	1.40865	3.15045	164.124	1.64e-13	1.83e-12	11419	protein_coding	Asic1
ENSMUSG00000036073	1.36363	3.14227	164.058	1.65e-13	1.84e-12	14430	protein_coding	Galt
ENSMUSG00000031538	-0.994722	4.25755	163.476	1.73e-13	1.92e-12	18791	protein_coding	Plat
ENSMUSG00000007850	-0.552819	6.85152	163.37	1.74e-13	1.93e-12	59013	protein_coding	Hnrnph1
ENSMUSG00000057541	-0.927855	4.3411	163.281	1.75e-13	1.95e-12	78697	protein_coding	Pus7
ENSMUSG00000019920	0.542219	6.79517	163.19	1.76e-13	1.96e-12	110829	protein_coding	Lims1
ENSMUSG00000069601	0.740392	5.19281	163.168	1.77e-13	1.96e-12	11735	protein_coding	Ank3
ENSMUSG00000058809	-0.814754	4.77405	162.949	1.8e-13	1.99e-12	NA	pseudogene	Gm12141
ENSMUSG00000031431	-0.812809	4.74391	162.779	1.82e-13	2.02e-12	14605	protein_coding	Tsc22d3
ENSMUSG00000068196	-0.612819	6.47046	162.765	1.82e-13	2.02e-12	12837	protein_coding	Col8a1
ENSMUSG00000026466	0.542446	6.42573	162.606	1.84e-13	2.04e-12	208263	protein_coding	Tor1aip1
ENSMUSG00000081344	-1.0373	4.15111	162.483	1.86e-13	2.06e-12	NA	pseudogene	Gm14303
ENSMUSG00000003847	0.546449	6.67291	162.361	1.88e-13	2.08e-12	54446	protein_coding	Nfat5
ENSMUSG00000034640	0.671277	5.55142	162.159	1.91e-13	2.1e-12	99929	protein_coding	Tiparp
ENSMUSG00000090208	0.675276	5.52592	162.157	1.91e-13	2.1e-12	NA	antisense	Gm15851
ENSMUSG00000022747	-1.31828	3.3261	162.112	1.92e-13	2.11e-12	54613	protein_coding	St3gal6
ENSMUSG00000078185	-1.61607	2.63161	161.893	1.95e-13	2.14e-12	12663	protein_coding	Chml
ENSMUSG00000024603	0.6243	5.80178	161.842	1.96e-13	2.15e-12	67665	protein_coding	Dctn4
ENSMUSG00000025504	1.61436	2.74588	161.746	1.97e-13	2.17e-12	98845	protein_coding	Eps8l2
ENSMUSG00000039748	-1.22885	3.44838	161.675	1.98e-13	2.18e-12	26909	protein_coding	Exo1
ENSMUSG00000037679	0.562937	6.41561	161.468	2.01e-13	2.21e-12	70435	protein_coding	Inf2
ENSMUSG00000039740	0.773306	5.05533	161.329	2.04e-13	2.23e-12	56737	protein_coding	Alg2
ENSMUSG00000097789	2.33534	2.04404	161.179	2.06e-13	2.26e-12	NA	lincRNA	Gm2115
ENSMUSG00000022322	-1.52194	2.93537	161.17	2.06e-13	2.26e-12	20419	protein_coding	Shcbp1
ENSMUSG00000036099	0.909878	4.58839	160.94	2.1e-13	2.29e-12	215008	protein_coding	Vezt
ENSMUSG00000038379	-1.45475	2.97657	160.904	2.1e-13	2.3e-12	22137	protein_coding	Ttk
ENSMUSG00000030850	0.830783	4.7626	160.873	2.11e-13	2.3e-12	11907	protein_coding	Ate1
ENSMUSG00000070867	-2.48031	2.04314	160.841	2.11e-13	2.31e-12	666048	protein_coding	Trabd2b
ENSMUSG00000003235	-0.689961	5.31146	160.538	2.16e-13	2.36e-12	224045	protein_coding	Eif2b5
ENSMUSG00000073434	-1.02306	3.96866	160.178	2.22e-13	2.42e-12	106618	protein_coding	Wdr90
ENSMUSG00000058587	0.663425	5.67172	160.15	2.23e-13	2.43e-12	50875	protein_coding	Tmod3
ENSMUSG00000045039	0.596972	6.44386	160.035	2.25e-13	2.45e-12	269878	protein_coding	Megf8
ENSMUSG00000031119	-0.692318	5.57848	159.967	2.26e-13	2.46e-12	14735	protein_coding	Gpc4
ENSMUSG00000058392	-0.946213	4.208	159.75	2.3e-13	2.5e-12	72462	protein_coding	Rrp1b
ENSMUSG00000037188	-9.02255	0.44325	166.797	2.32e-13	2.52e-12	230824	protein_coding	Grhl3
ENSMUSG00000000028	-1.26257	3.56386	159.539	2.34e-13	2.54e-12	12544	protein_coding	Cdc45
ENSMUSG00000010476	-6.03007	0.604894	159.358	2.37e-13	2.57e-12	13593	protein_coding	Ebf3
ENSMUSG00000026014	-0.840485	5.0382	159.316	2.38e-13	2.58e-12	77300	protein_coding	Raph1
ENSMUSG00000042444	0.682367	5.37459	159.152	2.41e-13	2.61e-12	235461	protein_coding	Fam63b
ENSMUSG00000029822	0.91453	4.43159	158.827	2.47e-13	2.67e-12	71720	protein_coding	Osbpl3
ENSMUSG00000015133	0.65079	5.68997	158.624	2.51e-13	2.71e-12	233328	protein_coding	Lrrk1
ENSMUSG00000039852	0.671197	5.49292	158.597	2.52e-13	2.72e-12	68703	protein_coding	Rere
ENSMUSG00000024816	0.720353	5.23348	158.494	2.54e-13	2.74e-12	67457	protein_coding	Frmd8
ENSMUSG00000026203	0.857944	4.63593	158.025	2.63e-13	2.84e-12	56812	protein_coding	Dnajb2
ENSMUSG00000021607	1.62211	2.6289	157.936	2.65e-13	2.86e-12	94066	protein_coding	Mrpl36
ENSMUSG00000021843	0.789844	4.87844	157.914	2.65e-13	2.86e-12	16709	protein_coding	Ktn1
ENSMUSG00000019579	-0.684317	5.38095	157.883	2.66e-13	2.86e-12	28106	protein_coding	D17Wsu104e
ENSMUSG00000058655	-0.436576	8.01305	157.871	2.66e-13	2.86e-12	75705	protein_coding	Eif4b
ENSMUSG00000038708	0.771883	4.94346	157.008	2.85e-13	3.06e-12	54214	protein_coding	Golga4
ENSMUSG00000035051	0.736123	5.17676	156.815	2.89e-13	3.11e-12	106794	protein_coding	Dhx57
ENSMUSG00000029869	1.01869	3.99853	156.728	2.91e-13	3.13e-12	13848	protein_coding	Ephb6
ENSMUSG00000024767	0.635832	5.86326	156.719	2.92e-13	3.13e-12	107260	protein_coding	Otub1
ENSMUSG00000044927	-0.967985	4.32393	156.66	2.93e-13	3.14e-12	243529	protein_coding	H1fx
ENSMUSG00000040209	-0.83415	4.59218	156.526	2.96e-13	3.17e-12	170753	protein_coding	Zfp704
ENSMUSG00000037487	0.492944	7.1979	156.523	2.96e-13	3.17e-12	70790	protein_coding	Ubr5
ENSMUSG00000047061	3.75317	0.95004	156.52	2.96e-13	3.17e-12	NA	protein_coding	Gm9817
ENSMUSG00000028559	0.773129	5.06946	156.265	3.02e-13	3.23e-12	100273	protein_coding	Osbpl9
ENSMUSG00000025083	1.04457	3.88933	156.176	3.04e-13	3.25e-12	226250	protein_coding	Afap1l2
ENSMUSG00000032802	0.6786	5.40746	156.015	3.08e-13	3.29e-12	76650	protein_coding	Srxn1
ENSMUSG00000031667	1.04692	4.02906	155.893	3.11e-13	3.32e-12	14339	protein_coding	Aktip
ENSMUSG00000022956	-0.898739	4.45236	155.89	3.11e-13	3.32e-12	28080	protein_coding	Atp5o
ENSMUSG00000049555	-8.95257	0.377604	162.731	3.13e-13	3.33e-12	20776	protein_coding	Tmie
ENSMUSG00000021485	-1.5817	2.76382	155.408	3.23e-13	3.44e-12	17121	protein_coding	Mxd3
ENSMUSG00000037795	-0.859019	4.47071	155.151	3.3e-13	3.51e-12	333789	protein_coding	N4bp2
ENSMUSG00000035632	-0.860653	4.44087	154.864	3.38e-13	3.59e-12	232791	protein_coding	Cnot3
ENSMUSG00000034799	-1.05181	3.86168	154.795	3.4e-13	3.61e-12	382018	protein_coding	Unc13a
ENSMUSG00000025417	0.662409	5.40642	154.648	3.44e-13	3.65e-12	117150	protein_coding	Pip4k2c
ENSMUSG00000031099	-2.42037	1.92532	154.534	3.47e-13	3.68e-12	93761	protein_coding	Smarca1
ENSMUSG00000035325	-0.44009	7.80526	154.358	3.52e-13	3.73e-12	69162	protein_coding	Sec31a
ENSMUSG00000026827	0.944057	4.30454	154.343	3.52e-13	3.73e-12	14571	protein_coding	Gpd2
ENSMUSG00000021585	0.624528	5.7221	154.23	3.55e-13	3.76e-12	12380	protein_coding	Cast
ENSMUSG00000034023	-1.40444	2.9672	154.113	3.59e-13	3.79e-12	211651	protein_coding	Fancd2
ENSMUSG00000031756	-1.31145	3.13223	153.919	3.64e-13	3.85e-12	72155	protein_coding	Cenpn
ENSMUSG00000039473	-0.715892	5.33939	153.734	3.7e-13	3.9e-12	170644	protein_coding	Ubn1
ENSMUSG00000037907	-0.952338	4.26051	153.604	3.74e-13	3.94e-12	268445	protein_coding	Ankrd13b
ENSMUSG00000025036	-1.40507	3.23178	153.572	3.75e-13	3.95e-12	94279	protein_coding	Sfxn2
ENSMUSG00000041695	1.65591	2.6544	153.523	3.76e-13	3.96e-12	16518	protein_coding	Kcnj2
ENSMUSG00000063334	0.608538	5.75042	153.08	3.9e-13	4.1e-12	52705	protein_coding	Krr1
ENSMUSG00000027422	-0.439322	7.6563	152.973	3.93e-13	4.14e-12	81910	protein_coding	Rrbp1
ENSMUSG00000031441	0.539536	6.27354	152.966	3.93e-13	4.14e-12	50770	protein_coding	Atp11a
ENSMUSG00000018398	0.491298	6.84273	152.951	3.94e-13	4.14e-12	20362	protein_coding	2020-09-08
ENSMUSG00000031996	0.427962	8.01941	152.92	3.95e-13	4.14e-12	11804	protein_coding	Aplp2
ENSMUSG00000024817	0.623594	5.68742	152.903	3.95e-13	4.15e-12	109113	protein_coding	Uhrf2
ENSMUSG00000035011	0.674873	5.47801	152.791	3.99e-13	4.18e-12	16969	protein_coding	Zbtb7a
ENSMUSG00000042978	-1.12771	3.56972	152.679	4.03e-13	4.22e-12	104175	protein_coding	Sbk1
ENSMUSG00000020092	-1.00916	3.92619	152.534	4.07e-13	4.26e-12	27355	protein_coding	Pald1
ENSMUSG00000034616	0.852151	4.50561	152.345	4.14e-13	4.33e-12	245857	protein_coding	Ssh3
ENSMUSG00000029426	0.600577	5.82617	152.08	4.23e-13	4.42e-12	12492	protein_coding	Scarb2
ENSMUSG00000026421	-0.451509	7.53429	151.916	4.28e-13	4.47e-12	13007	protein_coding	Csrp1
ENSMUSG00000059811	-0.827422	4.59933	151.726	4.35e-13	4.54e-12	56298	protein_coding	Atl2
ENSMUSG00000056749	-1.09442	3.96032	151.719	4.35e-13	4.54e-12	18030	protein_coding	Nfil3
ENSMUSG00000032353	-0.747065	5.35697	151.693	4.36e-13	4.54e-12	66111	protein_coding	Tmed3
ENSMUSG00000025228	0.483609	6.85291	151.532	4.42e-13	4.6e-12	54130	protein_coding	Actr1a
ENSMUSG00000035441	-0.669043	5.40749	151.498	4.43e-13	4.61e-12	338367	protein_coding	Myo1d
ENSMUSG00000025574	-1.23878	3.31433	151.462	4.44e-13	4.62e-12	21877	protein_coding	Tk1
ENSMUSG00000037440	5.331	0.56487	151.061	4.59e-13	4.77e-12	22361	protein_coding	Vnn1
ENSMUSG00000007659	0.848291	4.49028	151.013	4.61e-13	4.79e-12	12048	protein_coding	Bcl2l1
ENSMUSG00000034312	0.584517	6.06147	150.9	4.65e-13	4.83e-12	232227	protein_coding	Iqsec1
ENSMUSG00000024998	-8.89189	0.320558	157.466	4.65e-13	4.83e-12	74055	protein_coding	Plce1
ENSMUSG00000050332	-1.04409	3.85356	150.855	4.67e-13	4.84e-12	72345	protein_coding	Amer1
ENSMUSG00000031948	-0.579768	5.88565	150.748	4.71e-13	4.88e-12	85305	protein_coding	Kars
ENSMUSG00000035828	-0.918784	4.21031	150.718	4.72e-13	4.89e-12	223775	protein_coding	Pim3
ENSMUSG00000032011	1.08538	3.75404	150.55	4.79e-13	4.95e-12	21838	protein_coding	Thy1
ENSMUSG00000026779	-1.07138	3.83847	150.519	4.8e-13	4.95e-12	67121	protein_coding	Mastl
ENSMUSG00000041431	-1.79448	2.31245	150.513	4.8e-13	4.95e-12	268697	protein_coding	Ccnb1
ENSMUSG00000028693	-0.829577	4.51717	150.088	4.97e-13	5.13e-12	50927	protein_coding	Nasp
ENSMUSG00000032531	0.444685	7.4516	150.061	4.98e-13	5.13e-12	56332	protein_coding	Amotl2
ENSMUSG00000032666	-0.810607	4.63029	150.024	5e-13	5.15e-12	69399	protein_coding	1700025G04Rik
ENSMUSG00000019432	-0.500997	6.89157	149.982	5.01e-13	5.16e-12	53817	protein_coding	Ddx39b
ENSMUSG00000031103	-0.798645	4.73791	149.756	5.11e-13	5.25e-12	56501	protein_coding	Elf4
ENSMUSG00000079553	-1.0742	3.69518	149.742	5.11e-13	5.26e-12	100502766	protein_coding	Kifc1
ENSMUSG00000025931	1.17295	3.42887	149.611	5.17e-13	5.31e-12	74229	protein_coding	Paqr8
ENSMUSG00000031963	-1.5824	2.64332	149.483	5.22e-13	5.36e-12	73230	protein_coding	Bmper
ENSMUSG00000032377	1.28727	3.23149	149.465	5.23e-13	5.36e-12	235527	protein_coding	Plscr4
ENSMUSG00000026683	-0.963784	4.06824	149.348	5.28e-13	5.41e-12	66977	protein_coding	Nuf2
ENSMUSG00000026039	-0.900016	4.23752	149.304	5.3e-13	5.43e-12	68549	protein_coding	Sgol2
ENSMUSG00000056394	-0.762873	4.88309	149.285	5.31e-13	5.43e-12	16881	protein_coding	Lig1
ENSMUSG00000006731	0.808312	4.7482	149.242	5.33e-13	5.45e-12	14421	protein_coding	B4galnt1
ENSMUSG00000041540	2.58398	1.90384	149.041	5.42e-13	5.53e-12	20678	protein_coding	Sox5
ENSMUSG00000028270	1.01697	3.87068	149.037	5.42e-13	5.53e-12	14469	protein_coding	Gbp2
ENSMUSG00000035513	1.81331	2.39242	148.957	5.45e-13	5.57e-12	171171	protein_coding	Ntng2
ENSMUSG00000034998	-0.810872	4.68621	148.795	5.53e-13	5.64e-12	14236	protein_coding	Foxn2
ENSMUSG00000029328	-0.556201	6.04118	148.748	5.55e-13	5.66e-12	50926	protein_coding	Hnrnpdl
ENSMUSG00000021458	1.13929	3.53897	148.63	5.6e-13	5.71e-12	72061	protein_coding	2010111I01Rik
ENSMUSG00000015243	1.37508	3.13239	148.435	5.69e-13	5.8e-12	11303	protein_coding	Abca1
ENSMUSG00000025781	-0.599228	5.90075	148.336	5.74e-13	5.84e-12	11949	protein_coding	Atp5c1
ENSMUSG00000053477	0.533052	6.63563	148.225	5.79e-13	5.89e-12	21413	protein_coding	Tcf4
ENSMUSG00000029125	0.739463	4.90591	147.978	5.91e-13	6.01e-12	71116	protein_coding	Stx18
ENSMUSG00000072692	-0.895472	4.45753	147.875	5.96e-13	6.05e-12	NA	pseudogene	Gm13826
ENSMUSG00000020455	0.88804	4.36781	147.765	6.02e-13	6.11e-12	94091	protein_coding	Trim11
ENSMUSG00000004530	-0.576597	6.10249	147.75	6.03e-13	6.11e-12	23790	protein_coding	Coro1c
ENSMUSG00000005718	-1.52761	2.7159	147.722	6.04e-13	6.11e-12	83383	protein_coding	Tfap4
ENSMUSG00000024826	0.62657	5.81224	147.722	6.04e-13	6.11e-12	19708	protein_coding	Dpf2
ENSMUSG00000025612	-0.777088	4.7432	147.635	6.08e-13	6.15e-12	12013	protein_coding	Bach1
ENSMUSG00000006736	0.584282	5.82416	147.574	6.12e-13	6.18e-12	67125	protein_coding	Tspan31
ENSMUSG00000029190	0.679724	5.20282	147.57	6.12e-13	6.18e-12	320661	protein_coding	D5Ertd579e
ENSMUSG00000006301	0.524759	6.41059	147.536	6.13e-13	6.19e-12	69660	protein_coding	Tmbim1
ENSMUSG00000028820	-0.526558	6.90319	147.51	6.15e-13	6.2e-12	71514	protein_coding	Sfpq
ENSMUSG00000026558	-0.589079	5.9331	147.48	6.16e-13	6.21e-12	80914	protein_coding	Uck2
ENSMUSG00000021892	1.42797	3.15207	147.361	6.22e-13	6.27e-12	24056	protein_coding	Sh3bp5
ENSMUSG00000002455	0.648991	5.39003	147.323	6.24e-13	6.29e-12	68879	protein_coding	Prpf6
ENSMUSG00000055723	-0.95763	4.3927	147.285	6.26e-13	6.3e-12	66922	protein_coding	Rras2
ENSMUSG00000002103	0.692008	5.26694	147.12	6.35e-13	6.39e-12	11432	protein_coding	Acp2
ENSMUSG00000074221	-1.08651	3.68284	147.085	6.37e-13	6.4e-12	243905	protein_coding	Zfp568
ENSMUSG00000032481	-0.56323	6.04635	147.077	6.37e-13	6.4e-12	20588	protein_coding	Smarcc1
ENSMUSG00000097249	-1.96943	2.28599	147.001	6.41e-13	6.44e-12	NA	lincRNA	Gm26889
ENSMUSG00000051579	-0.653902	5.45448	146.937	6.45e-13	6.47e-12	66684	protein_coding	Tceal8
ENSMUSG00000024079	0.833638	4.86587	146.899	6.47e-13	6.48e-12	19106	protein_coding	Eif2ak2
ENSMUSG00000039518	-0.96169	3.99802	146.823	6.51e-13	6.52e-12	386463	protein_coding	Cdsn
ENSMUSG00000029580	-0.412952	9.78934	146.816	6.51e-13	6.52e-12	11461	protein_coding	Actb
ENSMUSG00000040351	0.627719	5.58183	146.559	6.66e-13	6.65e-12	70797	protein_coding	Ankib1
ENSMUSG00000091337	0.48809	7.15334	146.493	6.69e-13	6.68e-12	58521	protein_coding	Eid1
ENSMUSG00000013698	0.600377	5.82544	146.455	6.71e-13	6.7e-12	18611	protein_coding	Pea15a
ENSMUSG00000028073	-1.59632	2.59835	146.403	6.74e-13	6.72e-12	73182	protein_coding	Pear1
ENSMUSG00000027985	-2.11417	1.99265	146.157	6.88e-13	6.86e-12	16842	protein_coding	Lef1
ENSMUSG00000028885	-2.61593	1.586	146.139	6.89e-13	6.86e-12	100340	protein_coding	Smpdl3b
ENSMUSG00000041064	-2.18836	1.91374	145.962	7e-13	6.96e-12	208084	protein_coding	Pif1
ENSMUSG00000037822	0.673664	5.35149	145.909	7.03e-13	6.99e-12	68552	protein_coding	Smim14
ENSMUSG00000058454	-0.826154	4.7049	145.9	7.03e-13	6.99e-12	13360	protein_coding	Dhcr7
ENSMUSG00000025403	-0.685259	5.18579	145.854	7.06e-13	7.01e-12	108037	protein_coding	Shmt2
ENSMUSG00000025477	-0.746538	5.01486	145.594	7.22e-13	7.16e-12	212111	protein_coding	Inpp5a
ENSMUSG00000027115	-1.43317	2.90642	145.334	7.38e-13	7.32e-12	228421	protein_coding	Kif18a
ENSMUSG00000052914	1.2447	3.40029	145.032	7.57e-13	7.5e-12	13110	protein_coding	Cyp2j6
ENSMUSG00000037805	-0.830992	4.93086	144.858	7.68e-13	7.6e-12	19896	protein_coding	Rpl10a
ENSMUSG00000004565	1.2392	3.21913	144.847	7.68e-13	7.61e-12	50767	protein_coding	Pnpla6
ENSMUSG00000021969	-0.767541	4.87567	144.792	7.72e-13	7.63e-12	75965	protein_coding	Zdhhc20
ENSMUSG00000024087	0.576072	6.338	144.79	7.72e-13	7.63e-12	13078	protein_coding	Cyp1b1
ENSMUSG00000051439	2.37589	1.67317	144.765	7.74e-13	7.64e-12	12475	protein_coding	Cd14
ENSMUSG00000035293	-1.10933	3.55737	144.757	7.74e-13	7.64e-12	217558	protein_coding	G2e3
ENSMUSG00000054580	0.898048	4.42278	144.637	7.82e-13	7.72e-12	18779	protein_coding	Pla2r1
ENSMUSG00000000058	0.718935	5.20391	144.547	7.88e-13	7.77e-12	12390	protein_coding	Cav2
ENSMUSG00000039682	-0.708443	5.01121	144.423	7.96e-13	7.84e-12	66988	protein_coding	Lap3
ENSMUSG00000075316	4.1073	0.722707	144.42	7.97e-13	7.84e-12	20274	protein_coding	Scn9a
ENSMUSG00000037410	-0.597348	5.68541	144.309	8.04e-13	7.91e-12	67016	protein_coding	Tbc1d2b
ENSMUSG00000022175	0.591802	6.0603	144.256	8.08e-13	7.94e-12	65107	protein_coding	Lrp10
ENSMUSG00000020844	0.510087	6.43516	144.11	8.18e-13	8.04e-12	18230	protein_coding	Nxn
ENSMUSG00000023008	-0.574058	5.96333	144.045	8.22e-13	8.07e-12	22379	protein_coding	Fmnl3
ENSMUSG00000002055	-1.04289	3.87356	143.99	8.26e-13	8.11e-12	54141	protein_coding	Spag5
ENSMUSG00000003228	2.0685	2.05122	143.928	8.31e-13	8.14e-12	14773	protein_coding	Grk5
ENSMUSG00000023367	-1.07664	3.62376	143.817	8.38e-13	8.22e-12	66058	protein_coding	Tmem176a
ENSMUSG00000024883	0.871339	4.29592	143.753	8.43e-13	8.26e-12	225870	protein_coding	Rin1
ENSMUSG00000005804	1.01119	3.92135	143.691	8.47e-13	8.29e-12	18457	protein_coding	Bloc1s6
ENSMUSG00000060594	1.11859	3.56131	143.582	8.55e-13	8.37e-12	244864	protein_coding	Layn
ENSMUSG00000003226	0.496625	6.55865	143.295	8.76e-13	8.57e-12	19386	protein_coding	Ranbp2
ENSMUSG00000019846	-0.506631	6.63341	143.278	8.78e-13	8.57e-12	16775	protein_coding	Lama4
ENSMUSG00000097791	-1.78644	2.60317	143.182	8.85e-13	8.64e-12	NA	lincRNA	Gm17315
ENSMUSG00000044786	-0.889853	4.4814	142.698	9.22e-13	8.99e-12	22695	protein_coding	Zfp36
ENSMUSG00000058793	0.616324	5.59451	142.676	9.24e-13	9e-12	110911	protein_coding	Cds2
ENSMUSG00000028779	0.90925	4.15493	142.53	9.36e-13	9.11e-12	67898	protein_coding	Pef1
ENSMUSG00000054766	-0.714693	4.95228	142.478	9.4e-13	9.14e-12	56086	protein_coding	Set
ENSMUSG00000034445	1.09461	3.65285	142.31	9.53e-13	9.26e-12	225912	protein_coding	Cyb561a3
ENSMUSG00000041058	0.705065	5.39977	142.309	9.53e-13	9.26e-12	107568	protein_coding	Wwp1
ENSMUSG00000022070	-1.42404	2.82864	142.298	9.54e-13	9.26e-12	77744	protein_coding	Bora
ENSMUSG00000003849	0.842162	4.49932	142.296	9.55e-13	9.26e-12	18104	protein_coding	Nqo1
ENSMUSG00000026600	0.739018	4.99815	142.216	9.61e-13	9.32e-12	20652	protein_coding	Soat1
ENSMUSG00000033705	-0.800575	4.55293	142.009	9.78e-13	9.48e-12	NA	protein_coding	Stard9
ENSMUSG00000042302	0.683342	5.11067	141.871	9.9e-13	9.59e-12	216565	protein_coding	Ehbp1
ENSMUSG00000040659	-0.992941	4.06227	141.83	9.93e-13	9.61e-12	27984	protein_coding	Efhd2
ENSMUSG00000039208	-1.28428	3.27745	141.748	1e-12	9.68e-12	210029	protein_coding	Metrnl
ENSMUSG00000066571	-0.738477	4.86801	141.713	1e-12	9.7e-12	233103	protein_coding	4931406P16Rik
ENSMUSG00000050910	-0.737511	4.84648	141.675	1.01e-12	9.72e-12	237988	protein_coding	Cdr2l
ENSMUSG00000026622	-1.14691	3.49678	141.587	1.01e-12	9.79e-12	18005	protein_coding	Nek2
ENSMUSG00000053062	2.72315	1.35366	141.5	1.02e-12	9.85e-12	67374	protein_coding	Jam2
ENSMUSG00000002870	-0.577046	5.91495	141.499	1.02e-12	9.85e-12	17216	protein_coding	Mcm2
ENSMUSG00000064210	0.525617	6.32236	141.487	1.02e-12	9.86e-12	105722	protein_coding	Ano6
ENSMUSG00000019214	-1.18038	3.45363	141.434	1.03e-12	9.9e-12	214901	protein_coding	Chtf18
ENSMUSG00000057969	0.748475	4.80017	141.413	1.03e-12	9.91e-12	20347	protein_coding	Sema3b
ENSMUSG00000031812	0.735068	5.1905	141.378	1.03e-12	9.93e-12	67443	protein_coding	Map1lc3b
ENSMUSG00000019961	-0.484065	6.64107	141.295	1.04e-12	1e-11	21917	protein_coding	Tmpo
ENSMUSG00000021819	0.58104	6.04305	141.186	1.05e-12	1.01e-11	268721	protein_coding	Zswim8
ENSMUSG00000046447	1.11295	3.49599	140.845	1.08e-12	1.04e-11	66259	protein_coding	Camk2n1
ENSMUSG00000045671	0.746135	5.11267	140.742	1.09e-12	1.05e-11	114716	protein_coding	Spred2
ENSMUSG00000040428	-1.43484	2.77653	140.739	1.09e-12	1.05e-11	69217	protein_coding	Plekha4
ENSMUSG00000010048	-1.11142	3.50064	140.635	1.1e-12	1.05e-11	15983	protein_coding	Ifrd2
ENSMUSG00000026888	1.3926	2.90546	140.46	1.12e-12	1.07e-11	50915	protein_coding	Grb14
ENSMUSG00000040520	0.726115	5.04236	140.388	1.13e-12	1.08e-11	242362	protein_coding	Manea
ENSMUSG00000016559	-0.443227	7.48519	140.341	1.13e-12	1.08e-11	15078	protein_coding	H3f3b
ENSMUSG00000027199	1.812	2.25644	140.205	1.14e-12	1.09e-11	67092	protein_coding	Gatm
ENSMUSG00000021009	0.777722	4.67579	140.177	1.15e-12	1.09e-11	24000	protein_coding	Ptpn21
ENSMUSG00000039960	1.66912	2.41718	140.035	1.16e-12	1.11e-11	69581	protein_coding	Rhou
ENSMUSG00000045193	0.859821	4.3637	140.012	1.16e-12	1.11e-11	12696	protein_coding	Cirbp
ENSMUSG00000038349	4.4063	0.81634	139.957	1.17e-12	1.11e-11	227120	protein_coding	Plcl1
ENSMUSG00000053929	0.603209	5.76304	139.909	1.17e-12	1.12e-11	54151	protein_coding	Cyhr1
ENSMUSG00000021556	-0.818634	4.68504	139.869	1.18e-12	1.12e-11	105348	protein_coding	Golm1
ENSMUSG00000052837	-0.498998	6.4833	139.817	1.18e-12	1.12e-11	16477	protein_coding	Junb
ENSMUSG00000066735	-0.756704	4.7074	139.728	1.19e-12	1.13e-11	69568	protein_coding	Vkorc1l1
ENSMUSG00000020019	2.711	1.38731	139.309	1.24e-12	1.17e-11	57764	protein_coding	Ntn4
ENSMUSG00000029755	-0.820719	4.43202	139.307	1.24e-12	1.17e-11	13395	protein_coding	Dlx5
ENSMUSG00000013629	-0.608023	5.52041	139.182	1.25e-12	1.19e-11	69719	protein_coding	Cad
ENSMUSG00000054874	0.602903	6.25844	139.075	1.26e-12	1.2e-11	104401	protein_coding	Pcnxl3
ENSMUSG00000033386	0.944081	3.99326	138.864	1.28e-12	1.22e-11	20321	protein_coding	Frrs1
ENSMUSG00000044201	-1.85874	2.0673	138.838	1.29e-12	1.22e-11	12532	protein_coding	Cdc25c
ENSMUSG00000029730	-0.802605	5.20693	138.817	1.29e-12	1.22e-11	17220	protein_coding	Mcm7
ENSMUSG00000046179	-1.03834	3.67132	138.677	1.31e-12	1.23e-11	108961	protein_coding	E2f8
ENSMUSG00000050315	1.58059	2.6077	138.67	1.31e-12	1.23e-11	118449	protein_coding	Synpo2
ENSMUSG00000042198	1.48107	2.71766	138.639	1.31e-12	1.24e-11	66433	protein_coding	Chchd7
ENSMUSG00000047731	0.505503	6.48384	138.596	1.32e-12	1.24e-11	226178	protein_coding	Wbp1l
ENSMUSG00000009079	-0.574834	6.1989	138.465	1.33e-12	1.25e-11	14030	protein_coding	Ewsr1
ENSMUSG00000039485	1.04241	3.87848	138.409	1.34e-12	1.26e-11	72480	protein_coding	Tspyl4
ENSMUSG00000090638	1.89159	2.28941	138.371	1.34e-12	1.26e-11	NA	lincRNA	Gm17028
ENSMUSG00000041935	0.656375	5.6391	138.204	1.36e-12	1.28e-11	106064	protein_coding	AW549877
ENSMUSG00000051375	5.40317	0.631927	138.098	1.37e-12	1.29e-11	75599	protein_coding	Pcdh1
ENSMUSG00000029338	-0.722332	4.94855	138.085	1.38e-12	1.29e-11	71914	protein_coding	Antxr2
ENSMUSG00000037275	-0.886875	4.40701	137.794	1.41e-12	1.33e-11	216766	protein_coding	Gemin5
ENSMUSG00000051920	-1.22689	3.2576	137.649	1.43e-12	1.34e-11	239405	protein_coding	Rspo2
ENSMUSG00000002625	0.903788	4.23327	137.54	1.44e-12	1.35e-11	54194	protein_coding	Akap8l
ENSMUSG00000023868	1.07244	3.78275	137.52	1.45e-12	1.36e-11	23984	protein_coding	Pde10a
ENSMUSG00000024911	0.870192	4.29738	137.247	1.48e-12	1.39e-11	58249	protein_coding	Fibp
ENSMUSG00000001794	0.466349	6.77755	137.147	1.49e-12	1.4e-11	12336	protein_coding	Capns1
ENSMUSG00000022389	0.588917	5.80503	137.048	1.51e-12	1.41e-11	21685	protein_coding	Tef
ENSMUSG00000027030	-0.906482	4.12522	136.828	1.54e-12	1.44e-11	53416	protein_coding	Stk39
ENSMUSG00000036503	0.666623	5.2633	136.698	1.55e-12	1.45e-11	24017	protein_coding	Rnf13
ENSMUSG00000022895	-0.854777	4.39038	136.668	1.56e-12	1.46e-11	23872	protein_coding	Ets2
ENSMUSG00000060036	-0.698958	5.23332	136.658	1.56e-12	1.46e-11	27367	protein_coding	Rpl3
ENSMUSG00000015766	0.639495	5.68213	136.634	1.56e-12	1.46e-11	13860	protein_coding	Eps8
ENSMUSG00000036333	0.529471	6.2273	136.576	1.57e-12	1.46e-11	77480	protein_coding	Kidins220
ENSMUSG00000024012	-0.436256	7.32382	136.499	1.58e-12	1.47e-11	56462	protein_coding	Mtch1
ENSMUSG00000020571	-0.454016	6.9106	136.475	1.59e-12	1.48e-11	71853	protein_coding	Pdia6
ENSMUSG00000045664	1.11416	3.53407	136.361	1.6e-12	1.49e-11	104252	protein_coding	Cdc42ep2
ENSMUSG00000054509	0.843152	4.31575	136.299	1.61e-12	1.5e-11	328417	protein_coding	Parp4
ENSMUSG00000029430	-0.657911	5.4922	136.265	1.62e-12	1.5e-11	19384	protein_coding	Ran
ENSMUSG00000030342	-0.438054	7.17023	136.202	1.62e-12	1.51e-11	12527	protein_coding	Cd9
ENSMUSG00000057706	-1.23037	3.30846	136.053	1.65e-12	1.53e-11	108797	protein_coding	Mex3b
ENSMUSG00000045377	1.09448	3.51645	135.977	1.66e-12	1.54e-11	67020	protein_coding	Tmem88
ENSMUSG00000032220	0.636306	5.37753	135.96	1.66e-12	1.54e-11	71602	protein_coding	Myo1e
ENSMUSG00000025920	1.20595	3.39209	135.846	1.68e-12	1.55e-11	29819	protein_coding	Stau2
ENSMUSG00000030530	-0.620408	5.64975	135.845	1.68e-12	1.55e-11	18550	protein_coding	Furin
ENSMUSG00000074676	-1.83351	2.13837	135.843	1.68e-12	1.55e-11	14239	protein_coding	Foxs1
ENSMUSG00000028822	0.630556	5.47463	135.828	1.68e-12	1.55e-11	71817	protein_coding	Tmem50a
ENSMUSG00000026981	1.80611	2.52179	135.487	1.73e-12	1.6e-11	16181	protein_coding	Il1rn
ENSMUSG00000050565	0.45433	6.8997	135.443	1.74e-12	1.6e-11	240832	protein_coding	Tor1aip2
ENSMUSG00000026069	-0.651004	5.36253	135.43	1.74e-12	1.61e-11	17082	protein_coding	Il1rl1
ENSMUSG00000031146	-1.19323	3.69889	135.263	1.77e-12	1.63e-11	18824	protein_coding	Plp2
ENSMUSG00000026917	-0.860517	4.21875	135.234	1.77e-12	1.63e-11	140858	protein_coding	Wdr5
ENSMUSG00000093674	-0.632974	5.52216	135.204	1.78e-12	1.64e-11	67945	protein_coding	Rpl41
ENSMUSG00000089762	0.71087	4.89193	134.959	1.81e-12	1.67e-11	72500	protein_coding	Ier5l
ENSMUSG00000026048	0.73468	4.93692	134.937	1.82e-12	1.67e-11	22592	protein_coding	Ercc5
ENSMUSG00000029614	-0.697493	5.00571	134.899	1.82e-12	1.68e-11	19988	protein_coding	Rpl6
ENSMUSG00000049401	-0.649535	5.29617	134.633	1.87e-12	1.72e-11	72075	protein_coding	Ogfr
ENSMUSG00000035873	0.717982	4.9558	134.567	1.88e-12	1.73e-11	114774	protein_coding	Pawr
ENSMUSG00000034330	-8.72081	0.160717	140.041	1.88e-12	1.73e-11	234779	protein_coding	Plcg2
ENSMUSG00000001436	-1.09906	3.59887	134.437	1.9e-12	1.74e-11	20509	protein_coding	Slc19a1
ENSMUSG00000025364	-0.522383	6.27833	134.404	1.91e-12	1.75e-11	18813	protein_coding	Pa2g4
ENSMUSG00000012017	-0.456327	6.91354	134.367	1.91e-12	1.75e-11	224024	protein_coding	Scarf2
ENSMUSG00000085208	-0.516382	6.15985	134.31	1.92e-12	1.76e-11	NA	antisense	4632419I22Rik
ENSMUSG00000038520	0.788446	4.50644	134.212	1.94e-12	1.78e-11	233204	protein_coding	Tbc1d17
ENSMUSG00000017765	0.671928	5.35025	133.76	2.02e-12	1.85e-11	20498	protein_coding	Slc12a4
ENSMUSG00000030094	0.948698	3.91181	133.733	2.03e-12	1.85e-11	22591	protein_coding	Xpc
ENSMUSG00000024862	0.811424	4.45903	133.627	2.05e-12	1.87e-11	16594	protein_coding	Klc2
ENSMUSG00000030796	-0.771768	4.62951	133.623	2.05e-12	1.87e-11	21677	protein_coding	Tead2
ENSMUSG00000032285	1.34298	2.90555	133.549	2.06e-12	1.88e-11	58233	protein_coding	Dnaja4
ENSMUSG00000052688	0.836794	4.30116	133.376	2.09e-12	1.91e-11	226421	protein_coding	5430435G22Rik
ENSMUSG00000004151	2.52262	1.46823	133.362	2.1e-12	1.91e-11	14009	protein_coding	Etv1
ENSMUSG00000001911	0.400403	8.23714	133.242	2.12e-12	1.93e-11	18032	protein_coding	Nfix
ENSMUSG00000037331	-0.473586	6.56428	133.219	2.12e-12	1.93e-11	73158	protein_coding	Larp1
ENSMUSG00000021567	-3.08798	1.02472	133.156	2.13e-12	1.94e-11	72293	protein_coding	Nkd2
ENSMUSG00000048482	1.76551	2.26252	133.111	2.14e-12	1.95e-11	12064	protein_coding	Bdnf
ENSMUSG00000027805	0.840133	4.47023	133.107	2.14e-12	1.95e-11	18645	protein_coding	Pfn2
ENSMUSG00000022770	-0.476693	6.60472	132.996	2.17e-12	1.96e-11	13383	protein_coding	Dlg1
ENSMUSG00000051864	0.920427	4.06779	132.952	2.17e-12	1.97e-11	223754	protein_coding	Tbc1d22a
ENSMUSG00000031015	0.630894	5.41309	132.892	2.19e-12	1.98e-11	20947	protein_coding	Swap70
ENSMUSG00000020697	-0.71346	4.85651	132.865	2.19e-12	1.98e-11	16882	protein_coding	Lig3
ENSMUSG00000003955	-1.02356	3.69178	132.756	2.21e-12	2e-11	70186	protein_coding	Fam162a
ENSMUSG00000040365	0.677393	5.07637	132.734	2.22e-12	2.01e-11	211007	protein_coding	Trim41
ENSMUSG00000038387	0.873745	4.24941	132.579	2.25e-12	2.03e-11	20130	protein_coding	Rras
ENSMUSG00000045659	1.90753	1.97951	132.491	2.27e-12	2.05e-11	233765	protein_coding	Plekha7
ENSMUSG00000029687	-0.858536	4.20459	132.193	2.33e-12	2.1e-11	14056	protein_coding	Ezh2
ENSMUSG00000025407	-3.97256	0.651858	132.093	2.35e-12	2.12e-11	14632	protein_coding	Gli1
ENSMUSG00000025225	0.56989	5.75197	132.071	2.36e-12	2.12e-11	18034	protein_coding	Nfkb2
ENSMUSG00000039384	0.854	4.58205	132.019	2.37e-12	2.13e-11	63953	protein_coding	Dusp10
ENSMUSG00000029185	-0.46037	6.83367	132.003	2.37e-12	2.13e-11	68303	protein_coding	Fam114a1
ENSMUSG00000030681	0.775883	4.73789	131.921	2.39e-12	2.15e-11	78388	protein_coding	Mvp
ENSMUSG00000071172	-0.65257	5.48648	131.839	2.41e-12	2.16e-11	20383	protein_coding	Srsf3
ENSMUSG00000021595	-0.607597	5.50441	131.776	2.42e-12	2.17e-11	28114	protein_coding	Nsun2
ENSMUSG00000002393	-0.756821	4.78293	131.759	2.42e-12	2.18e-11	13864	protein_coding	Nr2f6
ENSMUSG00000032841	-1.20648	3.17792	131.641	2.45e-12	2.2e-11	72446	protein_coding	Prr5l
ENSMUSG00000027589	0.786882	4.62865	131.586	2.46e-12	2.21e-11	245867	protein_coding	Pcmtd2
ENSMUSG00000032462	1.8021	2.14608	131.532	2.47e-12	2.22e-11	74769	protein_coding	Pik3cb
ENSMUSG00000039770	0.855908	4.53722	131.486	2.48e-12	2.23e-11	383295	protein_coding	Ypel5
ENSMUSG00000039115	-1.66031	2.2738	131.447	2.49e-12	2.23e-11	104099	protein_coding	Itga9
ENSMUSG00000050288	-0.655842	5.23838	131.43	2.5e-12	2.23e-11	57265	protein_coding	Fzd2
ENSMUSG00000061589	-0.698129	4.99437	131.426	2.5e-12	2.23e-11	208266	protein_coding	Dot1l
ENSMUSG00000031618	2.03931	1.93081	131.413	2.5e-12	2.23e-11	110784	protein_coding	Nr3c2
ENSMUSG00000034177	-1.57444	2.40314	131.324	2.52e-12	2.25e-11	207742	protein_coding	Rnf43
ENSMUSG00000006728	-0.418448	7.45228	131.292	2.53e-12	2.26e-11	12567	protein_coding	Cdk4
ENSMUSG00000036478	0.527071	6.10422	131.173	2.56e-12	2.28e-11	12226	protein_coding	Btg1
ENSMUSG00000039652	1.38112	2.78445	131.051	2.59e-12	2.3e-11	208922	protein_coding	Cpeb3
ENSMUSG00000053819	0.593557	5.60385	130.998	2.6e-12	2.31e-11	108058	protein_coding	Camk2d
ENSMUSG00000040699	-0.920384	3.94223	130.956	2.61e-12	2.32e-11	67803	protein_coding	Limd2
ENSMUSG00000026308	-3.40705	0.928793	130.955	2.61e-12	2.32e-11	70788	protein_coding	Klhl30
ENSMUSG00000020290	-0.519957	6.15665	130.932	2.61e-12	2.32e-11	103573	protein_coding	Xpo1
ENSMUSG00000025289	-0.673714	5.0402	130.841	2.64e-12	2.34e-11	53381	protein_coding	Prdx4
ENSMUSG00000028551	-0.673713	5.00161	130.767	2.65e-12	2.36e-11	12580	protein_coding	Cdkn2c
ENSMUSG00000020359	-0.65739	5.69829	130.743	2.66e-12	2.36e-11	72947	protein_coding	Phykpl
ENSMUSG00000054720	0.64969	5.24291	130.666	2.68e-12	2.38e-11	100604	protein_coding	Lrrc8c
ENSMUSG00000035273	-3.9243	0.750178	130.609	2.69e-12	2.39e-11	15442	protein_coding	Hpse
ENSMUSG00000044807	-0.921525	3.95357	130.565	2.7e-12	2.4e-11	30944	protein_coding	Zfp354c
ENSMUSG00000027386	-2.79438	1.12142	130.544	2.71e-12	2.4e-11	70370	protein_coding	Fbln7
ENSMUSG00000040560	0.886974	4.35869	130.375	2.75e-12	2.43e-11	104082	protein_coding	Wdr7
ENSMUSG00000036218	8.70111	0.198198	135.265	2.83e-12	2.51e-11	239618	protein_coding	Pdzrn4
ENSMUSG00000036241	0.456316	6.84004	130.012	2.85e-12	2.51e-11	67615	protein_coding	Ube2r2
ENSMUSG00000059493	-0.761052	4.61351	129.948	2.86e-12	2.53e-11	195727	protein_coding	Nhs
ENSMUSG00000055240	-1.25394	3.00561	129.745	2.92e-12	2.57e-11	22643	protein_coding	Zfp101
ENSMUSG00000001552	1.10563	3.38246	129.681	2.93e-12	2.59e-11	16480	protein_coding	Jup
ENSMUSG00000039001	-1.03007	3.75466	129.652	2.94e-12	2.59e-11	66481	protein_coding	Rps21
ENSMUSG00000028657	0.596662	5.71427	129.515	2.98e-12	2.62e-11	19063	protein_coding	Ppt1
ENSMUSG00000003068	0.595117	5.51551	129.284	3.04e-12	2.68e-11	20869	protein_coding	Stk11
ENSMUSG00000025873	0.540022	5.92358	129.24	3.06e-12	2.69e-11	76577	protein_coding	Faf2
ENSMUSG00000028466	0.770837	4.61515	129.178	3.07e-12	2.7e-11	12913	protein_coding	Creb3
ENSMUSG00000021670	-0.554819	5.88586	129.13	3.09e-12	2.71e-11	15357	protein_coding	Hmgcr
ENSMUSG00000038451	1.17733	3.19722	128.951	3.14e-12	2.76e-11	14794	protein_coding	Spsb2
ENSMUSG00000061288	0.727072	4.7489	128.635	3.23e-12	2.84e-11	330177	protein_coding	Taok3
ENSMUSG00000074802	-1.10052	3.3953	128.59	3.25e-12	2.85e-11	237436	protein_coding	Gas2l3
ENSMUSG00000040415	0.619226	5.49977	128.578	3.25e-12	2.85e-11	80904	protein_coding	Dtx3
ENSMUSG00000039787	-2.01291	1.89427	128.452	3.29e-12	2.88e-11	99151	protein_coding	Cercam
ENSMUSG00000097618	-2.94994	1.03184	128.35	3.32e-12	2.91e-11	NA	lincRNA	Gm26507
ENSMUSG00000031388	-1.32551	2.91799	128.26	3.35e-12	2.93e-11	56292	protein_coding	Naa10
ENSMUSG00000073155	-0.587148	5.51966	128.049	3.41e-12	2.99e-11	NA	lincRNA	1810058I24Rik
ENSMUSG00000017057	-0.91036	4.13691	128.013	3.43e-12	3e-11	16164	protein_coding	Il13ra1
ENSMUSG00000046324	-0.783106	4.55356	127.963	3.44e-12	3.01e-11	226090	protein_coding	Ermp1
ENSMUSG00000020961	-6.50481	0.248993	127.856	3.48e-12	3.04e-11	108800	protein_coding	Ston2
ENSMUSG00000070942	-3.02375	1.09452	127.818	3.49e-12	3.05e-11	107527	protein_coding	Il1rl2
ENSMUSG00000021838	0.581684	5.80947	127.657	3.54e-12	3.09e-11	74480	protein_coding	Samd4
ENSMUSG00000003559	2.82687	1.19794	127.64	3.55e-12	3.09e-11	57344	protein_coding	As3mt
ENSMUSG00000054604	-0.584862	5.82233	127.522	3.59e-12	3.13e-11	106143	protein_coding	Cggbp1
ENSMUSG00000008976	-0.555386	5.80002	127.446	3.61e-12	3.15e-11	14390	protein_coding	Gabpa
ENSMUSG00000040430	1.37791	3.02602	127.442	3.61e-12	3.15e-11	71795	protein_coding	Pitpnc1
ENSMUSG00000027995	1.0362	3.58697	127.367	3.64e-12	3.17e-11	24088	protein_coding	Tlr2
ENSMUSG00000039476	0.449886	6.87433	127.337	3.65e-12	3.17e-11	20204	protein_coding	Prrx2
ENSMUSG00000008206	-5.73618	0.332119	127.327	3.65e-12	3.17e-11	67260	protein_coding	Cers4
ENSMUSG00000031903	1.13053	3.31122	127.316	3.66e-12	3.17e-11	192654	protein_coding	Pla2g15
ENSMUSG00000058881	-0.58891	5.55207	127.275	3.67e-12	3.19e-11	329003	protein_coding	Zfp516
ENSMUSG00000044367	2.81681	1.24156	127.135	3.72e-12	3.23e-11	69309	protein_coding	Slc16a13
ENSMUSG00000036022	-1.37898	2.75945	127.093	3.73e-12	3.24e-11	78755	protein_coding	Fam122b
ENSMUSG00000050947	1.52871	2.57891	127.075	3.74e-12	3.24e-11	229715	protein_coding	Amigo1
ENSMUSG00000020220	0.774542	4.57071	126.817	3.83e-12	3.32e-11	230895	protein_coding	Vps13d
ENSMUSG00000087109	-1.41376	2.8286	126.47	3.96e-12	3.43e-11	NA	processed_transcript	4930474H06Rik
ENSMUSG00000060181	1.25506	3.06478	126.407	3.98e-12	3.44e-11	215436	protein_coding	Slc35e3
ENSMUSG00000030678	-0.490908	6.49878	126.352	4.01e-12	3.46e-11	17188	protein_coding	Maz
ENSMUSG00000002835	-0.666485	5.00519	126.217	4.06e-12	3.5e-11	27221	protein_coding	Chaf1a
ENSMUSG00000022808	-0.615767	5.3474	126.129	4.09e-12	3.53e-11	69150	protein_coding	Snx4
ENSMUSG00000047146	-1.33881	2.88087	125.933	4.17e-12	3.59e-11	52463	protein_coding	Tet1
ENSMUSG00000024187	0.531289	5.97736	125.918	4.17e-12	3.6e-11	106581	protein_coding	Itfg3
ENSMUSG00000006740	0.507612	6.3193	125.842	4.2e-12	3.62e-11	16573	protein_coding	Kif5b
ENSMUSG00000026384	-0.819022	4.25951	125.804	4.22e-12	3.63e-11	19258	protein_coding	Ptpn4
ENSMUSG00000045092	0.452035	6.71833	125.756	4.24e-12	3.65e-11	13609	protein_coding	S1pr1
ENSMUSG00000079139	-0.691371	5.06643	125.641	4.28e-12	3.68e-11	NA	protein_coding	Gm4204
ENSMUSG00000005413	0.645013	5.17397	125.6	4.3e-12	3.7e-11	15368	protein_coding	Hmox1
ENSMUSG00000026278	-0.690347	4.90439	125.595	4.3e-12	3.7e-11	51800	protein_coding	Bok
ENSMUSG00000045176	1.18758	3.25149	125.54	4.33e-12	3.71e-11	71923	protein_coding	2310047M10Rik
ENSMUSG00000024777	0.801139	4.69878	125.486	4.35e-12	3.73e-11	225849	protein_coding	Ppp2r5b
ENSMUSG00000050860	-3.79272	0.633175	125.352	4.4e-12	3.78e-11	237928	protein_coding	Phospho1
ENSMUSG00000029762	0.996027	3.90494	125.315	4.42e-12	3.78e-11	14187	protein_coding	Akr1b8
ENSMUSG00000047921	0.733599	4.71725	125.315	4.42e-12	3.78e-11	76510	protein_coding	Trappc9
ENSMUSG00000034818	0.910649	4.17518	125.073	4.52e-12	3.87e-11	319586	protein_coding	Celf5
ENSMUSG00000026335	0.453834	6.7852	125.052	4.53e-12	3.88e-11	18484	protein_coding	Pam
ENSMUSG00000005043	0.81332	4.43788	124.934	4.58e-12	3.92e-11	27029	protein_coding	Sgsh
ENSMUSG00000039396	-1.64032	2.43039	124.828	4.63e-12	3.96e-11	234258	protein_coding	Neil3
ENSMUSG00000066058	-4.92661	0.741511	124.792	4.64e-12	3.97e-11	242653	protein_coding	Cldn19
ENSMUSG00000063506	1.47199	2.53707	124.664	4.7e-12	4.01e-11	239027	protein_coding	Arhgap22
ENSMUSG00000019853	1.06962	3.44105	124.643	4.71e-12	4.02e-11	56016	protein_coding	Hebp2
ENSMUSG00000004709	-5.71074	0.308819	124.641	4.71e-12	4.02e-11	18106	protein_coding	Cd244
ENSMUSG00000085337	-1.17401	3.20654	124.52	4.77e-12	4.06e-11	NA	processed_transcript	Gm15964
ENSMUSG00000036932	-0.970219	3.69616	124.353	4.84e-12	4.12e-11	26926	protein_coding	Aifm1
ENSMUSG00000029070	0.434244	6.88654	124.351	4.85e-12	4.12e-11	74761	protein_coding	Mxra8
ENSMUSG00000031751	0.517912	6.03421	124.331	4.85e-12	4.13e-11	23802	protein_coding	Amfr
ENSMUSG00000037049	0.651486	5.07511	124.276	4.88e-12	4.15e-11	20597	protein_coding	Smpd1
ENSMUSG00000023908	-0.930951	4.13849	124.225	4.9e-12	4.17e-11	268930	protein_coding	Pkmyt1
ENSMUSG00000078485	2.31716	1.53486	124.047	4.99e-12	4.24e-11	231002	protein_coding	Plekhn1
ENSMUSG00000071655	0.517635	5.97325	123.948	5.04e-12	4.27e-11	225896	protein_coding	Ubxn1
ENSMUSG00000060206	0.855905	4.33013	123.893	5.06e-12	4.29e-11	242466	protein_coding	Zfp462
ENSMUSG00000002028	0.580093	5.63052	123.887	5.07e-12	4.29e-11	214162	protein_coding	Kmt2a
ENSMUSG00000051639	-1.12788	3.39247	123.812	5.1e-12	4.32e-11	NA	pseudogene	Gm5812
ENSMUSG00000083992	-0.642623	5.2847	123.727	5.14e-12	4.35e-11	NA	pseudogene	Gm11478
ENSMUSG00000081603	-1.13822	3.23613	123.655	5.18e-12	4.38e-11	NA	pseudogene	Gm14681
ENSMUSG00000023307	0.582021	5.57443	123.495	5.26e-12	4.45e-11	69104	protein_coding	2020-03-05
ENSMUSG00000037979	1.94025	1.85272	123.192	5.42e-12	4.58e-11	215707	protein_coding	Ccdc92
ENSMUSG00000021733	0.751816	4.52361	122.998	5.52e-12	4.66e-11	218756	protein_coding	Slc4a7
ENSMUSG00000032118	5.12638	0.376486	122.793	5.63e-12	4.75e-11	235180	protein_coding	Fez1
ENSMUSG00000023010	0.403711	7.47859	122.778	5.64e-12	4.76e-11	110213	protein_coding	Tmbim6
ENSMUSG00000017721	-0.549434	5.73999	122.657	5.7e-12	4.81e-11	78928	protein_coding	Pigt
ENSMUSG00000021464	-0.734997	4.63592	122.644	5.71e-12	4.81e-11	26564	protein_coding	Ror2
ENSMUSG00000017146	-0.868398	4.12172	122.591	5.74e-12	4.83e-11	12189	protein_coding	Brca1
ENSMUSG00000022159	0.9727	3.74887	122.385	5.86e-12	4.93e-11	76338	protein_coding	Rab2b
ENSMUSG00000024944	0.776332	4.39311	122.272	5.92e-12	4.98e-11	56327	protein_coding	Arl2
ENSMUSG00000038417	0.638438	5.07732	122.191	5.97e-12	5.02e-11	103199	protein_coding	Fig4
ENSMUSG00000025757	1.27661	3.01185	122.157	5.99e-12	5.03e-11	18415	protein_coding	Hspa4l
ENSMUSG00000029313	0.517936	6.02411	122.091	6.03e-12	5.06e-11	17355	protein_coding	Aff1
ENSMUSG00000084289	1.00642	3.73797	122.073	6.04e-12	5.07e-11	NA	pseudogene	Gm6977
ENSMUSG00000020814	-0.72261	4.89018	122.008	6.07e-12	5.1e-11	67622	protein_coding	Mxra7
ENSMUSG00000067870	-0.993394	4.24331	122.003	6.08e-12	5.1e-11	NA	pseudogene	Rpl31-ps8
ENSMUSG00000056367	-1.81171	1.95172	121.924	6.12e-12	5.13e-11	242894	protein_coding	Actr3b
ENSMUSG00000022811	-0.60239	5.36404	121.768	6.22e-12	5.21e-11	22661	protein_coding	Zfp148
ENSMUSG00000054843	0.626333	5.25546	121.52	6.37e-12	5.33e-11	226255	protein_coding	Atrnl1
ENSMUSG00000015143	0.403483	7.49777	121.502	6.38e-12	5.34e-11	109711	protein_coding	Actn1
ENSMUSG00000025498	2.56628	1.2659	121.303	6.51e-12	5.44e-11	54123	protein_coding	Irf7
ENSMUSG00000028059	0.56039	5.66866	121.291	6.51e-12	5.44e-11	16800	protein_coding	Arhgef2
ENSMUSG00000074656	-0.739364	4.59376	121.285	6.52e-12	5.44e-11	67204	protein_coding	Eif2s2
ENSMUSG00000041313	-0.629408	5.10239	121.282	6.52e-12	5.44e-11	11987	protein_coding	Slc7a1
ENSMUSG00000085457	1.07824	3.35016	121.252	6.54e-12	5.46e-11	NA	antisense	1110046J04Rik
ENSMUSG00000034574	1.00959	3.59541	121.229	6.55e-12	5.46e-11	208846	protein_coding	Daam1
ENSMUSG00000070509	1.19562	3.19401	120.88	6.78e-12	5.65e-11	244058	protein_coding	Rgma
ENSMUSG00000064215	1.03049	3.92233	120.796	6.84e-12	5.69e-11	52668	protein_coding	Ifi27
ENSMUSG00000028080	1.07875	3.34589	120.752	6.87e-12	5.71e-11	80877	protein_coding	Lrba
ENSMUSG00000028718	-1.39624	2.67082	120.745	6.87e-12	5.71e-11	20460	protein_coding	Stil
ENSMUSG00000021306	2.21754	1.51474	120.692	6.91e-12	5.74e-11	83924	protein_coding	Gpr137b
ENSMUSG00000038365	1.08722	4.02818	120.66	6.93e-12	5.75e-11	66822	protein_coding	Fbxo25
ENSMUSG00000026426	0.524639	5.9413	120.529	7.02e-12	5.82e-11	68724	protein_coding	Arl8a
ENSMUSG00000045975	-1.46203	2.84095	120.526	7.02e-12	5.82e-11	207781	protein_coding	C2cd2
ENSMUSG00000014782	-1.28421	2.94079	120.49	7.05e-12	5.84e-11	102075	protein_coding	Plekhg4
ENSMUSG00000026974	-0.915138	3.84527	120.481	7.05e-12	5.84e-11	67187	protein_coding	Zmynd19
ENSMUSG00000020900	-0.415132	7.24896	120.443	7.08e-12	5.86e-11	77579	protein_coding	Myh10
ENSMUSG00000015224	2.04102	1.76152	120.315	7.17e-12	5.93e-11	74519	protein_coding	Cyp2j9
ENSMUSG00000026192	-0.48859	6.13543	120.297	7.18e-12	5.94e-11	108147	protein_coding	Atic
ENSMUSG00000046230	0.788291	4.36171	120.2	7.25e-12	5.99e-11	271564	protein_coding	Vps13a
ENSMUSG00000032803	-0.651563	5.08491	120.159	7.28e-12	6.01e-11	321022	protein_coding	Cdv3
ENSMUSG00000018428	-0.738934	4.57302	120.1	7.32e-12	6.05e-11	11640	protein_coding	Akap1
ENSMUSG00000040938	5.47628	0.198216	120.066	7.35e-12	6.06e-11	216867	protein_coding	Slc16a11
ENSMUSG00000055538	0.506368	6.18272	120.026	7.38e-12	6.08e-11	71918	protein_coding	Zcchc24
ENSMUSG00000020493	-0.985908	3.64358	119.975	7.41e-12	6.11e-11	270906	protein_coding	Prr11
ENSMUSG00000041859	-0.535167	5.8143	119.68	7.63e-12	6.29e-11	17215	protein_coding	Mcm3
ENSMUSG00000005125	-0.633759	5.08488	119.658	7.65e-12	6.3e-11	17988	protein_coding	Ndrg1
ENSMUSG00000074733	0.81364	4.25867	119.615	7.68e-12	6.32e-11	NA	processed_transcript	5830428H23Rik
ENSMUSG00000050310	0.779352	4.39315	119.592	7.7e-12	6.33e-11	78757	protein_coding	Rictor
ENSMUSG00000032504	0.448226	6.69613	119.577	7.71e-12	6.34e-11	18571	protein_coding	Pdcd6ip
ENSMUSG00000007891	0.391062	7.60887	119.516	7.76e-12	6.37e-11	13033	protein_coding	Ctsd
ENSMUSG00000034667	-0.619633	5.2196	119.413	7.84e-12	6.43e-11	73192	protein_coding	Xpot
ENSMUSG00000046711	1.64158	2.59337	119.266	7.95e-12	6.53e-11	15361	protein_coding	Hmga1
ENSMUSG00000038521	0.707308	4.904	119.203	8e-12	6.56e-11	50908	protein_coding	C1s
ENSMUSG00000023913	1.52929	2.46796	119.052	8.12e-12	6.66e-11	27226	protein_coding	Pla2g7
ENSMUSG00000043445	-0.821104	4.1766	118.902	8.24e-12	6.75e-11	67078	protein_coding	Pgp
ENSMUSG00000024338	-1.03279	3.56582	118.899	8.25e-12	6.75e-11	16913	protein_coding	Psmb8
ENSMUSG00000029403	1.65905	2.36186	118.838	8.3e-12	6.79e-11	53886	protein_coding	Cdkl2
ENSMUSG00000079559	2.11267	1.59859	118.834	8.3e-12	6.79e-11	100502940	protein_coding	Gm684
ENSMUSG00000022498	-0.770119	4.40941	118.796	8.33e-12	6.81e-11	106200	protein_coding	Txndc11
ENSMUSG00000048644	-1.13167	3.31573	118.601	8.49e-12	6.94e-11	330695	protein_coding	Ctxn1
ENSMUSG00000029810	-0.843165	4.06369	118.589	8.5e-12	6.94e-11	65963	protein_coding	Tmem176b
ENSMUSG00000004451	-0.699128	5.049	118.498	8.58e-12	7e-11	64143	protein_coding	Ralb
ENSMUSG00000024312	-0.748766	4.59497	118.483	8.59e-12	7.01e-11	57315	protein_coding	Wdr46
ENSMUSG00000035357	-0.595172	5.45625	118.386	8.68e-12	7.07e-11	55983	protein_coding	Pdzrn3
ENSMUSG00000020227	2.36649	1.47874	118.377	8.68e-12	7.08e-11	73914	protein_coding	Irak3
ENSMUSG00000061143	-0.973287	3.66547	118.336	8.72e-12	7.1e-11	433586	protein_coding	Maml3
ENSMUSG00000037999	5.46246	0.185518	118.251	8.79e-12	7.16e-11	212285	protein_coding	Arap2
ENSMUSG00000043336	-0.960106	3.74041	118.19	8.85e-12	7.2e-11	78749	protein_coding	Filip1l
ENSMUSG00000022817	-0.374242	8.017	118.137	8.9e-12	7.23e-11	16419	protein_coding	Itgb5
ENSMUSG00000021359	1.08451	3.41687	118.13	8.9e-12	7.23e-11	21418	protein_coding	Tfap2a
ENSMUSG00000034575	-0.723579	4.64691	118.126	8.9e-12	7.23e-11	210106	protein_coding	Papd7
ENSMUSG00000020393	-0.533009	5.71649	118.088	8.94e-12	7.26e-11	84035	protein_coding	Kremen1
ENSMUSG00000039109	-3.88675	0.575817	117.906	9.1e-12	7.38e-11	74145	protein_coding	F13a1
ENSMUSG00000038871	1.3187	2.85235	117.902	9.11e-12	7.38e-11	12183	protein_coding	Bpgm
ENSMUSG00000050965	0.486913	6.25845	117.808	9.19e-12	7.45e-11	18750	protein_coding	Prkca
ENSMUSG00000020027	0.693588	4.75273	117.785	9.21e-12	7.46e-11	216233	protein_coding	Socs2
ENSMUSG00000003814	-0.400653	8.4034	117.711	9.28e-12	7.51e-11	12317	protein_coding	Calr
ENSMUSG00000036622	0.968582	3.71613	117.627	9.36e-12	7.57e-11	74772	protein_coding	Atp13a2
ENSMUSG00000028896	-0.870843	3.96283	117.531	9.45e-12	7.64e-11	100088	protein_coding	Rcc1
ENSMUSG00000000776	-1.0193	3.72833	117.521	9.46e-12	7.64e-11	67065	protein_coding	Polr3d
ENSMUSG00000033207	-1.5346	2.35277	117.51	9.47e-12	7.65e-11	71738	protein_coding	Mamdc2
ENSMUSG00000025154	-1.16534	3.15508	117.356	9.62e-12	7.76e-11	71085	protein_coding	Arhgap19
ENSMUSG00000001056	-0.890336	3.92025	117.29	9.68e-12	7.81e-11	52530	protein_coding	Nhp2
ENSMUSG00000031256	-0.73965	4.6312	117.169	9.8e-12	7.9e-11	108062	protein_coding	Cstf2
ENSMUSG00000034453	0.884595	4.0417	117.102	9.87e-12	7.95e-11	70428	protein_coding	Polr3b
ENSMUSG00000031226	-1.12726	3.3127	117.053	9.92e-12	7.98e-11	67683	protein_coding	Pbdc1
ENSMUSG00000078619	-0.589795	5.51039	116.98	9.99e-12	8.04e-11	83796	protein_coding	Smarcd2
ENSMUSG00000023991	-0.556692	5.51323	116.974	1e-11	8.04e-11	74123	protein_coding	Foxp4
ENSMUSG00000032436	-0.895349	3.90473	116.963	1e-11	8.04e-11	102545	protein_coding	Cmtm7
ENSMUSG00000034088	-0.359796	8.80288	116.938	1e-11	8.06e-11	110611	protein_coding	Hdlbp
ENSMUSG00000046591	-1.21673	3.08324	116.915	1.01e-11	8.06e-11	77011	protein_coding	Ticrr
ENSMUSG00000063873	0.850264	4.10209	116.915	1.01e-11	8.06e-11	94249	protein_coding	Slc24a3
ENSMUSG00000026657	-0.781836	4.30802	116.915	1.01e-11	8.06e-11	209630	protein_coding	Frmd4a
ENSMUSG00000005803	1.11535	3.33874	116.911	1.01e-11	8.06e-11	59010	protein_coding	Sqrdl
ENSMUSG00000021798	2.4173	1.45243	116.709	1.03e-11	8.22e-11	24131	protein_coding	Ldb3
ENSMUSG00000019978	0.398851	7.34019	116.543	1.04e-11	8.35e-11	13822	protein_coding	Epb4.1l2
ENSMUSG00000039929	-1.05833	3.34166	116.521	1.05e-11	8.36e-11	207932	protein_coding	Urb1
ENSMUSG00000029377	1.28225	2.97731	116.521	1.05e-11	8.36e-11	13874	protein_coding	Ereg
ENSMUSG00000037628	-1.76105	1.97776	116.482	1.05e-11	8.39e-11	72391	protein_coding	Cdkn3
ENSMUSG00000041959	-0.553813	5.56577	116.407	1.06e-11	8.45e-11	20194	protein_coding	S100a10
ENSMUSG00000002014	-0.687836	4.82393	116.354	1.06e-11	8.49e-11	20832	protein_coding	Ssr4
ENSMUSG00000037266	0.671626	5.47598	116.303	1.07e-11	8.53e-11	27981	protein_coding	D4Wsu53e
ENSMUSG00000033400	0.813875	4.1681	116.291	1.07e-11	8.54e-11	77559	protein_coding	Agl
ENSMUSG00000003038	-1.28532	2.81618	116.239	1.08e-11	8.58e-11	15331	protein_coding	Hmgn2
ENSMUSG00000015165	-0.413188	6.98237	116.192	1.08e-11	8.61e-11	15388	protein_coding	Hnrnpl
ENSMUSG00000015656	-0.474797	6.87525	116.112	1.09e-11	8.68e-11	15481	protein_coding	Hspa8
ENSMUSG00000046822	0.732366	4.61047	116.059	1.1e-11	8.72e-11	106947	protein_coding	Slc39a3
ENSMUSG00000033192	1.46929	2.46536	115.939	1.11e-11	8.82e-11	270084	protein_coding	Lpcat2
ENSMUSG00000023963	-1.41882	2.61251	115.834	1.12e-11	8.91e-11	56050	protein_coding	Cyp39a1
ENSMUSG00000090625	-0.359228	8.98699	115.814	1.12e-11	8.93e-11	NA	protein_coding	Gm20721
ENSMUSG00000022105	0.83407	4.1673	115.653	1.14e-11	9.07e-11	19645	protein_coding	Rb1
ENSMUSG00000026471	0.824716	4.24196	115.617	1.15e-11	9.1e-11	15064	protein_coding	Mr1
ENSMUSG00000010660	-0.704309	4.614	115.602	1.15e-11	9.11e-11	18799	protein_coding	Plcd1
ENSMUSG00000029998	0.471035	6.27615	115.572	1.15e-11	9.13e-11	66881	protein_coding	Pcyox1
ENSMUSG00000018507	0.973787	3.63687	115.202	1.2e-11	9.46e-11	22368	protein_coding	Trpv2
ENSMUSG00000020181	0.941747	3.71181	115.202	1.2e-11	9.46e-11	260315	protein_coding	Nav3
ENSMUSG00000009566	-0.976954	3.70063	115.112	1.21e-11	9.54e-11	14287	protein_coding	Fpgs
ENSMUSG00000036986	0.676174	4.80145	115.066	1.21e-11	9.58e-11	18854	protein_coding	Pml
ENSMUSG00000035107	-0.633222	5.20027	115.021	1.22e-11	9.62e-11	73379	protein_coding	Dcbld2
ENSMUSG00000001604	1.07009	3.29362	114.818	1.24e-11	9.82e-11	21401	protein_coding	Tcea3
ENSMUSG00000024740	0.368285	8.76439	114.728	1.26e-11	9.91e-11	13194	protein_coding	Ddb1
ENSMUSG00000036893	-0.637269	4.98874	114.647	1.27e-11	9.98e-11	77683	protein_coding	Ehmt1
ENSMUSG00000020593	0.798076	4.27009	114.647	1.27e-11	9.98e-11	14245	protein_coding	Lpin1
ENSMUSG00000030339	-0.471042	6.23926	114.607	1.27e-11	1e-10	17000	protein_coding	Ltbr
ENSMUSG00000027459	1.05524	3.46492	114.597	1.27e-11	1e-10	73847	protein_coding	Fam110a
ENSMUSG00000016356	2.74994	1.23539	114.531	1.28e-11	1.01e-10	73368	protein_coding	Col20a1
ENSMUSG00000047747	-3.58237	0.575808	114.452	1.29e-11	1.02e-10	330812	protein_coding	Rnf150
ENSMUSG00000025862	-0.497102	6.17682	114.413	1.3e-11	1.02e-10	20843	protein_coding	Stag2
ENSMUSG00000021629	-0.6684	4.90582	114.313	1.31e-11	1.03e-10	69048	protein_coding	Slc30a5
ENSMUSG00000030878	-0.843068	4.09635	114.293	1.31e-11	1.03e-10	12585	protein_coding	Cdr2
ENSMUSG00000022982	-0.854293	4.08953	114.119	1.34e-11	1.05e-10	20655	protein_coding	Sod1
ENSMUSG00000040093	-1.74472	2.12845	113.945	1.36e-11	1.07e-10	171543	protein_coding	Bmf
ENSMUSG00000029471	-0.640724	4.99645	113.656	1.4e-11	1.1e-10	207565	protein_coding	Camkk2
ENSMUSG00000051403	-0.590563	5.36901	113.636	1.4e-11	1.1e-10	232947	protein_coding	Ppp1r37
ENSMUSG00000068220	-0.405948	9.11649	113.591	1.41e-11	1.1e-10	16852	protein_coding	Lgals1
ENSMUSG00000089821	-3.66431	0.97391	113.512	1.42e-11	1.11e-10	NA	antisense	Gm16535
ENSMUSG00000025277	2.99666	0.912066	113.448	1.43e-11	1.12e-10	66082	protein_coding	Abhd6
ENSMUSG00000018849	-1.32866	2.7464	113.303	1.45e-11	1.14e-10	211652	protein_coding	Wwc1
ENSMUSG00000006589	-0.650607	4.87775	113.233	1.46e-11	1.14e-10	11821	protein_coding	Aprt
ENSMUSG00000001098	0.417475	6.93202	113.157	1.48e-11	1.15e-10	330171	protein_coding	Kctd10
ENSMUSG00000022257	0.802109	4.21645	113.144	1.48e-11	1.15e-10	114128	protein_coding	Laptm4b
ENSMUSG00000026031	0.650511	5.06791	112.948	1.51e-11	1.18e-10	12633	protein_coding	Cflar
ENSMUSG00000028990	1.05145	3.40737	112.767	1.54e-11	1.2e-10	69151	protein_coding	Lzic
ENSMUSG00000003355	-1.06464	3.42935	112.732	1.54e-11	1.2e-10	66120	protein_coding	Fkbp11
ENSMUSG00000004113	3.35361	0.705053	112.724	1.54e-11	1.2e-10	12287	protein_coding	Cacna1b
ENSMUSG00000016552	1.23588	3.00825	112.685	1.55e-11	1.21e-10	239554	protein_coding	Foxred2
ENSMUSG00000026970	0.409976	7.01512	112.64	1.56e-11	1.21e-10	56878	protein_coding	Rbms1
ENSMUSG00000006998	-0.538526	5.963	112.628	1.56e-11	1.21e-10	21762	protein_coding	Psmd2
ENSMUSG00000074415	0.640551	5.53092	112.471	1.58e-11	1.23e-10	NA	processed_transcript	2610203C20Rik
ENSMUSG00000022018	-1.9984	1.6567	112.448	1.59e-11	1.23e-10	66214	protein_coding	Rgcc
ENSMUSG00000021996	0.777796	4.58285	112.414	1.59e-11	1.24e-10	13885	protein_coding	Esd
ENSMUSG00000030352	-0.658178	5.03514	112.38	1.6e-11	1.24e-10	109246	protein_coding	Tspan9
ENSMUSG00000062078	-0.421231	6.84755	112.367	1.6e-11	1.24e-10	19317	protein_coding	Qk
ENSMUSG00000038128	3.93144	0.564896	112.365	1.6e-11	1.24e-10	12326	protein_coding	Camk4
ENSMUSG00000031434	-0.996348	3.48237	112.336	1.61e-11	1.24e-10	75746	protein_coding	Morc4
ENSMUSG00000014867	-0.390548	7.47297	112.214	1.63e-11	1.26e-10	20932	protein_coding	Surf4
ENSMUSG00000037712	-0.453767	6.44714	112.165	1.64e-11	1.27e-10	218952	protein_coding	Fermt2
ENSMUSG00000022708	0.73636	4.47696	112.126	1.64e-11	1.27e-10	56490	protein_coding	Zbtb20
ENSMUSG00000034206	-1.79321	1.87054	112.062	1.65e-11	1.28e-10	77782	protein_coding	Polq
ENSMUSG00000033653	-0.824391	4.1166	111.961	1.67e-11	1.29e-10	209018	protein_coding	Vps8
ENSMUSG00000020056	0.92662	3.69513	111.947	1.67e-11	1.29e-10	67282	protein_coding	Ccdc53
ENSMUSG00000074909	0.92346	3.85385	111.919	1.68e-11	1.29e-10	240614	protein_coding	Ranbp6
ENSMUSG00000041215	-0.607426	5.11325	111.884	1.68e-11	1.3e-10	208146	protein_coding	Yeats2
ENSMUSG00000033379	0.680117	4.84899	111.816	1.7e-11	1.31e-10	114143	protein_coding	Atp6v0b
ENSMUSG00000052726	2.06346	1.63641	111.791	1.7e-11	1.31e-10	240776	protein_coding	Kcnt2
ENSMUSG00000000194	0.54963	5.56828	111.782	1.7e-11	1.31e-10	277463	protein_coding	Gpr107
ENSMUSG00000050708	0.414831	7.29067	111.602	1.73e-11	1.33e-10	14325	protein_coding	Ftl1
ENSMUSG00000079022	-2.0956	1.51638	111.548	1.74e-11	1.34e-10	69700	protein_coding	Col22a1
ENSMUSG00000040006	0.768426	4.27836	111.527	1.75e-11	1.34e-10	215751	protein_coding	Ginm1
ENSMUSG00000037111	-0.538902	5.62917	111.45	1.76e-11	1.35e-10	73251	protein_coding	Setd7
ENSMUSG00000074219	-1.53404	2.29761	111.351	1.78e-11	1.37e-10	NA	protein_coding	Gm10644
ENSMUSG00000029591	-1.1793	2.97811	111.296	1.79e-11	1.37e-10	22256	protein_coding	Ung
ENSMUSG00000037855	0.587655	5.32951	111.086	1.83e-11	1.4e-10	216049	protein_coding	Zfp365
ENSMUSG00000033909	-0.688861	4.78736	111.068	1.83e-11	1.41e-10	72344	protein_coding	Usp36
ENSMUSG00000029528	0.541408	5.606	110.994	1.85e-11	1.42e-10	19303	protein_coding	Pxn
ENSMUSG00000027566	-0.650591	4.83497	110.738	1.9e-11	1.45e-10	26444	protein_coding	Psma7
ENSMUSG00000090523	0.790908	4.1738	110.583	1.93e-11	1.48e-10	71683	protein_coding	Gypc
ENSMUSG00000056537	-0.5259	5.79211	110.549	1.94e-11	1.48e-10	19820	protein_coding	Rlim
ENSMUSG00000022034	-1.1805	3.03065	110.474	1.95e-11	1.49e-10	71988	protein_coding	Esco2
ENSMUSG00000056429	0.500959	5.88124	110.468	1.95e-11	1.49e-10	22134	protein_coding	Tgoln1
ENSMUSG00000066232	-0.436732	6.48903	110.397	1.97e-11	1.5e-10	233726	protein_coding	Ipo7
ENSMUSG00000059208	-0.425263	6.76072	110.382	1.97e-11	1.51e-10	76936	protein_coding	Hnrnpm
ENSMUSG00000055866	0.875539	4.01781	110.372	1.97e-11	1.51e-10	18627	protein_coding	Per2
ENSMUSG00000042675	0.902956	4.18394	110.315	1.98e-11	1.51e-10	66090	protein_coding	Ypel3
ENSMUSG00000074088	-0.848037	3.93547	110.094	2.03e-11	1.55e-10	66585	protein_coding	Snrnp40
ENSMUSG00000069892	3.30164	0.659858	110.029	2.05e-11	1.56e-10	245240	protein_coding	9930111J21Rik2
ENSMUSG00000041797	-0.886136	4.01321	110.018	2.05e-11	1.56e-10	217262	protein_coding	Abca9
ENSMUSG00000036305	-2.00161	2.58184	130.164	2.06e-11	1.57e-10	NA	pseudogene	Rpl39-ps
ENSMUSG00000039176	-0.701076	4.67454	109.755	2.11e-11	1.6e-10	18975	protein_coding	Polg
ENSMUSG00000079562	0.469254	6.13062	109.675	2.12e-11	1.62e-10	59003	protein_coding	Maea
ENSMUSG00000020828	0.900875	3.85999	109.637	2.13e-11	1.62e-10	18806	protein_coding	Pld2
ENSMUSG00000021895	2.28791	1.41488	109.517	2.16e-11	1.64e-10	71704	protein_coding	Arhgef3
ENSMUSG00000034974	0.745783	4.81011	109.462	2.17e-11	1.65e-10	13144	protein_coding	Dapk3
ENSMUSG00000019998	0.724776	4.74899	109.442	2.18e-11	1.65e-10	53331	protein_coding	Stx7
ENSMUSG00000030180	0.584556	5.26924	109.423	2.18e-11	1.66e-10	214899	protein_coding	Kdm5a
ENSMUSG00000038335	-0.575077	5.3135	109.384	2.19e-11	1.66e-10	104662	protein_coding	Tsr1
ENSMUSG00000018446	-0.568262	5.36949	109.382	2.19e-11	1.66e-10	12261	protein_coding	C1qbp
ENSMUSG00000025428	-0.370743	7.81531	109.35	2.2e-11	1.67e-10	11946	protein_coding	Atp5a1
ENSMUSG00000029560	-0.711681	4.52894	109.314	2.21e-11	1.67e-10	231834	protein_coding	Snx8
ENSMUSG00000027160	-0.846611	3.91631	108.941	2.3e-11	1.74e-10	68201	protein_coding	Ccdc34
ENSMUSG00000031353	-0.467544	6.22594	108.936	2.3e-11	1.74e-10	245688	protein_coding	Rbbp7
ENSMUSG00000026585	0.49632	5.87779	108.931	2.3e-11	1.74e-10	16579	protein_coding	Kifap3
ENSMUSG00000023044	0.698219	4.65545	108.93	2.3e-11	1.74e-10	246277	protein_coding	Csad
ENSMUSG00000020312	-0.692465	4.57908	108.762	2.34e-11	1.77e-10	216148	protein_coding	Shc2
ENSMUSG00000021707	-0.908082	3.6848	108.462	2.42e-11	1.82e-10	13361	protein_coding	Dhfr
ENSMUSG00000055707	0.744583	4.46049	108.412	2.43e-11	1.83e-10	234378	protein_coding	Klhl26
ENSMUSG00000026544	-2.5029	1.1147	108.409	2.43e-11	1.83e-10	68440	protein_coding	Dusp23
ENSMUSG00000026764	1.15743	3.25608	108.339	2.45e-11	1.85e-10	16574	protein_coding	Kif5c
ENSMUSG00000008167	1.03003	3.37976	108.204	2.48e-11	1.87e-10	68628	protein_coding	Fbxw9
ENSMUSG00000096145	-0.869019	3.87433	108.109	2.51e-11	1.89e-10	27973	protein_coding	Vkorc1
ENSMUSG00000002981	0.461473	6.16393	108.076	2.52e-11	1.9e-10	56457	protein_coding	Clptm1
ENSMUSG00000021583	-0.866395	4.05943	108.044	2.53e-11	1.9e-10	80898	protein_coding	Erap1
ENSMUSG00000025927	-0.638328	5.01872	107.983	2.54e-11	1.91e-10	21419	protein_coding	Tfap2b
ENSMUSG00000025241	0.660366	4.79161	107.904	2.57e-11	1.93e-10	17281	protein_coding	Fyco1
ENSMUSG00000055612	-1.16078	3.15186	107.886	2.57e-11	1.93e-10	66953	protein_coding	Cdca7
ENSMUSG00000028633	-0.653609	4.76872	107.882	2.57e-11	1.93e-10	51797	protein_coding	Ctps
ENSMUSG00000048758	-1.20495	3.03606	107.804	2.59e-11	1.95e-10	19944	protein_coding	Rpl29
ENSMUSG00000042541	-0.65105	4.87929	107.765	2.6e-11	1.95e-10	20422	protein_coding	Shfm1
ENSMUSG00000030116	-1.46929	2.41942	107.627	2.64e-11	1.98e-10	50530	protein_coding	Mfap5
ENSMUSG00000026749	-0.708253	4.94959	107.609	2.65e-11	1.98e-10	59126	protein_coding	Nek6
ENSMUSG00000024949	-0.394381	7.19963	107.542	2.67e-11	2e-10	22668	protein_coding	Sf1
ENSMUSG00000027067	-0.437692	6.71709	107.537	2.67e-11	2e-10	20833	protein_coding	Ssrp1
ENSMUSG00000054717	-1.91087	1.73732	107.427	2.7e-11	2.02e-10	97165	protein_coding	Hmgb2
ENSMUSG00000029020	0.621753	5.02358	107.368	2.72e-11	2.03e-10	170731	protein_coding	Mfn2
ENSMUSG00000038517	-4.59005	0.147607	107.352	2.72e-11	2.03e-10	73174	protein_coding	Tbkbp1
ENSMUSG00000034394	-1.09142	3.09502	107.264	2.75e-11	2.05e-10	16878	protein_coding	Lif
ENSMUSG00000057110	-0.832868	3.94394	107.226	2.76e-11	2.06e-10	26920	protein_coding	Cep110
ENSMUSG00000047419	-2.03636	1.49587	107.186	2.77e-11	2.07e-10	76469	protein_coding	Cmya5
ENSMUSG00000055980	-0.376391	7.81631	107.043	2.81e-11	2.1e-10	16367	protein_coding	Irs1
ENSMUSG00000021477	0.563101	5.85119	107.004	2.83e-11	2.11e-10	13039	protein_coding	Ctsl
ENSMUSG00000031527	-0.727421	4.45184	106.877	2.87e-11	2.13e-10	67276	protein_coding	Eri1
ENSMUSG00000069565	-0.487399	6.06142	106.851	2.87e-11	2.14e-10	70248	protein_coding	Dazap1
ENSMUSG00000021569	-1.16778	2.94072	106.841	2.88e-11	2.14e-10	69716	protein_coding	Trip13
ENSMUSG00000067161	-1.33883	2.52171	106.806	2.89e-11	2.15e-10	NA	pseudogene	Gm5560
ENSMUSG00000033161	-0.410197	6.84956	106.752	2.9e-11	2.16e-10	11928	protein_coding	Atp1a1
ENSMUSG00000035109	0.470966	6.06223	106.695	2.92e-11	2.17e-10	271849	protein_coding	Shc4
ENSMUSG00000049488	1.12358	3.08388	106.688	2.93e-11	2.17e-10	329795	protein_coding	Tmem67
ENSMUSG00000047330	-3.16591	0.633141	106.588	2.96e-11	2.19e-10	57814	protein_coding	Kcne4
ENSMUSG00000050299	-0.593898	5.21484	106.461	3e-11	2.22e-10	14109	protein_coding	Gm9843
ENSMUSG00000040620	-0.646535	4.86034	106.368	3.03e-11	2.25e-10	216877	protein_coding	Dhx33
ENSMUSG00000010392	0.56924	5.2561	106.292	3.05e-11	2.26e-10	53334	protein_coding	Gosr1
ENSMUSG00000032555	-0.60971	5.60472	106.185	3.09e-11	2.29e-10	235559	protein_coding	Topbp1
ENSMUSG00000041718	-1.50231	2.53936	106.159	3.1e-11	2.29e-10	67574	protein_coding	Alg13
ENSMUSG00000014959	-0.445029	6.53805	106.061	3.13e-11	2.32e-10	70231	protein_coding	Gorasp2
ENSMUSG00000041741	-1.51035	2.29165	105.989	3.16e-11	2.33e-10	54611	protein_coding	Pde3a
ENSMUSG00000020264	-8.37516	-0.158065	109.746	3.16e-11	2.33e-10	246049	protein_coding	Slc36a2
ENSMUSG00000097988	-2.12331	1.4855	105.888	3.19e-11	2.36e-10	NA	antisense	Gm10535
ENSMUSG00000061232	0.772252	4.16415	105.853	3.2e-11	2.36e-10	14972	protein_coding	H2-K1
ENSMUSG00000010025	0.613521	5.08763	105.832	3.21e-11	2.37e-10	11671	protein_coding	Aldh3a2
ENSMUSG00000023088	0.504511	5.88505	105.792	3.22e-11	2.38e-10	17250	protein_coding	Abcc1
ENSMUSG00000035407	-2.43229	1.14125	105.764	3.23e-11	2.38e-10	242553	protein_coding	Kank4
ENSMUSG00000037669	0.783065	4.1438	105.753	3.24e-11	2.39e-10	68832	protein_coding	1110057K04Rik
ENSMUSG00000053799	1.46212	2.53962	105.695	3.26e-11	2.4e-10	107371	protein_coding	Exoc6
ENSMUSG00000022957	-0.517763	5.63085	105.681	3.26e-11	2.4e-10	16443	protein_coding	Itsn1
ENSMUSG00000021910	0.377543	7.55245	105.624	3.28e-11	2.42e-10	64652	protein_coding	Nisch
ENSMUSG00000020089	-0.870693	3.83101	105.526	3.32e-11	2.44e-10	67895	protein_coding	Ppa1
ENSMUSG00000025192	-1.08532	3.15669	105.496	3.33e-11	2.45e-10	93685	protein_coding	Entpd7
ENSMUSG00000028937	0.86481	3.90524	105.491	3.33e-11	2.45e-10	70025	protein_coding	Acot7
ENSMUSG00000062647	-0.834183	4.53886	105.407	3.36e-11	2.47e-10	27176	protein_coding	Rpl7a
ENSMUSG00000048546	0.640755	4.93827	105.359	3.38e-11	2.48e-10	57259	protein_coding	Tob2
ENSMUSG00000020182	-4.94722	0.10774	105.309	3.4e-11	2.49e-10	13195	protein_coding	Ddc
ENSMUSG00000029098	0.938368	3.63459	105.235	3.43e-11	2.51e-10	80911	protein_coding	Acox3
ENSMUSG00000037706	0.425906	6.92201	105.202	3.44e-11	2.52e-10	12520	protein_coding	Cd81
ENSMUSG00000039187	-1.06961	3.25136	105.167	3.45e-11	2.53e-10	208836	protein_coding	Fanci
ENSMUSG00000006494	-0.798164	4.19021	104.942	3.54e-11	2.59e-10	228026	protein_coding	Pdk1
ENSMUSG00000079641	-1.56821	2.13164	104.94	3.54e-11	2.59e-10	67248	protein_coding	Rpl39
ENSMUSG00000076437	-0.96618	3.60344	104.783	3.6e-11	2.63e-10	72657	protein_coding	2700094K13Rik
ENSMUSG00000032783	-1.12546	2.97066	104.772	3.61e-11	2.63e-10	78733	protein_coding	Troap
ENSMUSG00000038495	0.619323	5.00344	104.765	3.61e-11	2.64e-10	229603	protein_coding	Otud7b
ENSMUSG00000003873	0.561419	5.32861	104.76	3.61e-11	2.64e-10	12028	protein_coding	Bax
ENSMUSG00000029570	-1.03301	3.36302	104.73	3.62e-11	2.64e-10	16848	protein_coding	Lfng
ENSMUSG00000024600	-5.10283	0.248929	104.696	3.64e-11	2.65e-10	225579	protein_coding	Slc27a6
ENSMUSG00000056851	-0.385839	7.40514	104.547	3.7e-11	2.69e-10	18521	protein_coding	Pcbp2
ENSMUSG00000028630	-0.993246	3.49915	104.494	3.72e-11	2.71e-10	69181	protein_coding	Dyrk2
ENSMUSG00000028965	3.34999	0.594088	104.484	3.72e-11	2.71e-10	21942	protein_coding	Tnfrsf9
[truncated: 11,902 more rows]

## Sheet: EV_shLacZ_EV_shSp7_Normcount
Gene	EV_shLacZ_1	EV_shLacZ_2	EV_shSp7_1	EV_shSp7_2	ENTREZID	GENEBIOTYPE	SYMBOL
ENSMUSG00000000028	4.19169	3.93687	2.79809	2.83319	12544	protein_coding	Cdc45
ENSMUSG00000000031	3.77331	3.68072	-3.06105	-3.6342	NA	lincRNA	H19
ENSMUSG00000000037	1.94552	2.11376	1.00392	1.04246	107815	protein_coding	Scml2
ENSMUSG00000000049	0.311402	-0.0919757	0.724115	0.471771	11818	protein_coding	Apoh
ENSMUSG00000000056	3.31979	3.47884	3.1313	3.16783	67608	protein_coding	Narf
ENSMUSG00000000058	4.77344	4.81871	5.44128	5.58309	12390	protein_coding	Cav2
ENSMUSG00000000078	6.80969	6.83897	5.82798	5.91474	23849	protein_coding	Klf6
ENSMUSG00000000085	3.75128	3.88994	4.57337	4.52354	29871	protein_coding	Scmh1
ENSMUSG00000000088	3.86233	3.71702	3.43363	3.5409	12858	protein_coding	Cox5a
ENSMUSG00000000093	3.58686	3.45754	0.0332952	-0.0718972	21385	protein_coding	Tbx2
ENSMUSG00000000126	1.91413	1.87763	2.90788	2.99952	216795	protein_coding	Wnt9a
ENSMUSG00000000127	4.77562	4.88203	5.12295	4.97048	14158	protein_coding	Fer
ENSMUSG00000000131	5.63358	5.6854	5.34974	5.35792	74204	protein_coding	Xpo6
ENSMUSG00000000134	5.04013	5.04439	5.04784	4.98678	209446	protein_coding	Tfe3
ENSMUSG00000000142	3.87461	3.82074	3.93759	3.73782	12006	protein_coding	Axin2
ENSMUSG00000000148	3.89082	3.92528	3.61571	3.60332	231841	protein_coding	Brat1
ENSMUSG00000000149	5.63117	5.6424	5.65431	5.65285	14673	protein_coding	Gna12
ENSMUSG00000000167	-1.14078	-1.81222	-0.344384	-0.0130865	72614	protein_coding	Pih1d2
ENSMUSG00000000168	4.72678	4.73489	4.8596	4.88416	235339	protein_coding	Dlat
ENSMUSG00000000171	4.59692	4.60048	4.39361	4.44706	66925	protein_coding	Sdhd
ENSMUSG00000000184	7.47667	7.52673	8.67063	8.65961	12444	protein_coding	Ccnd2
ENSMUSG00000000194	5.26979	5.25963	5.77514	5.85087	277463	protein_coding	Gpr107
ENSMUSG00000000223	2.10689	2.10009	2.3859	2.12288	13497	protein_coding	Drp2
ENSMUSG00000000253	2.42898	2.4412	2.77343	2.56057	66355	protein_coding	Gmpr
ENSMUSG00000000266	4.85627	4.88602	3.91523	3.81694	23947	protein_coding	Mid2
ENSMUSG00000000275	4.65028	4.66925	4.82203	4.64492	217069	protein_coding	Trim25
ENSMUSG00000000276	2.39528	2.11376	2.74835	2.91118	56077	protein_coding	Dgke
ENSMUSG00000000278	6.56833	6.62103	6.29878	6.40043	74617	protein_coding	Scpep1
ENSMUSG00000000282	5.04738	4.99535	4.79166	4.83699	17428	protein_coding	Mnt
ENSMUSG00000000295	1.88205	1.95566	2.00321	1.94149	69692	protein_coding	Hddc2
ENSMUSG00000000296	0.104531	-0.293874	2.83032	2.74224	21987	protein_coding	Tpd52l1
ENSMUSG00000000301	0.929022	0.594584	-0.0231772	-0.568542	18618	protein_coding	Pemt
ENSMUSG00000000303	-0.898621	-0.367982	-0.344384	-1.33203	12550	protein_coding	Cdh1
ENSMUSG00000000318	-0.791255	-1.29591	-0.857411	-0.748724	17312	protein_coding	Clec10a
ENSMUSG00000000320	-2.28727	-2.03559	-0.495986	-0.568542	11684	protein_coding	Alox12
ENSMUSG00000000325	3.53107	3.61491	3.19457	3.1357	11877	protein_coding	Arvcf
ENSMUSG00000000326	5.59946	5.57602	5.12295	5.13553	12846	protein_coding	Comt
ENSMUSG00000000339	3.93449	3.85779	3.77323	3.68994	66368	protein_coding	Rtca
ENSMUSG00000000340	3.76454	3.89787	3.64319	3.66765	13171	protein_coding	Dbt
ENSMUSG00000000346	5.98461	6.0462	5.97398	5.89472	23994	protein_coding	Dazap2
ENSMUSG00000000355	3.03618	2.8938	2.61594	2.49116	68995	protein_coding	Mcts1
ENSMUSG00000000359	0.727121	0.742789	-0.274166	-0.0718972	19700	protein_coding	Rem1
ENSMUSG00000000374	4.52343	4.62933	5.22194	5.1404	216131	protein_coding	Trappc10
ENSMUSG00000000378	4.70632	4.83118	4.20675	4.24806	216527	protein_coding	Ccm2
ENSMUSG00000000384	4.79082	4.82911	4.24312	4.20845	21379	protein_coding	Tbrg4
ENSMUSG00000000399	4.572	4.58091	4.38549	4.38555	66108	protein_coding	Ndufa9
ENSMUSG00000000420	5.61784	5.55612	5.15352	5.28509	14423	protein_coding	Galnt1
ENSMUSG00000000439	5.5196	5.55361	5.28143	5.33405	67027	protein_coding	Mkrn2
ENSMUSG00000000441	6.07607	6.05065	5.91977	5.83995	110157	protein_coding	Raf1
ENSMUSG00000000489	1.1061	1.08589	2.27318	2.55085	18591	protein_coding	Pdgfb
ENSMUSG00000000531	2.00631	2.11376	1.3085	1.27262	56149	protein_coding	Grasp
ENSMUSG00000000532	2.58658	2.53569	2.61594	2.68122	11479	protein_coding	Acvr1b
ENSMUSG00000000538	5.64318	5.65415	5.70734	5.68761	216810	protein_coding	Tom1l2
ENSMUSG00000000552	4.34959	4.28701	4.4672	4.45489	29813	protein_coding	Zfp385a
ENSMUSG00000000555	6.0274	6.01647	6.0175	6.03196	16402	protein_coding	Itga5
ENSMUSG00000000561	3.89886	3.93687	3.42837	3.56523	70465	protein_coding	Wdr77
ENSMUSG00000000563	4.95402	4.99535	4.68774	4.727	11950	protein_coding	Atp5f1
ENSMUSG00000000567	5.47056	5.32429	6.85709	6.7074	20682	protein_coding	Sox9
ENSMUSG00000000568	6.47127	6.52256	5.74587	5.74837	11991	protein_coding	Hnrnpd
ENSMUSG00000000581	3.07926	2.98593	2.94515	2.91875	57316	protein_coding	C1d
ENSMUSG00000000594	2.32542	2.19322	4.45949	4.50102	14667	protein_coding	Gm2a
ENSMUSG00000000600	4.48657	4.45224	4.89623	5.06904	79264	protein_coding	Krit1
ENSMUSG00000000605	5.06177	4.99535	4.84981	4.91667	12727	protein_coding	Clcn4-2
ENSMUSG00000000628	3.7016	3.63402	2.74835	2.65426	15277	protein_coding	Hk2
ENSMUSG00000000631	5.1637	5.17245	5.75219	5.64488	360013	protein_coding	Myo18a
ENSMUSG00000000686	1.38322	1.00011	0.541483	-0.0130865	67477	protein_coding	Abhd15
ENSMUSG00000000693	4.93656	5.00089	5.13429	5.1597	16950	protein_coding	Loxl3
ENSMUSG00000000708	4.24626	4.28096	4.19132	4.14531	18519	protein_coding	Kat2b
ENSMUSG00000000711	4.30491	4.02637	5.13751	5.19287	19344	protein_coding	Rab5b
ENSMUSG00000000738	4.26504	4.30798	4.58049	4.57476	234847	protein_coding	Spg7
ENSMUSG00000000740	3.08632	2.8536	2.55938	2.16168	270106	protein_coding	Rpl13
ENSMUSG00000000743	4.31696	4.22534	4.76272	4.69429	234852	protein_coding	Chmp1a
ENSMUSG00000000751	6.02832	6.09873	5.88759	5.91474	68275	protein_coding	Rpa1
ENSMUSG00000000753	8.54486	8.56551	7.81969	7.87537	20317	protein_coding	Serpinf1
ENSMUSG00000000759	4.90896	4.85581	4.74381	4.77576	259279	protein_coding	Tubgcp3
ENSMUSG00000000776	4.02908	4.27184	3.18214	3.10284	67065	protein_coding	Polr3d
ENSMUSG00000000782	6.78387	6.70927	1.23817	1.17483	21414	protein_coding	Tcf7
ENSMUSG00000000787	7.31861	7.32322	7.12614	7.10429	13205	protein_coding	Ddx3x
ENSMUSG00000000791	-0.137049	-0.223388	-1.07895	-0.264246	16161	protein_coding	Il12rb1
ENSMUSG00000000804	4.55684	4.62933	4.67448	4.79234	237898	protein_coding	Usp32
ENSMUSG00000000811	3.02153	2.97098	1.77385	1.78458	232223	protein_coding	Txnrd3
ENSMUSG00000000823	4.85213	4.82496	5.03925	4.93358	269401	protein_coding	Znf512b
ENSMUSG00000000826	5.79949	5.96079	6.17247	6.12409	13002	protein_coding	Dnajc5
ENSMUSG00000000827	5.17201	5.02823	5.23554	5.254	66314	protein_coding	Tpd52l2
ENSMUSG00000000838	5.48798	5.5993	4.51508	4.48836	14265	protein_coding	Fmr1
ENSMUSG00000000869	-1.14078	-2.29998	-1.07895	-0.848022	16189	protein_coding	Il4
ENSMUSG00000000876	3.76893	3.97108	3.53977	3.434	59038	protein_coding	Pxmp4
ENSMUSG00000000881	4.25255	4.07962	4.36088	4.39372	53310	protein_coding	Dlg3
ENSMUSG00000000884	2.22669	2.45201	1.11275	1.38621	13972	protein_coding	Gnb1l
ENSMUSG00000000901	4.07237	4.20632	4.296	4.23295	17385	protein_coding	Mmp11
ENSMUSG00000000902	5.21128	5.29608	5.41096	5.43914	20587	protein_coding	Smarcb1
ENSMUSG00000000915	3.75128	3.8249	3.77323	3.99582	29816	protein_coding	Hip1r
ENSMUSG00000000916	3.36691	3.34607	3.05152	2.96337	100609	protein_coding	Nsun5
ENSMUSG00000000934	2.60635	2.73471	1.74032	2.01398	72960	protein_coding	Top1mt
ENSMUSG00000000938	2.38387	2.41934	2.24954	1.64547	15395	protein_coding	Hoxa10
ENSMUSG00000000957	8.43185	8.42446	7.43371	7.31979	17387	protein_coding	Mmp14
ENSMUSG00000000958	1.04946	0.429391	-1.66091	-1.19498	20540	protein_coding	Slc7a7
ENSMUSG00000000959	4.69713	4.67387	4.29889	4.37182	69089	protein_coding	Oxa1l
ENSMUSG00000000976	4.4839	4.43054	4.71389	4.73131	217026	protein_coding	Heatr6
ENSMUSG00000001016	4.79298	4.8415	4.28732	4.35797	67781	protein_coding	Ilf2
ENSMUSG00000001017	5.43645	5.5283	5.23253	5.29094	66511	protein_coding	Chtop
ENSMUSG00000001018	4.78432	4.65295	5.11152	5.24047	20615	protein_coding	Snapin
ENSMUSG00000001020	4.67623	4.58583	4.56382	4.72052	20198	protein_coding	S100a4
ENSMUSG00000001021	-1.27903	-2.03559	-1.34078	-0.848022	20197	protein_coding	S100a3
ENSMUSG00000001025	6.65809	6.69398	6.75794	6.81326	20200	protein_coding	S100a6
ENSMUSG00000001034	4.84591	4.74372	4.32174	4.3663	23939	protein_coding	Mapk7
ENSMUSG00000001036	4.98645	5.15436	5.2858	5.21917	13855	protein_coding	Epn2
ENSMUSG00000001039	2.10689	1.70765	1.82273	1.58965	27078	protein_coding	B9d1
ENSMUSG00000001052	5.25264	5.19515	5.43997	5.42857	99683	protein_coding	Sec24b
ENSMUSG00000001053	0.762795	1.45171	1.05936	1.22455	212706	protein_coding	N4bp3
ENSMUSG00000001054	3.75571	3.69444	3.90391	3.87258	66089	protein_coding	Rmnd5b
ENSMUSG00000001056	4.34665	4.25958	3.45446	3.38017	52530	protein_coding	Nhp2
ENSMUSG00000001062	3.06504	2.97847	3.2252	2.97794	72325	protein_coding	Vps9d1
ENSMUSG00000001065	3.27725	3.37475	3.47499	3.29546	57247	protein_coding	Zfp276
ENSMUSG00000001082	4.93656	5.00456	4.70956	4.63576	68294	protein_coding	Mfsd10
ENSMUSG00000001089	5.74033	5.70361	5.79058	5.77573	269593	protein_coding	Luzp1
ENSMUSG00000001098	6.68042	6.73273	7.11922	7.12898	330171	protein_coding	Kctd10
ENSMUSG00000001100	5.4986	5.44958	4.97222	4.88995	67811	protein_coding	Poldip2
ENSMUSG00000001105	3.88274	3.87395	3.82213	3.86867	55978	protein_coding	Ift20
ENSMUSG00000001119	9.50403	9.48877	8.61418	8.53828	12833	protein_coding	Col6a1
ENSMUSG00000001123	4.72678	4.80402	4.87514	4.89572	16859	protein_coding	Lgals9
ENSMUSG00000001127	5.02	4.98236	5.14394	5.08427	11836	protein_coding	Araf
ENSMUSG00000001128	-0.137049	0.633087	0.0332952	-0.954664	18636	protein_coding	Cfp
ENSMUSG00000001131	6.91797	6.87807	6.72564	6.83193	21857	protein_coding	Timp1
ENSMUSG00000001134	-0.0112083	-0.0919757	-0.495986	-0.954664	22294	protein_coding	Uxt
ENSMUSG00000001138	3.69238	3.59066	3.86555	3.79653	94218	protein_coding	Cnnm3
ENSMUSG00000001143	3.77768	3.84964	4.16312	4.21769	214895	protein_coding	Lman2l
ENSMUSG00000001150	4.72226	4.85988	5.22194	5.09266	54387	protein_coding	Mcm3ap
ENSMUSG00000001151	4.40426	4.38333	4.59464	4.60793	18541	protein_coding	Pcnt
ENSMUSG00000001156	3.34354	2.94825	3.33598	3.41271	17119	protein_coding	Mxd1
ENSMUSG00000001157	3.75571	3.88197	3.91898	3.90344	23885	protein_coding	Gmcl1
ENSMUSG00000001158	3.85409	3.89391	3.88102	4.01361	66618	protein_coding	Snrnp27
ENSMUSG00000001166	-2.28727	-2.29998	-1.07895	-1.19498	114643	protein_coding	Oas1c
ENSMUSG00000001173	4.73578	4.62456	4.5686	4.62423	320634	protein_coding	Ocrl
ENSMUSG00000001175	7.83086	7.80064	7.72187	7.76629	12313	protein_coding	Calm1
ENSMUSG00000001211	3.16175	3.10028	5.55051	5.59731	28169	protein_coding	Agpat3
ENSMUSG00000001228	5.56704	5.55862	4.80185	4.70089	18140	protein_coding	Uhrf1
ENSMUSG00000001229	5.64438	5.6854	5.88375	5.81683	224897	protein_coding	Dpp9
ENSMUSG00000001240	0.104531	-0.156186	-1.66091	-1.48348	54409	protein_coding	Ramp2
ENSMUSG00000001247	-1.43194	-1.15803	-0.96393	-1.19498	54135	protein_coding	Lsr
ENSMUSG00000001248	4.61167	4.72379	4.10503	4.09607	52857	protein_coding	Gramd1a
ENSMUSG00000001249	-2.61333	-1.81222	-0.66541	-1.19498	15451	protein_coding	Hpn
ENSMUSG00000001280	6.40861	6.42787	6.38404	6.4159	20683	protein_coding	Sp1
ENSMUSG00000001281	-1.43194	-2.03559	0.855209	1.14931	16421	protein_coding	Itgb7
ENSMUSG00000001285	4.03274	3.86993	4.07508	4.01714	60315	protein_coding	Myg1
ENSMUSG00000001288	6.14528	6.14109	6.71597	6.76577	19411	protein_coding	Rarg
ENSMUSG00000001289	3.62128	3.566	3.7938	3.85295	56612	protein_coding	Pfdn5
ENSMUSG00000001300	2.6451	2.64335	2.76512	2.58932	13642	protein_coding	Efnb2
ENSMUSG00000001305	3.5567	3.57096	2.83032	2.95603	67223	protein_coding	Rrp15
ENSMUSG00000001313	3.91084	4.04434	4.35812	4.4807	11858	protein_coding	Rnd2
ENSMUSG00000001323	5.15533	5.22696	4.97762	4.93358	27364	protein_coding	Srr
ENSMUSG00000001333	1.18711	1.38559	2.51048	2.75921	68828	protein_coding	Sync
ENSMUSG00000001334	-2.28727	-3.04239	-0.857411	-0.748724	384061	protein_coding	Fndc5
ENSMUSG00000001366	3.38991	3.32858	3.33036	3.40195	71538	protein_coding	Fbxo9
ENSMUSG00000001376	4.24941	4.29903	4.49259	4.50857	73288	protein_coding	Ccdc132
ENSMUSG00000001380	4.87473	4.8456	4.79166	4.68987	15115	protein_coding	Hars
ENSMUSG00000001383	4.57702	4.58583	4.77312	4.56273	66492	protein_coding	Zmat2
ENSMUSG00000001403	4.7778	4.72824	3.15694	3.21164	68612	protein_coding	Ube2c
ENSMUSG00000001415	5.47056	5.50383	5.61554	5.55421	229512	protein_coding	Smg5
ENSMUSG00000001416	6.33867	6.31028	5.96493	5.8715	12462	protein_coding	Cct3
ENSMUSG00000001418	5.56956	5.60051	6.00078	6.11835	56700	protein_coding	0610031J06Rik
ENSMUSG00000001419	5.80699	5.7828	5.56495	5.51228	17261	protein_coding	Mef2d
ENSMUSG00000001420	0.534184	0.242809	0.975378	0.865709	71913	protein_coding	Tmem79
ENSMUSG00000001424	7.18447	7.2195	6.62874	6.52286	56463	protein_coding	Snd1
ENSMUSG00000001435	2.56654	2.39714	3.51023	3.16146	12822	protein_coding	Col18a1
ENSMUSG00000001436	4.14851	3.95217	2.97429	2.94865	20509	protein_coding	Slc19a1
ENSMUSG00000001440	8.19472	8.23602	7.9683	7.92885	16211	protein_coding	Kpnb1
ENSMUSG00000001441	5.70294	5.71375	5.92164	5.95764	19155	protein_coding	Npepps
ENSMUSG00000001445	4.71317	4.72379	4.96316	5.06564	107732	protein_coding	Mrpl10
ENSMUSG00000001467	6.88497	6.88606	6.90611	6.9368	13121	protein_coding	Cyp51
ENSMUSG00000001472	6.72009	6.64713	7.01878	6.96907	66855	protein_coding	Tcf25
ENSMUSG00000001473	6.26673	6.33311	5.20667	5.20994	67951	protein_coding	Tubb6
ENSMUSG00000001482	4.06881	4.12422	4.32457	4.40185	23854	protein_coding	Def8
ENSMUSG00000001493	-1.14078	-1.15803	-3.6342	-2.32706	17285	protein_coding	Meox1
ENSMUSG00000001497	0.614481	0.877178	1.55986	1.83347	18511	protein_coding	Pax9
ENSMUSG00000001504	3.43483	3.43592	4.43087	4.57476	16372	protein_coding	Irx2
ENSMUSG00000001506	12.9277	12.8546	11.4917	11.3962	12842	protein_coding	Col1a1
ENSMUSG00000001507	5.05819	5.12596	5.58988	5.59022	16400	protein_coding	Itga3
ENSMUSG00000001508	0.492295	0.242809	-1.34078	-2.06568	20391	protein_coding	Sgca
ENSMUSG00000001510	3.30776	3.34607	-0.14322	-0.0718972	13393	protein_coding	Dlx3
ENSMUSG00000001517	5.57584	5.57231	4.75435	4.69429	14235	protein_coding	Foxm1
ENSMUSG00000001518	3.98067	3.99345	3.88869	3.82904	101142	protein_coding	Itfg2
ENSMUSG00000001520	-0.137049	-0.446103	0.0332952	-0.334516	60345	protein_coding	Nrip2
ENSMUSG00000001521	5.02368	5.10728	5.81596	5.90143	22158	protein_coding	Tulp3
ENSMUSG00000001524	3.46221	3.60526	3.46988	3.26608	14885	protein_coding	Gtf2h4
ENSMUSG00000001525	10.1311	10.1064	9.41912	9.3669	22154	protein_coding	Tubb5
ENSMUSG00000001542	3.10033	3.07952	2.75676	2.52132	192657	protein_coding	Ell2
ENSMUSG00000001552	2.74658	2.69885	3.8341	3.80473	16480	protein_coding	Jup
ENSMUSG00000001555	8.46251	8.40077	7.33642	7.28102	14230	protein_coding	Fkbp10
ENSMUSG00000001558	-1.27903	-1.03219	-0.96393	-0.848022	66720	protein_coding	Klhl10
ENSMUSG00000001569	4.38435	4.3805	4.42032	4.47558	433864	protein_coding	Nom1
ENSMUSG00000001576	6.97944	6.99954	6.81844	6.80767	67458	protein_coding	Ergic1
ENSMUSG00000001583	-1.79713	-1.15803	-1.34078	-3.05743	83813	protein_coding	Tnk1
ENSMUSG00000001604	2.65463	2.66209	3.75235	3.68551	21401	protein_coding	Tcea3
ENSMUSG00000001627	4.83757	5.03003	5.1725	5.3397	15982	protein_coding	Ifrd1
ENSMUSG00000001630	2.34909	2.38591	2.82233	2.7164	232533	protein_coding	Stk38l
ENSMUSG00000001632	4.60185	4.6506	4.61559	4.46786	78783	protein_coding	Brpf1
ENSMUSG00000001642	1.21313	1.11338	0.758022	0.386968	11677	protein_coding	Akr1b3
ENSMUSG00000001655	4.6692	4.70131	2.56896	2.75075	15422	protein_coding	Hoxc13
ENSMUSG00000001661	1.63497	1.65249	1.77385	2.04198	15425	protein_coding	Hoxc6
ENSMUSG00000001663	1.07806	0.242809	1.1893	1.17483	14871	protein_coding	Gstt1
ENSMUSG00000001665	-0.510113	-0.293874	0.190549	0.386968	103140	protein_coding	Gstt3
ENSMUSG00000001666	1.07806	0.707141	0.689391	0.664238	13202	protein_coding	Ddt
ENSMUSG00000001674	3.12795	2.94825	2.77343	2.61751	66942	protein_coding	Ddx18
ENSMUSG00000001687	4.6809	4.69678	5.44908	5.47425	24109	protein_coding	Ubl3
ENSMUSG00000001700	3.07217	3.02988	2.73989	2.91875	107022	protein_coding	Gramd3
ENSMUSG00000001707	3.06504	2.66209	2.20106	2.18699	66143	protein_coding	Eef1e1
ENSMUSG00000001729	7.3512	7.33859	7.24111	7.19594	11651	protein_coding	Akt1
ENSMUSG00000001741	1.69159	1.68949	3.05152	2.83319	16170	protein_coding	Il16
ENSMUSG00000001750	4.65977	4.75685	5.02365	4.89763	27060	protein_coding	Tcirg1
ENSMUSG00000001751	4.77344	4.80823	4.51259	4.47301	27419	protein_coding	Naglu
ENSMUSG00000001755	3.68775	3.70351	3.68785	3.74209	71743	protein_coding	Coasy
ENSMUSG00000001761	6.4993	6.55801	6.4419	6.48956	319757	protein_coding	Smo
ENSMUSG00000001767	4.24311	4.0479	4.41767	4.19604	66877	protein_coding	Crnkl1
ENSMUSG00000001768	5.27134	5.3649	4.8596	4.82091	74030	protein_coding	Rin2
ENSMUSG00000001774	4.46508	4.34615	4.52002	4.63806	66917	protein_coding	Chordc1
ENSMUSG00000001783	5.891	5.93598	5.86053	5.87248	28088	protein_coding	Rtcb
ENSMUSG00000001785	4.28665	4.33451	3.86555	3.87647	103136	protein_coding	Pwp1
ENSMUSG00000001786	2.45101	2.39714	3.19457	3.25416	69754	protein_coding	Fbxo7
ENSMUSG00000001794	6.52094	6.52704	6.97486	7.00508	12336	protein_coding	Capns1
ENSMUSG00000001829	3.45132	3.63876	4.06834	4.21461	20480	protein_coding	Clpb
ENSMUSG00000001833	6.89706	6.95322	7.06226	7.09596	235072	protein_coding	2020-09-07
ENSMUSG00000001844	4.38435	4.40852	4.93194	4.88609	72881	protein_coding	Zdhhc4
ENSMUSG00000001847	7.05826	7.00276	6.94573	7.0135	19353	protein_coding	Rac1
ENSMUSG00000001855	4.98645	4.81243	5.04269	4.98137	227720	protein_coding	Nup214
ENSMUSG00000001864	4.18184	4.23476	3.00286	3.04174	108897	protein_coding	Aif1l
ENSMUSG00000001870	6.25816	6.20239	7.70567	7.75998	268977	protein_coding	Ltbp1
ENSMUSG00000001891	6.03289	5.98983	6.00343	6.06048	216558	protein_coding	Ugp2
ENSMUSG00000001909	4.45148	4.45224	4.2461	4.31558	212528	protein_coding	Trmt1
ENSMUSG00000001910	5.05099	5.04617	5.4229	5.33263	66830	protein_coding	Nacc1
ENSMUSG00000001911	8.04656	7.99794	8.44269	8.40244	18032	protein_coding	Nfix
ENSMUSG00000001918	5.92583	5.95795	4.49259	4.39372	20514	protein_coding	Slc1a5
ENSMUSG00000001924	7.52259	7.51292	7.3113	7.33861	22201	protein_coding	Uba1
ENSMUSG00000001930	0.358796	0.472496	-1.20393	-0.954664	22371	protein_coding	Vwf
ENSMUSG00000001942	3.72439	3.76548	3.53489	3.67213	22619	protein_coding	Siae
ENSMUSG00000001948	0.797608	0.242809	0.0876401	-0.486243	20686	protein_coding	Spa17
ENSMUSG00000001962	4.38435	4.42781	4.42824	4.40724	108160	protein_coding	Fam50a
ENSMUSG00000001964	5.28673	5.21273	4.93565	5.08931	13726	protein_coding	Emd
ENSMUSG00000001983	2.39528	2.37459	2.353	2.40752	70207	protein_coding	Taco1
ENSMUSG00000001986	4.66449	4.68994	4.91701	4.87251	53623	protein_coding	Gria3
ENSMUSG00000001988	-0.791255	-2.03559	-2.07295	-1.48348	18142	protein_coding	Npas1
ENSMUSG00000001995	3.8036	3.78699	3.59241	3.57963	244668	protein_coding	Sipa1l2
ENSMUSG00000001998	3.3956	3.21894	3.23727	3.18048	108011	protein_coding	Ap4e1
ENSMUSG00000001999	2.91458	3.07253	2.63431	2.75075	109778	protein_coding	Blvra
ENSMUSG00000002006	4.13156	4.11745	3.51023	3.24816	245469	protein_coding	Pdzd4
ENSMUSG00000002010	5.41978	5.41961	4.95222	4.92984	15929	protein_coding	Idh3g
ENSMUSG00000002014	5.18358	5.07792	4.41767	4.47301	20832	protein_coding	Ssr4
ENSMUSG00000002015	5.71551	5.64476	5.84878	5.94472	27061	protein_coding	Bcap31
ENSMUSG00000002017	4.9424	4.85378	4.6294	4.44444	72722	protein_coding	Fam98a
ENSMUSG00000002020	5.71779	5.69226	7.72455	7.72126	16997	protein_coding	Ltbp2
ENSMUSG00000002028	5.26668	5.34908	5.85271	5.9223	214162	protein_coding	Kmt2a
ENSMUSG00000002031	4.04003	4.09349	4.3882	4.42862	76568	protein_coding	Ift46
ENSMUSG00000002043	2.72865	2.97847	2.34186	2.64516	67091	protein_coding	Trappc6a
ENSMUSG00000002052	6.22338	6.20638	6.43667	6.39161	20926	protein_coding	Supt6
ENSMUSG00000002055	4.30491	4.31392	3.38563	3.14864	54141	protein_coding	Spag5
ENSMUSG00000002058	3.63097	3.6245	3.76491	3.88809	22248	protein_coding	Unc119
ENSMUSG00000002059	5.46786	5.55486	5.09834	5.18032	19376	protein_coding	Rab34
ENSMUSG00000002064	4.33781	4.26266	4.50263	4.4985	20316	protein_coding	Sdf2
ENSMUSG00000002068	3.10033	2.97847	3.05152	3.10948	12447	protein_coding	Ccne1
ENSMUSG00000002083	3.51023	3.54596	3.21912	3.12265	170770	protein_coding	Bbc3
ENSMUSG00000002102	6.10329	6.10302	6.19507	6.26516	19182	protein_coding	Psmc3
ENSMUSG00000002103	4.81438	4.93499	5.55293	5.5807	11432	protein_coding	Acp2
ENSMUSG00000002105	5.29589	5.16261	5.75219	5.7954	68427	protein_coding	Slc39a13
ENSMUSG00000002107	2.55641	2.21876	3.94497	3.9559	14007	protein_coding	Celf2
ENSMUSG00000002109	3.30776	3.2378	3.60177	3.52611	107986	protein_coding	Ddb2
ENSMUSG00000002129	5.96656	5.99723	6.05378	6.0758	67465	protein_coding	Sf3a1
ENSMUSG00000002147	5.50256	5.48685	6.1479	6.15727	20852	protein_coding	Stat6
ENSMUSG00000002205	2.66409	2.64335	2.64341	2.61751	101568	protein_coding	Vrk3
ENSMUSG00000002210	3.27725	3.1934	3.70533	3.57963	71997	protein_coding	Smg9
ENSMUSG00000002221	5.03101	5.00456	4.54694	4.61261	55982	protein_coding	Paxip1
ENSMUSG00000002222	5.34084	5.33747	4.94672	5.12902	68477	protein_coding	Rmnd5a
ENSMUSG00000002227	3.10033	3.05845	3.27288	3.30705	17454	protein_coding	Mov10
ENSMUSG00000002233	5.76253	5.7115	5.77514	5.82793	11853	protein_coding	Rhoc
ENSMUSG00000002249	4.99021	4.95982	4.92449	4.97412	21678	protein_coding	Tead3
ENSMUSG00000002250	5.18358	5.13101	4.86933	4.89188	19015	protein_coding	Ppard
ENSMUSG00000002257	4.8788	4.88602	4.98838	5.03461	23853	protein_coding	Def6
ENSMUSG00000002274	3.30776	3.18694	2.54002	2.55085	70083	protein_coding	Metrn
ENSMUSG00000002279	4.31095	4.22534	4.31321	4.08265	76483	protein_coding	Lmf1
ENSMUSG00000002280	3.28341	3.38042	3.74392	3.72492	67563	protein_coding	Narfl
ENSMUSG00000002289	-1.60301	-1.44836	-1.07895	-2.32706	57875	protein_coding	Angptl4
ENSMUSG00000002297	4.80586	4.83944	3.62493	3.46536	27214	protein_coding	Dbf4
ENSMUSG00000002307	4.32891	4.38615	4.00973	3.98504	13163	protein_coding	Daxx
ENSMUSG00000002308	3.10033	2.95587	2.27318	2.35268	54219	protein_coding	Cd320
ENSMUSG00000002319	5.49462	5.51419	5.09503	5.19287	75751	protein_coding	Ipo4
ENSMUSG00000002320	4.93851	4.85785	4.91888	4.95031	74140	protein_coding	Tm9sf1
ENSMUSG00000002325	2.02111	2.14074	3.5877	3.55555	16391	protein_coding	Irf9
ENSMUSG00000002326	3.23343	3.14759	3.23727	3.21779	105446	protein_coding	Gmpr2
ENSMUSG00000002329	2.67349	2.61478	2.83827	2.88049	67881	protein_coding	Mdp1
ENSMUSG00000002332	3.83326	3.82074	3.92645	4.00652	52585	protein_coding	Dhrs1
ENSMUSG00000002342	4.14514	4.25651	4.45691	4.4985	234371	protein_coding	Tmem161a
ENSMUSG00000002343	2.72865	2.38591	2.28486	2.38583	76813	protein_coding	Armc6
ENSMUSG00000002345	2.79907	2.76969	3.25519	3.18048	17259	protein_coding	2310045N01Rik
ENSMUSG00000002346	1.96096	1.67111	2.48033	2.44995	73095	protein_coding	Slc25a42
ENSMUSG00000002365	5.15869	5.33017	5.24752	5.31266	66616	protein_coding	Snx9
ENSMUSG00000002372	5.68213	5.76449	5.59926	5.43122	71810	protein_coding	Ranbp3
ENSMUSG00000002379	3.71076	3.64819	3.74392	3.89962	69875	protein_coding	Ndufa11
ENSMUSG00000002384	1.16061	0.707141	0.239376	0.512373	12164	protein_coding	Bmp8b
ENSMUSG00000002393	5.14354	5.09008	4.27859	4.44182	13864	protein_coding	Nr2f6
ENSMUSG00000002395	3.7907	3.73925	3.50525	3.73782	67023	protein_coding	Use1
ENSMUSG00000002396	4.31696	4.32866	3.77737	3.7119	77090	protein_coding	Ocel1
ENSMUSG00000002409	2.99927	3.05136	3.39104	3.40734	13549	protein_coding	Dyrk1b
ENSMUSG00000002413	4.62869	4.78277	5.23854	5.26147	109880	protein_coding	Braf
ENSMUSG00000002416	2.67349	2.2807	2.21333	2.19947	68198	protein_coding	Ndufb2
ENSMUSG00000002428	3.52588	3.6245	4.1116	4.08265	20585	protein_coding	Hltf
ENSMUSG00000002455	5.04376	5.00823	5.66887	5.67872	68879	protein_coding	Prpf6
ENSMUSG00000002458	4.97699	4.78705	4.07508	4.24203	56470	protein_coding	Rgs19
ENSMUSG00000002459	-0.274925	-0.528698	1.00392	1.42926	58175	protein_coding	Rgs20
ENSMUSG00000002475	-2.61333	-1.44836	0.502009	0.551864	106861	protein_coding	Abhd3
ENSMUSG00000002477	3.46763	3.47884	2.90788	3.04866	20641	protein_coding	Snrpd1
ENSMUSG00000002486	2.14794	2.26853	2.90788	2.81708	77832	protein_coding	Tchp
ENSMUSG00000002496	5.64438	5.64122	6.37108	6.36761	22084	protein_coding	Tsc2
ENSMUSG00000002504	3.69238	3.48937	3.51023	3.67661	65962	protein_coding	Slc9a3r2
ENSMUSG00000002524	6.11886	6.10645	6.22417	6.24422	67959	protein_coding	Puf60
ENSMUSG00000002546	5.84805	5.82914	5.86831	5.82793	99412	protein_coding	Golga2
ENSMUSG00000002550	2.13439	2.12731	2.67925	2.7164	22245	protein_coding	Uck1
ENSMUSG00000002580	2.56654	2.68059	2.8143	2.8649	103742	protein_coding	Mien1
ENSMUSG00000002602	6.824	6.84871	7.75635	7.76969	26362	protein_coding	Axl
ENSMUSG00000002603	5.92288	5.82187	4.40969	4.52106	21803	protein_coding	Tgfb1
ENSMUSG00000002608	4.29885	4.19992	4.66781	4.53344	52132	protein_coding	Ccdc97
ENSMUSG00000002617	2.21386	2.24386	2.353	2.14886	22700	protein_coding	Zfp40
ENSMUSG00000002625	3.72439	3.68988	4.6767	4.53344	54194	protein_coding	Akap8l
ENSMUSG00000002635	1.89818	1.74328	1.87001	1.89618	68079	protein_coding	Pdcd2l
ENSMUSG00000002658	5.24635	5.19996	5.36906	5.26295	98053	protein_coding	Gtf2f1
ENSMUSG00000002660	4.24941	4.24412	4.1214	4.17089	53895	protein_coding	Clpp
ENSMUSG00000002661	1.36012	1.67111	1.52089	1.4079	66400	protein_coding	Alkbh7
ENSMUSG00000002679	2.68283	2.7079	3.0786	3.19303	69792	protein_coding	Med6
ENSMUSG00000002688	0.653013	0.777578	0.653811	0.896713	18760	protein_coding	Prkd1
ENSMUSG00000002718	6.24324	6.31028	5.83395	5.8715	110750	protein_coding	Cse1l
ENSMUSG00000002728	3.53623	3.55601	3.23727	3.32994	67877	protein_coding	Naa20
ENSMUSG00000002731	3.82063	3.82074	3.31336	3.44977	23992	protein_coding	Prkra
ENSMUSG00000002732	4.85006	4.92533	3.45962	3.3911	14231	protein_coding	Fkbp7
ENSMUSG00000002733	4.41831	4.39177	4.70305	4.74415	83435	protein_coding	Plekha3
ENSMUSG00000002741	5.83658	5.85176	5.96493	5.96863	56418	protein_coding	Ykt6
ENSMUSG00000002748	6.94005	6.98613	6.92769	6.80154	22385	protein_coding	Baz1b
ENSMUSG00000002763	4.83966	4.84969	4.7182	4.70308	224824	protein_coding	Pex6
ENSMUSG00000002767	4.29276	4.00451	3.90012	3.9411	27398	protein_coding	Mrpl2
ENSMUSG00000002768	4.16527	3.99715	4.56621	4.61959	17256	protein_coding	Mea1
ENSMUSG00000002771	1.57603	1.51493	1.96016	1.80106	14814	protein_coding	Grin2d
ENSMUSG00000002778	6.51245	6.37631	6.1447	6.15727	68137	protein_coding	Kdelr1
ENSMUSG00000002781	3.08632	3.14759	3.4902	3.2779	70209	protein_coding	Tmem143
ENSMUSG00000002797	-0.0727572	0.555025	-0.0231772	0.834024	110175	protein_coding	Ggct
ENSMUSG00000002803	2.80763	2.79538	3.62033	3.69877	399566	protein_coding	Btbd6
ENSMUSG00000002804	0.262398	-0.0919757	-0.207208	-0.486243	66174	protein_coding	Nudt14
ENSMUSG00000002808	4.60922	4.6459	4.6611	4.6472	105298	protein_coding	Epdr1
ENSMUSG00000002812	5.92485	5.94558	6.63958	6.5729	14248	protein_coding	Flii
ENSMUSG00000002814	3.41815	3.46823	3.14418	3.07601	21975	protein_coding	Top3a
ENSMUSG00000002820	2.95369	2.9406	3.00991	2.80078	235040	protein_coding	Atg4d
ENSMUSG00000002825	2.83303	2.8938	1.5978	2.06945	60507	protein_coding	Qtrt1
ENSMUSG00000002831	0.262398	-0.0919757	1.35356	1.29606	57435	protein_coding	Plin4
ENSMUSG00000002833	5.4986	5.47233	5.51749	5.44832	15193	protein_coding	Hdgfrp2
ENSMUSG00000002835	5.30197	5.30654	4.67448	4.60324	27221	protein_coding	Chaf1a
ENSMUSG00000002844	5.3787	5.34184	5.06825	5.14686	11544	protein_coding	Adprh
ENSMUSG00000002845	5.50388	5.58341	4.53965	4.64264	67846	protein_coding	Tmem39a
ENSMUSG00000002846	3.12109	3.19983	2.68807	2.84913	76916	protein_coding	Timmdc1
ENSMUSG00000002847	-0.427383	-0.446103	-0.14322	-0.568542	85031	protein_coding	Pla1a
ENSMUSG00000002870	6.17703	6.17818	5.55051	5.65058	17216	protein_coding	Mcm2
ENSMUSG00000002871	3.57688	3.57591	3.95961	3.8569	24100	protein_coding	Tpra1
ENSMUSG00000002881	4.76026	4.75467	4.62251	4.74202	17936	protein_coding	Nab1
ENSMUSG00000002885	2.8906	2.86982	2.90788	2.97067	26364	protein_coding	Cd97
ENSMUSG00000002897	3.52068	3.57096	3.43886	3.62199	16172	protein_coding	Il17ra
ENSMUSG00000002900	6.57525	6.53849	6.85953	6.8249	16777	protein_coding	Lamb1
ENSMUSG00000002908	-2.61333	-2.62395	-1.34078	-1.48348	84036	protein_coding	Kcnn1
ENSMUSG00000002910	1.55583	1.49416	1.80662	1.6271	70807	protein_coding	Arrdc2
ENSMUSG00000002948	4.10401	4.15101	3.91147	4.08937	26400	protein_coding	Map2k7
ENSMUSG00000002949	4.15188	4.38615	4.04449	3.92615	21856	protein_coding	Timm44
ENSMUSG00000002957	5.78655	5.82603	5.58162	5.56148	11772	protein_coding	Ap2a2
ENSMUSG00000002963	3.27107	3.21894	3.78149	3.92615	59047	protein_coding	Pnkp
ENSMUSG00000002968	5.21128	5.03543	5.00436	4.94475	75613	protein_coding	Med25
ENSMUSG00000002981	5.90802	5.91758	6.38064	6.36692	56457	protein_coding	Clptm1
ENSMUSG00000002983	3.21423	3.1275	4.08513	3.9411	19698	protein_coding	Relb
ENSMUSG00000002984	4.79298	4.95603	4.29022	4.30406	53333	protein_coding	Tomm40
ENSMUSG00000002985	0.762795	0.339114	0.461424	-0.334516	11816	protein_coding	Apoe
ENSMUSG00000002996	4.99585	5.03363	5.37317	5.5235	73389	protein_coding	Hbp1
ENSMUSG00000002997	4.77562	4.80823	4.86155	4.91478	19088	protein_coding	Prkar2b
ENSMUSG00000003031	5.82081	5.77314	5.79058	5.88992	12576	protein_coding	Cdkn1b
ENSMUSG00000003032	6.59394	6.52192	6.24525	6.19049	16600	protein_coding	Klf4
ENSMUSG00000003033	5.19341	5.00272	4.73957	4.81687	11767	protein_coding	Ap1m1
ENSMUSG00000003037	4.85006	4.95982	4.8732	4.78408	17274	protein_coding	Rab8a
ENSMUSG00000003038	3.24608	3.40288	2.01728	2.09641	15331	protein_coding	Hmgn2
ENSMUSG00000003039	3.88679	3.96732	4.24012	4.45489	67922	protein_coding	Fam32a
ENSMUSG00000003062	2.46191	2.36318	2.9598	2.93378	76205	protein_coding	Stard3nl
ENSMUSG00000003068	5.16869	5.19996	5.75009	5.80666	20869	protein_coding	Stk11
ENSMUSG00000003070	3.05068	2.97847	2.37502	2.46036	13637	protein_coding	Efna2
ENSMUSG00000003072	6.41493	6.38902	6.26085	6.2607	66043	protein_coding	Atp5d
ENSMUSG00000003099	4.88286	4.81243	4.58049	4.35518	19060	protein_coding	Ppp5c
ENSMUSG00000003119	4.84799	4.87602	4.8905	4.94475	69131	protein_coding	Cdk12
ENSMUSG00000003123	0.653013	0.811548	1.23817	1.45031	16890	protein_coding	Lipe
ENSMUSG00000003131	5.58334	5.58586	5.87316	5.91947	18475	protein_coding	Pafah1b2
ENSMUSG00000003134	2.62586	2.47339	1.63477	1.73397	54610	protein_coding	Tbc1d8
ENSMUSG00000003135	4.5492	4.58828	4.32457	4.44444	52846	protein_coding	Cnot11
ENSMUSG00000003154	4.47048	4.39738	4.85569	4.77159	60611	protein_coding	Foxj2
ENSMUSG00000003161	4.75805	4.74811	5.2036	5.24198	109552	protein_coding	Sri
ENSMUSG00000003166	4.85833	4.84355	4.29312	4.32415	13356	protein_coding	Dgcr2
ENSMUSG00000003184	4.14514	4.15432	4.50762	4.53344	54131	protein_coding	Irf3
ENSMUSG00000003190	2.76429	2.90171	2.20106	2.2363	75736	protein_coding	Bcl2l12
ENSMUSG00000003198	1.57603	1.11338	1.37557	0.768487	224893	protein_coding	Zfp959
ENSMUSG00000003199	5.41418	5.44824	5.08003	4.99038	68047	protein_coding	Mpnd
ENSMUSG00000003200	6.45159	6.46503	6.02882	6.01175	20405	protein_coding	Sh3gl1
ENSMUSG00000003208	2.38387	2.3401	2.09892	2.18699	72886	protein_coding	Ccdc94
ENSMUSG00000003226	6.26362	6.31028	6.78337	6.78351	19386	protein_coding	Ranbp2
ENSMUSG00000003228	0.762795	0.633087	2.56896	2.84913	14773	protein_coding	Grk5
ENSMUSG00000003233	5.11104	5.04617	5.12782	5.07921	13544	protein_coding	Dvl3
ENSMUSG00000003234	4.60922	4.64119	4.76063	4.77576	27406	protein_coding	Abcf3
ENSMUSG00000003235	5.63478	5.60415	4.94304	4.91856	224045	protein_coding	Eif2b5
ENSMUSG00000003269	4.48657	4.59805	4.71605	4.68321	19158	protein_coding	Cyth2
ENSMUSG00000003273	-2.28727	-2.62395	0.916545	0.249616	12348	protein_coding	Car11
ENSMUSG00000003282	-1.14078	-0.446103	3.714	3.86476	56711	protein_coding	Plag1
ENSMUSG00000003299	3.62128	3.63402	3.32471	3.41806	66163	protein_coding	Mrpl4
ENSMUSG00000003308	4.73129	4.64119	4.6767	4.63346	50868	protein_coding	Keap1
ENSMUSG00000003316	6.95169	6.96977	7.00075	7.00107	20340	protein_coding	Glg1
ENSMUSG00000003344	4.47048	4.51544	4.91325	5.01532	208198	protein_coding	Btbd2
ENSMUSG00000003345	6.46384	6.51098	6.63503	6.64201	103236	protein_coding	Csnk1g2
ENSMUSG00000003346	4.70173	4.7503	4.80794	4.88802	216169	protein_coding	Abhd17a
ENSMUSG00000003348	4.61167	4.66925	4.83797	4.89188	208228	protein_coding	Mob3a
ENSMUSG00000003352	4.5338	4.43327	5.04612	4.99934	12297	protein_coding	Cacnb3
ENSMUSG00000003354	-1.43194	-2.62395	-1.66091	-1.48348	105833	protein_coding	Ccdc65
ENSMUSG00000003355	3.81639	3.92528	2.93778	2.68122	66120	protein_coding	Fkbp11
ENSMUSG00000003360	5.28826	5.25963	5.37999	5.31982	74351	protein_coding	Ddx23
ENSMUSG00000003363	5.07602	5.07268	6.3962	6.37589	18807	protein_coding	Pld3
ENSMUSG00000003378	2.17467	2.24386	3.91523	3.98143	14809	protein_coding	Grik5
ENSMUSG00000003380	4.61411	4.5051	4.99728	5.00646	14470	protein_coding	Rabac1
ENSMUSG00000003382	3.19477	3.566	3.40181	3.26013	27049	protein_coding	Etv3
ENSMUSG00000003402	6.13851	6.21989	5.93189	5.79128	19089	protein_coding	Prkcsh
ENSMUSG00000003411	-0.274925	-0.528698	2.95249	2.85703	69908	protein_coding	Rab3b
ENSMUSG00000003420	5.61174	5.66812	5.63961	5.57712	14132	protein_coding	Fcgrt
ENSMUSG00000003421	3.99948	3.98604	4.13437	4.18352	66394	protein_coding	Nosip
ENSMUSG00000003423	3.48375	3.51537	3.52015	3.3911	68845	protein_coding	Pih1d1
ENSMUSG00000003429	5.29285	5.3287	4.45949	4.38282	27207	protein_coding	Rps11
ENSMUSG00000003435	5.93074	5.86497	6.1049	6.04586	20924	protein_coding	Supt5
ENSMUSG00000003437	4.46508	4.45493	4.81198	4.85683	54624	protein_coding	Paf1
ENSMUSG00000003438	4.15859	4.01912	3.86555	3.89578	66525	protein_coding	Timm50
ENSMUSG00000003444	1.47211	1.38559	1.52089	1.1999	67224	protein_coding	Med29
ENSMUSG00000003452	-3.03529	-2.62395	0.190549	0.0434203	12121	protein_coding	Bicd1
ENSMUSG00000003458	5.91101	5.93695	6.2527	6.28872	59287	protein_coding	Ncstn
ENSMUSG00000003464	5.72232	5.8177	5.6498	5.73556	19298	protein_coding	Pex19
ENSMUSG00000003500	5.25264	5.24727	3.90012	3.90344	23917	protein_coding	Impdh1
ENSMUSG00000003518	3.24608	3.38607	4.49259	4.43655	72349	protein_coding	Dusp3
ENSMUSG00000003527	3.90686	3.87797	3.4178	3.2779	27886	protein_coding	Dgcr14
ENSMUSG00000003528	4.71089	4.66229	5.04955	5.00112	13358	protein_coding	Slc25a1
ENSMUSG00000003531	3.3956	3.20623	2.76512	2.97794	13353	protein_coding	Dgcr6
ENSMUSG00000003534	5.65628	5.63768	6.06229	6.06901	12305	protein_coding	Ddr1
ENSMUSG00000003541	5.60929	5.53721	5.33015	5.30401	15937	protein_coding	Ier3
ENSMUSG00000003545	3.14832	3.12075	2.12514	2.21185	14282	protein_coding	Fosb
ENSMUSG00000003546	2.67349	2.82062	3.01693	3.05555	74764	protein_coding	Klc4
ENSMUSG00000003549	3.16841	3.31087	3.39104	3.41271	13870	protein_coding	Ercc1
ENSMUSG00000003559	-0.898621	-0.528698	1.82273	2.09641	57344	protein_coding	As3mt
ENSMUSG00000003573	4.71089	4.65295	5.05638	4.96501	26558	protein_coding	Homer3
ENSMUSG00000003575	4.07946	4.06561	4.22201	4.14853	382056	protein_coding	Crtc1
ENSMUSG00000003581	3.67844	3.70803	3.8733	3.68994	71673	protein_coding	Rnf215
ENSMUSG00000003585	0.449154	0.192133	0.286604	0.386968	67815	protein_coding	Sec14l2
ENSMUSG00000003604	1.94552	2.02968	1.63477	1.73397	74268	protein_coding	Aven
ENSMUSG00000003617	3.41254	3.3227	4.8905	4.82293	12870	protein_coding	Cp
ENSMUSG00000003623	4.31996	4.25651	4.56142	4.62191	74114	protein_coding	Crot
ENSMUSG00000003644	3.23343	3.28692	2.11209	2.09641	20111	protein_coding	Rps6ka1
ENSMUSG00000003660	6.2906	6.24729	6.45035	6.36415	320632	protein_coding	Snrnp200
ENSMUSG00000003662	3.92271	3.90575	4.18198	4.29245	26371	protein_coding	Ciao1
ENSMUSG00000003665	0.358796	0.555025	0.37666	0.342621	15116	protein_coding	Has1
ENSMUSG00000003680	4.30793	4.45224	4.82403	4.82495	225895	protein_coding	Taf6l
ENSMUSG00000003721	3.57688	3.62927	4.92636	4.88416	72999	protein_coding	Insig2
ENSMUSG00000003731	5.45837	5.44011	6.08166	6.14037	16650	protein_coding	Kpna6
ENSMUSG00000003746	-0.427383	-0.446103	-3.06105	-2.32706	17155	protein_coding	Man1a
ENSMUSG00000003752	2.17467	2.11376	2.54002	2.62678	233011	protein_coding	Itpkc
ENSMUSG00000003762	3.14156	3.21894	2.71421	2.8649	76889	protein_coding	Adck4
ENSMUSG00000003778	5.26202	5.1124	5.1	5.02937	78656	protein_coding	Brd8
ENSMUSG00000003779	5.91299	6.02916	4.84193	4.7653	19348	protein_coding	Kif20a
ENSMUSG00000003808	4.23042	4.22849	3.8341	3.82502	66590	protein_coding	Farsa
ENSMUSG00000003809	2.94596	2.91739	2.79809	2.64516	270076	protein_coding	Gcdh
ENSMUSG00000003810	5.4813	5.42511	5.04612	5.12902	17776	protein_coding	Mast2
ENSMUSG00000003812	3.20128	3.26257	2.98149	2.96337	13423	protein_coding	Dnase2a
ENSMUSG00000003813	5.15366	5.1124	5.18034	5.09266	19358	protein_coding	Rad23a
ENSMUSG00000003814	8.61058	8.57017	8.13179	8.24589	12317	protein_coding	Calr
ENSMUSG00000003847	6.33645	6.40649	6.87506	6.95992	54446	protein_coding	Nfat5
ENSMUSG00000003848	4.15188	4.2095	3.62033	3.65863	67619	protein_coding	Nob1
ENSMUSG00000003849	4.07946	3.94454	4.82203	4.88223	18104	protein_coding	Nqo1
ENSMUSG00000003863	-1.43194	-0.809318	-0.857411	-0.748724	76787	protein_coding	Ppfia3
ENSMUSG00000003865	4.62869	4.68308	4.45174	4.43391	14936	protein_coding	Gys1
ENSMUSG00000003868	4.61167	4.64119	3.93017	4.08601	20174	protein_coding	Ruvbl2
ENSMUSG00000003873	5.04195	4.99351	5.60626	5.54934	12028	protein_coding	Bax
ENSMUSG00000003923	3.89485	3.70351	3.77323	3.90344	21780	protein_coding	Tfam
ENSMUSG00000003929	3.28953	3.33443	2.85403	3.0624	224694	protein_coding	Zfp81
ENSMUSG00000003934	0.614481	0.242809	0.332335	0.249616	13643	protein_coding	Efnb3
ENSMUSG00000003948	4.98833	4.87602	3.90769	3.98143	67468	protein_coding	Mmd
ENSMUSG00000003955	4.1686	4.07263	3.06512	3.14219	70186	protein_coding	Fam162a
ENSMUSG00000003970	8.32665	8.35471	7.67577	7.69532	26961	protein_coding	Rpl8
ENSMUSG00000003992	3.54137	3.65288	3.61571	3.52611	66970	protein_coding	Ssbp2
ENSMUSG00000004018	2.61614	2.72583	2.47014	2.39672	67030	protein_coding	Fancl
ENSMUSG00000004032	2.90663	2.80384	2.61594	2.70769	14866	protein_coding	Gstm5
ENSMUSG00000004040	6.65572	6.65767	6.54988	6.5967	20848	protein_coding	Stat3
ENSMUSG00000004043	3.73341	3.70351	3.92272	3.79242	20850	protein_coding	Stat5a
ENSMUSG00000004044	8.5693	8.61564	8.83887	8.82047	19285	protein_coding	Ptrf
ENSMUSG00000004054	3.57688	3.60526	4.1279	4.03118	26403	protein_coding	Map3k11
ENSMUSG00000004056	4.31996	4.40574	4.74381	4.88609	11652	protein_coding	Akt2
ENSMUSG00000004069	4.84175	4.72824	4.48249	4.39101	83945	protein_coding	Dnaja3
ENSMUSG00000004070	4.20795	4.15432	4.1214	4.07589	15369	protein_coding	Hmox2
ENSMUSG00000004071	4.49984	4.46297	4.55661	4.45229	66626	protein_coding	Cdip1
ENSMUSG00000004085	4.85006	4.76338	5.3245	5.3607	65964	protein_coding	Zak
ENSMUSG00000004096	4.33485	4.33451	4.37461	4.49343	66070	protein_coding	Cwc15
ENSMUSG00000004098	5.23528	5.22853	3.84991	3.6541	53867	protein_coding	Col5a3
ENSMUSG00000004099	6.15286	6.2946	5.75953	5.69204	13433	protein_coding	Dnmt1
ENSMUSG00000004100	4.71317	4.75249	3.75235	3.53599	235036	protein_coding	Ppan
ENSMUSG00000004105	6.64322	6.63176	7.26009	7.31979	26360	protein_coding	Angptl2
ENSMUSG00000004113	-1.60301	-1.44836	1.63477	1.38621	12287	protein_coding	Cacna1b
ENSMUSG00000004127	2.53594	2.53569	2.5204	2.56057	108943	protein_coding	Trmt10a
ENSMUSG00000004151	-0.510113	0.0284598	2.13808	2.26034	14009	protein_coding	Etv1
ENSMUSG00000004187	0.929022	1.00011	2.18868	2.06945	16581	protein_coding	Kifc2
ENSMUSG00000004207	8.93006	8.92575	9.17449	9.18253	19156	protein_coding	Psap
ENSMUSG00000004221	4.21119	4.45224	4.61328	4.68544	16151	protein_coding	Ikbkg
ENSMUSG00000004233	2.84971	2.90171	2.47014	2.60817	70560	protein_coding	Wars2
ENSMUSG00000004263	3.23977	3.2378	3.5971	3.53106	13498	protein_coding	Atn1
ENSMUSG00000004264	6.56833	6.45095	5.81293	5.82693	12034	protein_coding	Phb2
ENSMUSG00000004267	2.95369	2.86982	3.35826	3.07601	13807	protein_coding	Eno2
ENSMUSG00000004268	4.38721	4.20632	4.00621	3.91484	14791	protein_coding	Emg1
ENSMUSG00000004270	4.77344	4.68308	4.18198	4.22075	14792	protein_coding	Lpcat3
ENSMUSG00000004285	3.28953	3.39169	3.29615	3.55068	66144	protein_coding	Atp6v1f
ENSMUSG00000004317	3.71986	3.61971	2.60667	2.77598	12728	protein_coding	Clcn5
ENSMUSG00000004319	1.13362	0.939953	2.07222	1.83347	12725	protein_coding	Clcn3
ENSMUSG00000004356	4.61167	4.65762	5.23854	5.14202	70683	protein_coding	Utp20
ENSMUSG00000004360	-1.79713	-2.62395	1.54051	1.01447	212448	protein_coding	9330159F19Rik
ENSMUSG00000004364	6.47799	6.53023	6.5156	6.5687	26554	protein_coding	Cul3
ENSMUSG00000004371	-1.43194	-1.81222	-0.495986	-0.655822	16156	protein_coding	Il11
ENSMUSG00000004383	4.67389	4.70584	4.60166	4.61727	16795	protein_coding	Large
ENSMUSG00000004393	4.67389	4.80402	4.45174	4.39372	52513	protein_coding	Ddx56
ENSMUSG00000004394	4.43499	4.36629	5.07163	5.00112	103694	protein_coding	Tmed4
ENSMUSG00000004446	4.08652	4.11064	4.37187	4.45229	12122	protein_coding	Bid
ENSMUSG00000004451	5.27597	5.44011	4.60166	4.72268	64143	protein_coding	Ralb
ENSMUSG00000004455	1.92991	1.8452	1.90069	1.89618	19047	protein_coding	Ppp1cc
ENSMUSG00000004460	5.44058	5.5283	5.13106	5.09601	67838	protein_coding	Dnajb11
ENSMUSG00000004462	3.16841	3.11396	2.98865	3.07601	70573	protein_coding	Tbccd1
ENSMUSG00000004473	5.60561	5.50513	4.45691	4.40724	20256	protein_coding	Clec11a
ENSMUSG00000004500	2.76429	2.79538	2.96706	3.10284	243834	protein_coding	Zfp324
ENSMUSG00000004508	0.929022	1.05786	1.94552	1.75104	14389	protein_coding	Gab2
ENSMUSG00000004530	6.41912	6.30879	5.78956	5.78818	23790	protein_coding	Coro1c
ENSMUSG00000004535	6.0274	6.02192	6.71219	6.74356	52440	protein_coding	Tax1bp1
ENSMUSG00000004561	2.3373	1.94038	2.5005	2.28398	52535	protein_coding	Mettl17
ENSMUSG00000004562	5.54159	5.59686	5.65319	5.66416	268739	protein_coding	Arhgef40
ENSMUSG00000004565	2.47272	2.46274	3.67903	3.7119	50767	protein_coding	Pnpla6
ENSMUSG00000004567	4.21763	4.19992	4.8732	4.82091	94178	protein_coding	Mcoln1
ENSMUSG00000004568	3.63578	3.58085	4.33584	4.3663	102098	protein_coding	Arhgef18
ENSMUSG00000004591	5.79196	5.84255	5.6498	5.76421	109333	protein_coding	Pkn2
ENSMUSG00000004610	2.23941	2.3401	2.26141	2.41825	110826	protein_coding	Etfb
ENSMUSG00000004630	-1.60301	-1.29591	-0.495986	-0.848022	18545	protein_coding	Pcp2
ENSMUSG00000004631	3.71986	3.8249	4.85765	4.84893	20392	protein_coding	Sgce
ENSMUSG00000004633	0.159096	0.633087	-3.6342	-3.6342	69993	protein_coding	Chn2
ENSMUSG00000004637	3.05788	2.8536	2.54973	2.72507	80707	protein_coding	Wwox
ENSMUSG00000004642	4.5338	4.5359	4.58286	4.65402	20492	protein_coding	Slbp
ENSMUSG00000004655	6.50721	6.52895	5.68438	5.85482	11826	protein_coding	Aqp1
ENSMUSG00000004661	0.534184	0.742789	1.0863	0.664238	56380	protein_coding	Arid3b
ENSMUSG00000004665	8.34147	8.34423	8.2249	8.25171	12798	protein_coding	Cnn2
ENSMUSG00000004667	4.09354	4.31983	4.00268	3.98143	66420	protein_coding	Polr2e
ENSMUSG00000004677	6.06896	6.12091	6.09167	6.02934	17925	protein_coding	Myo9b
ENSMUSG00000004698	0.0478219	-0.293874	0.791151	0.896713	79221	protein_coding	Hdac9
ENSMUSG00000004707	2.26451	2.76969	3.58298	3.5604	17085	protein_coding	Ly9
ENSMUSG00000004709	0.960087	1.51493	-3.06105	-3.05743	18106	protein_coding	Cd244
ENSMUSG00000004768	4.46778	4.44143	4.92822	4.95031	19335	protein_coding	Rab23
ENSMUSG00000004771	4.37862	4.35481	4.76689	4.782	53869	protein_coding	Rab11a
ENSMUSG00000004788	3.7907	3.68072	4.00973	4.13884	217715	protein_coding	Eif2b2
ENSMUSG00000004789	5.78113	5.82914	5.74587	5.79231	78920	protein_coding	Dlst
ENSMUSG00000004791	-0.0112083	0.139611	-0.418194	-0.0130865	18654	protein_coding	Pgf
ENSMUSG00000004798	4.96172	4.97301	4.78756	4.73345	29869	protein_coding	Ulk2
ENSMUSG00000004815	3.63578	3.5409	4.00268	3.98865	110524	protein_coding	Dgkq
ENSMUSG00000004843	4.82286	4.78705	4.75854	4.83898	68942	protein_coding	Chmp2b
ENSMUSG00000004846	6.15706	6.16674	6.09913	6.00465	26433	protein_coding	Plod3
ENSMUSG00000004849	5.57082	5.42374	5.54081	5.54445	11769	protein_coding	Ap1s1
ENSMUSG00000004865	5.56198	5.59199	5.22194	5.03635	20815	protein_coding	Srpk1
ENSMUSG00000004872	3.67844	3.56101	4.19751	4.16135	18505	protein_coding	Pax3
ENSMUSG00000004880	5.16036	5.14607	4.64534	4.5285	98386	protein_coding	Lbr
ENSMUSG00000004885	4.07592	3.84144	4.1214	3.97418	12904	protein_coding	Crabp2
ENSMUSG00000004891	-1.01462	-1.15803	-1.07895	-1.06982	18008	protein_coding	Nes
ENSMUSG00000004895	4.52343	4.5435	4.34144	4.22075	94315	protein_coding	Prcc
ENSMUSG00000004896	3.60172	3.71702	3.70967	3.62662	229503	protein_coding	Rrnad1
ENSMUSG00000004897	7.1621	7.15067	6.79618	6.89663	15191	protein_coding	Hdgf
ENSMUSG00000004929	4.85213	4.7998	4.28151	4.30695	50492	protein_coding	Thop1
ENSMUSG00000004931	3.98067	4.10723	4.28442	4.39101	57267	protein_coding	Apba3
ENSMUSG00000004933	-0.0112083	-0.709589	-0.14322	-0.748724	17179	protein_coding	Matk
ENSMUSG00000004934	3.81639	3.86993	4.26686	4.17722	59004	protein_coding	Pias4
ENSMUSG00000004936	4.59445	4.65295	4.73957	4.69429	26395	protein_coding	Map2k1
ENSMUSG00000004937	5.9444	5.8281	6.11965	6.03632	52551	protein_coding	Sgta
ENSMUSG00000004945	3.96926	4.1276	4.26686	4.16454	70544	protein_coding	Tmem242
ENSMUSG00000004947	3.44585	3.2748	3.46988	3.52611	74198	protein_coding	Dtx2
ENSMUSG00000004951	-1.60301	-1.44836	2.27318	2.17439	15507	protein_coding	Hspb1
ENSMUSG00000004952	4.89496	4.90581	5.39892	5.36348	54153	protein_coding	Rasa4
ENSMUSG00000004980	7.79335	7.83201	7.49594	7.46131	53379	protein_coding	Hnrnpa2b1
ENSMUSG00000004994	1.99135	1.81202	2.54002	2.49116	67736	protein_coding	Ccdc130
ENSMUSG00000004996	2.81615	2.90171	2.61594	2.70769	67873	protein_coding	Mri1
ENSMUSG00000005034	5.78655	5.77421	5.94115	5.93822	18749	protein_coding	Prkacb
ENSMUSG00000005043	4.05809	3.87797	4.79982	4.7611	27029	protein_coding	Sgsh
ENSMUSG00000005045	-2.28727	-1.29591	0.37666	-0.334516	269610	protein_coding	Chd5
ENSMUSG00000005054	3.95005	3.81237	4.20059	4.41262	13014	protein_coding	Cstb
ENSMUSG00000005057	2.62586	2.45201	1.1893	1.12333	23921	protein_coding	Sh2b2
ENSMUSG00000005069	4.43222	4.33451	4.5542	4.4909	19305	protein_coding	Pex5
ENSMUSG00000005078	3.53107	3.58085	3.66569	3.80064	104771	protein_coding	Jkamp
ENSMUSG00000005087	8.23794	8.19156	8.09827	8.09763	12505	protein_coding	Cd44
ENSMUSG00000005089	0.831601	0.777578	-0.857411	-1.06982	20511	protein_coding	Slc1a2
ENSMUSG00000005102	4.29581	4.51028	3.74392	3.60332	27103	protein_coding	Eif2ak4
ENSMUSG00000005103	7.41635	7.41998	7.27188	7.3083	22388	protein_coding	Wdr1
ENSMUSG00000005107	1.1061	0.811548	1.97466	1.69922	117591	protein_coding	Slc2a9
ENSMUSG00000005124	6.11713	6.19597	4.32174	4.25705	22402	protein_coding	Wisp1
ENSMUSG00000005125	5.34232	5.39881	4.73745	4.73988	17988	protein_coding	Ndrg1
ENSMUSG00000005142	4.82286	4.73268	4.57575	4.7611	17159	protein_coding	Man2b1
ENSMUSG00000005148	0.0478219	0.555025	-0.274166	0.150199	12224	protein_coding	Klf5
ENSMUSG00000005150	2.66409	2.69885	2.75676	2.67229	67836	protein_coding	Wdr83
ENSMUSG00000005161	5.1231	5.02099	4.86155	5.12084	21672	protein_coding	Prdx2
ENSMUSG00000005198	6.66459	6.59688	7.35073	7.31118	20020	protein_coding	Polr2a
ENSMUSG00000005204	5.40857	5.40994	5.37317	5.46523	80886	protein_coding	Senp3
ENSMUSG00000005225	3.25237	2.9406	2.67925	2.65426	231999	protein_coding	Plekha8
ENSMUSG00000005233	3.97308	3.65756	2.78992	3.05555	66442	protein_coding	Spc25
ENSMUSG00000005262	4.67623	4.74591	4.72679	4.77785	22230	protein_coding	Ufd1l
ENSMUSG00000005267	1.38322	1.72558	2.09892	2.35268	170740	protein_coding	Zfp287
ENSMUSG00000005268	-1.79713	-1.29591	1.3085	1.27262	19116	protein_coding	Prlr
ENSMUSG00000005299	4.45693	4.41406	4.69432	4.84098	56384	protein_coding	Letm1
ENSMUSG00000005312	6.04381	6.05331	5.8654	5.82894	56085	protein_coding	Ubqln1
ENSMUSG00000005354	5.52351	5.44824	5.43212	5.50978	56551	protein_coding	Txn2
ENSMUSG00000005355	-1.60301	-2.62395	-1.49198	-0.848022	12365	protein_coding	Casp14
ENSMUSG00000005357	0.0478219	0.192133	1.4186	1.22455	20513	protein_coding	Slc1a6
ENSMUSG00000005360	5.37726	5.44958	6.0983	6.11505	20512	protein_coding	Slc1a3
ENSMUSG00000005362	3.63578	3.82074	4.27859	4.3213	58799	protein_coding	Crbn
ENSMUSG00000005370	5.30348	5.34474	5.09005	5.05021	17688	protein_coding	Msh6
ENSMUSG00000005371	5.68794	5.78708	5.5887	5.542	225055	protein_coding	Fbxo11
ENSMUSG00000005374	5.71779	5.79771	4.94488	4.84297	27368	protein_coding	Tbl2
ENSMUSG00000005378	4.23361	4.15762	4.28732	4.28953	66138	protein_coding	Wbscr22
ENSMUSG00000005397	6.53906	6.61623	6.20586	6.27552	18073	protein_coding	Nid1
ENSMUSG00000005410	5.35844	5.39321	4.43087	4.37458	17218	protein_coding	Mcm5
ENSMUSG00000005413	4.78649	4.83738	5.41893	5.49212	15368	protein_coding	Hmox1
ENSMUSG00000005417	7.34606	7.3834	7.36455	7.35649	26936	protein_coding	Mprip
ENSMUSG00000005442	6.31859	6.26349	6.90469	6.88604	71722	protein_coding	Cic
ENSMUSG00000005447	2.78178	2.74353	3.19457	3.28378	18476	protein_coding	Pafah1b3
ENSMUSG00000005469	5.79088	5.79665	5.79773	5.83895	18747	protein_coding	Prkaca
ENSMUSG00000005470	3.58188	3.66687	1.97466	2.30725	66929	protein_coding	Asf1b
ENSMUSG00000005481	4.40989	4.43054	3.77323	3.88036	68278	protein_coding	Ddx39
ENSMUSG00000005483	4.61655	4.56108	4.59698	4.46009	81489	protein_coding	Dnajb1
ENSMUSG00000005501	4.90498	4.94842	4.94488	5.12902	227334	protein_coding	Usp40
ENSMUSG00000005505	3.86644	3.72595	3.94129	3.88423	67136	protein_coding	Kbtbd4
ENSMUSG00000005506	6.45228	6.47897	6.33082	6.40246	13046	protein_coding	Celf1
ENSMUSG00000005510	2.95369	2.98593	3.34716	3.04174	68349	protein_coding	Ndufs3
ENSMUSG00000005514	4.41551	4.41682	5.22648	5.18974	18984	protein_coding	Por
ENSMUSG00000005533	5.37294	5.27949	6.29301	6.41121	16001	protein_coding	Igf1r
ENSMUSG00000005534	3.98445	3.96355	4.17258	4.24806	16337	protein_coding	Insr
ENSMUSG00000005566	7.05332	7.09616	6.70134	6.68316	21849	protein_coding	Trim28
ENSMUSG00000005575	5.58956	5.53974	5.703	5.66865	22192	protein_coding	Ube2m
ENSMUSG00000005580	3.00673	2.95587	2.80622	2.59878	11515	protein_coding	Adcy9
ENSMUSG00000005583	6.2566	6.28102	3.8733	3.90344	17260	protein_coding	Mef2c
ENSMUSG00000005609	4.93656	5.06566	5.52735	5.49339	22083	protein_coding	Ctr9
ENSMUSG00000005610	8.589	8.64332	8.63344	8.68398	13690	protein_coding	Eif4g2
ENSMUSG00000005611	-1.43194	-1.15803	-0.857411	-0.568542	17540	protein_coding	Mrvi1
ENSMUSG00000005615	5.62996	5.76557	5.43474	5.23745	13026	protein_coding	Pcyt1a
ENSMUSG00000005621	4.43775	4.41406	4.32457	4.25705	233410	protein_coding	Zfp592
ENSMUSG00000005625	5.18522	5.07443	5.37043	5.51603	19185	protein_coding	Psmd4
ENSMUSG00000005656	4.61411	4.60775	4.8635	5.05365	72183	protein_coding	Snx6
ENSMUSG00000005667	4.446	4.51801	2.99577	3.02079	17768	protein_coding	Mthfd2
ENSMUSG00000005674	3.41815	3.30492	3.87716	3.61269	641376	protein_coding	Tomm40l
ENSMUSG00000005677	2.91458	2.55587	3.26111	3.44453	12355	protein_coding	Nr1i3
ENSMUSG00000005682	4.09704	3.96355	3.54464	3.55555	103135	protein_coding	Pan2
ENSMUSG00000005683	6.82927	6.83174	6.92162	6.92604	12974	protein_coding	Cs
ENSMUSG00000005686	-0.510113	-0.809318	0.140012	0.296868	11717	protein_coding	Ampd3
ENSMUSG00000005687	4.24941	4.1838	4.09511	4.05886	68183	protein_coding	Bcas2
ENSMUSG00000005698	5.54287	5.6424	5.22497	5.13065	13018	protein_coding	Ctcf
ENSMUSG00000005699	1.04946	0.594584	1.03191	1.14931	56513	protein_coding	Pard6a
ENSMUSG00000005718	3.28953	3.29895	1.91579	1.64547	83383	protein_coding	Tfap4
ENSMUSG00000005732	6.19346	6.20079	4.8732	4.90146	19385	protein_coding	Ranbp1
ENSMUSG00000005763	1.23869	1.05786	1.55986	1.55119	12503	protein_coding	Cd247
ENSMUSG00000005774	3.91877	3.88596	4.36364	4.28953	53970	protein_coding	Rfx5
ENSMUSG00000005779	5.18522	5.03363	4.9686	5.0433	19172	protein_coding	Psmb4
ENSMUSG00000005802	5.98838	5.91368	5.72673	5.85581	22785	protein_coding	Slc30a4
ENSMUSG00000005803	2.80763	2.52549	3.77737	3.78	59010	protein_coding	Sqrdl
ENSMUSG00000005804	3.41254	3.23154	4.33864	4.3213	18457	protein_coding	Bloc1s6
ENSMUSG00000005813	4.10748	4.26266	3.9705	4.09272	75624	protein_coding	Metap1
ENSMUSG00000005823	5.23687	5.04617	5.64868	5.58903	78308	protein_coding	Gpr108
ENSMUSG00000005836	0.574891	0.384959	1.0863	1.09687	14465	protein_coding	Gata6
ENSMUSG00000005846	6.34677	6.36492	5.33155	5.39504	66409	protein_coding	Rsl1d1
ENSMUSG00000005871	5.23211	5.29007	5.462	5.48449	11789	protein_coding	Apc
ENSMUSG00000005873	6.19264	6.11327	5.98027	6.0562	13476	protein_coding	Reep5
ENSMUSG00000005881	6.15118	6.08838	6.02012	5.96772	66366	protein_coding	Ergic3
ENSMUSG00000005882	4.03639	3.98604	4.10173	4.05886	56046	protein_coding	Uqcc1
ENSMUSG00000005886	5.59946	5.61501	6.18887	6.24422	17978	protein_coding	Ncoa2
ENSMUSG00000005893	5.41699	5.43058	5.2128	5.18032	22026	protein_coding	Nr2c2
ENSMUSG00000005897	3.55161	3.5409	3.84991	3.82098	22025	protein_coding	Nr2c1
ENSMUSG00000005899	4.86039	4.68537	4.6476	4.54572	77626	protein_coding	Smpd4
ENSMUSG00000005907	3.12109	3.2748	3.23727	3.23609	71382	protein_coding	Pex1
ENSMUSG00000005917	1.40596	1.21841	1.11275	0.95679	18423	protein_coding	Otx1
ENSMUSG00000005936	5.67513	5.57849	5.44778	5.48066	66989	protein_coding	Kctd20
ENSMUSG00000005949	3.37846	3.20623	4.33022	4.42596	83429	protein_coding	Ctns
ENSMUSG00000005950	1.33663	1.43001	1.55986	1.45031	94045	protein_coding	P2rx5
ENSMUSG00000005951	0.574891	0.633087	1.28544	1.51168	74637	protein_coding	Shpk
ENSMUSG00000005958	5.31554	5.3287	3.95231	4.04162	13845	protein_coding	Ephb3
ENSMUSG00000005968	-2.61333	-1.61885	-0.857411	-0.0718972	22156	protein_coding	Tuft1
ENSMUSG00000005973	7.29596	7.35956	6.14229	6.20062	19672	protein_coding	Rcn1
ENSMUSG00000005980	1.33663	1.24351	0.946261	0.590303	13419	protein_coding	Dnase1
ENSMUSG00000005981	6.02373	5.96079	5.25941	5.26444	68015	protein_coding	Trap1
ENSMUSG00000005982	5.07779	5.02823	4.96134	4.91288	74763	protein_coding	Naa60
ENSMUSG00000005983	3.18165	3.06551	2.98865	2.96337	73261	protein_coding	1700037C18Rik
ENSMUSG00000005986	1.67296	1.65249	2.75676	3.10284	68423	protein_coding	Ankrd13d
ENSMUSG00000006005	6.89404	6.95227	7.13745	7.22295	108989	protein_coding	Tpr
ENSMUSG00000006010	4.95209	4.93499	5.22951	5.1549	226499	protein_coding	BC003331
ENSMUSG00000006014	0.262398	0.0851058	-0.857411	-1.33203	96875	protein_coding	Prg4
ENSMUSG00000006019	3.3956	3.25642	3.78971	3.80064	71723	protein_coding	Dhx34
ENSMUSG00000006021	2.72865	2.49446	2.73989	2.80895	70394	protein_coding	Kptn
ENSMUSG00000006024	5.90104	5.9494	5.8018	5.78197	108124	protein_coding	Napa
ENSMUSG00000006050	4.01436	3.89787	4.16944	4.18352	24068	protein_coding	Sra1
ENSMUSG00000006057	1.65409	1.29244	1.16423	0.865709	11951	protein_coding	Atp5g1
ENSMUSG00000006058	2.95369	2.86173	3.24327	3.09618	27681	protein_coding	Snf8
ENSMUSG00000006095	3.42929	3.36335	3.83807	3.73353	66411	protein_coding	Tbcb
ENSMUSG00000006127	3.42929	3.48937	4.24012	4.29245	19062	protein_coding	Inpp5k
ENSMUSG00000006134	5.15533	5.26577	5.00082	4.98678	12929	protein_coding	Crkl
ENSMUSG00000006154	1.83255	1.29244	1.85442	1.94149	67425	protein_coding	Eps8l1
ENSMUSG00000006169	7.04474	7.02374	6.42353	6.35371	216705	protein_coding	Clint1
ENSMUSG00000006179	-1.14078	-1.44836	-2.07295	-1.48348	54373	protein_coding	Prss16
ENSMUSG00000006191	2.58658	2.56586	2.90788	2.59878	68916	protein_coding	Cdkal1
ENSMUSG00000006205	5.99964	6.04352	4.79166	4.71835	56213	protein_coding	Htra1
ENSMUSG00000006215	3.42929	3.09339	3.19457	3.14219	22642	protein_coding	Zbtb17
ENSMUSG00000006218	-0.691329	-0.367982	-0.758219	-0.568542	277743	protein_coding	Fam131c
ENSMUSG00000006219	-2.02148	-2.62395	-0.14322	-0.0130865	74202	protein_coding	Fblim1
ENSMUSG00000006221	-0.510113	-0.223388	-0.66541	-1.19498	29818	protein_coding	Hspb7
ENSMUSG00000006235	-1.14078	-0.61631	-1.07895	-0.748724	13857	protein_coding	Epor
ENSMUSG00000006241	0.104531	-0.367982	0.758022	0.664238	67119	protein_coding	Ccdc159
ENSMUSG00000006262	4.69251	4.74152	5.22951	5.43387	68473	protein_coding	Mob1b
ENSMUSG00000006273	4.73129	4.67618	5.08838	5.08595	11966	protein_coding	Atp6v1b2
ENSMUSG00000006276	5.08662	5.04974	4.92822	4.8588	13859	protein_coding	Eps15l1
ENSMUSG00000006281	2.21386	2.19322	2.86185	2.27221	21745	protein_coding	Tep1
ENSMUSG00000006288	2.3373	2.38591	2.57848	2.43946	219022	protein_coding	Ttc5
ENSMUSG00000006289	2.00631	1.95566	1.989	2.05578	66246	protein_coding	Osgep
ENSMUSG00000006299	5.98083	5.97492	6.11557	6.08845	227290	protein_coding	Aamp
ENSMUSG00000006301	6.11109	6.13356	6.67828	6.6143	69660	protein_coding	Tmbim1
ENSMUSG00000006304	7.32943	7.33312	7.27627	7.36414	76709	protein_coding	Arpc2
ENSMUSG00000006307	4.81651	4.8208	4.67004	4.59144	75410	protein_coding	Kmt2b
ENSMUSG00000006313	-1.79713	-1.15803	-1.34078	-1.33203	109637	protein_coding	Upk1a
ENSMUSG00000006315	3.62613	3.60041	3.30191	3.32425	69804	protein_coding	Tmem147
ENSMUSG00000006333	6.74204	6.69909	5.82298	5.7726	76846	protein_coding	Rps9
ENSMUSG00000006335	2.00631	2.02968	2.53024	2.30725	69714	protein_coding	Tfpt
ENSMUSG00000006344	-0.0112083	0.555025	-3.06105	-3.6342	23887	protein_coding	Ggt5
ENSMUSG00000006345	-2.28727	-2.62395	-1.34078	-1.06982	14598	protein_coding	Ggt1
ENSMUSG00000006356	5.2495	5.28403	4.41236	4.38008	68337	protein_coding	Crip2
ENSMUSG00000006360	3.02153	3.01538	2.01728	2.26034	12925	protein_coding	Crip1
ENSMUSG00000006373	5.79304	5.88604	6.06398	6.01086	53328	protein_coding	Pgrmc1
ENSMUSG00000006378	2.67349	2.52549	2.86962	3.03479	14429	protein_coding	Gcat
ENSMUSG00000006390	5.08133	5.03723	4.78139	4.73131	54325	protein_coding	Elovl1
ENSMUSG00000006392	3.02887	3.25642	3.31336	3.12265	80509	protein_coding	Med8
ENSMUSG00000006395	1.04946	1.24351	1.57895	1.81736	68180	polymorphic_pseudogene	Hyi
ENSMUSG00000006398	4.71772	4.76338	3.15694	3.08276	107995	protein_coding	Cdc20
ENSMUSG00000006403	5.10758	5.1175	2.12514	2.14886	240913	protein_coding	Adamts4
ENSMUSG00000006411	-0.597878	0.0851058	-2.65195	-1.84447	71740	protein_coding	Pvrl4
ENSMUSG00000006412	4.01065	4.29604	3.96688	3.89962	18637	protein_coding	Pfdn2
ENSMUSG00000006418	4.43499	4.40574	4.85374	4.80261	81018	protein_coding	Rnf114
ENSMUSG00000006423	3.84995	3.96355	3.90391	3.94852	77644	protein_coding	C330007P06Rik
ENSMUSG00000006435	1.16061	0.939953	2.42864	2.5798	18011	protein_coding	Neurl1a
ENSMUSG00000006442	4.9169	4.94651	3.73543	3.6541	20810	protein_coding	Srm
ENSMUSG00000006445	5.55182	5.46434	5.6109	5.57831	13836	protein_coding	Epha2
ENSMUSG00000006456	5.03649	4.98423	4.59229	4.36906	56275	protein_coding	Rbm14
ENSMUSG00000006457	-0.791255	-1.15803	-1.07895	-1.84447	11474	protein_coding	Actn3
ENSMUSG00000006462	-2.28727	-3.04239	-0.857411	-0.264246	NA	lincRNA	A530013C23Rik
ENSMUSG00000006463	2.45101	2.68059	3.15057	3.18677	70605	protein_coding	Zdhhc24
ENSMUSG00000006464	2.42898	2.43031	3.9705	3.86867	52028	protein_coding	Bbs1
ENSMUSG00000006471	4.09003	4.1276	4.35812	4.40724	78797	protein_coding	Ndor1
ENSMUSG00000006476	5.45428	5.54606	5.22194	5.07414	56876	protein_coding	Nsmf
ENSMUSG00000006494	4.51038	4.56855	3.64772	3.83706	228026	protein_coding	Pdk1
ENSMUSG00000006498	7.46216	7.41343	7.02837	7.08885	19205	protein_coding	Ptbp1
ENSMUSG00000006517	2.99177	3.06551	3.38563	3.40734	192156	protein_coding	Mvd
ENSMUSG00000006519	3.69699	3.64819	3.74814	3.79653	13057	protein_coding	Cyba
ENSMUSG00000006526	3.37269	3.46823	3.3802	3.41806	69179	protein_coding	Tmem110
ENSMUSG00000006527	2.8906	2.8938	3.02391	3.24214	54650	protein_coding	Sfmbt1
ENSMUSG00000006538	-0.204341	-0.709589	-2.65195	-3.6342	16147	protein_coding	Ihh
ENSMUSG00000006542	-1.43194	-1.15803	1.28544	0.768487	241113	protein_coding	Prkag3
ENSMUSG00000006575	0.211671	0.514351	-0.0819506	0.0434203	51799	protein_coding	Rundc3a
ENSMUSG00000006576	3.33171	3.43592	4.27274	4.0994	20536	protein_coding	Slc4a3
ENSMUSG00000006585	4.19822	4.21586	3.61108	3.66315	67177	protein_coding	Cdt1
ENSMUSG00000006586	3.30171	3.33443	1.65291	1.66361	12395	protein_coding	Runx1t1
ENSMUSG00000006589	5.19668	5.1444	4.52987	4.51358	11821	protein_coding	Aprt
ENSMUSG00000006599	5.08486	5.08488	4.73957	4.90908	14884	protein_coding	Gtf2h1
ENSMUSG00000006611	2.5965	2.32841	2.54002	2.6633	15216	protein_coding	Hfe
ENSMUSG00000006638	2.69212	2.45201	2.34186	1.89618	NA	processed_transcript	Abhd1
ENSMUSG00000006641	1.86574	2.24386	2.12514	1.89618	330064	protein_coding	Slc5a6
ENSMUSG00000006673	5.75811	5.74155	5.67997	5.74411	69232	protein_coding	Qrich1
ENSMUSG00000006675	0.104531	-0.0919757	1.21394	1.17483	74443	protein_coding	P4htm
ENSMUSG00000006676	5.912	5.89498	6.33854	6.23439	71472	protein_coding	Usp19
ENSMUSG00000006678	4.78866	4.91365	3.65223	3.81288	18968	protein_coding	Pola1
ENSMUSG00000006699	6.97469	6.93696	6.81492	6.94702	12540	protein_coding	Cdc42
ENSMUSG00000006705	4.18513	4.13097	3.40181	3.44453	18771	protein_coding	Pknox1
ENSMUSG00000006715	2.36077	2.32841	1.21394	1.57055	57441	protein_coding	Gmnn
ENSMUSG00000006717	2.06464	2.24386	2.48033	2.02805	66834	protein_coding	Acot13
ENSMUSG00000006720	-0.0727572	0.242809	0.617332	0.386968	193452	protein_coding	Zfp184
ENSMUSG00000006724	-1.14078	-1.03219	-1.66091	-1.65271	13115	protein_coding	Cyp27b1
ENSMUSG00000006728	7.659	7.63592	7.24336	7.2149	12567	protein_coding	Cdk4
ENSMUSG00000006731	4.31996	4.24723	5.03234	5.14525	14421	protein_coding	B4galnt1
ENSMUSG00000006732	3.75128	3.77412	2.87736	2.90357	17299	protein_coding	Mettl1
ENSMUSG00000006736	5.48931	5.51031	6.07831	6.08845	67125	protein_coding	Tspan31
ENSMUSG00000006740	5.98556	6.09442	6.56373	6.53276	16573	protein_coding	Kif5b
ENSMUSG00000006763	2.93035	2.9329	2.86185	2.87271	78935	protein_coding	Saal1
ENSMUSG00000006782	4.34665	4.4999	4.54452	4.53836	12799	protein_coding	Cnp
ENSMUSG00000006784	-3.03529	-1.81222	-1.07895	-1.33203	74407	protein_coding	Ttc25
ENSMUSG00000006800	7.35777	7.38198	7.50158	7.45449	72043	protein_coding	Sulf2
ENSMUSG00000006818	4.80372	4.73489	4.67448	4.63806	20656	protein_coding	Sod2
ENSMUSG00000006850	1.63497	1.77806	1.82273	1.7167	71983	protein_coding	Tmco6
ENSMUSG00000006906	4.03274	3.78271	4.18821	4.23599	70527	protein_coding	Stambp
ENSMUSG00000006920	3.5567	3.53583	4.10173	4.19604	14055	protein_coding	Ezh1
ENSMUSG00000006930	-2.28727	-2.62395	-1.34078	-1.19498	15114	protein_coding	Hap1
ENSMUSG00000006931	6.94734	6.94128	6.20816	6.17398	66180	protein_coding	Leprel4
ENSMUSG00000006932	8.47416	8.48705	8.49043	8.56401	12387	protein_coding	Ctnnb1
ENSMUSG00000006941	3.5567	3.51537	3.27874	3.23002	68969	protein_coding	Eif1b
ENSMUSG00000006958	2.14794	2.10009	1.87001	1.6085	12667	protein_coding	Chrd
ENSMUSG00000006998	6.16208	6.2558	5.73527	5.60555	21762	protein_coding	Psmd2
ENSMUSG00000007021	-3.03529	-2.62395	-0.857411	-0.748724	20974	protein_coding	Syngr3
ENSMUSG00000007029	6.78929	6.78067	5.89427	5.76106	22321	protein_coding	Vars
ENSMUSG00000007033	0.960087	0.633087	0.239376	0.664238	15482	protein_coding	Hspa1l
ENSMUSG00000007035	-0.0112083	-0.223388	-0.418194	-0.486243	17687	protein_coding	Msh5
ENSMUSG00000007036	4.89094	4.80402	4.87514	4.87835	193742	protein_coding	Abhd16a
ENSMUSG00000007038	4.18184	3.88596	3.81006	3.76327	18010	protein_coding	Neu1
ENSMUSG00000007039	4.3986	4.44143	4.89813	4.95951	51793	protein_coding	Ddah2
ENSMUSG00000007041	6.79415	6.87255	6.9708	6.95946	114584	protein_coding	Clic1
ENSMUSG00000007050	4.77344	4.68994	3.76908	3.76327	27756	protein_coding	Lsm2
ENSMUSG00000007080	4.4839	4.436	3.97411	4.02768	18973	protein_coding	Pole
ENSMUSG00000007207	1.88205	1.92495	2.17619	2.17439	20907	protein_coding	Stx1a
ENSMUSG00000007216	1.18711	1.49416	1.5978	1.6085	243372	protein_coding	Zfp775
ENSMUSG00000007279	-0.349141	0.0284598	-1.85227	-1.33203	56788	protein_coding	Scube2
ENSMUSG00000007338	4.30188	4.37483	4.95952	4.93358	18120	protein_coding	Mrpl49
ENSMUSG00000007379	1.4935	1.92495	2.04501	2.28398	329727	protein_coding	Dennd2c
ENSMUSG00000007411	5.26979	5.30505	5.2712	5.17874	17169	protein_coding	Mark3
ENSMUSG00000007415	5.19505	5.16754	5.42949	5.44177	67210	protein_coding	Gatad1
ENSMUSG00000007458	4.99772	5.05683	4.92076	4.9429	17113	protein_coding	M6pr
ENSMUSG00000007476	2.56654	2.78687	2.57848	2.43946	241296	protein_coding	Lrrc8a
ENSMUSG00000007564	6.92439	6.9029	6.97891	7.01615	51792	protein_coding	Ppp2r1a
ENSMUSG00000007570	4.33781	4.31983	3.67015	3.38017	72775	protein_coding	Fance
ENSMUSG00000007589	2.79045	2.68059	2.17619	2.37487	28113	protein_coding	Tinf2
ENSMUSG00000007591	-1.27903	-1.29591	-2.65195	-2.32706	71099	protein_coding	Tssk4
ENSMUSG00000007594	1.63497	1.51493	1.262	1.29606	330790	protein_coding	Hapln4
ENSMUSG00000007603	4.30491	4.26266	4.27274	4.14853	224907	protein_coding	Dus3l
ENSMUSG00000007610	2.84971	2.90957	2.61594	2.84118	70359	protein_coding	Gtpbp3
ENSMUSG00000007613	5.56956	5.58341	5.07667	5.17874	21812	protein_coding	Tgfbr1
ENSMUSG00000007617	2.94596	3.12075	1.72325	1.86517	26556	protein_coding	Homer1
ENSMUSG00000007646	2.05028	2.15404	1.52089	1.69922	114714	protein_coding	Rad51c
ENSMUSG00000007655	6.6775	6.64713	7.46484	7.54105	12389	protein_coding	Cav1
ENSMUSG00000007656	5.44745	5.38337	5.17878	5.18974	59046	protein_coding	Arpp19
ENSMUSG00000007659	4.01805	3.98231	4.81802	4.87251	12048	protein_coding	Bcl2l1
ENSMUSG00000007670	6.64859	6.5486	6.36353	6.27183	16549	protein_coding	Khsrp
ENSMUSG00000007682	-3.6342	-3.04239	1.97466	1.84941	13371	protein_coding	Dio2
ENSMUSG00000007721	4.02174	4.13097	4.07171	4.0725	234388	protein_coding	Ccdc124
ENSMUSG00000007739	6.76476	6.75581	6.56552	6.66863	12464	protein_coding	Cct4
ENSMUSG00000007777	1.57603	1.59513	2.54002	2.26034	66050	protein_coding	0610009B22Rik
ENSMUSG00000007783	4.45965	4.47362	5.72245	5.77781	78070	protein_coding	Cpt1c
ENSMUSG00000007805	1.97623	2.18028	1.28544	1.49151	13345	protein_coding	Twist2
ENSMUSG00000007812	4.13496	4.23789	4.19442	4.37182	72611	protein_coding	Zfp655
ENSMUSG00000007815	6.28754	6.22462	6.09499	6.0834	11848	protein_coding	Rhoa
ENSMUSG00000007817	5.56956	5.44011	5.73101	5.74091	328365	protein_coding	Zmiz1
ENSMUSG00000007827	3.49969	3.34607	3.44928	3.62199	232339	protein_coding	Ankrd26
ENSMUSG00000007833	4.09704	4.05501	3.27288	3.36916	69748	protein_coding	Aldh16a1
ENSMUSG00000007836	7.19919	7.18469	6.5709	6.60494	77134	protein_coding	Hnrnpa0
ENSMUSG00000007837	1.91413	1.90935	2.58794	2.53123	65116	protein_coding	Prrg2
ENSMUSG00000007850	7.03748	7.16635	6.57328	6.52844	59013	protein_coding	Hnrnph1
ENSMUSG00000007867	2.84139	2.92517	3.09196	3.16783	76411	protein_coding	Ift43
ENSMUSG00000007872	5.71209	5.54732	5.58634	5.70961	15903	protein_coding	Id3
ENSMUSG00000007880	5.70294	5.71375	5.62934	5.52722	93760	protein_coding	Arid1a
ENSMUSG00000007888	6.61544	6.70475	6.96173	7.06047	12931	protein_coding	Crlf1
ENSMUSG00000007891	7.41144	7.38692	7.79489	7.78531	13033	protein_coding	Ctsd
ENSMUSG00000007892	7.42472	7.50321	6.24525	6.36968	56040	protein_coding	Rplp1
ENSMUSG00000007944	1.55583	1.51493	0.916545	1.09687	73032	protein_coding	Ttc9b
ENSMUSG00000007950	4.16194	4.17077	5.03234	4.98498	64296	protein_coding	Abhd8
ENSMUSG00000007987	2.96139	3.19983	3.21912	3.49606	67286	protein_coding	Rabl5
ENSMUSG00000008035	3.49969	3.46823	3.17588	3.1357	68041	protein_coding	Mid1ip1
ENSMUSG00000008036	4.65977	4.75249	4.60399	4.58907	232910	protein_coding	Ap2s1
ENSMUSG00000008090	4.66685	4.73489	4.97762	4.98678	116701	protein_coding	Fgfrl1
ENSMUSG00000008136	5.42536	5.5661	5.08338	5.2053	14200	protein_coding	Fhl2
ENSMUSG00000008140	5.99871	5.89399	5.71275	5.73342	69683	protein_coding	Emc10
ENSMUSG00000008167	2.68283	2.8536	3.75655	3.82904	68628	protein_coding	Fbxw9
ENSMUSG00000008200	5.56451	5.52446	5.23253	5.03983	55935	protein_coding	Fnbp4
ENSMUSG00000008206	1.16061	1.40797	-3.6342	-2.64651	67260	protein_coding	Cers4
ENSMUSG00000008226	3.71532	3.75679	3.90391	3.98504	74616	protein_coding	Scrn3
ENSMUSG00000008301	4.09704	4.19349	4.49007	4.54572	56698	protein_coding	Phax
ENSMUSG00000008305	3.63578	3.61491	3.30764	3.48079	21885	protein_coding	Tle1
ENSMUSG00000008307	-0.0727572	0.139611	0.0876401	-0.0718972	77036	protein_coding	1700109H08Rik
ENSMUSG00000008318	0.534184	0.429391	0.502009	0.590303	320100	protein_coding	Relt
ENSMUSG00000008333	4.18513	4.42507	3.95961	4.00296	20639	protein_coding	Snrpb2
ENSMUSG00000008348	6.52094	6.54797	6.73471	6.64771	22190	protein_coding	Ubc
ENSMUSG00000008373	4.17192	4.25033	3.84597	3.98143	68988	protein_coding	Prpf31
ENSMUSG00000008384	3.77331	3.72149	3.93017	4.00296	55942	protein_coding	Sertad1
ENSMUSG00000008393	4.96172	4.93884	5.18346	5.2465	52502	protein_coding	Carhsp1
ENSMUSG00000008398	4.81438	4.91169	5.39354	5.40316	13713	protein_coding	Elk3
ENSMUSG00000008429	4.83128	4.92533	5.12295	5.1913	80517	protein_coding	Herpud2
ENSMUSG00000008435	2.79907	2.71689	2.40743	2.51133	108841	protein_coding	Rdh13
ENSMUSG00000008475	6.13426	6.05686	6.17874	6.28067	67771	protein_coding	Arpc5
ENSMUSG00000008540	-1.27903	-1.03219	-3.06105	-1.65271	56615	protein_coding	Mgst1
ENSMUSG00000008575	4.39576	4.32866	4.5542	4.61727	18028	protein_coding	Nfib
ENSMUSG00000008604	5.3482	5.33017	4.79982	4.77576	94232	protein_coding	Ubqln4
ENSMUSG00000008668	4.01065	3.90182	3.36927	3.19303	20084	protein_coding	Rps18
ENSMUSG00000008682	2.63551	2.53569	1.46039	1.38621	110954	protein_coding	Rpl10
ENSMUSG00000008683	3.68775	3.47354	2.67925	2.93378	267019	protein_coding	Rps15a
ENSMUSG00000008690	5.68446	5.69453	5.46328	5.27185	52683	protein_coding	Ncaph2
ENSMUSG00000008730	5.85529	5.92342	5.58752	5.56269	15257	protein_coding	Hipk1
ENSMUSG00000008734	4.75141	4.74811	5.23102	5.17874	64297	protein_coding	Gprc5b
ENSMUSG00000008763	6.11713	6.10816	5.76996	5.75261	17156	protein_coding	Man1a2
ENSMUSG00000008822	0.690543	0.877178	1.05936	0.95679	66204	protein_coding	Acyp1
ENSMUSG00000008845	-1.14078	-3.04239	-0.96393	-1.65271	93671	protein_coding	Cd163
ENSMUSG00000008855	6.20404	6.17574	6.33152	6.22602	15184	protein_coding	Hdac5
ENSMUSG00000008859	4.81438	4.82496	4.70956	4.68321	56044	protein_coding	Rala
ENSMUSG00000008892	1.72814	1.87763	1.68851	1.89618	22335	protein_coding	Vdac3
ENSMUSG00000008958	4.17192	3.9175	3.96325	3.91105	21427	protein_coding	Vps72
ENSMUSG00000008976	6.0429	6.0648	5.45942	5.53832	14390	protein_coding	Gabpa
ENSMUSG00000009013	4.01065	3.90968	3.87716	3.89962	56455	protein_coding	Dynll1
ENSMUSG00000009030	4.42945	4.5435	4.57575	4.57716	67466	protein_coding	Pdcl
ENSMUSG00000009035	6.16375	6.07707	6.10408	6.07071	223693	protein_coding	Tmem184b
ENSMUSG00000009073	6.01821	6.05686	5.71167	5.67537	18016	protein_coding	Nf2
ENSMUSG00000009075	-0.898621	-1.81222	-1.66091	-1.06982	192650	protein_coding	Cabp7
ENSMUSG00000009076	0.797608	0.633087	0.190549	0.927064	67178	protein_coding	Zmat5
ENSMUSG00000009079	6.46924	6.45162	5.96765	5.7995	14030	protein_coding	Ewsr1
ENSMUSG00000009090	5.08486	5.01006	5.43605	5.47296	11764	protein_coding	Ap1b1
ENSMUSG00000009112	4.76686	4.80191	4.52987	4.63576	94044	protein_coding	Bcl2l13
ENSMUSG00000009145	-0.137049	0.291765	0.332335	0.801628	93838	protein_coding	Dqx1
ENSMUSG00000009207	3.92665	4.01912	3.80195	3.70316	69605	protein_coding	Lnp
ENSMUSG00000009246	-0.510113	-0.916457	-0.66541	-0.848022	56843	protein_coding	Trpm5
ENSMUSG00000009281	0.990497	1.14036	1.43965	1.6271	71660	protein_coding	Rarres2
ENSMUSG00000009291	6.27293	6.14609	7.03357	7.09638	108705	protein_coding	Pttg1ip
ENSMUSG00000009293	3.90287	4.07962	4.19442	4.2719	22213	protein_coding	Ube2g2
ENSMUSG00000009376	2.67349	2.76102	3.06512	2.80078	17295	protein_coding	Met
ENSMUSG00000009406	4.47586	4.57598	4.1851	4.29826	13712	protein_coding	Elk1
ENSMUSG00000009418	5.34967	5.25963	4.3882	4.44444	215690	protein_coding	Nav1
ENSMUSG00000009470	6.36647	6.33968	5.45684	5.52226	238799	protein_coding	Tnpo1
ENSMUSG00000009535	3.73341	3.74366	3.52015	3.40195	67897	protein_coding	Rnmt
ENSMUSG00000009549	4.14175	4.24101	4.59464	4.54327	20813	protein_coding	Srp14
ENSMUSG00000009555	4.59445	4.44955	4.33022	4.40993	107951	protein_coding	Cdk9
ENSMUSG00000009563	3.85409	3.85372	3.24327	3.18677	30933	protein_coding	Tor2a
ENSMUSG00000009566	4.05809	4.16749	3.04467	3.23609	14287	protein_coding	Fpgs
ENSMUSG00000009569	4.71089	4.61738	4.77933	4.73131	239719	protein_coding	Mkl2
ENSMUSG00000009575	6.83661	6.79454	6.55832	6.54382	12419	protein_coding	Cbx5
ENSMUSG00000009585	1.88205	1.70765	2.53024	2.46036	80287	protein_coding	Apobec3
ENSMUSG00000009614	5.04919	5.10899	4.26391	4.09272	192166	protein_coding	Sardh
ENSMUSG00000009621	4.7425	4.66693	3.52508	3.32994	22325	protein_coding	Vav2
ENSMUSG00000009630	4.93265	4.85174	5.10824	5.08595	19053	protein_coding	Ppp2cb
ENSMUSG00000009640	3.07217	2.95587	3.28456	3.3911	66233	protein_coding	Dmap1
ENSMUSG00000009647	4.08299	4.13433	4.10173	4.12254	215999	protein_coding	Mcu
ENSMUSG00000009681	4.43775	4.41406	5.24154	5.23745	110279	protein_coding	Bcr
ENSMUSG00000009687	3.87461	3.81237	4.45433	4.64948	18301	protein_coding	Fxyd5
ENSMUSG00000009731	1.97623	2.18028	2.59733	2.50128	16506	protein_coding	Kcnd1
ENSMUSG00000009733	3.54137	3.4946	4.02025	4.04162	21422	protein_coding	Tfcp2
ENSMUSG00000009739	4.23361	4.27488	4.29312	4.28074	19009	protein_coding	Pou6f1
ENSMUSG00000009741	5.25421	5.16426	4.87899	4.78822	22221	protein_coding	Ubp1
ENSMUSG00000009772	3.16175	3.19983	2.69684	2.56057	74137	protein_coding	Nuak2
ENSMUSG00000009828	4.46778	4.55106	4.19442	4.15175	56542	protein_coding	Ick
ENSMUSG00000009863	4.8869	4.73489	4.78756	4.82897	67680	protein_coding	Sdhb
ENSMUSG00000009894	4.77562	4.74372	5.62015	5.63802	67826	protein_coding	Snap47
ENSMUSG00000009905	3.51547	3.59554	4.1116	4.23599	70750	protein_coding	Kdsr
ENSMUSG00000009907	5.17367	5.19675	4.95952	5.07074	20479	protein_coding	Vps4b
ENSMUSG00000009927	0.449154	0.429391	-0.578212	-0.568542	75617	protein_coding	Rps25
ENSMUSG00000009995	3.65963	3.69444	3.61571	3.5604	66826	protein_coding	Taz
ENSMUSG00000010025	4.6809	4.80613	5.34277	5.37178	11671	protein_coding	Aldh3a2
ENSMUSG00000010045	4.31396	4.21586	4.63625	4.46527	56395	protein_coding	Tmem115
ENSMUSG00000010047	3.45678	3.25642	3.09859	3.21164	15587	protein_coding	Hyal2
ENSMUSG00000010048	3.98067	3.93687	2.90788	2.80078	15983	protein_coding	Ifrd2
ENSMUSG00000010051	-0.791255	-0.367982	-1.49198	-3.6342	15586	protein_coding	Hyal1
ENSMUSG00000010054	2.93035	2.90171	3.52015	3.60801	80385	protein_coding	Tusc2
ENSMUSG00000010057	2.16137	2.01517	2.42864	2.18699	56032	protein_coding	Nprl2
ENSMUSG00000010067	4.42945	4.40852	4.48502	4.43127	56289	protein_coding	Rassf1
ENSMUSG00000010080	-0.510113	-1.03219	-1.07895	-1.65271	71889	protein_coding	Epn3
ENSMUSG00000010095	7.01315	6.93552	8.28755	8.23891	17254	protein_coding	Slc3a2
ENSMUSG00000010097	6.49068	6.47367	6.19971	6.25697	53319	protein_coding	Nxf1
ENSMUSG00000010110	5.70867	5.69226	6.13988	6.04931	56389	protein_coding	Stx5a
ENSMUSG00000010154	-1.01462	-0.809318	0.0876401	-0.133207	234857	protein_coding	Spire2
ENSMUSG00000010205	6.01636	5.99999	5.81495	5.77989	71766	protein_coding	Raver1
ENSMUSG00000010277	6.81447	6.89994	6.85904	6.8254	72503	protein_coding	2610507B11Rik
ENSMUSG00000010290	3.5465	3.51537	4.21897	4.18666	98404	protein_coding	AI597479
ENSMUSG00000010307	2.69212	2.47339	4.03069	3.95221	67893	protein_coding	Tmem86a
ENSMUSG00000010311	0.0478219	-0.223388	1.262	1.01447	269120	protein_coding	Optc
ENSMUSG00000010358	3.12795	3.05136	3.81006	3.7506	70110	protein_coding	Ifi35
ENSMUSG00000010362	2.75546	2.52549	3.10519	3.30126	66599	protein_coding	Rdm1
ENSMUSG00000010376	4.52343	4.47626	4.11487	4.05543	18002	protein_coding	Nedd8
ENSMUSG00000010392	4.92085	4.95982	5.51749	5.49972	53334	protein_coding	Gosr1
ENSMUSG00000010406	3.6549	3.61971	3.15057	3.03479	68836	protein_coding	Mrpl52
ENSMUSG00000010453	5.22573	5.37345	5.83494	5.76316	226976	protein_coding	Kansl3
ENSMUSG00000010461	5.11967	5.20476	5.88471	6.00287	14051	protein_coding	Eya4
ENSMUSG00000010476	1.69159	1.45171	-2.65195	-3.6342	13593	protein_coding	Ebf3
ENSMUSG00000010492	1.51458	1.72558	1.83867	1.51168	NA	antisense	Gm16119
ENSMUSG00000010517	4.53121	4.61016	4.69432	4.73345	14084	protein_coding	Faf1
ENSMUSG00000010538	-1.14078	-0.709589	-1.34078	-1.19498	76927	protein_coding	Tsacc
ENSMUSG00000010554	4.31396	4.42781	4.36088	4.30116	67493	protein_coding	Mettl16
ENSMUSG00000010607	1.83255	1.47309	1.82273	1.94149	66268	protein_coding	Pigyl
ENSMUSG00000010608	5.94246	5.97492	5.77824	5.72264	67039	protein_coding	Rbm25
ENSMUSG00000010609	2.74658	2.39714	3.30191	3.56523	19165	protein_coding	Psen2
ENSMUSG00000010660	4.94046	4.9156	4.21287	4.23901	18799	protein_coding	Plcd1
ENSMUSG00000010663	7.15036	7.12557	7.14027	7.07282	76267	protein_coding	Fads1
ENSMUSG00000010721	3.34354	3.2126	3.55432	3.46536	56873	protein_coding	Lmbr1
ENSMUSG00000010751	1.65409	2.04404	2.33064	2.09641	79202	protein_coding	Tnfrsf22
ENSMUSG00000010755	4.45148	4.38333	4.25207	4.14853	27267	protein_coding	Cars
ENSMUSG00000010830	5.65272	5.63531	4.70087	4.7944	105785	protein_coding	Kdelr3
ENSMUSG00000010911	3.03618	3.05136	3.15057	3.14864	56369	protein_coding	Apip
ENSMUSG00000010914	3.44035	3.6245	3.71831	3.46018	27402	protein_coding	Pdhx
ENSMUSG00000010936	3.91877	3.85779	3.96688	3.89962	234729	protein_coding	Vac14
ENSMUSG00000011096	5.43645	5.48422	5.75849	5.75261	67605	protein_coding	Akt1s1
ENSMUSG00000011114	6.88547	6.86245	5.72352	5.77155	21376	protein_coding	Tbrg1
ENSMUSG00000011118	6.25503	6.12514	-0.96393	-1.33203	208098	protein_coding	Panx3
ENSMUSG00000011148	-0.0112083	-0.156186	2.47014	2.48097	11565	protein_coding	Adssl1
ENSMUSG00000011158	3.75571	3.89391	3.98131	3.89578	72308	protein_coding	Brf1
ENSMUSG00000011171	-2.28727	-3.6342	-0.418194	-0.264246	22355	protein_coding	Vipr2
ENSMUSG00000011179	4.12129	4.17404	3.66569	3.55068	18263	protein_coding	Odc1
ENSMUSG00000011254	3.03618	3.21894	2.09892	2.35268	66628	protein_coding	Thg1l
ENSMUSG00000011256	3.11421	2.97847	3.30764	3.43928	11492	protein_coding	Adam19
ENSMUSG00000011257	4.59939	4.57351	4.03415	3.99582	230721	protein_coding	Pabpc4
ENSMUSG00000011267	-0.898621	-0.367982	-0.14322	0.0977971	63872	protein_coding	Zfp296
ENSMUSG00000011306	3.84163	3.52563	3.91898	3.89194	70616	protein_coding	Sugp1
ENSMUSG00000011427	2.37237	2.23136	2.98149	2.54107	233056	protein_coding	Zfp790
ENSMUSG00000011658	4.17854	4.16092	4.69869	4.62654	70300	protein_coding	Fuz
ENSMUSG00000011752	1.72814	1.92495	2.55938	2.42889	18648	protein_coding	Pgam1
ENSMUSG00000011831	4.96555	4.89	5.00964	5.01178	14020	protein_coding	Evi5
ENSMUSG00000011832	3.84163	3.76548	3.70098	3.72492	213027	protein_coding	Evi5l
ENSMUSG00000011837	3.37269	3.34026	3.38563	3.37468	102209	protein_coding	Snapc2
ENSMUSG00000011877	5.65391	5.66115	5.52612	5.47938	216963	protein_coding	Git1
ENSMUSG00000011884	4.65977	4.67156	4.25207	4.10936	56356	protein_coding	Gltp
ENSMUSG00000011958	5.33937	5.15271	5.39892	5.45615	12175	protein_coding	Bnip2
ENSMUSG00000011960	4.39292	4.52315	4.77312	4.67653	12455	protein_coding	Ccnt1
ENSMUSG00000012017	7.13428	7.11626	6.69478	6.64315	224024	protein_coding	Scarf2
ENSMUSG00000012076	4.34076	4.42781	4.59229	4.65175	52592	protein_coding	Brms1l
ENSMUSG00000012114	5.24793	5.27188	4.99194	5.05537	94112	protein_coding	Med15
ENSMUSG00000012117	4.27125	4.09694	4.36364	4.29826	67422	protein_coding	Dhdds
ENSMUSG00000012126	2.39528	2.52549	2.33064	2.29566	67586	protein_coding	Ubxn11
ENSMUSG00000012296	6.02832	6.00275	6.22947	6.14764	74094	protein_coding	Tjap1
ENSMUSG00000012350	-0.0112083	-0.809318	0.37666	0.664238	13661	protein_coding	Ehf
ENSMUSG00000012405	4.01436	4.29002	3.43363	3.60332	66480	protein_coding	Rpl15
ENSMUSG00000012422	4.5492	4.63171	4.20059	4.19604	66074	protein_coding	Tmem167
ENSMUSG00000012429	2.28919	2.31663	2.33064	2.38583	66308	protein_coding	Mplkip
ENSMUSG00000012443	6.21696	6.21989	4.70956	4.62423	16551	protein_coding	Kif11
ENSMUSG00000012483	2.00631	2.11376	1.1893	1.81736	68240	protein_coding	Rpa3
ENSMUSG00000012519	3.57186	3.69444	3.74814	3.95221	74568	protein_coding	Mlkl
ENSMUSG00000012535	5.87682	5.87705	5.87605	5.79643	320938	protein_coding	Tnpo3
ENSMUSG00000012609	3.91877	3.99345	3.56394	3.62199	320244	protein_coding	Ttll5
ENSMUSG00000012640	2.81615	2.95587	3.09859	3.21164	69930	protein_coding	Zfp715
ENSMUSG00000012819	-0.898621	-0.916457	-2.07295	-1.84447	22295	protein_coding	Cdh23
ENSMUSG00000012848	7.83244	7.70052	6.76993	6.82389	20103	protein_coding	Rps5
ENSMUSG00000012889	1.72814	1.6145	1.55986	1.57055	244550	protein_coding	Podnl1
ENSMUSG00000013033	5.69142	5.66232	4.38006	4.26301	330814	protein_coding	Lphn1
ENSMUSG00000013076	5.63117	5.73271	5.90944	5.84194	75723	protein_coding	Amotl1
ENSMUSG00000013089	2.26451	2.43031	3.26111	3.30126	104156	protein_coding	Etv5
ENSMUSG00000013150	1.92991	1.90935	2.24954	2.24837	70575	protein_coding	Gfod2
ENSMUSG00000013155	2.46191	2.76102	2.26141	1.76791	102124	protein_coding	Enkd1
ENSMUSG00000013158	-0.510113	-0.916457	-0.418194	-0.748724	71046	protein_coding	4933405L10Rik
ENSMUSG00000013160	5.42536	5.43604	5.54809	5.64145	11972	protein_coding	Atp6v0d1
ENSMUSG00000013236	7.71072	7.70222	7.77122	7.68064	19280	protein_coding	Ptprs
ENSMUSG00000013275	4.24626	4.23789	4.81802	4.86077	98396	protein_coding	Slc41a1
ENSMUSG00000013415	4.07237	3.87797	3.62033	3.70316	140486	protein_coding	Igf2bp1
ENSMUSG00000013419	5.25577	5.17408	4.69213	4.73988	270210	protein_coding	Zfp651
ENSMUSG00000013465	4.91888	5.00823	4.90192	5.04156	58202	protein_coding	Nelfb
ENSMUSG00000013483	1.72814	1.74328	2.90788	2.94865	170720	protein_coding	Card14
ENSMUSG00000013495	4.5492	4.49729	4.78756	4.81077	72392	protein_coding	Tmem175
ENSMUSG00000013539	2.62586	3.00073	2.1636	2.12288	27883	protein_coding	Tango2
ENSMUSG00000013593	6.39872	6.28707	5.99989	6.07156	226646	protein_coding	Ndufs2
ENSMUSG00000013622	4.62142	4.67156	4.65662	4.65629	381629	protein_coding	Atraid
ENSMUSG00000013629	5.79088	5.80088	5.2036	5.17401	69719	protein_coding	Cad
ENSMUSG00000013646	4.14175	4.14102	4.4256	4.35518	79566	protein_coding	Sh3bp5l
ENSMUSG00000013662	6.14697	6.13858	6.45358	6.56267	67979	protein_coding	Atad1
ENSMUSG00000013663	7.19593	7.18063	6.7469	6.86072	19211	protein_coding	Pten
ENSMUSG00000013698	5.50914	5.47365	6.04865	6.13225	18611	protein_coding	Pea15a
ENSMUSG00000013701	-1.01462	-1.29591	-1.34078	-2.64651	53600	protein_coding	Timm23
ENSMUSG00000013736	4.23995	4.22219	4.31321	4.34116	70047	protein_coding	Trnt1
ENSMUSG00000013787	6.90006	6.92634	6.91318	6.84142	110147	protein_coding	Ehmt2
ENSMUSG00000013822	3.37846	3.26257	3.29615	3.21779	66126	protein_coding	Elof1
ENSMUSG00000013833	4.26504	4.41129	4.80185	4.72268	216154	protein_coding	Med16
ENSMUSG00000013846	3.63578	3.31087	3.45962	3.62199	20442	protein_coding	St3gal1
ENSMUSG00000013858	5.95697	5.89399	6.45358	6.30615	216157	protein_coding	Tmem259
ENSMUSG00000013878	1.74608	1.8287	1.46039	1.29606	77733	protein_coding	Rnf170
ENSMUSG00000013921	4.27434	4.1773	5.33577	5.43914	76686	protein_coding	Clip3
ENSMUSG00000013928	-1.79713	-1.15803	-2.3336	-0.848022	NA	protein_coding	Thap8
ENSMUSG00000013973	4.44874	4.23476	4.47486	4.327	21945	protein_coding	Dedd
ENSMUSG00000013997	4.83548	4.75685	5.11969	5.1192	27045	protein_coding	Nit1
ENSMUSG00000014039	2.69212	2.52549	2.1636	2.24837	114604	protein_coding	Prdm15
ENSMUSG00000014074	4.74919	4.81033	4.22505	4.40185	70238	protein_coding	Rnf168
ENSMUSG00000014075	1.23869	1.29244	1.16423	0.865709	66061	protein_coding	Tctex1d2
ENSMUSG00000014077	5.41978	5.36203	5.81897	5.75473	56398	protein_coding	Chp1
ENSMUSG00000014158	3.61641	3.6245	3.18214	3.0624	63873	protein_coding	Trpv4
ENSMUSG00000014177	3.49969	3.43047	3.56394	3.57963	67510	protein_coding	Tvp23b
ENSMUSG00000014195	5.86559	5.90976	5.90661	5.98495	56354	protein_coding	Dnajc7
ENSMUSG00000014226	5.305	5.30057	5.08338	5.21456	12301	protein_coding	Cacybp
ENSMUSG00000014232	2.17467	2.14074	1.80662	1.58965	76779	protein_coding	Cluap1
ENSMUSG00000014243	0.534184	0.339114	0.689391	0.834024	69747	protein_coding	Zswim7
ENSMUSG00000014245	1.97623	1.8615	1.54051	1.76791	327942	protein_coding	Pigl
ENSMUSG00000014294	2.96905	3.04424	2.95249	2.8649	17991	protein_coding	Ndufa2
ENSMUSG00000014301	-0.0112083	-0.528698	-0.578212	-0.408386	66449	protein_coding	Pam16
ENSMUSG00000014303	5.17036	5.09354	5.54446	5.57592	83396	protein_coding	Glis2
ENSMUSG00000014313	3.82906	3.74805	3.56394	3.86083	12864	protein_coding	Cox6c
ENSMUSG00000014329	7.20933	7.31251	7.2612	7.32727	83675	protein_coding	Bicc1
ENSMUSG00000014349	6.4351	6.5045	6.7251	6.79074	268470	protein_coding	Ube2z
ENSMUSG00000014353	4.45965	4.57103	4.45174	4.34959	72477	protein_coding	Tmem87b
ENSMUSG00000014355	6.8434	6.89202	6.80127	6.72479	17222	protein_coding	Anapc1
ENSMUSG00000014361	4.77125	4.95413	3.09859	3.01373	17289	protein_coding	Mertk
ENSMUSG00000014402	3.46763	3.36335	3.62951	3.75484	22088	protein_coding	Tsg101
ENSMUSG00000014418	4.15188	4.12084	4.2698	4.22686	246694	protein_coding	Hps5
ENSMUSG00000014426	4.68555	4.70358	4.90571	4.84496	26407	protein_coding	Map3k4
ENSMUSG00000014444	6.64441	6.61322	6.60797	6.54749	234839	protein_coding	Piezo1
ENSMUSG00000014470	3.94229	3.89391	4.40167	4.50606	68718	protein_coding	Rnf166
ENSMUSG00000014496	4.78215	4.77203	4.91137	4.97412	105522	protein_coding	Ankrd28
ENSMUSG00000014498	5.79519	5.79453	6.03056	5.96772	237615	protein_coding	Ankrd52
ENSMUSG00000014503	2.66409	2.65275	3.30764	3.18677	53871	protein_coding	Pkd2l2
ENSMUSG00000014504	3.30776	3.37475	3.35272	3.23002	66384	protein_coding	Srp19
ENSMUSG00000014547	2.25202	2.26853	2.29644	2.26034	268752	protein_coding	Wdfy2
ENSMUSG00000014550	4.98078	5.07966	4.87514	4.87251	78287	protein_coding	Zfyve20
ENSMUSG00000014551	4.65028	4.67848	4.61096	4.5867	64658	protein_coding	Mrps25
ENSMUSG00000014554	2.82461	2.76969	3.33598	3.11608	27369	protein_coding	Dguok
ENSMUSG00000014592	0.897274	0.594584	0.286604	0.386968	100072	protein_coding	Camta1
ENSMUSG00000014599	7.89732	7.99147	8.49405	8.53213	12977	protein_coding	Csf1
ENSMUSG00000014601	4.71317	4.80823	5.34417	5.32411	229707	protein_coding	Strip1
ENSMUSG00000014602	-3.03529	-3.6342	0.975378	0.590303	16560	protein_coding	Kif1a
ENSMUSG00000014603	-0.597878	-0.367982	-3.6342	-3.6342	11694	protein_coding	Alx3
ENSMUSG00000014606	5.27597	5.07792	5.43474	5.42724	67863	protein_coding	Slc25a11
ENSMUSG00000014633	2.38387	2.26853	1.63477	1.86517	66531	protein_coding	Cmc2
ENSMUSG00000014668	3.71076	3.78271	4.09843	4.17089	231600	protein_coding	Chfr
ENSMUSG00000014704	-0.274925	-0.61631	0.140012	0.386968	15399	protein_coding	Hoxa2
ENSMUSG00000014748	5.80164	5.72382	5.75849	5.86368	21766	protein_coding	Tex261
ENSMUSG00000014763	4.58949	4.70131	5.27266	5.1533	67544	protein_coding	Fam120b
ENSMUSG00000014767	4.96172	4.84355	4.92822	4.97048	21374	protein_coding	Tbp
ENSMUSG00000014769	6.01174	5.96457	5.72566	5.93542	19170	protein_coding	Psmb1
ENSMUSG00000014771	3.40127	3.48937	3.36377	3.44453	18567	protein_coding	Pdcd2
ENSMUSG00000014773	-0.204341	-0.367982	-0.207208	-0.486243	13388	protein_coding	Dll1
ENSMUSG00000014776	3.99574	3.77842	4.02722	4.00296	78688	protein_coding	Nol3
ENSMUSG00000014778	4.45421	4.41129	3.99914	4.0691	234686	protein_coding	Fhod1
ENSMUSG00000014782	3.36691	3.53074	2.07222	2.28398	102075	protein_coding	Plekhg4
ENSMUSG00000014786	3.52068	3.4195	3.09196	2.85703	277973	protein_coding	Slc9a5
ENSMUSG00000014791	-0.898621	-0.446103	-0.578212	-0.408386	234683	protein_coding	Elmo3
ENSMUSG00000014837	3.45678	3.47884	3.30764	3.23002	74356	protein_coding	4931428F04Rik
ENSMUSG00000014846	0.929022	0.844736	-0.66541	-0.568542	67971	protein_coding	Tppp3
ENSMUSG00000014850	3.15505	3.2378	2.04501	2.18699	17686	protein_coding	Msh3
ENSMUSG00000014856	2.80763	2.61478	2.70555	3.11608	66320	protein_coding	Tmem208
ENSMUSG00000014859	4.92085	4.89397	4.48249	4.52354	104394	protein_coding	E2f4
ENSMUSG00000014867	7.67489	7.63711	7.28683	7.2442	20932	protein_coding	Surf4
ENSMUSG00000014873	4.00694	3.90182	3.90012	3.81288	20931	protein_coding	Surf2
ENSMUSG00000014905	2.92249	2.7523	3.24924	3.15507	27362	protein_coding	Dnajb9
ENSMUSG00000014907	3.42373	3.39169	2.44954	2.73368	234344	protein_coding	Naf1
ENSMUSG00000014932	4.53895	4.61016	4.2698	4.34678	22612	protein_coding	Yes1
ENSMUSG00000014956	6.98558	6.92052	6.88708	7.02495	19046	protein_coding	Ppp1cb
ENSMUSG00000014959	6.76915	6.72104	6.34553	6.25398	70231	protein_coding	Gorasp2
ENSMUSG00000014980	1.51458	1.5755	1.61641	1.49151	66637	protein_coding	Tsen15
ENSMUSG00000015002	5.73697	5.74704	6.09747	6.02145	76740	protein_coding	Efr3a
ENSMUSG00000015013	2.4066	2.20605	2.59733	2.41825	59005	protein_coding	Trappc2l
ENSMUSG00000015016	2.34909	2.37459	2.34186	2.1097	257633	protein_coding	Acsf3
ENSMUSG00000015023	3.89886	3.86589	3.74392	3.50614	13680	protein_coding	Ddx19a
ENSMUSG00000015027	3.4944	3.4946	3.12482	3.12265	50917	protein_coding	Galns
ENSMUSG00000015053	1.81567	1.21841	1.43965	0.896713	14461	protein_coding	Gata2
ENSMUSG00000015083	-0.791255	-0.61631	-0.274166	-0.748724	69379	protein_coding	C8g
ENSMUSG00000015087	5.73248	5.81246	5.56376	5.55299	227624	protein_coding	Rabl6
ENSMUSG00000015092	4.50248	4.59317	4.44915	4.37182	59022	protein_coding	Edf1
ENSMUSG00000015094	5.97229	5.93983	6.22266	6.22755	18146	protein_coding	Npdc1
ENSMUSG00000015095	4.43775	4.33159	4.60864	4.53344	30839	protein_coding	Fbxw5
ENSMUSG00000015112	4.11094	3.95977	3.39104	3.55555	50799	protein_coding	Slc25a13
ENSMUSG00000015120	3.79931	4.10381	3.52508	3.272	22196	protein_coding	Ube2i
ENSMUSG00000015126	3.16175	3.3227	3.31336	3.12919	68327	protein_coding	Tsr3
ENSMUSG00000015127	2.77306	2.82894	2.94515	3.12265	74154	protein_coding	Unkl
ENSMUSG00000015133	5.28979	5.35917	6.01574	5.93262	233328	protein_coding	Lrrk1
ENSMUSG00000015134	5.04195	5.06037	5.94667	5.91285	56847	protein_coding	Aldh1a3
ENSMUSG00000015143	7.30279	7.25889	7.69532	7.67311	109711	protein_coding	Actn1
ENSMUSG00000015149	5.07779	5.02099	5.03752	5.21917	64383	protein_coding	Sirt2
ENSMUSG00000015165	7.17416	7.17697	6.76317	6.76209	15388	protein_coding	Hnrnpl
ENSMUSG00000015176	6.3431	6.42787	6.07747	5.9759	70769	protein_coding	Nolc1
ENSMUSG00000015189	4.10401	4.34904	4.36913	4.37733	213819	protein_coding	Casd1
ENSMUSG00000015202	4.80158	4.93114	6.18654	6.08172	215748	protein_coding	Cnksr3
ENSMUSG00000015214	3.45678	3.41398	3.00991	3.10284	53332	protein_coding	Mtmr1
ENSMUSG00000015217	0.449154	0.777578	-0.96393	-0.848022	15354	protein_coding	Hmgb3
ENSMUSG00000015222	2.52559	2.46274	2.5005	2.46036	17756	protein_coding	Map2
ENSMUSG00000015224	0.614481	0.242809	2.36405	2.4707	74519	protein_coding	Cyp2j9
ENSMUSG00000015243	2.42898	2.12731	3.69662	3.59389	11303	protein_coding	Abca1
ENSMUSG00000015247	3.16841	3.23154	3.26111	3.31854	66536	protein_coding	Nipsnap3b
ENSMUSG00000015289	2.76429	2.87785	2.53024	2.51133	66192	protein_coding	Lage3
ENSMUSG00000015290	4.56191	4.55608	3.48515	3.25416	27643	protein_coding	Ubl4
ENSMUSG00000015291	5.81232	5.79559	6.25121	6.27552	14567	protein_coding	Gdi1
ENSMUSG00000015305	5.38444	5.38337	5.82498	5.74518	70097	protein_coding	Sash1
ENSMUSG00000015312	3.72891	3.7955	3.40181	3.5844	17873	protein_coding	Gadd45b
ENSMUSG00000015335	1.57603	1.8287	1.50101	1.83347	66220	protein_coding	Zdhhc12
ENSMUSG00000015337	2.6451	2.76969	2.28486	2.1097	13804	protein_coding	Endog
ENSMUSG00000015341	4.62627	4.64355	3.15057	2.97794	57437	protein_coding	Golga7
ENSMUSG00000015354	3.64059	3.99715	1.57895	1.42926	76477	protein_coding	Pcolce2
ENSMUSG00000015357	3.91084	3.87395	3.78561	3.5458	270166	protein_coding	Clpx
ENSMUSG00000015363	4.446	4.37767	4.37187	4.39372	67976	protein_coding	Trabd
ENSMUSG00000015377	1.23869	1.33977	1.5978	1.58965	69440	protein_coding	Dennd6b
ENSMUSG00000015437	-1.14078	-0.916457	-3.06105	-3.05743	14939	protein_coding	Gzmb
ENSMUSG00000015451	-1.01462	-0.528698	-0.66541	-0.848022	NA	processed_transcript	C4a
ENSMUSG00000015452	-0.597878	-0.916457	-0.758219	-2.32706	11596	protein_coding	Ager
ENSMUSG00000015461	5.68794	5.74045	5.34974	5.35094	12915	protein_coding	Atf6b
ENSMUSG00000015468	-1.27903	-1.81222	-1.85227	-1.48348	18132	protein_coding	Notch4
ENSMUSG00000015474	3.22705	2.80384	2.70555	2.55085	54397	protein_coding	Ppt2
ENSMUSG00000015478	3.12795	3.29295	3.32471	3.18677	54197	protein_coding	Rnf5
ENSMUSG00000015488	4.19822	4.33159	3.95597	3.88809	381356	protein_coding	Cacfd1
ENSMUSG00000015501	3.7379	3.59066	4.13437	4.10936	15273	protein_coding	Hivep2
ENSMUSG00000015522	5.09888	5.1141	5.39892	5.39504	11863	protein_coding	Arnt
ENSMUSG00000015536	3.11421	3.28692	3.54949	3.43928	17434	protein_coding	Mocs2
ENSMUSG00000015542	1.4935	1.77806	1.75718	1.84941	66176	protein_coding	Nat9
ENSMUSG00000015575	5.19505	4.92533	5.21432	5.27922	11974	protein_coding	Atp6v0e
ENSMUSG00000015597	4.62385	4.61978	4.24012	4.40455	57908	protein_coding	Zfp318
ENSMUSG00000015605	6.9155	7.03187	5.92724	6.00554	20807	protein_coding	Srf
ENSMUSG00000015619	2.13439	2.05825	1.70599	1.89618	14462	protein_coding	Gata3
ENSMUSG00000015647	-2.28727	-3.6342	-0.857411	-0.848022	16776	protein_coding	Lama5
ENSMUSG00000015652	0.762795	1.38559	1.3085	1.31913	70358	protein_coding	Steap1
ENSMUSG00000015653	4.94435	4.81871	5.84681	5.94194	74051	protein_coding	Steap2
ENSMUSG00000015656	7.02146	7.16429	6.64865	6.59138	15481	protein_coding	Hspa8
ENSMUSG00000015659	1.92991	2.10009	1.989	1.4079	321007	protein_coding	Serac1
ENSMUSG00000015668	4.23361	4.25342	4.09511	4.15495	72621	protein_coding	Pdzd11
ENSMUSG00000015671	4.1686	4.0831	4.09843	4.23901	19166	protein_coding	Psma2
ENSMUSG00000015672	2.65463	2.53569	2.79809	2.60817	75398	protein_coding	Mrpl32
ENSMUSG00000015697	4.81651	4.7998	4.44134	4.55547	84505	protein_coding	Setdb1
ENSMUSG00000015702	-1.14078	-2.03559	-1.66091	-1.06982	71790	protein_coding	Anxa9
ENSMUSG00000015709	-0.597878	-0.709589	1.16423	1.31913	11864	protein_coding	Arnt2
ENSMUSG00000015711	3.58188	3.73925	4.10832	4.12908	229589	protein_coding	Prune
ENSMUSG00000015714	5.65272	5.54984	6.02622	6.05276	76893	protein_coding	Cers2
ENSMUSG00000015733	6.04562	6.01738	5.98386	6.13632	12343	protein_coding	Capza2
ENSMUSG00000015745	3.09334	2.92517	3.78149	3.94852	67220	protein_coding	Plekho1
ENSMUSG00000015747	2.90663	2.7783	2.85403	2.90357	22365	protein_coding	Vps45
ENSMUSG00000015748	3.64537	3.70803	3.57824	3.3911	70767	protein_coding	Prpf3
ENSMUSG00000015749	5.6622	5.7115	4.87127	4.8938	66471	protein_coding	Anp32e
ENSMUSG00000015750	2.60635	2.40828	2.15089	2.33014	226548	protein_coding	Aph1a
ENSMUSG00000015755	7.04791	7.04532	7.317	7.21913	68652	protein_coding	Tab2
ENSMUSG00000015757	4.01065	4.13097	4.55661	4.73774	67418	protein_coding	Ppil4
ENSMUSG00000015759	5.52481	5.45765	5.41229	5.58666	12793	protein_coding	Cnih1
ENSMUSG00000015766	5.22733	5.41409	5.954	5.97136	13860	protein_coding	Eps8
ENSMUSG00000015776	4.88488	4.93692	4.54452	4.68987	20933	protein_coding	Med22
ENSMUSG00000015790	3.77331	3.63402	4.42032	4.26598	20930	protein_coding	Surf1
ENSMUSG00000015804	3.3956	3.28087	3.43886	3.34688	66999	protein_coding	Med28
ENSMUSG00000015806	3.85409	3.68531	2.96706	2.83319	110391	protein_coding	Qdpr
ENSMUSG00000015837	7.8256	7.84949	8.38571	8.34599	18412	protein_coding	Sqstm1
ENSMUSG00000015839	6.55822	6.64419	6.84086	6.81985	18024	protein_coding	Nfe2l2
ENSMUSG00000015846	6.28524	6.20399	5.87219	5.88992	20181	protein_coding	Rxra
ENSMUSG00000015850	4.82497	4.53844	6.66549	6.6647	229595	protein_coding	Adamtsl4
ENSMUSG00000015869	5.07247	5.16097	6.02969	5.94472	67763	protein_coding	Prpsap1
ENSMUSG00000015880	4.40143	4.51286	3.2252	3.15507	54392	protein_coding	Ncapg
ENSMUSG00000015882	3.37269	3.40288	2.83827	2.81708	209707	protein_coding	Lcorl
ENSMUSG00000015889	5.45428	5.40021	4.88092	4.97048	16993	protein_coding	Lta4h
ENSMUSG00000015932	6.91252	6.9475	7.40088	7.42986	56431	protein_coding	Dstn
ENSMUSG00000015937	4.89697	4.95793	4.78961	4.77368	26914	protein_coding	H2afy
ENSMUSG00000015942	3.04345	2.86173	2.26141	2.29566	114674	protein_coding	Gtf2ird2
ENSMUSG00000015943	1.99135	1.59513	1.82273	1.81736	69168	protein_coding	Bola1
ENSMUSG00000015944	4.01805	4.1773	5.09171	5.02236	80909	protein_coding	Gatsl2
ENSMUSG00000015950	2.56654	2.41934	-2.3336	-2.64651	17969	protein_coding	Ncf1
ENSMUSG00000015957	-0.898621	-0.223388	-1.66091	-1.06982	22411	protein_coding	Wnt11
ENSMUSG00000015961	5.62391	5.60415	5.51996	5.54568	11566	protein_coding	Adss
ENSMUSG00000015971	3.25863	3.1934	2.98149	3.09618	56249	protein_coding	Actr8
ENSMUSG00000015980	-0.204341	0.429391	0.0876401	0.429992	76612	protein_coding	Lrrc27
ENSMUSG00000015994	4.61899	4.59317	4.92449	5.02587	14272	protein_coding	Fnta
ENSMUSG00000016018	5.27134	5.29758	5.24304	5.27775	72198	protein_coding	Skiv2l2
ENSMUSG00000016087	1.57603	2.16722	1.3085	1.12333	14247	protein_coding	Fli1
ENSMUSG00000016128	4.43499	4.56607	4.35258	4.28953	243362	protein_coding	Stard13
ENSMUSG00000016181	3.4944	3.25642	2.90031	2.80895	215193	protein_coding	Diexf
ENSMUSG00000016206	2.44004	2.4412	2.79809	2.6901	14991	protein_coding	H2-M3
ENSMUSG00000016252	2.96905	2.67137	2.54002	2.58932	67126	protein_coding	Atp5e
ENSMUSG00000016253	4.15524	4.22849	4.33303	4.41797	57314	protein_coding	Nelfcd
ENSMUSG00000016256	6.41982	6.34403	6.46646	6.42323	64138	protein_coding	Ctsz
ENSMUSG00000016257	4.51561	4.62217	4.44655	4.53097	66390	protein_coding	Slmo2
ENSMUSG00000016262	6.08226	5.96079	4.40969	4.39644	214791	protein_coding	Sertad4
ENSMUSG00000016308	3.68775	3.80396	3.40716	3.42871	22209	protein_coding	Ube2a
ENSMUSG00000016319	5.18358	5.22539	3.76908	3.77166	11740	protein_coding	Slc25a5
ENSMUSG00000016344	2.75546	2.62436	2.31933	2.13593	66496	protein_coding	Ppdpf
ENSMUSG00000016356	-0.274925	-1.03219	2.1636	1.80106	73368	protein_coding	Col20a1
ENSMUSG00000016382	6.6734	6.68771	6.62759	6.73608	102866	protein_coding	Pls3
ENSMUSG00000016409	4.00322	4.05146	3.89632	4.05886	67050	protein_coding	Nkap
ENSMUSG00000016427	3.11421	3.09339	2.34186	2.34145	54405	protein_coding	Ndufa1
ENSMUSG00000016477	3.79931	3.74805	3.45962	3.3911	13557	protein_coding	E2f3
ENSMUSG00000016481	3.5465	3.53583	3.45446	3.55555	12946	protein_coding	Cr1l
ENSMUSG00000016487	7.40475	7.41239	7.58068	7.56718	67533	protein_coding	Ppfibp1
ENSMUSG00000016493	0.762795	0.0851058	1.03191	0.590303	17221	protein_coding	Cd46
ENSMUSG00000016494	6.13936	6.21116	6.71165	6.76787	12490	protein_coding	Cd34
ENSMUSG00000016495	3.69699	3.50502	3.89251	3.8569	67759	protein_coding	Plgrkt
ENSMUSG00000016496	-1.43194	-1.03219	0.502009	0.551864	60533	protein_coding	Cd274
ENSMUSG00000016503	4.82075	4.63883	4.22505	4.07927	66596	protein_coding	Gtf3a
ENSMUSG00000016510	4.32891	4.38896	4.15996	4.40993	76366	protein_coding	Mtif3
ENSMUSG00000016520	3.43483	3.62927	2.97429	2.98517	140887	protein_coding	Lnx2
ENSMUSG00000016526	1.04946	0.242809	0.724115	1.1999	226419	protein_coding	Dyrk3
ENSMUSG00000016528	6.15202	6.12683	5.91415	5.91095	17164	protein_coding	Mapkapk2
ENSMUSG00000016534	8.11782	8.11499	7.54926	7.6102	16784	protein_coding	Lamp2
ENSMUSG00000016541	6.55313	6.65534	6.5709	6.5967	54138	protein_coding	Atxn10
ENSMUSG00000016552	2.07886	2.41934	3.50525	3.46018	239554	protein_coding	Foxred2
ENSMUSG00000016554	6.51442	6.54608	6.42551	6.49527	55944	protein_coding	Eif3d
ENSMUSG00000016559	7.6587	7.72245	7.22832	7.26737	15078	protein_coding	H3f3b
ENSMUSG00000016619	5.21289	5.28554	5.17878	5.245	18141	protein_coding	Nup50
ENSMUSG00000016624	0.653013	1.02927	1.13872	1.14931	271305	protein_coding	Phf21b
ENSMUSG00000016637	3.18823	3.04424	3.29615	3.47567	67042	protein_coding	Ift27
ENSMUSG00000016664	5.34379	5.31248	5.69098	5.58547	23970	protein_coding	Pacsin2
ENSMUSG00000016757	5.14523	5.14607	4.86545	4.93545	223723	protein_coding	Ttll12
ENSMUSG00000016831	4.67623	4.71034	4.91888	4.89763	268741	protein_coding	Tox4
ENSMUSG00000016833	1.42835	1.38559	1.13872	1.06992	68735	protein_coding	Mrps18c
ENSMUSG00000016918	4.52603	4.4683	4.64986	4.89763	240725	protein_coding	Sulf1
ENSMUSG00000016921	7.41003	7.40059	6.6744	6.56569	67996	protein_coding	Srsf6
ENSMUSG00000016933	5.91101	5.97304	5.47352	5.40854	18803	protein_coding	Plcg1
ENSMUSG00000016940	3.29564	3.5102	4.258	4.14207	70382	protein_coding	Kctd2
ENSMUSG00000016946	4.99209	5.04439	4.9076	4.94475	69259	protein_coding	Kctd5
ENSMUSG00000016984	2.93035	3.03708	2.65246	2.67229	68145	protein_coding	Etaa1
ENSMUSG00000016995	2.88251	3.04424	2.8143	2.61751	17183	protein_coding	Matn4
ENSMUSG00000017002	1.33663	1.11338	-0.418194	-1.06982	20568	protein_coding	Slpi
ENSMUSG00000017007	0.534184	0.811548	0.617332	0.200763	19668	protein_coding	Rbpjl
ENSMUSG00000017009	6.52094	6.51356	6.1479	6.20062	20971	protein_coding	Sdc4
ENSMUSG00000017057	4.61411	4.436	3.65673	3.5844	16164	protein_coding	Il13ra1
ENSMUSG00000017119	5.93074	5.9889	6.61839	6.5902	17966	protein_coding	Nbr1
ENSMUSG00000017132	3.89886	3.84964	3.40716	3.25416	19157	protein_coding	Cyth1
ENSMUSG00000017144	7.20933	7.27458	7.56161	7.52191	74194	protein_coding	Rnd3
ENSMUSG00000017146	4.43499	4.55608	3.59241	3.67213	12189	protein_coding	Brca1
ENSMUSG00000017167	3.07926	3.01538	2.8927	2.81708	53321	protein_coding	Cntnap1
ENSMUSG00000017176	5.88595	5.83121	5.03407	4.93918	68106	protein_coding	Nt5c3b
ENSMUSG00000017188	3.23343	3.13423	3.5152	3.66315	52469	protein_coding	Coa3
ENSMUSG00000017210	4.75363	4.77848	5.13267	5.10433	23989	protein_coding	Med24
ENSMUSG00000017221	6.48802	6.43945	6.05293	6.08424	22123	protein_coding	Psmd3
ENSMUSG00000017264	4.56444	4.54097	4.79166	4.74628	50912	protein_coding	Exosc10
ENSMUSG00000017286	4.36417	4.24101	4.49259	4.56996	67201	protein_coding	Glod4
ENSMUSG00000017288	4.46508	4.45493	4.52002	4.54816	68299	protein_coding	Vps53
ENSMUSG00000017291	5.62513	5.57354	6.03316	6.0639	216965	protein_coding	Taok1
ENSMUSG00000017299	3.80787	3.90575	4.07844	3.92991	76233	protein_coding	Dnttip1
ENSMUSG00000017307	1.96096	1.70765	1.93073	1.68153	170789	protein_coding	Acot8
ENSMUSG00000017314	0.960087	0.670589	1.91579	1.22455	50997	protein_coding	Mpp2
ENSMUSG00000017376	2.60635	2.82894	3.25519	3.272	18099	protein_coding	Nlk
ENSMUSG00000017386	4.76686	4.76554	4.7937	4.77576	22032	protein_coding	Traf4
ENSMUSG00000017400	2.83303	2.88585	3.36377	3.30705	217154	protein_coding	Stac2
ENSMUSG00000017404	0.574891	0.242809	-0.758219	-1.48348	19921	protein_coding	Rpl19
ENSMUSG00000017405	3.57186	3.32858	3.36377	3.41271	140859	protein_coding	Nek8
ENSMUSG00000017412	-0.898621	-0.809318	-1.20393	-0.486243	12298	protein_coding	Cacnb4
ENSMUSG00000017417	0.929022	0.742789	1.90069	1.92654	72324	protein_coding	Plxdc1
ENSMUSG00000017418	4.33781	4.1838	3.46988	3.47567	75869	protein_coding	Arl5b
ENSMUSG00000017421	6.56959	6.55551	6.50441	6.44961	22680	protein_coding	Zfp207
ENSMUSG00000017428	5.30802	5.29758	5.13429	5.18661	69077	protein_coding	Psmd11
ENSMUSG00000017446	3.31379	3.5409	2.67037	2.51133	56745	protein_coding	C1qtnf1
ENSMUSG00000017466	9.86307	9.88507	10.9819	11.0228	21858	protein_coding	Timp2
ENSMUSG00000017478	4.95595	5.0064	4.86933	4.714	76014	protein_coding	Zc3h18
ENSMUSG00000017485	6.29518	6.38832	6.26969	6.27256	21974	protein_coding	Top2b
ENSMUSG00000017491	-1.79713	-1.03219	-0.344384	-0.264246	218772	protein_coding	Rarb
ENSMUSG00000017493	7.36287	7.41688	7.9388	7.94678	16010	protein_coding	Igfbp4
ENSMUSG00000017499	3.59183	3.67612	2.8927	2.96337	23834	protein_coding	Cdc6
ENSMUSG00000017548	5.62513	5.68883	5.17408	5.10101	52615	protein_coding	Suz12
ENSMUSG00000017550	3.71986	3.54596	3.03086	2.89592	237877	protein_coding	Atad5
ENSMUSG00000017561	3.47302	3.43592	3.95597	3.89578	54394	protein_coding	Crlf3
ENSMUSG00000017615	5.83763	5.77098	6.10984	6.11835	21927	protein_coding	Tnfaip1
ENSMUSG00000017631	5.72006	5.61019	5.19743	5.09601	109934	protein_coding	Abr
ENSMUSG00000017639	-0.204341	-0.367982	-3.6342	-3.6342	268451	protein_coding	Rab11fip4
ENSMUSG00000017664	4.15859	4.01183	4.39361	4.22991	228875	protein_coding	Slc35c2
ENSMUSG00000017667	3.5567	3.44677	3.4902	3.434	228876	protein_coding	Zfp334
ENSMUSG00000017670	5.32004	5.28554	5.51129	5.60085	140579	protein_coding	Elmo2
ENSMUSG00000017677	5.73248	5.78494	5.46969	5.34393	78889	protein_coding	Wsb1
ENSMUSG00000017679	4.39007	4.37767	4.69869	4.75053	76080	protein_coding	Ttpal
ENSMUSG00000017686	5.16036	5.21591	4.82603	5.01884	59040	protein_coding	Rhot1
ENSMUSG00000017692	2.94596	2.86982	2.82233	2.83319	246104	protein_coding	Rhbdl3
ENSMUSG00000017697	-0.510113	-1.03219	-1.34078	-1.19498	11486	protein_coding	Ada
ENSMUSG00000017707	6.92783	6.95369	7.7416	7.75971	26943	protein_coding	Serinc3
ENSMUSG00000017713	0.574891	0.707141	0.653811	0.342621	71776	protein_coding	Tha1
ENSMUSG00000017715	5.19994	5.25346	5.39489	5.3814	74451	protein_coding	Pgs1
ENSMUSG00000017716	4.79082	4.70131	3.11176	3.272	11799	protein_coding	Birc5
ENSMUSG00000017718	0.492295	0.0851058	1.03191	0.471771	71562	protein_coding	Afmid
ENSMUSG00000017721	6.01174	5.97116	5.41362	5.47168	78928	protein_coding	Pigt
ENSMUSG00000017724	3.31379	3.15423	3.59241	3.61735	18612	protein_coding	Etv4
ENSMUSG00000017734	-1.60301	-0.528698	-0.495986	-0.486243	52840	protein_coding	Dbndd2
ENSMUSG00000017737	0.653013	0.777578	0.239376	0.296868	17395	protein_coding	Mmp9
ENSMUSG00000017747	2.7105	2.73471	2.98149	3.20546	80860	protein_coding	Ghdc
ENSMUSG00000017754	7.20811	7.21673	6.74108	6.66301	18830	protein_coding	Pltp
ENSMUSG00000017756	5.43506	5.36203	5.61669	5.51103	20499	protein_coding	Slc12a7
ENSMUSG00000017760	7.51018	7.48425	7.73629	7.69284	19025	protein_coding	Ctsa
ENSMUSG00000017764	2.99927	3.01538	3.31336	3.42871	71971	protein_coding	Zswim1
ENSMUSG00000017765	4.93069	5.01188	5.70951	5.57233	20498	protein_coding	Slc12a4
ENSMUSG00000017767	-1.14078	-0.709589	0.0332952	0.551864	75642	protein_coding	Spata25
ENSMUSG00000017774	7.54709	7.50743	7.94962	7.83967	17913	protein_coding	Myo1c
ENSMUSG00000017776	6.42679	6.3642	6.52671	6.5777	12928	protein_coding	Crk
ENSMUSG00000017778	0.358796	-0.0305016	-0.0231772	-0.486243	12867	protein_coding	Cox7c
ENSMUSG00000017781	6.19509	6.24729	6.3188	6.43384	18738	protein_coding	Pitpna
ENSMUSG00000017801	3.42929	3.61009	3.88486	3.94482	21428	protein_coding	Mlx
ENSMUSG00000017802	4.81651	4.83325	4.75435	4.81889	67998	protein_coding	Fam134c
ENSMUSG00000017817	5.48931	5.46967	5.66998	5.59967	59091	protein_coding	Jph2
ENSMUSG00000017830	0.404682	0.384959	1.4186	1.22455	80861	protein_coding	Dhx58
ENSMUSG00000017831	5.14692	5.0639	5.24304	5.34674	271457	protein_coding	Rab5a
ENSMUSG00000017837	4.52603	4.61738	4.6611	4.73131	71966	protein_coding	Nkiras2
ENSMUSG00000017843	5.67747	5.63175	5.63505	5.6426	26931	protein_coding	Ppp2r5c
ENSMUSG00000017858	3.7907	3.80817	3.99203	3.9411	245866	protein_coding	Ift52
ENSMUSG00000017861	2.99927	3.00073	1.75718	1.58965	17865	protein_coding	Mybl2
ENSMUSG00000017929	5.97799	5.95321	6.14149	6.12163	56336	protein_coding	B4galt5
ENSMUSG00000017969	0.211671	0.472496	-1.07895	-0.568542	19223	protein_coding	Ptgis
ENSMUSG00000017999	5.23051	5.26423	4.65212	4.7611	228889	protein_coding	Ddx27
ENSMUSG00000018001	6.00617	6.03905	5.25496	5.25998	19159	protein_coding	Cyth3
ENSMUSG00000018012	1.74608	1.40797	1.88543	1.78458	170758	protein_coding	Rac3
ENSMUSG00000018040	4.26193	4.39458	4.45691	4.4909	74778	protein_coding	Rrp7a
ENSMUSG00000018042	7.79712	7.79905	8.11758	8.12181	109754	protein_coding	Cyb5r3
ENSMUSG00000018068	4.35836	4.25958	4.21592	4.30983	70422	protein_coding	Ints2
ENSMUSG00000018076	6.82717	6.84718	6.85758	6.82641	76199	protein_coding	Med13l
ENSMUSG00000018102	1.78129	1.94038	3.43363	3.59389	68024	protein_coding	Hist1h2bc
ENSMUSG00000018143	3.40127	3.47354	3.33598	3.24816	17135	protein_coding	Mafk
ENSMUSG00000018160	5.16036	5.08835	5.26826	5.2329	19014	protein_coding	Med1
ENSMUSG00000018167	3.4784	3.4195	3.95231	3.9411	59045	protein_coding	Stard3
ENSMUSG00000018171	5.4746	5.36203	5.64415	5.65851	75909	protein_coding	Vmp1
ENSMUSG00000018189	2.96139	3.1275	2.67037	2.73368	56207	protein_coding	Uchl5
ENSMUSG00000018196	2.8906	3.13423	3.31905	3.32425	69367	protein_coding	Glrx2
ENSMUSG00000018199	5.12482	5.15932	5.25348	5.32695	20822	protein_coding	Trove2
ENSMUSG00000018209	4.85006	4.6945	4.28732	4.14531	58231	protein_coding	Stk4
ENSMUSG00000018217	6.26595	6.28405	6.80178	6.85481	18858	protein_coding	Pmp22
ENSMUSG00000018238	0.262398	-1.15803	-0.274166	-0.133207	14566	protein_coding	Gdf9
ENSMUSG00000018239	2.46191	2.39714	2.353	2.06945	67966	protein_coding	Zcchc10
ENSMUSG00000018286	4.96746	4.8999	4.52496	4.79028	19175	protein_coding	Psmb6
ENSMUSG00000018287	4.43775	4.36914	4.41502	4.41262	216873	protein_coding	Spag7
ENSMUSG00000018293	8.01756	8.01626	7.71136	7.70767	18643	protein_coding	Pfn1
ENSMUSG00000018322	4.37286	4.29303	4.9076	4.83499	67145	protein_coding	Tomm34
ENSMUSG00000018326	7.36975	7.37597	7.11841	7.11545	54401	protein_coding	Ywhab
ENSMUSG00000018334	2.91458	2.90171	2.44954	2.35268	16706	protein_coding	Ksr1
ENSMUSG00000018340	7.39945	7.41792	7.33396	7.32869	11749	protein_coding	Anxa6
ENSMUSG00000018341	-2.02148	-1.61885	-1.34078	-1.48348	16162	protein_coding	Il12rb2
ENSMUSG00000018347	2.2769	2.52549	2.45988	2.4707	52712	protein_coding	Zkscan6
ENSMUSG00000018362	3.27107	3.18046	2.33064	1.80106	16647	protein_coding	Kpna2
ENSMUSG00000018363	6.52354	6.54734	6.80381	6.83043	66313	protein_coding	Smurf2
ENSMUSG00000018372	2.65463	2.74353	2.51048	2.34145	320162	protein_coding	Cep95
ENSMUSG00000018377	5.87478	5.87705	5.87895	5.83795	22344	protein_coding	Vezf1
ENSMUSG00000018378	4.51822	4.40574	5.01841	4.8588	103841	protein_coding	Cuedc1
ENSMUSG00000018379	7.24721	7.28557	6.3786	6.27993	110809	protein_coding	Srsf1
ENSMUSG00000018381	7.40968	7.26465	2.05868	1.98542	66610	protein_coding	Abi3
ENSMUSG00000018387	1.18711	0.742789	2.13808	2.2363	71774	protein_coding	Shroom1
ENSMUSG00000018395	4.49455	4.55858	4.87899	4.83898	16568	protein_coding	Kif3a
ENSMUSG00000018398	6.55313	6.59566	7.07745	7.0536	20362	protein_coding	2020-09-08
ENSMUSG00000018401	5.07247	5.14939	4.9076	4.83298	170749	protein_coding	Mtmr4
ENSMUSG00000018405	2.84971	2.82062	3.00991	3.09618	217038	protein_coding	Mrm1
ENSMUSG00000018411	1.1061	1.05786	2.27318	2.22413	17762	protein_coding	Mapt
ENSMUSG00000018412	5.50388	5.46701	5.79977	5.8479	76719	protein_coding	Kansl1
ENSMUSG00000018415	4.95016	5.05506	4.47231	4.63346	66771	protein_coding	Gid4
ENSMUSG00000018417	6.59517	6.58404	5.64302	5.54568	17912	protein_coding	Myo1b
ENSMUSG00000018425	4.4211	4.33451	4.87514	4.87835	67487	protein_coding	Dhx40
ENSMUSG00000018427	3.03618	3.12075	3.85775	3.59389	77864	protein_coding	Ypel2
ENSMUSG00000018428	4.8542	4.94459	4.15996	4.16772	11640	protein_coding	Akap1
ENSMUSG00000018433	4.62869	4.67618	4.56621	4.58432	68979	protein_coding	Nol11
ENSMUSG00000018442	4.21763	4.23789	4.52249	4.59853	116891	protein_coding	Derl2
ENSMUSG00000018446	5.60807	5.64946	5.09834	5.02412	12261	protein_coding	C1qbp
ENSMUSG00000018449	1.69159	1.74328	2.31933	2.27221	69723	protein_coding	Rpain
ENSMUSG00000018470	0.831601	0.0851058	0.37666	0.342621	16499	protein_coding	Kcnab3
ENSMUSG00000018474	5.57584	5.5129	6.19275	6.20991	216848	protein_coding	Chd3
ENSMUSG00000018476	5.15366	5.14607	4.88476	4.77785	216850	protein_coding	Kdm6b
ENSMUSG00000018481	5.55437	5.54606	5.36769	5.43387	66884	protein_coding	Appbp2
ENSMUSG00000018500	-2.28727	-1.81222	-0.14322	-0.748724	11541	protein_coding	Adora2b
ENSMUSG00000018501	7.01269	7.02012	7.14988	7.13955	20185	protein_coding	Ncor1
ENSMUSG00000018507	3.11421	3.01538	3.98847	4.07589	22368	protein_coding	Trpv2
ENSMUSG00000018509	2.61614	2.45201	2.49045	2.38583	73139	protein_coding	Cenpv
ENSMUSG00000018537	4.58949	4.5051	5.03234	5.02236	22658	protein_coding	Pcgf2
ENSMUSG00000018541	3.73341	3.84144	4.03069	3.94852	67480	protein_coding	Cwc25
ENSMUSG00000018547	6.10676	6.01647	5.84287	5.75261	108083	protein_coding	Pip4k2b
ENSMUSG00000018548	4.9424	4.90187	4.62481	4.61261	68729	protein_coding	Trim37
ENSMUSG00000018559	5.47862	5.45497	5.84878	5.82391	67181	protein_coding	Ctdnep1
ENSMUSG00000018565	4.79298	4.89	4.92449	4.88416	54351	protein_coding	Elp5
ENSMUSG00000018567	7.42054	7.35164	7.37858	7.43152	56486	protein_coding	Gabarap
ENSMUSG00000018570	-0.791255	-0.446103	-0.96393	-0.408386	70419	protein_coding	2810408A11Rik
ENSMUSG00000018572	5.21772	5.22696	5.53837	5.48576	78246	protein_coding	Phf23
ENSMUSG00000018574	4.82918	4.8415	5.11152	5.03461	11370	protein_coding	Acadvl
ENSMUSG00000018581	-0.791255	-0.0305016	-0.495986	-0.954664	13411	protein_coding	Dnah11
ENSMUSG00000018583	6.63301	6.60719	6.24525	6.16286	27041	protein_coding	G3bp1
ENSMUSG00000018585	4.00322	3.91359	3.63864	3.66765	11927	protein_coding	Atox1
ENSMUSG00000018593	12.3096	12.3103	10.921	10.9065	20692	protein_coding	Sparc
ENSMUSG00000018599	2.55641	2.49446	3.12482	2.88822	237781	protein_coding	Mief2
ENSMUSG00000018604	3.25863	3.28087	4.67226	4.69649	21386	protein_coding	Tbx3
ENSMUSG00000018648	1.16061	1.29244	2.353	2.61751	56405	protein_coding	Dusp14
ENSMUSG00000018651	3.98067	4.09694	3.33598	3.3911	217031	protein_coding	Tada2a
ENSMUSG00000018661	4.87676	4.9156	5.20206	5.30834	16834	protein_coding	Cog1
ENSMUSG00000018666	4.86245	4.89595	4.39361	4.37733	12412	protein_coding	Cbx1
ENSMUSG00000018669	4.39292	4.53081	4.296	4.16135	80280	protein_coding	Cdk5rap3
ENSMUSG00000018672	5.81338	5.72493	4.80185	4.85683	56358	protein_coding	Copz2
ENSMUSG00000018677	5.96656	5.81978	5.38678	5.45355	68066	protein_coding	Slc25a39
ENSMUSG00000018678	4.12129	4.26878	4.04792	3.97055	78912	protein_coding	Sp2
ENSMUSG00000018697	4.5543	4.63409	3.96325	3.73353	56321	protein_coding	Aatf
ENSMUSG00000018698	-0.791255	-0.0919757	-0.344384	-0.655822	16869	protein_coding	Lhx1
ENSMUSG00000018707	6.97136	7.10646	7.89471	7.94075	13424	protein_coding	Dync1h1
ENSMUSG00000018727	-2.28727	-1.15803	-0.96393	-3.6342	52670	protein_coding	Cpsf4l
ENSMUSG00000018733	2.60635	2.52549	2.54973	2.46036	103737	protein_coding	Pex12
ENSMUSG00000018736	5.9865	6.10302	5.71707	5.70523	83431	protein_coding	Ndel1
ENSMUSG00000018740	0.797608	0.514351	2.01728	2.01398	71998	protein_coding	Slc25a35
ENSMUSG00000018750	4.92873	4.93499	6.26085	6.17951	75580	protein_coding	Zbtb4
ENSMUSG00000018752	0.311402	0.192133	0.502009	0.512373	619441	protein_coding	BC096441
ENSMUSG00000018761	4.11094	4.05855	3.82213	3.80881	24070	protein_coding	Mpdu1
ENSMUSG00000018765	5.84181	5.77851	5.99634	6.0424	23879	protein_coding	Fxr2
ENSMUSG00000018770	5.93954	5.88804	5.09669	5.01001	228033	protein_coding	Atp5g3
ENSMUSG00000018774	-0.137049	-0.293874	-0.207208	-0.197239	12514	protein_coding	Cd68
ENSMUSG00000018776	-1.60301	-1.44836	-1.49198	-2.06568	56293	protein_coding	Slc35g3
ENSMUSG00000018796	4.20147	4.26878	3.94497	3.9411	14081	protein_coding	Acsl1
ENSMUSG00000018800	2.55641	2.48396	4.34424	4.56996	217265	protein_coding	Abca5
ENSMUSG00000018809	1.96096	2.10009	1.74032	1.98542	319822	protein_coding	Smyd4
ENSMUSG00000018819	3.77768	3.79125	2.03121	2.083	16985	protein_coding	Lsp1
ENSMUSG00000018820	4.02541	3.96732	4.57575	4.47814	319740	protein_coding	Zfyve27
ENSMUSG00000018821	3.38419	3.16083	3.93759	3.81694	69534	protein_coding	Avpi1
ENSMUSG00000018841	3.31379	3.28692	3.13775	3.41806	19364	protein_coding	Rad51d
ENSMUSG00000018846	6.01544	5.97772	5.93096	5.91852	211347	protein_coding	Pank3
ENSMUSG00000018848	5.92387	5.957	5.73633	5.84691	104458	protein_coding	Rars
ENSMUSG00000018849	3.25237	3.28692	2.11209	1.78458	211652	protein_coding	Wwc1
ENSMUSG00000018858	3.75571	3.68531	3.45962	3.38017	68572	protein_coding	Ict1
ENSMUSG00000018861	2.62586	2.7079	1.63477	1.6085	14149	protein_coding	Fdxr
ENSMUSG00000018882	3.5567	3.6715	3.90012	3.91862	67036	protein_coding	Mrpl45
ENSMUSG00000018893	-1.43194	-1.61885	-1.20393	-2.06568	17189	protein_coding	Mb
ENSMUSG00000018899	5.18193	5.30206	4.88476	4.82091	16362	protein_coding	Irf1
ENSMUSG00000018900	1.91413	2.15404	1.83867	2.31874	20520	protein_coding	Slc22a5
ENSMUSG00000018906	5.50651	5.46834	3.56872	3.61735	18452	protein_coding	P4ha2
ENSMUSG00000018909	3.02153	3.38607	3.40716	3.49606	109689	protein_coding	Arrb1
ENSMUSG00000018920	-1.01462	-0.709589	-0.274166	-1.06982	66102	protein_coding	Cxcl16
ENSMUSG00000018921	5.22733	5.1124	4.82002	4.82293	75273	protein_coding	Pelp1
ENSMUSG00000018923	2.44004	2.21876	2.05868	2.34145	66172	protein_coding	Med11
ENSMUSG00000018931	3.97308	4.06912	4.52496	4.61494	24083	protein_coding	Gm16515
ENSMUSG00000018932	5.21932	5.24727	5.64868	5.64716	26397	protein_coding	Map2k3
ENSMUSG00000018965	5.01076	5.04617	4.91701	4.94846	22629	protein_coding	Ywhah
ENSMUSG00000018974	4.87269	4.99165	4.96134	4.79646	53890	protein_coding	Sart3
ENSMUSG00000018983	0.990497	0.844736	-0.0231772	-0.334516	242705	protein_coding	E2f2
ENSMUSG00000018986	2.13439	2.00052	2.03121	1.89618	20557	protein_coding	Slfn3
ENSMUSG00000018995	1.91413	1.95566	1.46039	1.45031	244141	protein_coding	Nars2
ENSMUSG00000018999	4.48657	4.52058	4.91137	4.80466	58246	protein_coding	Slc35b4
ENSMUSG00000019039	4.11785	4.08657	4.51259	4.56756	67789	protein_coding	Dalrd3
ENSMUSG00000019054	4.32891	4.17404	4.79166	4.83898	66437	protein_coding	Fis1
ENSMUSG00000019055	5.10411	4.94651	4.75854	4.73988	18822	protein_coding	Plod1
ENSMUSG00000019066	1.63497	1.3163	1.70599	1.45031	19340	protein_coding	Rab3d
ENSMUSG00000019080	1.13362	1.26818	1.989	1.64547	69572	protein_coding	Mfsd3
ENSMUSG00000019082	3.78203	3.51537	3.86165	3.81694	68267	protein_coding	Slc25a22
ENSMUSG00000019087	6.59022	6.67277	6.21199	6.32693	54411	protein_coding	Atp6ap1
ENSMUSG00000019088	2.21386	2.50488	2.09892	2.28398	69537	protein_coding	Dnase1l1
ENSMUSG00000019102	2.48345	2.40828	3.27288	3.24214	11670	protein_coding	Aldh3a1
ENSMUSG00000019122	-0.597878	-0.367982	-1.49198	-1.48348	20308	protein_coding	Ccl9
ENSMUSG00000019124	4.40708	4.58828	6.26159	6.25323	69938	protein_coding	Scrn1
ENSMUSG00000019132	6.24087	6.20798	6.13908	6.20062	79555	protein_coding	BC005537
ENSMUSG00000019139	-0.427383	-0.61631	-0.758219	-0.848022	71780	protein_coding	Isyna1
ENSMUSG00000019143	3.34942	3.2378	3.43363	3.5409	70791	protein_coding	Hars2
ENSMUSG00000019158	2.1207	1.8287	2.12514	2.42889	69094	protein_coding	Tmem160
ENSMUSG00000019173	6.53584	6.50904	6.55832	6.58366	19345	protein_coding	Rab5c
ENSMUSG00000019179	6.68507	6.74046	6.28067	6.33756	17448	protein_coding	Mdh2
ENSMUSG00000019188	6.16708	6.09356	6.51931	6.54504	14950	protein_coding	H13
ENSMUSG00000019189	5.65153	5.58095	5.96039	5.91	74315	protein_coding	Rnf145
ENSMUSG00000019194	4.00322	3.97858	5.35805	5.35374	20266	protein_coding	Scn1b
ENSMUSG00000019210	4.8788	4.93114	5.27998	5.26295	11973	protein_coding	Atp6v1e1
ENSMUSG00000019214	3.84579	4.01548	2.68807	2.83319	214901	protein_coding	Chtf18
ENSMUSG00000019230	-0.597878	-0.367982	0.823536	0.699831	16876	protein_coding	Lhx9
ENSMUSG00000019254	4.78866	4.84765	4.78345	4.83098	232807	protein_coding	Ppp1r12c
ENSMUSG00000019256	5.78221	5.74704	6.46774	6.50473	11622	protein_coding	Ahr
ENSMUSG00000019261	4.35544	4.24101	4.31036	4.327	270058	protein_coding	Map1s
ENSMUSG00000019295	3.71532	3.80396	4.7225	4.75476	68366	protein_coding	Tmem129
ENSMUSG00000019297	3.75571	3.83319	3.67459	3.48079	67842	protein_coding	Nop9
ENSMUSG00000019302	4.99585	4.99904	5.09171	5.0029	11975	protein_coding	Atp6v0a1
ENSMUSG00000019303	2.28919	2.24386	1.85442	2.02805	19183	protein_coding	Psmc3ip
ENSMUSG00000019320	0.762795	0.0851058	0.617332	0.551864	71893	protein_coding	Noxo1
ENSMUSG00000019326	1.76379	1.87763	-0.207208	0.0977971	11754	protein_coding	Aoc3
ENSMUSG00000019338	4.36997	4.34034	4.20367	4.16135	78266	protein_coding	Zfp687
ENSMUSG00000019359	0.929022	1.26818	1.55986	1.34184	71584	protein_coding	Gdpd2
ENSMUSG00000019362	4.38435	4.36343	4.40167	4.327	101966	protein_coding	D8Ertd738e
ENSMUSG00000019370	7.34936	7.32101	7.05205	6.98223	12313	protein_coding	Calm3
ENSMUSG00000019373	5.27443	5.27797	5.2916	5.33405	26572	protein_coding	Cops3
ENSMUSG00000019428	5.01076	5.05683	6.11475	6.06219	14232	protein_coding	Fkbp8
ENSMUSG00000019432	7.14277	7.10132	6.66549	6.5759	53817	protein_coding	Ddx39b
ENSMUSG00000019433	4.52343	4.35193	4.63625	4.57237	67903	protein_coding	Gipc1
ENSMUSG00000019437	2.8662	2.80384	3.34716	3.18677	68385	protein_coding	Tlcd1
ENSMUSG00000019461	5.70638	5.48685	5.70517	5.81582	70310	protein_coding	Plscr3
ENSMUSG00000019464	4.58949	4.5435	4.76689	4.70746	19216	protein_coding	Ptger1
ENSMUSG00000019467	5.6551	5.67044	6.49501	6.43648	52666	protein_coding	Arhgef25
ENSMUSG00000019470	4.23042	4.31392	4.25504	4.23599	67439	protein_coding	Xab2
ENSMUSG00000019471	6.18855	6.17329	6.40626	6.35161	12539	protein_coding	Cdc37
ENSMUSG00000019478	1.4935	1.33977	1.63477	1.95628	19341	protein_coding	Rab4a
ENSMUSG00000019487	4.92873	4.97676	4.82603	4.70308	106628	protein_coding	Trip10
ENSMUSG00000019494	4.90896	4.87401	5.18034	5.22223	26893	protein_coding	Cops6
ENSMUSG00000019505	6.47933	6.42513	6.46003	6.49654	22187	protein_coding	Ubb
ENSMUSG00000019518	4.36417	4.40574	4.3075	4.23295	11781	protein_coding	Ap4m1
ENSMUSG00000019528	4.15188	3.99715	4.78551	4.79234	27357	protein_coding	Gyg
ENSMUSG00000019539	7.95436	7.92441	6.64185	6.63168	52377	protein_coding	Rcn3
ENSMUSG00000019558	5.16869	5.21114	5.66329	5.64031	102857	protein_coding	Slc6a8
ENSMUSG00000019564	0.929022	0.970344	0.653811	0.927064	13496	protein_coding	Arid3a
ENSMUSG00000019577	5.97133	5.93791	6.85219	6.91992	27273	protein_coding	Pdk4
ENSMUSG00000019578	5.2432	5.23793	5.17721	5.11426	66530	protein_coding	Ubxn6
ENSMUSG00000019579	5.70409	5.66928	4.96134	5.04503	28106	protein_coding	D17Wsu104e
ENSMUSG00000019647	4.39007	4.41406	0.758022	0.429992	20358	protein_coding	Sema6a
ENSMUSG00000019659	2.22669	2.15404	2.01728	1.86517	72654	protein_coding	Ccdc12
ENSMUSG00000019689	0.929022	1.00011	0.140012	0.386968	66117	protein_coding	1110001J03Rik
ENSMUSG00000019699	5.50782	5.52446	5.73208	5.7954	23797	protein_coding	Akt3
ENSMUSG00000019710	4.19169	3.96732	4.19751	4.35797	67707	protein_coding	Mrpl24
ENSMUSG00000019715	4.51038	4.54603	4.11487	4.04509	74412	protein_coding	Gle1
ENSMUSG00000019726	3.86644	3.91359	3.52508	3.52611	17101	protein_coding	Lyst
ENSMUSG00000019731	5.38872	5.30505	5.10165	5.01884	270066	protein_coding	Slc35e1
ENSMUSG00000019732	-0.427383	-0.809318	-0.66541	-0.568542	73316	protein_coding	Calr3
ENSMUSG00000019734	1.02028	0.429391	-0.274166	0.627744	353499	protein_coding	Tmc4
ENSMUSG00000019738	2.46191	2.49446	2.33064	2.21185	69920	protein_coding	Polr2i
ENSMUSG00000019761	0.262398	0.514351	0.0876401	0.664238	16661	protein_coding	Krt10
ENSMUSG00000019763	2.02111	1.49416	2.09892	2.22413	66084	protein_coding	Rmnd1
ENSMUSG00000019767	-0.0112083	-1.03219	1.54051	1.6085	100504234	protein_coding	Ccdc170
ENSMUSG00000019768	1.28849	1.21841	2.76512	2.55085	13982	protein_coding	Esr1
ENSMUSG00000019773	3.56177	3.64819	3.16328	2.94865	67141	protein_coding	Fbxo5
ENSMUSG00000019774	1.86574	1.6145	2.21333	2.55085	108853	protein_coding	Mtrf1l
ENSMUSG00000019775	4.82497	4.78918	6.61955	6.65453	56533	protein_coding	Rgs17
ENSMUSG00000019777	6.19428	6.20798	5.80586	5.75684	15182	protein_coding	Hdac2
ENSMUSG00000019779	3.50497	3.50502	4.00621	4.21461	14302	protein_coding	Frk
ENSMUSG00000019782	1.91413	1.90935	1.91579	1.57055	66521	protein_coding	Rwdd1
ENSMUSG00000019790	4.00322	4.00451	4.03069	3.73782	78808	protein_coding	Stxbp5
ENSMUSG00000019791	-0.0112083	0.339114	0.975378	0.590303	66847	protein_coding	Hint3
ENSMUSG00000019792	2.26451	2.4412	2.41807	2.44995	73681	protein_coding	Trmt11
ENSMUSG00000019794	3.23343	3.41398	3.39104	3.5604	23924	protein_coding	Katna1
ENSMUSG00000019795	4.85833	4.79556	5.28143	5.25998	18537	protein_coding	Pcmt1
ENSMUSG00000019796	3.7016	3.79125	4.10832	4.11925	237253	protein_coding	Lrp11
ENSMUSG00000019797	2.61614	2.88585	3.03086	3.15507	67851	protein_coding	1700021F05Rik
ENSMUSG00000019802	5.90802	6.01465	6.25937	6.19751	140740	protein_coding	Sec63
ENSMUSG00000019804	6.36647	6.34331	6.43274	6.4921	54198	protein_coding	Snx3
ENSMUSG00000019806	-0.0727572	-0.156186	1.39724	1.31913	66253	protein_coding	Aig1
ENSMUSG00000019808	1.86574	1.98572	2.00321	1.99977	66757	protein_coding	Adat2
ENSMUSG00000019809	3.32576	3.2126	3.74814	3.80473	56535	protein_coding	Pex3
ENSMUSG00000019810	2.95369	3.02988	3.46988	3.645	66848	protein_coding	Fuca2
ENSMUSG00000019813	2.98424	3.06551	2.73989	2.97067	103268	protein_coding	Cep57l1
ENSMUSG00000019814	4.12814	4.39738	3.76491	3.92991	353258	protein_coding	Ltv1
ENSMUSG00000019817	6.94443	7.00046	3.78149	3.67213	22634	protein_coding	Plagl1
ENSMUSG00000019818	6.85481	6.88705	7.15505	7.20449	53599	protein_coding	Cd164
ENSMUSG00000019820	6.66282	6.68714	7.3063	7.31118	22288	protein_coding	Utrn
ENSMUSG00000019822	3.41254	3.37475	3.38563	3.39653	20598	protein_coding	Smpd2
ENSMUSG00000019823	4.52343	4.58091	3.91147	3.9559	171580	protein_coding	Mical1
ENSMUSG00000019826	2.8906	3.00073	3.39104	3.3911	268294	protein_coding	Zbtb24
ENSMUSG00000019831	3.4944	3.35185	2.85403	2.84118	83767	protein_coding	Wasf1
ENSMUSG00000019832	3.73341	3.67612	3.84203	4.03815	67844	protein_coding	Rab32
ENSMUSG00000019837	2.37237	2.68059	2.72282	2.84118	67371	protein_coding	Gtf3c6
ENSMUSG00000019841	5.04013	5.09698	4.9848	4.95031	19714	protein_coding	Rev3l
ENSMUSG00000019842	2.13439	2.41934	2.79809	2.87271	103213	protein_coding	Traf3ip2
ENSMUSG00000019843	4.71999	4.62933	4.60864	4.60559	14360	protein_coding	Fyn
ENSMUSG00000019845	1.94552	1.94038	1.0863	1.01447	71924	protein_coding	Tube1
ENSMUSG00000019846	6.85636	6.87656	6.40692	6.31191	16775	protein_coding	Lama4
ENSMUSG00000019848	-0.427383	-0.446103	-1.66091	-1.06982	78977	protein_coding	Popdc3
ENSMUSG00000019849	5.29742	5.37061	5.12782	5.18347	19072	protein_coding	Prep
ENSMUSG00000019850	3.13477	3.12075	4.03415	3.99224	21929	protein_coding	Tnfaip3
ENSMUSG00000019853	2.74658	2.86173	3.86165	3.87258	56016	protein_coding	Hebp2
ENSMUSG00000019854	4.64312	4.52315	4.94672	4.85683	19707	protein_coding	Reps1
ENSMUSG00000019857	2.89864	2.82062	3.25519	3.18677	66403	protein_coding	Asf1a
ENSMUSG00000019861	4.1144	4.2095	4.39091	4.29826	94221	protein_coding	Gopc
ENSMUSG00000019863	1.57603	1.8287	2.40743	2.54107	76563	protein_coding	Qrsl1
ENSMUSG00000019864	1.74608	1.49416	2.44954	2.28398	170728	protein_coding	Rtn4ip1
ENSMUSG00000019866	2.8662	2.80384	5.96765	6.01529	11630	protein_coding	Aim1
ENSMUSG00000019868	3.82906	3.94454	4.24012	4.22991	66201	protein_coding	Vta1
ENSMUSG00000019872	-0.0727572	0.472496	2.97429	2.80078	57319	protein_coding	Smpdl3a
ENSMUSG00000019873	6.15454	6.08751	6.23625	6.25622	28193	protein_coding	Reep3
ENSMUSG00000019877	6.85584	6.80565	7.79998	7.88289	56442	protein_coding	Serinc1
ENSMUSG00000019878	2.77306	2.64335	3.30764	3.40195	15500	protein_coding	Hsf2
ENSMUSG00000019880	2.4941	2.56586	1.16423	1.51168	72780	protein_coding	Rspo3
ENSMUSG00000019883	4.20471	4.23163	4.51259	4.51358	52665	protein_coding	Echdc1
ENSMUSG00000019889	2.46191	2.60512	3.90769	3.92615	19272	protein_coding	Ptprk
ENSMUSG00000019891	2.73765	2.82894	2.51048	2.34145	66686	protein_coding	Dcbld1
ENSMUSG00000019897	4.21763	4.31392	4.38006	4.25106	52713	protein_coding	Ccdc59
ENSMUSG00000019907	5.22892	5.35053	6.15269	6.05962	17931	protein_coding	Ppp1r12a
ENSMUSG00000019916	6.7963	6.80617	5.6109	5.56148	18451	protein_coding	P4ha1
ENSMUSG00000019917	4.14851	4.30798	3.83012	4.0994	103080	protein_coding	2020-09-10
ENSMUSG00000019920	6.47059	6.52256	6.98697	7.08885	110829	protein_coding	Lims1
ENSMUSG00000019923	5.26668	5.30206	5.69645	5.68429	52696	protein_coding	Zwint
ENSMUSG00000019927	4.58949	4.45761	4.60864	4.66081	216080	protein_coding	Ube2d1
ENSMUSG00000019929	5.5183	5.6246	6.48872	6.46327	13179	protein_coding	Dcn
ENSMUSG00000019942	5.45837	5.33893	4.56142	4.53097	12534	protein_coding	Cdk1
ENSMUSG00000019943	5.74256	5.65064	5.87316	5.94101	67972	protein_coding	Atp2b1
ENSMUSG00000019944	2.87438	3.00807	3.52508	3.50614	69288	protein_coding	Rhobtb1
ENSMUSG00000019947	4.77125	4.74372	5.73633	5.77781	71371	protein_coding	Arid5b
ENSMUSG00000019948	2.05028	2.20605	2.49045	2.57021	67019	protein_coding	Actr6
ENSMUSG00000019951	4.8788	4.86797	5.02713	5.0433	75089	protein_coding	Uhrf1bp1l
ENSMUSG00000019952	3.37269	3.566	3.05152	3.14219	382406	protein_coding	Poc1b
ENSMUSG00000019960	4.82075	4.72601	4.72035	4.95767	67603	protein_coding	Dusp6
ENSMUSG00000019961	6.84911	6.88007	6.3704	6.39161	21917	protein_coding	Tmpo
ENSMUSG00000019966	4.48924	4.57103	4.92263	5.05193	17311	protein_coding	Kitl
ENSMUSG00000019969	5.305	5.24727	5.62015	5.65285	19164	protein_coding	Psen1
ENSMUSG00000019970	5.25734	5.17897	6.69533	6.79589	20393	protein_coding	Sgk1
ENSMUSG00000019971	2.88251	2.71689	3.47499	3.59861	216274	protein_coding	Cep290
ENSMUSG00000019975	5.32004	5.35629	4.87127	4.7653	67454	protein_coding	Ikbip
ENSMUSG00000019977	4.64072	4.74591	5.14714	5.17874	56422	protein_coding	Hbs1l
ENSMUSG00000019978	7.14108	7.11073	7.5316	7.51756	13822	protein_coding	Epb4.1l2
ENSMUSG00000019979	4.57451	4.41682	4.45433	4.4985	11783	protein_coding	Apaf1
ENSMUSG00000019984	4.06525	3.73925	4.57575	4.43391	70208	protein_coding	Med23
ENSMUSG00000019986	2.97666	2.78687	3.87716	3.6541	52906	protein_coding	Ahi1
ENSMUSG00000019988	4.26193	4.19671	3.81409	3.91484	17997	protein_coding	Nedd1
ENSMUSG00000019990	0.0478219	-0.156186	-0.857411	-0.954664	29863	protein_coding	Pde7b
ENSMUSG00000019992	0.929022	0.844736	1.0863	0.386968	71804	protein_coding	Mtfr2
ENSMUSG00000019997	5.83972	5.99815	3.86165	4.18979	14219	protein_coding	Ctgf
ENSMUSG00000019998	4.34371	4.33159	4.95952	5.1549	53331	protein_coding	Stx7
ENSMUSG00000020003	2.41783	2.47339	3.19457	3.02079	18634	protein_coding	Pex7
ENSMUSG00000020009	3.9384	3.9175	4.15678	4.14531	15979	protein_coding	Ifngr1
ENSMUSG00000020015	4.53895	4.59805	4.13759	4.33551	237459	protein_coding	Cdk17
ENSMUSG00000020018	2.38387	2.07233	1.3085	1.51168	69878	protein_coding	Snrpf
ENSMUSG00000020019	-0.791255	-0.156186	2.13808	2.14886	57764	protein_coding	Ntn4
ENSMUSG00000020021	2.28919	1.97077	2.68807	2.70769	13998	protein_coding	Fgd6
ENSMUSG00000020022	2.74658	2.68059	3.00991	2.94123	66414	protein_coding	Ndufa12
ENSMUSG00000020023	2.32542	2.11376	2.5005	2.46036	319880	protein_coding	Tmcc3
ENSMUSG00000020024	4.29885	4.43327	3.64772	3.62199	77048	protein_coding	Ccdc41
ENSMUSG00000020027	4.32891	4.39177	5.07499	5.02937	216233	protein_coding	Socs2
ENSMUSG00000020029	7.35631	7.3685	8.00273	7.93936	71207	protein_coding	Nudt4
ENSMUSG00000020032	6.72405	6.6745	5.47862	5.42193	77976	protein_coding	Nuak1
ENSMUSG00000020034	3.34354	3.07952	3.14418	3.21164	216198	protein_coding	Tcp11l2
ENSMUSG00000020038	4.08652	4.02275	3.58298	3.59389	12952	protein_coding	Cry1
ENSMUSG00000020042	1.76379	1.70765	1.93073	1.84941	74007	protein_coding	Btbd11
ENSMUSG00000020044	7.69753	7.67739	9.30055	9.35726	21859	protein_coding	Timp3
ENSMUSG00000020048	8.58153	8.64096	8.72869	8.806	22027	protein_coding	Hsp90b1
ENSMUSG00000020053	5.60069	5.61861	7.42911	7.49968	16000	protein_coding	Igf1
ENSMUSG00000020056	3.16841	3.14093	4.09511	4.05543	67282	protein_coding	Ccdc53
ENSMUSG00000020057	4.25881	4.27488	3.68344	3.76747	71712	protein_coding	Dram1
ENSMUSG00000020059	0.211671	0.139611	0.541483	0.699831	20962	protein_coding	Sycp3
ENSMUSG00000020063	3.78203	3.95977	4.05135	4.04509	93759	protein_coding	Sirt1
ENSMUSG00000020064	4.11094	4.30202	4.02025	4.13884	67345	protein_coding	Herc4
ENSMUSG00000020069	2.75546	2.69885	3.35272	3.30126	432467	protein_coding	Hnrnph3
ENSMUSG00000020070	3.83745	3.80817	4.09843	4.18038	70432	protein_coding	Rufy2
ENSMUSG00000020072	-2.28727	-1.81222	-1.20393	-0.954664	68371	protein_coding	Pbld1
ENSMUSG00000020074	5.40857	5.49993	5.30886	5.26741	67500	protein_coding	Ccar1
ENSMUSG00000020075	6.71156	6.78228	6.56193	6.56569	56200	protein_coding	Ddx21
ENSMUSG00000020076	4.9169	5.01371	5.19898	5.17084	94213	protein_coding	Ddx50
ENSMUSG00000020078	5.30651	5.20636	5.72887	5.85087	30930	protein_coding	Vps26a
ENSMUSG00000020079	3.60663	3.53074	3.52999	3.645	338359	protein_coding	Supv3l1
ENSMUSG00000020085	1.23869	1.08589	2.45988	2.39672	71361	protein_coding	Aifm2
ENSMUSG00000020087	4.05449	3.90575	3.9705	4.02066	71767	protein_coding	Tysnd1
ENSMUSG00000020088	6.84027	6.73991	6.76785	6.81833	20224	protein_coding	Sar1a
ENSMUSG00000020089	4.26504	4.14768	3.33036	3.35248	67895	protein_coding	Ppa1
ENSMUSG00000020091	5.02184	4.92339	4.59229	4.5285	13688	protein_coding	Eif4ebp2
ENSMUSG00000020092	4.34665	4.35481	3.39104	3.30126	27355	protein_coding	Pald1
ENSMUSG00000020097	5.18686	5.04081	5.93282	5.95027	20397	protein_coding	Sgpl1
ENSMUSG00000020099	6.42748	6.47698	3.11831	2.8649	107449	protein_coding	Unc5b
ENSMUSG00000020100	4.01065	3.81656	4.01325	3.93738	71279	protein_coding	Slc29a3
ENSMUSG00000020101	-1.60301	-1.81222	-0.758219	-0.133207	74048	protein_coding	4632428N05Rik
ENSMUSG00000020105	4.58202	4.46029	5.38407	5.46781	320398	protein_coding	Lrig3
ENSMUSG00000020107	4.22404	4.19992	4.59464	4.62885	52717	protein_coding	Anapc16
ENSMUSG00000020108	4.34959	4.17077	4.74592	4.61727	74747	protein_coding	Ddit4
ENSMUSG00000020109	4.98078	4.94076	5.36906	5.31266	56709	protein_coding	Dnajb12
ENSMUSG00000020111	5.3873	5.31692	5.53104	5.56148	216001	protein_coding	Micu1
ENSMUSG00000020114	6.41563	6.39743	6.28213	6.27699	71902	protein_coding	Cand1
ENSMUSG00000020115	4.11785	4.12422	4.32174	4.18666	56480	protein_coding	Tbk1
ENSMUSG00000020116	3.82063	3.75243	3.61108	3.53599	66249	protein_coding	Pno1
ENSMUSG00000020120	1.31277	1.29244	1.37557	1.12333	56193	protein_coding	Plek
ENSMUSG00000020121	0.0478219	-1.03219	-2.65195	-3.05743	117600	protein_coding	Srgap1
ENSMUSG00000020122	5.62634	5.66928	4.15041	4.14853	13649	protein_coding	Egfr
ENSMUSG00000020124	4.85006	4.95793	5.11316	5.04503	14479	protein_coding	Usp15
ENSMUSG00000020128	4.4405	4.45761	3.98131	4.08937	245944	protein_coding	Vps54
ENSMUSG00000020130	5.18193	5.20476	5.23403	5.27628	66687	protein_coding	Tbc1d15
ENSMUSG00000020131	-1.27903	-1.15803	-0.0819506	-0.0130865	18551	protein_coding	Pcsk4
ENSMUSG00000020132	4.73354	4.79768	5.21127	5.25101	216344	protein_coding	Rab21
ENSMUSG00000020133	3.91481	3.68072	4.09179	4.26003	66374	protein_coding	2310011J03Rik
ENSMUSG00000020134	3.26487	3.38607	2.98865	3.08276	67245	protein_coding	Peli1
ENSMUSG00000020135	1.79858	1.55559	3.93759	3.69877	23805	protein_coding	Apc2
ENSMUSG00000020137	3.09334	3.11396	2.67037	2.72507	66816	protein_coding	Thap2
ENSMUSG00000020142	4.81438	4.89198	4.86739	4.97412	55963	protein_coding	Slc1a4
ENSMUSG00000020149	7.15289	7.1733	6.84875	6.89279	19324	protein_coding	Rab1
ENSMUSG00000020150	3.44035	3.2378	2.53024	2.40752	14431	protein_coding	Gamt
ENSMUSG00000020152	6.53455	6.58281	7.09289	7.14319	66713	protein_coding	Actr2
ENSMUSG00000020153	3.72891	3.76981	3.94497	3.96324	75406	protein_coding	Ndufs7
ENSMUSG00000020154	-0.274925	-0.446103	0.239376	0.664238	19263	protein_coding	Ptprb
ENSMUSG00000020156	4.36127	4.42507	4.36639	4.36353	68114	protein_coding	Mum1
ENSMUSG00000020160	2.00631	2.24386	1.39724	1.51168	17268	protein_coding	Meis1
ENSMUSG00000020163	2.99927	2.8938	3.09196	2.93378	66594	protein_coding	Uqcr11
ENSMUSG00000020164	-1.14078	-1.03219	-1.49198	-0.748724	NA	antisense	1700058G18Rik
ENSMUSG00000020166	5.26979	5.30803	5.37727	5.41926	72068	protein_coding	Cnot2
ENSMUSG00000020167	6.13596	6.17411	6.1123	6.20295	21423	protein_coding	Tcf3
ENSMUSG00000020170	6.07607	5.9963	5.87798	5.87734	327826	protein_coding	Frs2
ENSMUSG00000020171	3.60663	3.80396	3.68785	3.66315	64050	protein_coding	Yeats4
ENSMUSG00000020173	3.51023	3.61971	4.16628	4.26598	12808	protein_coding	Cobl
ENSMUSG00000020175	2.00631	1.68949	2.83032	2.67229	76877	protein_coding	Rab36
ENSMUSG00000020176	8.01825	8.07578	7.26636	7.22334	14783	protein_coding	Grb10
ENSMUSG00000020180	4.90098	5.05683	4.41767	4.61027	67332	protein_coding	Snrpd3
ENSMUSG00000020181	3.20777	3.11396	4.1116	4.08265	260315	protein_coding	Nav3
ENSMUSG00000020182	1.21313	0.844736	-2.65195	-3.05743	13195	protein_coding	Ddc
ENSMUSG00000020184	5.53902	5.48159	6.91788	6.92698	17246	protein_coding	Mdm2
ENSMUSG00000020185	3.97688	4.16421	3.26111	3.35248	52679	protein_coding	E2f7
ENSMUSG00000020186	4.6574	4.72601	4.42032	4.42064	13008	protein_coding	Csrp2
ENSMUSG00000020189	4.78649	4.68308	4.52249	4.62423	237542	protein_coding	Osbpl8
ENSMUSG00000020190	5.05819	5.09871	5.60974	5.54568	17347	protein_coding	Mknk2
ENSMUSG00000020196	5.26979	5.22223	5.619	5.54445	104248	protein_coding	Cabin1
ENSMUSG00000020198	6.29974	6.3162	7.02053	7.04368	11776	protein_coding	Ap3d1
ENSMUSG00000020205	3.65963	3.8249	5.08838	5.16289	21664	protein_coding	Phlda1
ENSMUSG00000020211	5.71779	5.57602	5.42686	5.37866	20222	protein_coding	Sf3a2
ENSMUSG00000020212	2.79907	2.94825	2.15089	2.30725	17245	protein_coding	Mdm1
ENSMUSG00000020216	-2.61333	-3.04239	-1.07895	-0.954664	71912	protein_coding	Jsrp1
ENSMUSG00000020218	5.13846	5.08662	-0.495986	-0.954664	24117	protein_coding	Wif1
ENSMUSG00000020219	3.51023	3.55099	3.59241	3.49606	30055	protein_coding	Timm13
ENSMUSG00000020220	4.15188	4.10381	4.8439	4.95399	230895	protein_coding	Vps13d
ENSMUSG00000020224	1.13362	1.14036	1.00392	0.927064	66225	protein_coding	Llph
ENSMUSG00000020225	3.58686	3.72595	4.70305	4.84098	68212	protein_coding	Tmbim4
ENSMUSG00000020227	-0.137049	-0.0305016	2.00321	2.35268	73914	protein_coding	Irak3
ENSMUSG00000020228	3.76454	3.68531	3.93017	4.10605	117599	protein_coding	Helb
ENSMUSG00000020230	3.81214	3.84144	5.16778	5.11261	15468	protein_coding	Prmt2
ENSMUSG00000020231	5.16869	5.05329	5.57688	5.56872	64451	protein_coding	Dip2a
ENSMUSG00000020232	4.52083	4.58583	4.9375	4.82897	15353	protein_coding	Hmg20b
ENSMUSG00000020234	2.23941	1.89358	1.88543	1.68153	432479	protein_coding	4930404N11Rik
ENSMUSG00000020235	4.78649	4.83532	4.85569	4.59144	56371	protein_coding	Fzr1
ENSMUSG00000020238	6.23136	6.25039	6.11639	5.99662	103425	protein_coding	Ncln
ENSMUSG00000020241	9.18325	9.17596	7.98024	7.89254	12834	protein_coding	Col6a2
ENSMUSG00000020246	4.34076	4.42232	4.6476	4.62654	67933	protein_coding	Hcfc2
ENSMUSG00000020248	3.61641	3.39169	3.55432	3.52114	18045	protein_coding	Nfyb
ENSMUSG00000020250	6.36066	6.36777	6.35733	6.41054	50493	protein_coding	Txnrd1
ENSMUSG00000020251	2.30137	2.19322	3.99914	3.92615	74782	protein_coding	Glt8d2
ENSMUSG00000020253	3.58188	3.62927	3.62951	3.41271	67905	protein_coding	Ppm1m
ENSMUSG00000020255	5.30348	5.34619	4.00621	4.02066	28109	protein_coding	D10Wsu102e
ENSMUSG00000020256	5.17533	5.09526	2.84617	2.55085	216188	protein_coding	Aldh1l2
ENSMUSG00000020257	5.40857	5.38619	5.39758	5.33688	77305	protein_coding	Wdr82
ENSMUSG00000020258	0.104531	-0.446103	0.332335	0.801628	235582	protein_coding	Glyctk
ENSMUSG00000020260	6.23136	6.25734	6.16063	6.22067	80294	protein_coding	Pofut2
ENSMUSG00000020261	4.28358	4.18055	4.24909	4.10936	215335	protein_coding	Slc36a1
ENSMUSG00000020262	3.05788	2.90957	3.35272	3.2779	110532	protein_coding	Adarb1
ENSMUSG00000020263	4.43775	4.39458	4.93008	4.97775	216190	protein_coding	Appl2
ENSMUSG00000020264	0.864811	0.742789	-3.6342	-3.6342	246049	protein_coding	Slc36a2
ENSMUSG00000020265	5.25107	5.1175	5.05126	5.19754	20610	protein_coding	Sumo3
ENSMUSG00000020267	4.91095	4.70131	4.11487	4.26003	15254	protein_coding	Hint1
ENSMUSG00000020268	1.40596	1.19286	0.791151	1.14931	75530	protein_coding	Lyrm7
ENSMUSG00000020271	5.81763	5.77637	5.96946	6.06305	103583	protein_coding	Fbxw11
ENSMUSG00000020272	3.13477	3.39169	3.56872	3.62199	20868	protein_coding	Stk10
ENSMUSG00000020273	3.12109	3.07952	3.31905	3.272	216578	protein_coding	Papolg
ENSMUSG00000020275	3.07926	3.11396	2.78992	2.93378	19696	protein_coding	Rel
ENSMUSG00000020277	5.03831	5.14773	4.77726	4.69869	18641	protein_coding	Pfkl
ENSMUSG00000020280	3.10033	3.35761	2.84617	2.6901	74467	protein_coding	Pus10
ENSMUSG00000020282	5.33048	5.30206	4.84981	4.84893	13650	protein_coding	Rhbdf1
ENSMUSG00000020283	4.06881	4.02637	4.38549	4.47814	72129	protein_coding	Pex13
ENSMUSG00000020284	2.89864	2.99335	3.17588	2.97794	67884	protein_coding	1810043G02Rik
ENSMUSG00000020287	3.27107	3.18694	2.80622	3.11608	268395	protein_coding	Mpg
ENSMUSG00000020288	5.16869	5.17082	4.9375	5.03635	268390	protein_coding	Ahsa2
ENSMUSG00000020289	4.23042	4.31096	4.38549	4.30983	17168	protein_coding	Nprl3
ENSMUSG00000020290	6.41142	6.37985	5.84089	5.91095	103573	protein_coding	Xpo1
ENSMUSG00000020300	3.8036	3.80817	4.48755	4.51107	67579	protein_coding	Cpeb4
ENSMUSG00000020305	3.02887	3.13423	3.51023	3.60801	65257	protein_coding	Asb3
ENSMUSG00000020307	3.98067	4.06912	4.49259	4.63346	216150	protein_coding	Cdc34
ENSMUSG00000020308	2.8906	2.72583	3.41249	3.53106	110012	protein_coding	Tpgs1
ENSMUSG00000020309	0.929022	0.670589	1.28544	1.34184	68044	protein_coding	Chac2
ENSMUSG00000020311	5.1637	5.01553	5.24901	5.33688	66753	protein_coding	Erlec1
ENSMUSG00000020312	4.91492	4.8619	4.20367	4.19292	216148	protein_coding	Shc2
ENSMUSG00000020315	7.34533	7.37845	8.07891	8.07557	20742	protein_coding	Sptbn1
ENSMUSG00000020319	2.32542	2.32841	2.2255	2.48097	216560	protein_coding	Wdpcp
ENSMUSG00000020321	5.44196	5.46567	5.75953	5.74091	17449	protein_coding	Mdh1
ENSMUSG00000020323	1.51458	1.49416	1.54051	1.49151	73106	protein_coding	Prss57
ENSMUSG00000020325	1.76379	2.14074	2.04501	1.80106	83554	protein_coding	Fstl3
ENSMUSG00000020326	7.14362	7.18994	8.39584	8.45985	12450	protein_coding	Ccng1
ENSMUSG00000020328	4.26193	4.25033	3.83807	3.88809	52653	protein_coding	Nudcd2
ENSMUSG00000020329	3.70619	3.6715	4.1214	4.05199	216151	protein_coding	Polrmt
ENSMUSG00000020330	5.24004	5.34474	3.80601	3.57485	15366	protein_coding	Hmmr
ENSMUSG00000020331	1.91413	1.5755	2.36405	2.46036	15166	protein_coding	Hcn2
ENSMUSG00000020334	-1.01462	0.0284598	0.190549	-0.0130865	30805	protein_coding	Slc22a4
ENSMUSG00000020346	6.10849	6.25039	6.08917	6.02672	17308	protein_coding	Mgat1
ENSMUSG00000020349	7.00573	7.03007	7.02402	7.03326	19052	protein_coding	Ppp2ca
ENSMUSG00000020354	3.51547	3.62927	3.82213	3.57005	24052	protein_coding	Sgcd
ENSMUSG00000020358	7.89481	7.88382	7.29299	7.22868	15384	protein_coding	Hnrnpab
ENSMUSG00000020359	5.97988	6.00642	5.45038	5.21302	72947	protein_coding	Phykpl
ENSMUSG00000020361	6.91352	6.93311	6.9328	6.8783	15525	protein_coding	Hspa4
ENSMUSG00000020362	6.1317	6.14193	5.49253	5.51603	104625	protein_coding	Cnot6
ENSMUSG00000020363	1.31277	1.74328	0.286604	0.200763	14584	protein_coding	Gfpt2
ENSMUSG00000020364	0.762795	0.555025	0.855209	0.664238	21408	protein_coding	Zfp354a
ENSMUSG00000020366	4.99397	5.12089	4.95588	4.92984	26420	protein_coding	Mapk9
ENSMUSG00000020368	8.14278	8.17677	8.30629	8.33135	12330	protein_coding	Canx
ENSMUSG00000020372	9.22551	9.12241	8.45485	8.48365	14694	protein_coding	Gnb2l1
ENSMUSG00000020375	3.20777	3.29295	3.69224	3.69436	216724	protein_coding	Rufy1
ENSMUSG00000020380	4.52862	4.53844	4.64307	4.61494	19360	protein_coding	Rad50
ENSMUSG00000020381	1.47211	1.67111	1.67082	1.76791	68067	protein_coding	3010026O09Rik
ENSMUSG00000020385	3.45678	3.69898	3.46988	3.57005	12750	protein_coding	Clk4
ENSMUSG00000020386	3.81639	3.6245	4.20059	4.18038	66397	protein_coding	Sar1b
ENSMUSG00000020387	4.67857	4.6945	5.2189	5.16925	76901	protein_coding	Phf15
ENSMUSG00000020389	1.99135	2.39714	1.97466	2.26034	213084	protein_coding	Cdkl3
ENSMUSG00000020390	5.27597	5.36918	5.66775	5.70851	22210	protein_coding	Ube2b
ENSMUSG00000020392	4.66685	4.46564	4.4256	4.4233	52626	protein_coding	Cdkn2aipnl
ENSMUSG00000020393	5.95408	5.96834	5.43212	5.42592	84035	protein_coding	Kremen1
ENSMUSG00000020397	3.16175	3.26257	3.32471	3.57485	66213	protein_coding	Med7
ENSMUSG00000020400	4.02908	4.12084	4.1536	4.11596	57783	protein_coding	Tnip1
ENSMUSG00000020402	6.49001	6.46569	5.84779	5.90334	22333	protein_coding	Vdac1
ENSMUSG00000020409	4.6809	4.71484	5.00612	5.13391	193116	protein_coding	Slu7
ENSMUSG00000020412	4.95595	4.85785	5.05978	5.12412	75452	protein_coding	Ascc2
ENSMUSG00000020413	3.55161	3.63876	3.19457	3.29546	15574	protein_coding	Hus1
ENSMUSG00000020415	2.51517	2.64335	3.34716	3.21164	30939	protein_coding	Pttg1
ENSMUSG00000020420	0.492295	0.0851058	0.0876401	0.342621	545938	protein_coding	Zfp607
ENSMUSG00000020422	7.00759	7.02646	6.96944	6.8459	319939	protein_coding	Tns3
ENSMUSG00000020423	6.12315	6.10474	6.47285	6.55054	12227	protein_coding	Btg2
ENSMUSG00000020424	2.44004	2.3401	3.18837	3.29546	71962	protein_coding	Gatsl3
ENSMUSG00000020430	5.21932	5.19031	4.87127	4.90146	64934	protein_coding	Pes1
ENSMUSG00000020432	3.4944	3.32858	5.23704	5.24198	21452	protein_coding	Tcn2
ENSMUSG00000020434	-1.43194	-1.81222	-1.07895	-1.48348	67430	protein_coding	4921536K21Rik
ENSMUSG00000020439	6.41703	6.36492	6.06229	5.95304	29856	protein_coding	Smtn
ENSMUSG00000020440	5.56704	5.56361	4.61096	4.75053	11844	protein_coding	Arf5
ENSMUSG00000020441	2.53594	2.56586	3.01693	2.84913	67862	protein_coding	2310033P09Rik
ENSMUSG00000020444	3.22066	3.14093	3.05834	3.04866	14923	protein_coding	Guk1
ENSMUSG00000020448	4.29885	4.30202	4.52496	4.46527	193670	protein_coding	Rnf185
ENSMUSG00000020451	5.12653	5.05151	4.65437	4.67876	16886	protein_coding	Limk2
ENSMUSG00000020453	4.27743	4.23789	4.62711	4.4153	56218	protein_coding	Patz1
ENSMUSG00000020454	5.4719	5.53721	5.00788	5.01178	74203	protein_coding	Eif4enif1
ENSMUSG00000020455	3.89082	3.81237	4.78345	4.68765	94091	protein_coding	Trim11
ENSMUSG00000020456	5.95311	5.94175	6.31524	6.41255	18293	protein_coding	Ogdh
ENSMUSG00000020457	4.97888	4.81453	4.96679	4.98498	13494	protein_coding	Drg1
ENSMUSG00000020458	7.65248	7.70674	7.90917	7.97724	68585	protein_coding	Rtn4
ENSMUSG00000020459	3.83745	3.69444	3.83012	3.84899	76784	protein_coding	Mtif2
ENSMUSG00000020460	1.57603	1.5755	1.00392	0.342621	78294	protein_coding	Rps27a
ENSMUSG00000020462	4.29885	4.23163	4.38549	4.44968	216618	protein_coding	Ccdc104
ENSMUSG00000020463	5.66338	5.64122	5.45426	5.47682	104570	protein_coding	Smek2
ENSMUSG00000020464	4.34076	4.07613	3.96325	3.91862	71701	protein_coding	Pnpt1
ENSMUSG00000020471	4.72226	4.75685	3.714	3.72923	18972	protein_coding	Pold2
ENSMUSG00000020472	4.92283	5.00823	4.9577	4.87446	268417	protein_coding	Zkscan17
ENSMUSG00000020473	8.51199	8.44979	9.16366	9.12774	11568	protein_coding	Aebp1
ENSMUSG00000020474	2.89864	2.98593	3.56872	3.4859	54125	protein_coding	Polm
ENSMUSG00000020475	-0.274925	0.0284598	0.617332	0.834024	56012	protein_coding	Pgam2
ENSMUSG00000020476	5.81657	5.79983	6.19275	6.11752	13169	protein_coding	Dbnl
ENSMUSG00000020477	3.20777	3.2378	2.82233	2.81708	64660	protein_coding	Mrps24
ENSMUSG00000020482	3.03618	3.01538	2.45988	2.35268	104479	protein_coding	Ccdc117
ENSMUSG00000020483	5.62996	5.66348	5.9393	5.90429	68097	protein_coding	Dynll2
ENSMUSG00000020484	6.08843	5.94271	5.67775	5.71179	22433	protein_coding	Xbp1
ENSMUSG00000020485	2.89864	2.66209	2.91541	2.93378	20922	protein_coding	Supt4a
ENSMUSG00000020491	2.28919	2.3401	2.61594	2.38583	69944	protein_coding	2810021J22Rik
ENSMUSG00000020492	3.97308	3.98231	3.66122	3.70754	66140	protein_coding	Ska2
ENSMUSG00000020493	4.09003	4.02998	3.14418	3.01373	270906	protein_coding	Prr11
ENSMUSG00000020495	4.12129	4.16749	4.24312	4.24806	74133	protein_coding	Smg8
ENSMUSG00000020496	6.44406	6.42444	6.31168	6.39637	108660	protein_coding	Rnf187
ENSMUSG00000020513	1.57603	1.55559	1.57895	1.84941	56427	protein_coding	Tubd1
ENSMUSG00000020514	2.23941	2.58562	2.26141	2.46036	216767	protein_coding	Mrpl22
ENSMUSG00000020515	4.31996	4.36056	4.34424	4.43127	69125	protein_coding	Cnot8
ENSMUSG00000020516	5.44471	5.52702	4.95405	4.8938	72508	protein_coding	Rps6kb1
ENSMUSG00000020519	3.71532	3.76981	3.74392	3.5604	50724	protein_coding	Sap30l
ENSMUSG00000020520	6.37009	6.41065	5.90661	5.96315	171212	protein_coding	Galnt10
ENSMUSG00000020521	4.83128	4.89198	4.52002	4.60089	76892	protein_coding	Rnft1
ENSMUSG00000020522	4.89496	4.93499	4.57575	4.6472	216760	protein_coding	Mfap3
ENSMUSG00000020523	4.88286	4.9292	4.34981	4.4909	67726	protein_coding	Fam114a2
ENSMUSG00000020525	3.65014	3.72149	3.51023	3.08276	53892	protein_coding	Ppm1d
ENSMUSG00000020526	1.38322	0.877178	1.52089	1.29606	448850	protein_coding	Znhit3
ENSMUSG00000020527	4.42667	4.29604	3.67459	3.52611	66196	protein_coding	Myo19
ENSMUSG00000020528	1.96096	2.11376	2.17619	2.41825	212627	protein_coding	Prpsap2
ENSMUSG00000020530	5.27134	5.36918	5.39219	5.37178	217039	protein_coding	Ggnbp2
ENSMUSG00000020532	3.62128	3.66222	2.64341	2.81708	107476	protein_coding	Acaca
ENSMUSG00000020534	4.22084	4.26572	2.98149	2.6901	20425	protein_coding	Shmt1
ENSMUSG00000020536	5.5683	5.5116	5.48116	5.45224	16897	protein_coding	Llgl1
ENSMUSG00000020537	4.5543	4.58583	4.57337	4.43655	13495	protein_coding	Drg2
ENSMUSG00000020538	4.96172	5.05151	5.20513	5.24198	20787	protein_coding	Srebf1
ENSMUSG00000020541	2.21386	1.74328	1.94552	2.24837	71943	protein_coding	Tom1l1
ENSMUSG00000020544	2.14794	1.92495	1.82273	1.83347	69802	protein_coding	Cox11
ENSMUSG00000020546	4.12472	4.1276	4.45691	4.43391	20913	protein_coding	Stxbp4
ENSMUSG00000020547	5.33789	5.47233	4.82203	4.85091	66912	protein_coding	Bzw2
ENSMUSG00000020549	4.50512	4.53081	3.98131	3.97781	68626	protein_coding	Elac2
ENSMUSG00000020553	1.78129	1.49416	0.579906	1.45031	18559	protein_coding	Pctp
ENSMUSG00000020561	2.78178	2.72583	2.56896	2.57021	28071	protein_coding	Twistnb
ENSMUSG00000020564	2.58658	2.47339	2.98149	2.69892	380753	protein_coding	Atxn7l1
ENSMUSG00000020566	-3.6342	-3.04239	-0.495986	-1.06982	68775	protein_coding	Atp6v1c2
ENSMUSG00000020570	4.61655	4.6506	4.6611	4.8938	19027	protein_coding	Sypl
ENSMUSG00000020571	7.11112	7.13147	6.66326	6.672	71853	protein_coding	Pdia6
ENSMUSG00000020572	4.5543	4.5025	4.43349	4.52602	59027	protein_coding	Nampt
ENSMUSG00000020576	4.44874	4.36343	4.70956	4.78822	71169	protein_coding	Nbas
ENSMUSG00000020577	-2.61333	-3.04239	0.0876401	-0.568542	66109	protein_coding	Tspan13
ENSMUSG00000020580	6.52354	6.54545	7.62471	7.69035	19878	protein_coding	Rock2
ENSMUSG00000020583	0.211671	-0.223388	-3.6342	-3.6342	17182	protein_coding	Matn3
ENSMUSG00000020585	8.06878	7.99609	8.00273	8.07451	17775	protein_coding	Laptm4a
ENSMUSG00000020590	4.73129	4.66693	5.1567	5.23138	217463	protein_coding	Snx13
ENSMUSG00000020592	5.78547	5.8156	4.91325	4.87641	20969	protein_coding	Sdc1
ENSMUSG00000020593	3.87868	3.74366	4.59932	4.61494	14245	protein_coding	Lpin1
ENSMUSG00000020594	6.59208	6.58527	6.54078	6.6311	80913	protein_coding	Pum2
ENSMUSG00000020601	5.39015	5.37913	6.581	6.52967	217410	protein_coding	Trib2
ENSMUSG00000020604	1.61559	1.8615	2.82233	2.75075	74008	protein_coding	Arsg
ENSMUSG00000020605	4.31996	4.20632	4.69651	4.73988	58240	protein_coding	Hs1bp3
ENSMUSG00000020608	5.67396	5.7316	5.45813	5.44702	67241	protein_coding	Smc6
ENSMUSG00000020610	4.81226	4.82496	4.59464	4.41797	13929	protein_coding	Amz2
ENSMUSG00000020611	5.34967	5.34619	5.43474	5.50852	14674	protein_coding	Gna13
ENSMUSG00000020612	7.39306	7.40442	7.63558	7.66778	19084	protein_coding	Prkar1a
ENSMUSG00000020614	4.42667	4.41129	2.03121	2.04198	208659	protein_coding	Fam20a
ENSMUSG00000020620	1.33663	1.65249	3.27288	3.34688	27404	protein_coding	Abca8b
ENSMUSG00000020621	1.79858	1.5755	2.62516	2.76762	105014	protein_coding	Rdh14
ENSMUSG00000020623	2.1207	2.04404	1.1893	1.49151	26399	protein_coding	Map2k6
ENSMUSG00000020628	4.15859	4.10381	4.50013	4.50102	217449	protein_coding	Trappc12
ENSMUSG00000020629	4.07592	3.90968	3.91523	3.94482	104923	protein_coding	Adi1
ENSMUSG00000020630	2.03577	2.18028	2.18868	1.83347	19819	protein_coding	Rnaseh1
ENSMUSG00000020634	3.01415	2.88585	3.0786	3.06922	217379	protein_coding	Ubxn2a
ENSMUSG00000020635	1.02028	0.742789	1.28544	1.91144	14226	protein_coding	Fkbp1b
ENSMUSG00000020638	-0.691329	-0.916457	-1.34078	-2.06568	22169	protein_coding	Cmpk2
ENSMUSG00000020640	4.15188	4.07263	4.51011	4.40724	20403	protein_coding	Itsn2
ENSMUSG00000020644	3.16841	3.38042	4.42297	4.64948	15902	protein_coding	Id2
ENSMUSG00000020646	2.25202	2.26853	0.419665	0.699831	67216	protein_coding	Mboat2
ENSMUSG00000020647	3.99199	4.23789	4.29889	4.32985	17977	protein_coding	Ncoa1
ENSMUSG00000020648	2.1207	1.59513	1.23817	1.6085	71916	protein_coding	Dus4l
ENSMUSG00000020649	5.33641	5.37913	4.40703	4.44968	20135	protein_coding	Rrm2
ENSMUSG00000020650	2.96139	2.90171	3.69224	3.71625	12033	protein_coding	Bcap29
ENSMUSG00000020652	3.79501	3.84554	3.85383	3.86083	52504	protein_coding	Cenpo
ENSMUSG00000020653	2.60635	2.21876	2.17619	2.46036	194655	protein_coding	Klf11
ENSMUSG00000020654	5.1637	5.19996	5.37043	5.24198	104111	protein_coding	Adcy3
ENSMUSG00000020657	1.92991	2.23136	2.66144	2.52132	217378	protein_coding	Dnajc27
ENSMUSG00000020658	-1.27903	-1.61885	-2.65195	-1.33203	668212	protein_coding	Efr3b
ENSMUSG00000020659	3.06504	3.05845	3.32471	3.36362	104836	protein_coding	Cbll1
ENSMUSG00000020661	4.73803	4.74811	3.80601	3.64956	13435	protein_coding	Dnmt3a
ENSMUSG00000020664	5.04013	5.13437	5.18969	5.17874	13382	protein_coding	Dld
ENSMUSG00000020668	4.4839	4.46564	5.02539	4.92984	16570	protein_coding	Kif3c
ENSMUSG00000020669	0.492295	0.192133	0.758022	1.22455	24057	protein_coding	Sh3yl1
ENSMUSG00000020671	6.64561	6.62043	6.85758	6.79846	19325	protein_coding	Rab10
ENSMUSG00000020674	6.33497	6.3855	5.63049	5.58428	69675	protein_coding	Pxdn
ENSMUSG00000020677	4.45421	4.45493	4.26391	4.29826	78394	protein_coding	Ddx52
ENSMUSG00000020680	4.59445	4.86797	4.42032	4.29245	70439	protein_coding	Taf15
ENSMUSG00000020682	3.64537	3.73925	4.01325	3.95221	118453	protein_coding	Mmp28
ENSMUSG00000020687	6.07961	6.04441	5.90944	5.98945	217232	protein_coding	Cdc27
ENSMUSG00000020689	4.32295	4.1838	3.57349	3.58915	16416	protein_coding	Itgb3
ENSMUSG00000020691	3.8036	3.65756	3.88486	3.94852	52686	protein_coding	Mettl2
ENSMUSG00000020692	3.23977	3.35761	2.69684	2.46036	217011	protein_coding	Nle1
ENSMUSG00000020694	5.36571	5.35629	4.9686	5.07921	24086	protein_coding	Tlk2
ENSMUSG00000020695	7.20569	7.27077	7.70649	7.73768	17534	protein_coding	Mrc2
ENSMUSG00000020696	3.74683	3.76548	3.16328	3.21779	67338	protein_coding	Rffl
ENSMUSG00000020697	5.19505	5.15271	4.43087	4.49343	16882	protein_coding	Lig3
ENSMUSG00000020700	5.18028	5.35053	5.27998	5.23896	26406	protein_coding	Map3k3
ENSMUSG00000020705	5.68446	5.64122	5.55534	5.4691	72047	protein_coding	Ddx42
ENSMUSG00000020706	5.31554	5.40439	5.26531	5.1192	56095	protein_coding	Ftsj3
ENSMUSG00000020707	2.21386	2.54581	2.58794	2.4707	71956	protein_coding	Rnf135
ENSMUSG00000020708	5.3628	5.37771	5.36769	5.38277	19184	protein_coding	Psmc5
ENSMUSG00000020712	-1.01462	-1.29591	-1.85227	-2.06568	75870	protein_coding	Tcam1
ENSMUSG00000020715	3.69699	3.48411	3.98847	4.02418	78943	protein_coding	Ern1
ENSMUSG00000020716	5.23051	5.09871	5.42422	5.53216	18015	protein_coding	Nf1
ENSMUSG00000020718	1.28849	1.3163	1.82273	1.57055	50776	protein_coding	Polg2
ENSMUSG00000020719	7.67547	7.7637	7.93603	7.91921	13207	protein_coding	Ddx5
ENSMUSG00000020720	5.26513	5.36633	5.18658	5.25101	66997	protein_coding	Psmd12
ENSMUSG00000020721	5.17863	5.06213	5.44258	5.3855	78455	protein_coding	Helz
ENSMUSG00000020728	1.59594	1.40797	1.46039	1.73397	76380	protein_coding	Cep112
ENSMUSG00000020733	1.67296	1.8615	1.13872	1.14931	26941	protein_coding	Slc9a3r1
ENSMUSG00000020736	3.80787	3.80817	3.81409	3.92991	50773	protein_coding	Nt5c
ENSMUSG00000020737	4.98078	4.89792	4.38549	4.40724	15374	protein_coding	Hn1
ENSMUSG00000020739	5.19178	5.1887	4.62481	4.55303	445007	protein_coding	Nup85
ENSMUSG00000020740	3.41815	3.1674	3.60643	3.51616	260302	protein_coding	Gga3
ENSMUSG00000020741	6.09018	6.05065	5.38271	5.28216	74148	protein_coding	Cluh
ENSMUSG00000020743	2.85798	2.50488	3.1313	3.3911	69674	protein_coding	Mif4gd
ENSMUSG00000020744	2.18785	2.47339	2.73989	2.53123	67283	protein_coding	Slc25a19
ENSMUSG00000020745	6.8298	6.83845	6.85953	6.85924	18472	protein_coding	Pafah1b1
ENSMUSG00000020747	4.39007	4.34904	4.13114	4.21461	71947	protein_coding	2310067B10Rik
ENSMUSG00000020752	3.37846	3.18046	3.76074	3.69877	170472	protein_coding	Recql5
ENSMUSG00000020755	4.83966	4.87401	4.64534	4.73988	57230	protein_coding	Sap30bp
ENSMUSG00000020758	0.311402	1.45171	1.4186	1.38621	192897	protein_coding	Itgb4
ENSMUSG00000020766	4.94629	5.04617	3.76491	4.06569	14635	protein_coding	Galk1
ENSMUSG00000020770	4.62142	4.70131	4.43873	4.327	217331	protein_coding	Unk
ENSMUSG00000020773	4.86245	4.83532	4.37734	4.38828	217333	protein_coding	Trim47
ENSMUSG00000020775	4.22404	4.26572	4.60864	4.54572	60441	protein_coding	Mrpl38
ENSMUSG00000020776	4.71317	4.78491	5.06994	5.12084	217335	protein_coding	Fbf1
ENSMUSG00000020777	4.98078	5.0426	5.88279	5.79745	11430	protein_coding	Acox1
ENSMUSG00000020778	2.50467	2.25624	1.262	1.38621	69535	protein_coding	Ten1
ENSMUSG00000020780	5.81551	5.85686	5.93468	5.93168	217337	protein_coding	Srp68
ENSMUSG00000020781	3.02887	2.9329	2.82233	2.84913	76265	protein_coding	Tsen54
ENSMUSG00000020782	0.262398	0.139611	-0.0231772	-0.264246	217325	protein_coding	Llgl2
ENSMUSG00000020783	4.63592	4.6945	4.70956	4.83098	66874	protein_coding	1200014J11Rik
ENSMUSG00000020785	2.18785	2.21876	2.85403	2.74224	55984	protein_coding	Camkk1
ENSMUSG00000020790	6.16541	6.16099	6.49815	6.43978	11736	protein_coding	Ankfy1
ENSMUSG00000020792	4.80158	4.80613	5.15829	5.10599	53413	protein_coding	Exoc7
ENSMUSG00000020793	-0.791255	-1.29591	0.332335	0.471771	14428	protein_coding	Galr2
ENSMUSG00000020794	5.17036	5.10386	4.73106	4.60793	67128	protein_coding	Ube2g1
ENSMUSG00000020801	1.78129	1.63362	1.16423	1.57055	67279	protein_coding	Med31
ENSMUSG00000020802	4.07946	4.19671	4.834	4.74628	217342	protein_coding	Ube2o
ENSMUSG00000020803	4.59445	4.38896	4.6408	4.68765	52700	protein_coding	Txndc17
ENSMUSG00000020805	4.03639	3.80817	-3.6342	-3.6342	237831	protein_coding	Slc13a5
ENSMUSG00000020806	-0.274925	-0.293874	1.55986	1.51168	217344	protein_coding	Rhbdf2
ENSMUSG00000020807	3.18165	3.01538	3.11176	3.06922	74477	protein_coding	4933427D14Rik
[truncated: 11,902 more rows]

## Sheet: EV_shLacZ_EV_shSp7_DEG
Gene	logFC	logCPM	F	PValue	FDR	ENTREZID	GENEBIOTYPE	SYMBOL
ENSMUSG00000029306	-11.898	9.25407	16823.6	7.29e-42	1.07e-37	15891	protein_coding	Ibsp
ENSMUSG00000031906	-8.46715	6.50992	8294.63	2.16e-37	1.59e-33	58994	protein_coding	Smpd3
ENSMUSG00000021379	4.29586	7.5371	7972.02	3.84e-37	1.89e-33	15904	protein_coding	Id4
ENSMUSG00000032492	-7.02536	6.51563	7445.61	1.04e-36	3.83e-33	19228	protein_coding	Pth1r
ENSMUSG00000027848	-4.39981	6.53089	5723.09	4.75e-35	1.21e-31	99543	protein_coding	Olfml3
ENSMUSG00000051855	-3.97786	6.67654	5709.44	4.92e-35	1.21e-31	17294	protein_coding	Mest
ENSMUSG00000028364	-4.15918	8.29613	6121.51	6.95e-35	1.46e-31	21923	protein_coding	Tnc
ENSMUSG00000018381	-5.34256	6.36176	5181.62	2.01e-34	3.71e-31	66610	protein_coding	Abi3
ENSMUSG00000063727	-4.02947	6.45528	5087.92	2.62e-34	4.3e-31	18383	protein_coding	Tnfrsf11b
ENSMUSG00000000782	-5.58694	5.76167	4698.18	8.33e-34	1.23e-30	21414	protein_coding	Tcf7
ENSMUSG00000031253	-5.87591	5.58318	4538.6	1.38e-33	1.84e-30	68792	protein_coding	Srpx2
ENSMUSG00000060548	-4.68657	6.1907	4378.35	2.32e-33	2.85e-30	29820	protein_coding	Tnfrsf19
ENSMUSG00000027230	-3.20538	7.19663	3975.65	9.38e-33	1.06e-29	26427	protein_coding	Creb3l1
ENSMUSG00000054675	-3.01121	6.83334	3785.36	1.91e-32	2.01e-29	231633	protein_coding	Tmem119
ENSMUSG00000067276	-2.82596	6.7719	3713.55	2.52e-32	2.48e-29	12338	protein_coding	Capn6
ENSMUSG00000011118	-7.58709	5.18083	3567.6	4.5e-32	4.15e-29	208098	protein_coding	Panx3
ENSMUSG00000037820	3.0964	6.33228	3349.14	1.12e-31	9.75e-29	21817	protein_coding	Tgm2
ENSMUSG00000019817	-3.25215	6.10556	3312.24	1.32e-31	1.08e-28	22634	protein_coding	Plagl1
ENSMUSG00000038776	2.11	7.80714	3160.05	2.61e-31	2.02e-28	13849	protein_coding	Ephx1
ENSMUSG00000039883	-4.90235	5.14344	3118.53	3.16e-31	2.33e-28	74511	protein_coding	Lrrc17
ENSMUSG00000064080	-2.41693	7.22657	3055.17	4.25e-31	2.98e-28	14115	protein_coding	Fbln2
ENSMUSG00000027208	2.16424	7.82497	2991.59	5.76e-31	3.86e-28	14178	protein_coding	Fgf7
ENSMUSG00000040249	1.95085	9.31225	2931.17	7.73e-31	4.96e-28	16971	protein_coding	Lrp1
ENSMUSG00000039323	-3.42209	5.66307	2884.28	9.76e-31	6e-28	16008	protein_coding	Igfbp2
ENSMUSG00000028108	2.01197	7.76621	2716.1	2.33e-30	1.37e-27	13601	protein_coding	Ecm1
ENSMUSG00000069045	-3.31403	5.60002	2680.73	2.81e-30	1.59e-27	26900	protein_coding	Ddx3y
ENSMUSG00000040998	-1.96131	8.74222	2632.61	3.65e-30	1.99e-27	114249	protein_coding	Npnt
ENSMUSG00000041417	2.12197	7.04456	2606.37	4.22e-30	2.22e-27	18708	protein_coding	Pik3r1
ENSMUSG00000020099	-3.4674	5.56375	2583.04	4.8e-30	2.36e-27	107449	protein_coding	Unc5b
ENSMUSG00000097622	4.20038	5.16352	2582.91	4.81e-30	2.36e-27	NA	lincRNA	A330033J07Rik
ENSMUSG00000060284	-3.72518	5.67388	2499.84	7.71e-30	3.67e-27	170574	protein_coding	Sp7
ENSMUSG00000030772	1.82912	8.00626	2462.49	9.57e-30	4.41e-27	50781	protein_coding	Dkk3
ENSMUSG00000022816	-1.76356	8.90169	2433.38	1.14e-29	5.08e-27	14314	protein_coding	Fstl1
ENSMUSG00000002020	2.01946	7.04728	2412.77	1.29e-29	5.57e-27	16997	protein_coding	Ltbp2
ENSMUSG00000024598	-2.83264	6.42614	2283.73	2.84e-29	1.2e-26	14119	protein_coding	Fbn2
ENSMUSG00000029761	1.62742	10.0394	2217.22	4.35e-29	1.78e-26	109624	protein_coding	Cald1
ENSMUSG00000020044	1.64206	8.73228	2154.93	6.55e-29	2.61e-26	21859	protein_coding	Timp3
ENSMUSG00000024529	-1.66841	8.75402	2117.47	8.44e-29	3.28e-26	16948	protein_coding	Lox
ENSMUSG00000026249	1.63058	8.09614	2074.6	1.13e-28	4.28e-26	20720	protein_coding	Serpine2
ENSMUSG00000031626	1.69685	7.69304	2057.27	1.28e-28	4.71e-26	234214	protein_coding	Sorbs2
ENSMUSG00000026043	-1.71136	9.39667	2038.32	1.46e-28	5.25e-26	12825	protein_coding	Col3a1
ENSMUSG00000027966	-2.35498	5.94399	2022.57	1.63e-28	5.73e-26	12814	protein_coding	Col11a1
ENSMUSG00000019866	3.1701	5.16052	2016.27	1.71e-28	5.86e-26	11630	protein_coding	Aim1
ENSMUSG00000056174	-1.86882	7.01165	1997.33	1.96e-28	6.56e-26	329941	protein_coding	Col8a2
ENSMUSG00000025743	-1.73822	7.24314	1968.31	2.42e-28	7.92e-26	20970	protein_coding	Sdc3
ENSMUSG00000039405	1.94155	6.65752	1962.12	2.53e-28	8.1e-26	76453	protein_coding	Prss23
ENSMUSG00000020218	-6.00549	4.11456	1917.25	3.52e-28	1.11e-25	24117	protein_coding	Wif1
ENSMUSG00000024330	-3.92837	5.01529	1859.92	5.45e-28	1.68e-25	12815	protein_coding	Col11a2
ENSMUSG00000038393	2.20132	6.88058	1847.54	6e-28	1.81e-25	56338	protein_coding	Txnip
ENSMUSG00000029775	-1.86127	6.69642	1831.08	6.83e-28	1.92e-25	76788	protein_coding	Klhdc10
ENSMUSG00000031502	-1.75237	7.59921	1836.56	6.54e-28	1.92e-25	12826	protein_coding	Col4a1
ENSMUSG00000059602	1.71199	7.45375	1829.91	6.89e-28	1.92e-25	27204	protein_coding	Syn3
ENSMUSG00000020053	1.85668	6.82311	1832.67	6.74e-28	1.92e-25	16000	protein_coding	Igf1
ENSMUSG00000027204	-1.52886	7.92157	1758.28	1.22e-27	3.34e-25	14118	protein_coding	Fbn1
ENSMUSG00000005583	-2.38647	5.51022	1693.62	2.09e-27	5.62e-25	17260	protein_coding	Mef2c
ENSMUSG00000021388	-1.5647	7.4858	1691.32	2.14e-27	5.63e-25	66695	protein_coding	Aspn
ENSMUSG00000089715	1.63234	7.13086	1663.48	2.71e-27	7.01e-25	494448	protein_coding	Cbx6
ENSMUSG00000040152	-1.48517	9.29783	1659.55	2.8e-27	7.13e-25	21825	protein_coding	Thbs1
ENSMUSG00000028369	-2.05052	6.29965	1650.51	3.03e-27	7.46e-25	64817	protein_coding	Svep1
ENSMUSG00000029838	-1.54827	8.12601	1651.99	2.99e-27	7.46e-25	19242	protein_coding	Ptn
ENSMUSG00000056673	-3.41052	4.68372	1638.97	3.35e-27	8.11e-25	20592	protein_coding	Kdm5d
ENSMUSG00000049225	2.02345	6.27789	1636.63	3.42e-27	8.14e-25	381511	protein_coding	Pdp1
ENSMUSG00000031283	-1.53423	7.74989	1593.12	5.04e-27	1.18e-24	83453	protein_coding	Chrdl1
ENSMUSG00000048368	-2.84205	4.90556	1564.86	6.51e-27	1.5e-24	27047	protein_coding	Omd
ENSMUSG00000026837	-1.40215	9.38547	1559.57	6.84e-27	1.55e-24	12831	protein_coding	Col5a1
ENSMUSG00000018593	-1.39623	11.7743	1489.4	1.32e-26	2.96e-24	20692	protein_coding	Sparc
ENSMUSG00000039646	-1.63699	6.95103	1473.88	1.54e-26	3.38e-24	246154	protein_coding	Vasn
ENSMUSG00000038034	-1.98113	5.85536	1457.77	1.8e-26	3.9e-24	140559	protein_coding	Igsf8
ENSMUSG00000032289	2.47076	5.2704	1419.39	2.63e-26	5.63e-24	207596	protein_coding	Thsd4
ENSMUSG00000069049	-3.08087	4.56031	1413.36	2.8e-26	5.9e-24	26908	protein_coding	Eif2s3y
ENSMUSG00000030551	2.16868	5.50949	1403.73	3.09e-26	6.41e-24	11819	protein_coding	Nr2f2
ENSMUSG00000001870	1.50355	7.1736	1390.44	3.54e-26	7.25e-24	268977	protein_coding	Ltbp1
ENSMUSG00000030623	1.94654	5.9161	1388.5	3.61e-26	7.29e-24	NA	antisense	1700019G06Rik
ENSMUSG00000026107	2.25325	5.42728	1379.05	3.98e-26	7.93e-24	109019	protein_coding	Nabp1
ENSMUSG00000048583	-6.31997	3.58854	1377.01	4.06e-26	7.99e-24	16002	protein_coding	Igf2
ENSMUSG00000079055	-7.78411	3.50361	1369.45	4.4e-26	8.53e-24	110893	protein_coding	Slc8a3
ENSMUSG00000021835	-1.98172	5.83765	1355.18	5.11e-26	9.79e-24	12159	protein_coding	Bmp4
ENSMUSG00000024940	1.43866	7.23267	1352.62	5.25e-26	9.8e-24	16998	protein_coding	Ltbp3
ENSMUSG00000019775	1.83283	6.00321	1353.26	5.21e-26	9.8e-24	56533	protein_coding	Rgs17
ENSMUSG00000070348	1.23739	9.01683	1338.39	6.11e-26	1.13e-23	12443	protein_coding	Ccnd1
ENSMUSG00000029126	1.29573	8.02432	1329.72	6.7e-26	1.22e-23	18196	protein_coding	Nsg1
ENSMUSG00000031546	-2.50326	5.00551	1326.61	6.93e-26	1.25e-23	109145	protein_coding	Gins4
ENSMUSG00000032315	12.1438	3.54484	1470.83	7.13e-26	1.27e-23	13076	protein_coding	Cyp1a1
ENSMUSG00000021806	-1.66118	6.55724	1294.62	9.82e-26	1.72e-23	18074	protein_coding	Nid2
ENSMUSG00000039126	1.69311	6.48574	1287.38	1.06e-25	1.85e-23	353211	protein_coding	Prune2
ENSMUSG00000001506	-1.44688	12.3423	1284.52	1.1e-25	1.88e-23	12842	protein_coding	Col1a1
ENSMUSG00000090084	-1.67212	6.30123	1267.55	1.33e-25	2.25e-23	51795	protein_coding	Srpx
ENSMUSG00000021466	-2.58393	4.82848	1253.98	1.55e-25	2.59e-23	19206	protein_coding	Ptch1
ENSMUSG00000023067	1.23755	8.05343	1250.48	1.61e-25	2.64e-23	12575	protein_coding	Cdkn1a
ENSMUSG00000027339	2.04962	5.43779	1251.13	1.6e-25	2.64e-23	215653	protein_coding	Rassf2
ENSMUSG00000036533	-2.01371	5.71341	1244.75	1.72e-25	2.76e-23	260409	protein_coding	Cdc42ep3
ENSMUSG00000070436	-1.19341	9.18969	1245.02	1.72e-25	2.76e-23	12406	protein_coding	Serpinh1
ENSMUSG00000028766	-5.76021	5.08897	2007.38	1.98e-25	3.08e-23	11647	protein_coding	Alpl
ENSMUSG00000041889	1.83477	5.799	1233.22	1.96e-25	3.08e-23	77552	protein_coding	Shisa4
ENSMUSG00000071656	3.34829	4.34922	1233.74	1.95e-25	3.08e-23	68852	protein_coding	Lrrn4cl
ENSMUSG00000022797	-2.70667	4.5636	1221.74	2.25e-25	3.45e-23	22042	protein_coding	Tfrc
ENSMUSG00000063430	-5.75755	3.51367	1220.48	2.28e-25	3.46e-23	320916	protein_coding	Wscd2
ENSMUSG00000020241	-1.24277	8.68651	1215.85	2.41e-25	3.62e-23	12834	protein_coding	Col6a2
ENSMUSG00000019539	-1.3033	7.42689	1206.11	2.7e-25	4.02e-23	52377	protein_coding	Rcn3
ENSMUSG00000026547	-1.37331	7.20543	1195	3.08e-25	4.54e-23	21346	protein_coding	Tagln2
ENSMUSG00000073821	-3.97696	4.06234	1189.64	3.28e-25	4.79e-23	NA	processed_transcript	8030451A03Rik
ENSMUSG00000022483	1.92599	5.82751	1188.48	3.33e-25	4.81e-23	12824	protein_coding	Col2a1
ENSMUSG00000006403	-2.99739	4.26694	1184.58	3.49e-25	4.96e-23	240913	protein_coding	Adamts4
ENSMUSG00000001211	2.45311	4.8321	1184.31	3.5e-25	4.96e-23	28169	protein_coding	Agpat3
ENSMUSG00000030862	-5.00299	3.58707	1178.37	3.76e-25	5.28e-23	55987	protein_coding	Cpxm2
ENSMUSG00000026255	-3.78672	3.98028	1168.51	4.24e-25	5.85e-23	98363	protein_coding	Efhd1
ENSMUSG00000020326	1.26159	7.93382	1168.33	4.25e-25	5.85e-23	12450	protein_coding	Ccng1
ENSMUSG00000010095	1.28922	7.76137	1159.4	4.74e-25	6.41e-23	17254	protein_coding	Slc3a2
ENSMUSG00000047793	1.72492	6.87629	1160.11	4.7e-25	6.41e-23	208777	protein_coding	Sned1
ENSMUSG00000073652	1.36809	6.92268	1148.15	5.44e-25	7.3e-23	NA	protein_coding	Apol7d
ENSMUSG00000026193	1.25022	12.3253	1145.34	5.64e-25	7.42e-23	14268	protein_coding	Fn1
ENSMUSG00000015850	1.98022	6.00074	1145.47	5.63e-25	7.42e-23	229595	protein_coding	Adamtsl4
ENSMUSG00000032624	-1.75994	5.70989	1133.17	6.56e-25	8.57e-23	78798	protein_coding	Eml4
ENSMUSG00000031558	1.38219	6.74642	1122.83	7.48e-25	9.67e-23	20563	protein_coding	Slit2
ENSMUSG00000097993	-2.28706	4.87356	1115.76	8.18e-25	1.05e-22	NA	processed_transcript	Ptprv
ENSMUSG00000025856	-1.68868	6.01055	1114.75	8.29e-25	1.05e-22	18590	protein_coding	Pdgfa
ENSMUSG00000020914	-1.46005	6.72993	1108.75	8.95e-25	1.13e-22	21973	protein_coding	Top2a
ENSMUSG00000024659	1.2042	8.45302	1107.68	9.07e-25	1.13e-22	16952	protein_coding	Anxa1
ENSMUSG00000022510	2.11734	5.39592	1104.64	9.43e-25	1.17e-22	22061	protein_coding	Trp63
ENSMUSG00000000184	1.1635	8.19981	1102.84	9.66e-25	1.19e-22	12444	protein_coding	Ccnd2
ENSMUSG00000030257	1.71121	6.08404	1095.69	1.06e-24	1.29e-22	259302	protein_coding	Srgap3
ENSMUSG00000069833	1.19956	8.97287	1081.28	1.28e-24	1.55e-22	66395	protein_coding	Ahnak
ENSMUSG00000058914	-8.01532	3.04531	1075.05	1.39e-24	1.66e-22	81799	protein_coding	C1qtnf3
ENSMUSG00000025489	-6.98406	3.1754	1073.25	1.42e-24	1.69e-22	73835	protein_coding	Ifitm5
ENSMUSG00000005124	-1.87144	5.49646	1069.82	1.49e-24	1.76e-22	22402	protein_coding	Wisp1
ENSMUSG00000031072	1.31112	7.28927	1066.31	1.56e-24	1.83e-22	72284	protein_coding	Oraov1
ENSMUSG00000024247	-3.22577	3.96409	1062.12	1.65e-24	1.9e-22	106522	protein_coding	Pkdcc
ENSMUSG00000092283	2.96477	4.16885	1062.26	1.65e-24	1.9e-22	NA	processed_transcript	Gm20412
ENSMUSG00000022346	-1.52513	6.22608	1061.37	1.67e-24	1.9e-22	17869	protein_coding	Myc
ENSMUSG00000032420	-4.0587	3.63934	1054.96	1.82e-24	2.06e-22	23959	protein_coding	Nt5e
ENSMUSG00000031523	-1.61175	5.94043	1052.61	1.87e-24	2.11e-22	50768	protein_coding	Dlc1
ENSMUSG00000022836	-1.7555	5.64335	1049.9	1.94e-24	2.16e-22	107589	protein_coding	Mylk
ENSMUSG00000031004	-1.46428	6.30188	1049.64	1.95e-24	2.16e-22	17345	protein_coding	Mki67
ENSMUSG00000022146	1.85345	5.44064	1042.44	2.15e-24	2.37e-22	18414	protein_coding	Osmr
ENSMUSG00000017466	1.12845	10.5464	1041.72	2.17e-24	2.37e-22	21858	protein_coding	Timp2
ENSMUSG00000028128	-1.48318	6.35116	1038.92	2.26e-24	2.44e-22	14066	protein_coding	F3
ENSMUSG00000043079	1.40416	6.90365	1038.7	2.26e-24	2.44e-22	104027	protein_coding	Synpo
ENSMUSG00000024538	-1.47537	6.3818	1034.35	2.4e-24	2.57e-22	19038	protein_coding	Ppic
ENSMUSG00000031596	1.75381	5.58695	1027.28	2.65e-24	2.81e-22	11988	protein_coding	Slc7a2
ENSMUSG00000047414	1.79104	5.59826	1025.04	2.73e-24	2.88e-22	399558	protein_coding	Flrt2
ENSMUSG00000051910	-2.82073	4.15714	1021.49	2.87e-24	3e-22	20679	protein_coding	Sox6
ENSMUSG00000025607	-1.57273	5.9708	1013.05	3.23e-24	3.35e-22	54160	protein_coding	Copg2
ENSMUSG00000034353	-4.94661	3.23373	1006.18	3.56e-24	3.64e-22	51801	protein_coding	Ramp1
ENSMUSG00000020184	1.41346	6.38869	1006.53	3.54e-24	3.64e-22	17246	protein_coding	Mdm2
ENSMUSG00000060988	6.65908	3.15178	1000.47	3.86e-24	3.92e-22	271786	protein_coding	Galnt13
ENSMUSG00000041757	2.8438	4.3355	999.361	3.92e-24	3.96e-22	240753	protein_coding	Plekha6
ENSMUSG00000033491	-4.06426	3.47583	997.901	4e-24	4.01e-22	244954	protein_coding	Prss35
ENSMUSG00000039191	1.76407	5.47049	997.348	4.03e-24	4.02e-22	19664	protein_coding	Rbpj
ENSMUSG00000074398	2.31075	4.83944	993.307	4.27e-24	4.23e-22	NA	processed_transcript	Gm15441
ENSMUSG00000035493	-1.6444	5.73719	980.817	5.11e-24	5.02e-22	21810	protein_coding	Tgfbi
ENSMUSG00000050578	-3.7454	3.5511	978.024	5.32e-24	5.2e-22	17386	protein_coding	Mmp13
ENSMUSG00000054728	6.53253	3.02786	963.576	6.57e-24	6.38e-22	218194	protein_coding	Phactr1
ENSMUSG00000030849	-1.30973	7.05446	962.376	6.69e-24	6.45e-22	14183	protein_coding	Fgfr2
ENSMUSG00000039621	-8.32929	2.83039	960.654	6.86e-24	6.57e-22	277360	protein_coding	Prex1
ENSMUSG00000068457	-3.11484	3.84604	959.382	6.99e-24	6.65e-22	22290	protein_coding	Uty
ENSMUSG00000019124	1.75979	5.64073	955.902	7.36e-24	6.96e-22	69938	protein_coding	Scrn1
ENSMUSG00000019970	1.52983	6.18284	951.555	7.85e-24	7.36e-22	20393	protein_coding	Sgk1
ENSMUSG00000022512	5.62228	3.19351	951.254	7.89e-24	7.36e-22	12737	protein_coding	Cldn1
ENSMUSG00000074934	1.38865	7.0483	950.175	8.01e-24	7.43e-22	23892	protein_coding	Grem1
ENSMUSG00000019647	-3.86661	3.47962	941.271	9.16e-24	8.44e-22	20358	protein_coding	Sema6a
ENSMUSG00000001555	-1.12328	7.97477	939.677	9.38e-24	8.59e-22	14230	protein_coding	Fkbp10
ENSMUSG00000050953	1.32093	7.03679	933.473	1.03e-23	9.38e-22	14609	protein_coding	Gja1
ENSMUSG00000024420	-1.59705	5.80625	931.961	1.05e-23	9.53e-22	225207	protein_coding	Zfp521
ENSMUSG00000072812	1.89337	5.24273	931.602	1.06e-23	9.53e-22	100041194	protein_coding	Ahnak2
ENSMUSG00000036528	-9.17249	2.82629	926.201	1.15e-23	1.03e-21	19024	protein_coding	Ppfibp2
ENSMUSG00000030718	2.00595	5.01564	925.123	1.17e-23	1.04e-21	72590	protein_coding	Ppme1
ENSMUSG00000050931	-1.9211	5.32672	921.178	1.24e-23	1.1e-21	74442	protein_coding	Sgms2
ENSMUSG00000042115	1.52263	6.24216	919.209	1.28e-23	1.13e-21	213417	protein_coding	Klhdc8a
ENSMUSG00000026674	1.14853	7.37763	917.153	1.32e-23	1.15e-21	18214	protein_coding	Ddr2
ENSMUSG00000030768	1.34383	6.40065	915.419	1.36e-23	1.18e-21	68897	protein_coding	Disp1
ENSMUSG00000031737	1.39573	6.24443	913.695	1.4e-23	1.2e-21	54352	protein_coding	Irx5
ENSMUSG00000039910	1.33103	6.50261	908.25	1.52e-23	1.3e-21	17684	protein_coding	Cited2
ENSMUSG00000022665	-1.35934	6.54701	901.737	1.68e-23	1.43e-21	67896	protein_coding	Ccdc80
ENSMUSG00000027335	2.01881	4.87475	900.375	1.72e-23	1.46e-21	11550	protein_coding	Adra1d
ENSMUSG00000022377	1.10565	7.55435	897.438	1.8e-23	1.52e-21	13196	protein_coding	Asap1
ENSMUSG00000026042	-1.00983	9.1624	893.628	1.91e-23	1.6e-21	12832	protein_coding	Col5a2
ENSMUSG00000041308	1.22447	6.71688	887.695	2.1e-23	1.75e-21	20650	protein_coding	Sntb2
ENSMUSG00000056888	1.20231	7.44777	884.777	2.2e-23	1.82e-21	73690	protein_coding	Glipr1
ENSMUSG00000048387	1.74349	5.28219	882.245	2.29e-23	1.89e-21	23967	protein_coding	Osr1
ENSMUSG00000024968	-2.32047	4.42971	879.659	2.39e-23	1.96e-21	104383	protein_coding	Rcor2
ENSMUSG00000051041	-11.4451	2.7993	954.215	2.76e-23	2.25e-21	244198	protein_coding	Olfml1
ENSMUSG00000020889	1.87977	5.00072	868.073	2.88e-23	2.33e-21	217166	protein_coding	Nr1d1
ENSMUSG00000021903	4.97226	3.2187	864.54	3.05e-23	2.46e-21	78754	protein_coding	Galnt15
ENSMUSG00000026725	-2.10195	5.13168	862.029	3.18e-23	2.55e-21	329278	protein_coding	Tnn
ENSMUSG00000028641	-1.41855	5.93536	856.227	3.5e-23	2.77e-21	56401	protein_coding	Lepre1
ENSMUSG00000028211	1.29635	6.49523	856.245	3.5e-23	2.77e-21	60599	protein_coding	Trp53inp1
ENSMUSG00000028184	1.07918	7.50468	853.175	3.68e-23	2.9e-21	99633	protein_coding	Lphn2
ENSMUSG00000000031	-9.05569	2.71077	852.365	3.73e-23	2.91e-21	NA	lincRNA	H19
ENSMUSG00000027559	-6.53362	2.7328	852.129	3.74e-23	2.91e-21	12350	protein_coding	Car3
ENSMUSG00000012443	-1.55361	5.63362	852.436	3.72e-23	2.91e-21	16551	protein_coding	Kif11
ENSMUSG00000030513	-11.4152	2.76968	925.176	4.22e-23	3.26e-21	18553	protein_coding	Pcsk6
ENSMUSG00000031486	-1.49366	5.71833	840.463	4.55e-23	3.49e-21	78560	protein_coding	Gpr124
ENSMUSG00000048388	1.68244	5.30045	835.672	4.93e-23	3.77e-21	241520	protein_coding	Fam171b
ENSMUSG00000020805	-11.5532	2.90635	907.88	5.47e-23	4.16e-21	237831	protein_coding	Slc13a5
ENSMUSG00000021939	1.08671	8.16274	828.018	5.61e-23	4.25e-21	13030	protein_coding	Ctsb
ENSMUSG00000031133	-1.59389	5.41808	827.528	5.66e-23	4.25e-21	73341	protein_coding	Arhgef6
ENSMUSG00000045672	-1.57673	6.16533	827.305	5.68e-23	4.25e-21	373864	protein_coding	Col27a1
ENSMUSG00000037211	-3.46085	3.45305	826.623	5.75e-23	4.28e-21	24063	protein_coding	Spry1
ENSMUSG00000038375	1.55406	5.56339	820.914	6.34e-23	4.7e-21	68728	protein_coding	Trp53inp2
ENSMUSG00000025510	1.73419	5.19629	820.137	6.42e-23	4.74e-21	12476	protein_coding	Cd151
ENSMUSG00000027715	-1.49282	5.68232	819.682	6.47e-23	4.75e-21	12428	protein_coding	Ccna2
ENSMUSG00000020580	1.12393	7.2063	817.85	6.68e-23	4.88e-21	19878	protein_coding	Rock2
ENSMUSG00000020256	-2.44279	4.36538	815.749	6.93e-23	5.01e-21	216188	protein_coding	Aldh1l2
ENSMUSG00000036565	-1.34701	6.37684	815.817	6.92e-23	5.01e-21	78339	protein_coding	Ttyh3
ENSMUSG00000024066	1.29486	6.42545	813.119	7.25e-23	5.22e-21	22436	protein_coding	Xdh
ENSMUSG00000018906	-1.90093	4.8189	808.762	7.82e-23	5.6e-21	18452	protein_coding	P4ha2
ENSMUSG00000037003	1.31493	6.14363	800.405	9.06e-23	6.42e-21	209039	protein_coding	Tenc1
ENSMUSG00000074305	1.37665	6.03413	799.135	9.26e-23	6.54e-21	244895	protein_coding	C230081A13Rik
ENSMUSG00000051043	-4.65455	2.90602	798.459	9.37e-23	6.58e-21	70355	protein_coding	Gprc5c
ENSMUSG00000038168	2.46786	4.14512	797.756	9.49e-23	6.63e-21	210530	protein_coding	Leprel1
ENSMUSG00000028036	1.18599	6.56453	792.151	1.05e-22	7.29e-21	19220	protein_coding	Ptgfr
ENSMUSG00000042834	-2.40838	4.39281	789.872	1.09e-22	7.56e-21	27528	protein_coding	Nrep
ENSMUSG00000046794	-1.96663	4.67536	784.003	1.21e-22	8.34e-21	244416	protein_coding	Ppp1r3b
ENSMUSG00000037411	-1.33461	6.18922	783.851	1.22e-22	8.34e-21	18787	protein_coding	Serpine1
ENSMUSG00000005973	-1.15732	6.85872	777.385	1.37e-22	9.29e-21	19672	protein_coding	Rcn1
ENSMUSG00000000957	-1.05055	7.99443	777.538	1.36e-22	9.29e-21	17387	protein_coding	Mmp14
ENSMUSG00000022887	2.32575	4.37288	770.556	1.55e-22	1.04e-20	17174	protein_coding	Masp1
ENSMUSG00000081051	-1.29984	6.2865	769.241	1.58e-22	1.06e-20	NA	pseudogene	Gm15427
ENSMUSG00000038068	-3.21156	3.54455	768.331	1.61e-22	1.07e-20	218215	protein_coding	Rnf144b
ENSMUSG00000016262	-1.62295	5.4197	768.533	1.61e-22	1.07e-20	214791	protein_coding	Sertad4
ENSMUSG00000047497	-2.18073	4.40618	766.141	1.68e-22	1.11e-20	239337	protein_coding	Adamts12
ENSMUSG00000037206	-3.4223	3.35513	765.567	1.7e-22	1.12e-20	26968	protein_coding	Islr
ENSMUSG00000052534	1.49197	5.75136	762.192	1.8e-22	1.18e-20	18514	protein_coding	Pbx1
ENSMUSG00000022098	-1.39134	5.96501	759.202	1.91e-22	1.24e-20	12153	protein_coding	Bmp1
ENSMUSG00000043822	1.97516	4.93935	758.94	1.92e-22	1.24e-20	66548	protein_coding	Adamtsl5
ENSMUSG00000036854	2.3432	4.24607	755.861	2.03e-22	1.31e-20	243912	protein_coding	Hspb6
ENSMUSG00000038843	1.88708	4.87159	752.815	2.15e-22	1.38e-20	14537	protein_coding	Gcnt1
ENSMUSG00000040010	-1.8608	5.06103	750.355	2.25e-22	1.44e-20	20539	protein_coding	Slc7a5
ENSMUSG00000021765	1.16836	6.53214	750.127	2.26e-22	1.44e-20	14313	protein_coding	Fst
ENSMUSG00000019916	-1.21609	6.31269	749.374	2.29e-22	1.46e-20	18451	protein_coding	P4ha1
ENSMUSG00000026072	-1.90148	4.81929	746.269	2.43e-22	1.54e-20	16177	protein_coding	Il1r1
ENSMUSG00000021133	1.23554	6.22571	741.248	2.67e-22	1.68e-20	217684	protein_coding	4933426M11Rik
ENSMUSG00000032702	1.77945	4.99872	740.928	2.69e-22	1.69e-20	107351	protein_coding	Kank1
ENSMUSG00000022479	1.38766	6.09675	739.75	2.75e-22	1.72e-20	22337	protein_coding	Vdr
ENSMUSG00000042363	-1.65784	5.14207	735.403	2.98e-22	1.86e-20	216551	protein_coding	Lgalsl
ENSMUSG00000020032	-1.25024	6.2003	731.931	3.19e-22	1.98e-20	77976	protein_coding	Nuak1
ENSMUSG00000026589	-1.83371	4.87167	731.441	3.22e-22	1.99e-20	89867	protein_coding	Sec16b
ENSMUSG00000090210	-2.43058	4.19222	730.307	3.29e-22	2.02e-20	213119	protein_coding	Itga10
ENSMUSG00000045414	-1.66254	5.08603	727.757	3.46e-22	2.11e-20	68861	protein_coding	1190002N15Rik
ENSMUSG00000022440	-1.359	5.99197	727.552	3.47e-22	2.11e-20	72709	protein_coding	C1qtnf6
ENSMUSG00000022844	-2.82149	3.72297	725.161	3.63e-22	2.19e-20	72599	protein_coding	Pdia5
ENSMUSG00000024900	1.41578	5.75201	724.944	3.65e-22	2.19e-20	12894	protein_coding	Cpt1a
ENSMUSG00000029673	-2.02868	4.57617	723.015	3.79e-22	2.26e-20	319974	protein_coding	Auts2
ENSMUSG00000028035	1.83633	5.00523	720.01	4.02e-22	2.39e-20	67035	protein_coding	Dnajb4
ENSMUSG00000028464	1.09409	6.75627	718.654	4.12e-22	2.44e-20	22004	protein_coding	Tpm2
ENSMUSG00000022425	-4.23945	3.07288	717.415	4.23e-22	2.49e-20	18606	protein_coding	Enpp2
ENSMUSG00000003363	1.31369	5.88119	716.729	4.28e-22	2.52e-20	18807	protein_coding	Pld3
ENSMUSG00000066036	1.17522	7.09289	716.452	4.31e-22	2.52e-20	69116	protein_coding	Ubr4
ENSMUSG00000030103	-1.32524	6.28189	715.961	4.35e-22	2.53e-20	20893	protein_coding	Bhlhe40
ENSMUSG00000044017	-11.1712	2.52825	774.332	4.8e-22	2.76e-20	243277	protein_coding	Gpr133
ENSMUSG00000007892	-1.15665	6.99557	711.337	4.76e-22	2.76e-20	56040	protein_coding	Rplp1
ENSMUSG00000072872	1.75774	5.10103	711.159	4.78e-22	2.76e-20	56353	protein_coding	Rybp
ENSMUSG00000026833	-1.72763	4.98563	710.64	4.83e-22	2.77e-20	56177	protein_coding	Olfm1
ENSMUSG00000024190	1.28728	5.94686	709.42	4.95e-22	2.83e-20	19252	protein_coding	Dusp1
ENSMUSG00000052512	2.1227	4.32633	708.737	5.01e-22	2.85e-20	78286	protein_coding	Nav2
ENSMUSG00000038065	1.94049	4.77314	708.515	5.04e-22	2.86e-20	68235	protein_coding	2410066E13Rik
ENSMUSG00000034807	-1.0829	6.71226	702.2	5.71e-22	3.23e-20	234407	protein_coding	Colgalt1
ENSMUSG00000030095	1.13915	6.44685	698.343	6.17e-22	3.47e-20	74122	protein_coding	Tmem43
ENSMUSG00000001918	-1.50114	5.37047	696.213	6.44e-22	3.6e-20	20514	protein_coding	Slc1a5
ENSMUSG00000024556	-1.82807	4.66651	692.731	6.91e-22	3.84e-20	107029	protein_coding	Me2
ENSMUSG00000026463	-1.85895	4.83514	691.156	7.13e-22	3.95e-20	381290	protein_coding	Atp2b4
ENSMUSG00000033952	-1.75469	4.77278	687.24	7.72e-22	4.25e-20	12316	protein_coding	Aspm
ENSMUSG00000027469	-1.44088	5.52816	684.291	8.2e-22	4.5e-20	72119	protein_coding	Tpx2
ENSMUSG00000000567	1.38696	6.25811	681.55	8.68e-22	4.74e-20	20682	protein_coding	Sox9
ENSMUSG00000026389	-2.83107	3.49861	679.156	9.12e-22	4.91e-20	68428	protein_coding	Steap3
ENSMUSG00000056091	-1.44853	5.39875	679.416	9.07e-22	4.91e-20	20454	protein_coding	St3gal5
ENSMUSG00000050912	-1.14383	6.35262	679.088	9.13e-22	4.91e-20	71929	protein_coding	Tmem123
ENSMUSG00000032254	-1.97962	4.5728	676.199	9.69e-22	5.18e-20	71819	protein_coding	Kif23
ENSMUSG00000033031	-1.90251	4.52667	673.154	1.03e-21	5.5e-20	224171	protein_coding	C330027C09Rik
ENSMUSG00000019997	-1.89175	5.25574	672.965	1.04e-21	5.5e-20	14219	protein_coding	Ctgf
ENSMUSG00000011114	-1.12739	6.41319	672.697	1.04e-21	5.51e-20	21376	protein_coding	Tbrg1
ENSMUSG00000059824	3.57172	3.2932	672.425	1.05e-21	5.52e-20	13170	protein_coding	Dbp
ENSMUSG00000039943	1.40212	5.56582	671.664	1.06e-21	5.59e-20	18798	protein_coding	Plcb4
ENSMUSG00000003282	4.72869	2.87671	670.635	1.09e-21	5.69e-20	56711	protein_coding	Plag1
ENSMUSG00000028273	1.11762	6.43203	668.385	1.14e-21	5.94e-20	56376	protein_coding	Pdlim5
ENSMUSG00000027499	5.29447	2.60415	667.878	1.15e-21	5.99e-20	18767	protein_coding	Pkia
ENSMUSG00000019877	1.01159	7.42605	666.268	1.19e-21	6.17e-20	56442	protein_coding	Serinc1
ENSMUSG00000045838	3.0039	3.7498	665.15	1.22e-21	6.29e-20	214239	protein_coding	A430105I19Rik
ENSMUSG00000022091	1.67182	4.86766	662.881	1.28e-21	6.58e-20	20410	protein_coding	Sorbs3
ENSMUSG00000037902	-1.82774	4.59088	659.763	1.37e-21	7e-20	19261	protein_coding	Sirpa
ENSMUSG00000005732	-1.31198	5.67883	658.229	1.41e-21	7.19e-20	19385	protein_coding	Ranbp1
ENSMUSG00000021575	-3.8325	2.90778	654.791	1.52e-21	7.71e-20	11624	protein_coding	Ahrr
ENSMUSG00000040084	-1.72422	4.83945	654.33	1.54e-21	7.76e-20	12236	protein_coding	Bub1b
ENSMUSG00000050541	2.29039	4.00207	649.54	1.7e-21	8.54e-20	11548	protein_coding	Adra1b
ENSMUSG00000021676	-1.92048	4.38771	648.722	1.73e-21	8.66e-20	544963	protein_coding	Iqgap2
ENSMUSG00000054619	2.32541	3.91656	647.664	1.77e-21	8.83e-20	70152	protein_coding	Mettl7a1
ENSMUSG00000054555	-3.16793	3.2347	643.421	1.94e-21	9.65e-20	11489	protein_coding	Adam12
ENSMUSG00000020432	1.83353	4.61026	635.291	2.32e-21	1.14e-19	21452	protein_coding	Tcn2
ENSMUSG00000069806	1.38969	5.46458	634.512	2.36e-21	1.16e-19	81904	protein_coding	Cacng7
ENSMUSG00000043542	1.5192	5.12718	633.823	2.4e-21	1.17e-19	67306	protein_coding	Zc2hc1a
ENSMUSG00000020869	-1.0003	7.00599	629.606	2.63e-21	1.28e-19	98238	protein_coding	Lrrc59
ENSMUSG00000036053	-1.08304	6.51286	628.865	2.67e-21	1.29e-19	71409	protein_coding	Fmnl2
ENSMUSG00000056758	1.65585	5.11859	624.546	2.94e-21	1.42e-19	15364	protein_coding	Hmga2
ENSMUSG00000020601	1.17243	6.09147	624.253	2.96e-21	1.42e-19	217410	protein_coding	Trib2
ENSMUSG00000031980	-3.62582	2.92897	622.008	3.12e-21	1.49e-19	11606	protein_coding	Agt
ENSMUSG00000032265	-1.57202	4.90646	619.259	3.32e-21	1.58e-19	212943	protein_coding	Fam46a
ENSMUSG00000020122	-1.50256	5.07562	618.395	3.38e-21	1.6e-19	13649	protein_coding	Egfr
ENSMUSG00000070576	1.28158	6.07074	614.616	3.68e-21	1.74e-19	433938	protein_coding	Mn1
ENSMUSG00000023046	1.87579	4.53929	613.675	3.76e-21	1.77e-19	16012	protein_coding	Igfbp6
ENSMUSG00000031403	-1.83664	4.47822	611.419	3.96e-21	1.85e-19	245474	protein_coding	Dkc1
ENSMUSG00000018750	1.29106	5.72275	611.371	3.97e-21	1.85e-19	75580	protein_coding	Zbtb4
ENSMUSG00000050737	1.68511	5.04118	609.856	4.11e-21	1.91e-19	64292	protein_coding	Ptges
ENSMUSG00000040690	-1.15764	6.56118	609.31	4.16e-21	1.93e-19	107581	protein_coding	Col16a1
ENSMUSG00000057751	-2.52345	3.73359	605.909	4.49e-21	2.08e-19	230971	protein_coding	Megf6
ENSMUSG00000031274	1.45923	5.21503	604.384	4.66e-21	2.15e-19	12830	protein_coding	Col4a5
ENSMUSG00000057098	-1.21118	5.84507	603.958	4.7e-21	2.16e-19	13591	protein_coding	Ebf1
ENSMUSG00000026496	-1.56917	5.19541	603.482	4.75e-21	2.18e-19	11545	protein_coding	Parp1
ENSMUSG00000060969	1.38945	5.71545	601.107	5.02e-21	2.29e-19	16371	protein_coding	Irx1
ENSMUSG00000023186	1.36022	5.56472	600.192	5.13e-21	2.33e-19	67776	protein_coding	Vwa5a
ENSMUSG00000023015	-1.24008	5.76252	598.649	5.32e-21	2.41e-19	26934	protein_coding	Racgap1
ENSMUSG00000037868	-1.26781	5.60162	597.794	5.42e-21	2.45e-19	13654	protein_coding	Egr2
ENSMUSG00000020614	-2.40407	3.65468	596.257	5.62e-21	2.53e-19	208659	protein_coding	Fam20a
ENSMUSG00000028776	2.60823	3.52113	595.405	5.74e-21	2.56e-19	94242	protein_coding	Tinagl1
ENSMUSG00000022676	-1.44513	5.20792	594.747	5.82e-21	2.6e-19	20583	protein_coding	Snai2
ENSMUSG00000040447	-4.66086	2.70167	593.303	6.02e-21	2.68e-19	216892	protein_coding	Spns2
ENSMUSG00000030541	-1.24811	5.73256	593.189	6.04e-21	2.68e-19	269951	protein_coding	Idh2
ENSMUSG00000034903	3.33521	3.13602	592.517	6.14e-21	2.71e-19	319876	protein_coding	Cobll1
ENSMUSG00000021728	2.9038	3.51341	588.557	6.74e-21	2.95e-19	13723	protein_coding	Emb
ENSMUSG00000030643	2.20343	3.96284	588.338	6.77e-21	2.96e-19	75985	protein_coding	Rab30
ENSMUSG00000031070	-4.07376	2.66514	577.977	8.67e-21	3.75e-19	211577	protein_coding	Mrgprf
ENSMUSG00000031320	-1.32089	5.58128	577.902	8.69e-21	3.75e-19	20102	protein_coding	Rps4x
ENSMUSG00000021453	-1.8185	4.34654	576.477	8.99e-21	3.87e-19	23882	protein_coding	Gadd45g
ENSMUSG00000028469	1.21658	5.87444	573.779	9.6e-21	4.12e-19	230103	protein_coding	Npr2
ENSMUSG00000046879	1.6733	4.78045	571.401	1.02e-20	4.35e-19	15944	protein_coding	Irgm1
ENSMUSG00000002603	-1.40984	5.32623	565.212	1.18e-20	5.02e-19	21803	protein_coding	Tgfb1
ENSMUSG00000061878	1.62926	4.76733	561.116	1.31e-20	5.52e-19	20698	protein_coding	Sphk1
ENSMUSG00000048249	1.48638	5.21394	560.232	1.34e-20	5.62e-19	77128	protein_coding	Crebrf
ENSMUSG00000029790	-1.94121	4.26167	556.507	1.47e-20	6.15e-19	83922	protein_coding	Cep41
ENSMUSG00000056204	1.8115	4.32035	554.405	1.55e-20	6.45e-19	66522	protein_coding	Pgpep1
ENSMUSG00000006205	-1.26862	5.51602	552.836	1.61e-20	6.67e-19	56213	protein_coding	Htra1
ENSMUSG00000040204	-1.47564	4.89788	550.523	1.71e-20	7.03e-19	68026	protein_coding	2810417H13Rik
ENSMUSG00000046532	2.01973	4.02831	550.532	1.71e-20	7.03e-19	11835	protein_coding	Ar
ENSMUSG00000021696	3.57627	2.77911	547.283	1.85e-20	7.59e-19	74559	protein_coding	Elovl7
ENSMUSG00000020846	-1.57681	4.68532	546.178	1.9e-20	7.77e-19	76566	protein_coding	Fam101b
ENSMUSG00000000594	2.23798	3.77706	546.106	1.91e-20	7.77e-19	14667	protein_coding	Gm2a
ENSMUSG00000029659	1.82259	4.39164	544.668	1.98e-20	8.04e-19	70717	protein_coding	Medag
ENSMUSG00000036777	-1.13938	5.84544	543.482	2.04e-20	8.24e-19	68743	protein_coding	Anln
ENSMUSG00000027883	-1.4554	5.00033	542.99	2.07e-20	8.3e-19	76123	protein_coding	Gpsm2
ENSMUSG00000051367	1.02824	6.31675	543.013	2.06e-20	8.3e-19	20471	protein_coding	Six1
ENSMUSG00000029816	1.06415	6.14339	542.697	2.08e-20	8.34e-19	93695	protein_coding	Gpnmb
ENSMUSG00000055148	-1.28428	5.40127	540.161	2.22e-20	8.88e-19	16598	protein_coding	Klf2
ENSMUSG00000001655	-2.03609	3.98791	539.303	2.27e-20	9.05e-19	15422	protein_coding	Hoxc13
ENSMUSG00000053647	-3.01587	3.03918	536.287	2.45e-20	9.65e-19	76854	protein_coding	Gper1
ENSMUSG00000034066	-1.31001	5.27917	536.388	2.45e-20	9.65e-19	227377	protein_coding	Farp2
ENSMUSG00000035064	-1.3252	5.28489	535.393	2.51e-20	9.85e-19	13631	protein_coding	Eef2k
ENSMUSG00000034120	-1.02871	6.926	534.869	2.55e-20	9.96e-19	20382	protein_coding	Srsf2
ENSMUSG00000071547	-1.55803	4.65376	530.797	2.83e-20	1.1e-18	70021	protein_coding	Nt5dc2
ENSMUSG00000075602	1.90418	4.43963	528.941	2.97e-20	1.16e-18	110454	protein_coding	Ly6a
ENSMUSG00000023150	-1.23584	5.65497	526.191	3.19e-20	1.24e-18	117198	protein_coding	Ivns1abp
ENSMUSG00000028226	1.6085	4.81756	525.502	3.25e-20	1.26e-18	17389	protein_coding	Mmp16
ENSMUSG00000020897	-1.56398	4.63805	524.945	3.3e-20	1.27e-18	20877	protein_coding	Aurkb
ENSMUSG00000030022	-2.20918	3.74536	522.851	3.49e-20	1.34e-18	101401	protein_coding	Adamts9
ENSMUSG00000026273	1.4551	5.15063	521.144	3.65e-20	1.4e-18	69821	protein_coding	Mterfd2
ENSMUSG00000038252	-1.12874	5.88401	520.988	3.66e-20	1.4e-18	68298	protein_coding	Ncapd2
ENSMUSG00000021703	-1.97428	4.24793	519.633	3.8e-20	1.45e-18	218442	protein_coding	Serinc5
ENSMUSG00000067377	-2.25072	3.68775	519.075	3.86e-20	1.47e-18	56496	protein_coding	Tspan6
ENSMUSG00000032911	-1.1794	5.81731	518.766	3.89e-20	1.47e-18	121021	protein_coding	Cspg4
ENSMUSG00000045312	-1.14741	5.75368	515.719	4.22e-20	1.59e-18	218454	protein_coding	Lhfpl2
ENSMUSG00000015202	1.26921	5.64355	514.141	4.4e-20	1.66e-18	215748	protein_coding	Cnksr3
ENSMUSG00000028517	1.19646	5.85001	513.677	4.46e-20	1.67e-18	67916	protein_coding	Ppap2b
ENSMUSG00000081534	1.04205	6.33356	512.398	4.61e-20	1.73e-18	67739	protein_coding	Slc48a1
ENSMUSG00000024846	6.18587	2.29453	512.279	4.63e-20	1.73e-18	73720	protein_coding	Cst6
ENSMUSG00000013033	-1.35731	5.14458	511.427	4.74e-20	1.76e-18	330814	protein_coding	Lphn1
ENSMUSG00000036181	2.04335	4.09755	511.296	4.75e-20	1.77e-18	50708	protein_coding	Hist1h1c
ENSMUSG00000026883	-1.19657	5.56391	510.431	4.86e-20	1.8e-18	69601	protein_coding	Dab2ip
ENSMUSG00000000093	-3.6467	2.61843	508.628	5.11e-20	1.89e-18	21385	protein_coding	Tbx2
ENSMUSG00000030268	-2.29148	3.71472	501.889	6.14e-20	2.25e-18	12035	protein_coding	Bcat1
ENSMUSG00000028967	-1.07948	6.19225	501.687	6.18e-20	2.26e-18	74155	protein_coding	Errfi1
ENSMUSG00000007783	1.28656	5.25476	500.11	6.45e-20	2.36e-18	78070	protein_coding	Cpt1c
ENSMUSG00000043557	-1.79496	4.1443	500.012	6.47e-20	2.36e-18	74762	protein_coding	Mdga1
ENSMUSG00000026932	1.1306	5.74458	497.126	7.01e-20	2.54e-18	67991	protein_coding	Nacc2
ENSMUSG00000027306	-1.45993	4.75105	495.844	7.26e-20	2.63e-18	108907	protein_coding	Nusap1
ENSMUSG00000033208	2.93394	3.15898	495.664	7.3e-20	2.63e-18	20203	protein_coding	S100b
ENSMUSG00000034295	-3.04344	2.86411	491.577	8.18e-20	2.94e-18	225288	protein_coding	Fhod3
ENSMUSG00000025255	1.07182	6.10421	490.921	8.33e-20	2.99e-18	80892	protein_coding	Zfhx4
ENSMUSG00000001473	-1.09369	5.84952	489.517	8.67e-20	3.1e-18	67951	protein_coding	Tubb6
ENSMUSG00000027379	-1.89856	3.93718	486.726	9.38e-20	3.33e-18	12235	protein_coding	Bub1
ENSMUSG00000054252	-2.69827	3.57272	485.563	9.7e-20	3.43e-18	14184	protein_coding	Fgfr3
ENSMUSG00000015605	-1.00905	6.55312	485.535	9.71e-20	3.43e-18	20807	protein_coding	Srf
ENSMUSG00000048327	-1.39466	4.87295	484.393	1e-19	3.54e-18	70466	protein_coding	Ckap2l
ENSMUSG00000046818	2.17107	3.61185	480.282	1.13e-19	3.96e-18	73284	protein_coding	Ddit4l
ENSMUSG00000020330	-1.60381	4.69435	476.801	1.25e-19	4.36e-18	15366	protein_coding	Hmmr
ENSMUSG00000034161	-2.1492	3.57341	475.711	1.29e-19	4.48e-18	20289	protein_coding	Scx
ENSMUSG00000030036	-1.27863	5.20135	473.82	1.36e-19	4.72e-18	57377	protein_coding	Mogs
ENSMUSG00000030110	4.90739	2.3296	471.853	1.44e-19	4.98e-18	19713	protein_coding	Ret
ENSMUSG00000050069	1.67712	4.30824	470.708	1.49e-19	5.13e-18	23893	protein_coding	Grem2
ENSMUSG00000023505	-1.56055	4.67973	470.387	1.5e-19	5.16e-18	14793	protein_coding	Cdca3
ENSMUSG00000042046	1.13726	5.82081	468.022	1.61e-19	5.48e-18	213452	protein_coding	Dstyk
ENSMUSG00000035376	-1.91667	4.12371	465.776	1.72e-19	5.85e-18	70757	protein_coding	Ptplb
ENSMUSG00000014361	-1.81851	4.21504	463.563	1.84e-19	6.21e-18	17289	protein_coding	Mertk
ENSMUSG00000024924	-1.41361	4.7564	463.579	1.84e-19	6.21e-18	22359	protein_coding	Vldlr
ENSMUSG00000021775	1.5591	4.62664	460.788	2e-19	6.72e-18	353187	protein_coding	Nr1d2
ENSMUSG00000034751	1.28707	5.17386	460.376	2.02e-19	6.79e-18	328329	protein_coding	Mast4
ENSMUSG00000029311	1.26567	5.30792	457.535	2.2e-19	7.35e-18	114664	protein_coding	Hsd17b11
ENSMUSG00000019194	1.36923	4.83842	457.445	2.21e-19	7.36e-18	20266	protein_coding	Scn1b
ENSMUSG00000025213	-1.12311	5.60348	456.971	2.24e-19	7.45e-18	107250	protein_coding	Kazald1
ENSMUSG00000078190	-1.46466	5.19163	455.976	2.3e-19	7.61e-18	NA	antisense	Dnm3os
ENSMUSG00000027010	1.10335	5.80091	455.968	2.31e-19	7.61e-18	78830	protein_coding	Slc25a12
ENSMUSG00000063558	1.78213	4.14844	455.997	2.3e-19	7.61e-18	11761	protein_coding	Aox1
ENSMUSG00000016319	-1.43941	4.6488	455.068	2.37e-19	7.78e-18	11740	protein_coding	Slc25a5
ENSMUSG00000074968	4.91777	2.24345	453.19	2.51e-19	8.22e-18	228432	protein_coding	Ano3
ENSMUSG00000035093	1.06087	5.91253	452.731	2.54e-19	8.31e-18	70354	protein_coding	Secisbp2l
ENSMUSG00000027331	-1.55723	4.42555	451.776	2.62e-19	8.54e-18	51944	protein_coding	Knstrn
ENSMUSG00000024076	-4.10389	2.3874	451.245	2.66e-19	8.62e-18	74199	protein_coding	Vit
ENSMUSG00000022673	-1.02001	5.86861	447.866	2.95e-19	9.54e-18	17217	protein_coding	Mcm4
ENSMUSG00000047686	-2.20914	3.63475	447.714	2.96e-19	9.56e-18	213436	protein_coding	Zcchc5
ENSMUSG00000024985	1.22244	5.29524	446.523	3.07e-19	9.88e-18	21416	protein_coding	Tcf7l2
ENSMUSG00000046079	1.54452	4.46533	445.614	3.16e-19	1.01e-17	231549	protein_coding	Lrrc8d
ENSMUSG00000052062	2.35116	3.8459	445.132	3.21e-19	1.02e-17	72823	protein_coding	Pard3b
ENSMUSG00000001510	-3.54588	2.4312	444.358	3.29e-19	1.04e-17	13393	protein_coding	Dlx3
ENSMUSG00000004098	-1.48145	4.66453	442.813	3.45e-19	1.09e-17	53867	protein_coding	Col5a3
ENSMUSG00000029161	-1.5144	4.60591	441.32	3.61e-19	1.14e-17	68567	protein_coding	Cgref1
ENSMUSG00000026238	-1.07848	5.82286	439.545	3.81e-19	1.2e-17	19231	protein_coding	Ptma
ENSMUSG00000021668	1.41557	4.66566	439.38	3.83e-19	1.21e-17	27015	protein_coding	Polk
ENSMUSG00000069171	1.42078	4.7652	439.246	3.85e-19	1.21e-17	13865	protein_coding	Nr2f1
ENSMUSG00000037313	-1.37039	4.7707	437.605	4.05e-19	1.26e-17	21335	protein_coding	Tacc3
ENSMUSG00000028436	1.35154	5.02587	435.966	4.27e-19	1.32e-17	68970	protein_coding	Dcaf12
ENSMUSG00000030499	-1.40527	4.69169	435.608	4.32e-19	1.33e-17	233107	protein_coding	Kctd15
ENSMUSG00000022438	1.93826	4.04434	435.133	4.38e-19	1.35e-17	170736	protein_coding	Parvb
ENSMUSG00000032218	-1.87917	3.78993	434.213	4.51e-19	1.39e-17	12442	protein_coding	Ccnb2
ENSMUSG00000003779	-1.17041	5.49662	432.678	4.73e-19	1.45e-17	19348	protein_coding	Kif20a
ENSMUSG00000027207	1.18427	5.25851	432.261	4.8e-19	1.47e-17	69976	protein_coding	Galk2
ENSMUSG00000092130	2.14019	3.63297	429.786	5.19e-19	1.58e-17	NA	protein_coding	D030025P21Rik
ENSMUSG00000036002	1.53158	4.40175	427.313	5.62e-19	1.7e-17	230088	protein_coding	Fam214b
ENSMUSG00000003500	-1.35261	4.71846	426.4	5.78e-19	1.75e-17	23917	protein_coding	Impdh1
ENSMUSG00000048878	1.19614	5.32917	423.546	6.34e-19	1.91e-17	192231	protein_coding	Hexim1
ENSMUSG00000023915	2.13754	3.46501	422.916	6.47e-19	1.94e-17	94185	protein_coding	Tnfrsf21
ENSMUSG00000005958	-1.32876	4.79766	420.488	7e-19	2.1e-17	13845	protein_coding	Ephb3
ENSMUSG00000020255	-1.3157	4.80439	420.363	7.03e-19	2.1e-17	28109	protein_coding	D10Wsu102e
ENSMUSG00000027340	1.21179	5.27375	419.975	7.12e-19	2.13e-17	54338	protein_coding	Slc23a2
ENSMUSG00000022945	-1.49611	4.45897	418.213	7.54e-19	2.25e-17	110749	protein_coding	Chaf1b
ENSMUSG00000019428	1.05639	5.66168	417.924	7.61e-19	2.26e-17	14232	protein_coding	Fkbp8
ENSMUSG00000029177	-1.74665	4.02651	417.346	7.76e-19	2.3e-17	12615	protein_coding	Cenpa
ENSMUSG00000006398	-1.62889	4.13486	416.652	7.94e-19	2.35e-17	107995	protein_coding	Cdc20
ENSMUSG00000060227	-1.3668	4.75889	416.655	7.93e-19	2.35e-17	319996	protein_coding	Casc4
ENSMUSG00000022528	-1.99435	3.80169	414.1	8.63e-19	2.54e-17	15205	protein_coding	Hes1
ENSMUSG00000045690	-1.04723	5.66806	413.509	8.8e-19	2.59e-17	72338	protein_coding	Wdr89
ENSMUSG00000031545	-1.15639	5.39757	413.278	8.87e-19	2.6e-17	102247	protein_coding	Agpat6
ENSMUSG00000028957	1.80866	3.84757	410.079	9.86e-19	2.89e-17	18628	protein_coding	Per3
ENSMUSG00000030161	1.08363	5.63515	408.4	1.04e-18	3.05e-17	57436	protein_coding	Gabarapl1
ENSMUSG00000024590	-1.307	5.01451	407.933	1.06e-18	3.09e-17	16906	protein_coding	Lmnb1
ENSMUSG00000024130	2.28864	3.35033	407.192	1.09e-18	3.16e-17	27410	protein_coding	Abca3
ENSMUSG00000051726	3.75523	2.31231	406.845	1.1e-18	3.19e-17	382571	protein_coding	Kcnf1
ENSMUSG00000049932	-1.42588	4.50066	406.351	1.12e-18	3.23e-17	15270	protein_coding	H2afx
ENSMUSG00000032024	-1.00055	5.77403	405.401	1.15e-18	3.32e-17	71566	protein_coding	Clmp
ENSMUSG00000041120	1.0722	5.47805	403.887	1.21e-18	3.48e-17	17965	protein_coding	Nbl1
ENSMUSG00000039542	1.22444	5.02349	402.469	1.27e-18	3.64e-17	17967	protein_coding	Ncam1
ENSMUSG00000025790	2.60319	3.12472	402.391	1.28e-18	3.64e-17	108116	protein_coding	Slco3a1
ENSMUSG00000027699	-1.51616	4.30156	401.473	1.32e-18	3.75e-17	13605	protein_coding	Ect2
ENSMUSG00000001403	-1.57664	4.16035	400.528	1.36e-18	3.86e-17	68612	protein_coding	Ube2c
ENSMUSG00000036617	-1.3343	4.72449	399.9	1.39e-18	3.93e-17	208618	protein_coding	Etl4
ENSMUSG00000036446	-3.08377	2.76904	398.543	1.46e-18	4.1e-17	17022	protein_coding	Lum
ENSMUSG00000022962	-1.10238	5.35204	398.522	1.46e-18	4.1e-17	14450	protein_coding	Gart
ENSMUSG00000028927	-3.3728	2.37053	397.712	1.5e-18	4.2e-17	18600	protein_coding	Padi2
ENSMUSG00000041608	1.74661	3.93347	395.687	1.61e-18	4.49e-17	215446	protein_coding	Entpd3
ENSMUSG00000036192	4.33539	2.04367	394.476	1.67e-18	4.68e-17	225998	protein_coding	Rorb
ENSMUSG00000030867	-1.61042	4.05025	393.853	1.71e-18	4.76e-17	18817	protein_coding	Plk1
ENSMUSG00000005533	1.02785	5.93473	393.457	1.73e-18	4.82e-17	16001	protein_coding	Igf1r
ENSMUSG00000022074	1.56854	4.18425	393.365	1.74e-18	4.82e-17	21933	protein_coding	Tnfrsf10b
ENSMUSG00000049001	5.43156	1.96035	392.942	1.76e-18	4.87e-17	68169	protein_coding	Ndnf
ENSMUSG00000062380	-1.61069	4.15062	392.323	1.8e-18	4.97e-17	22152	protein_coding	Tubb3
ENSMUSG00000057113	-1.15186	5.69811	391.078	1.88e-18	5.18e-17	18148	protein_coding	Npm1
ENSMUSG00000032652	1.831	3.73793	390.179	1.94e-18	5.32e-17	232430	protein_coding	Crebl2
ENSMUSG00000028328	1.5556	4.18108	389.756	1.97e-18	5.39e-17	21916	protein_coding	Tmod1
ENSMUSG00000025140	-1.95566	3.48224	388.558	2.06e-18	5.61e-17	209027	protein_coding	Pycr1
ENSMUSG00000031904	-1.35536	4.75992	388.035	2.09e-18	5.7e-17	330836	protein_coding	Slc7a6
ENSMUSG00000027832	-1.56279	4.30519	387.281	2.15e-18	5.82e-17	19288	protein_coding	Ptx3
ENSMUSG00000018800	1.95497	3.80976	387.275	2.15e-18	5.82e-17	217265	protein_coding	Abca5
ENSMUSG00000028194	1.79826	3.787	385.976	2.25e-18	6.07e-17	69219	protein_coding	Ddah1
ENSMUSG00000030409	1.2388	5.11676	385.877	2.26e-18	6.08e-17	13400	protein_coding	Dmpk
ENSMUSG00000026123	1.50977	4.76088	385.348	2.3e-18	6.18e-17	226971	protein_coding	Plekhb2
ENSMUSG00000045679	1.47172	4.35743	382.197	2.57e-18	6.9e-17	217430	protein_coding	Pqlc3
ENSMUSG00000003617	1.49598	4.30784	382.078	2.58e-18	6.92e-17	12870	protein_coding	Cp
ENSMUSG00000002732	-1.46898	4.32411	381.174	2.67e-18	7.11e-17	14231	protein_coding	Fkbp7
ENSMUSG00000052942	1.02123	5.53389	380.83	2.7e-18	7.18e-17	226075	protein_coding	Glis3
ENSMUSG00000022508	1.7691	3.79333	380.292	2.75e-18	7.29e-17	12053	protein_coding	Bcl6
ENSMUSG00000026365	2.10033	3.36742	380.297	2.75e-18	7.29e-17	12628	protein_coding	Cfh
ENSMUSG00000037605	3.39984	2.59015	379.781	2.81e-18	7.39e-17	319387	protein_coding	Lphn3
ENSMUSG00000046807	1.19847	5.0504	376.302	3.18e-18	8.34e-17	192734	protein_coding	Fam211b
ENSMUSG00000020230	1.31818	4.63769	375.579	3.26e-18	8.55e-17	15468	protein_coding	Prmt2
ENSMUSG00000021250	-1.17873	4.99507	375.038	3.33e-18	8.7e-17	14281	protein_coding	Fos
ENSMUSG00000032350	1.01877	5.5959	374.221	3.43e-18	8.92e-17	14629	protein_coding	Gclc
ENSMUSG00000044042	1.09689	5.32693	374.223	3.43e-18	8.92e-17	14260	protein_coding	Fmn1
ENSMUSG00000020205	1.38592	4.60464	374.08	3.44e-18	8.95e-17	21664	protein_coding	Phlda1
ENSMUSG00000057596	2.52095	2.8734	372.795	3.61e-18	9.32e-17	209387	protein_coding	Trim30d
ENSMUSG00000087400	-1.7947	3.65633	372.309	3.67e-18	9.47e-17	NA	processed_transcript	Gm15270
ENSMUSG00000045328	-1.42797	4.35438	372.074	3.71e-18	9.54e-17	229841	protein_coding	Cenpe
ENSMUSG00000079355	-1.51784	4.13888	369.702	4.04e-18	1.03e-16	252837	protein_coding	Ackr4
ENSMUSG00000017716	-1.56058	4.15791	368.791	4.18e-18	1.06e-16	11799	protein_coding	Birc5
ENSMUSG00000075122	1.86971	3.77329	366.513	4.55e-18	1.15e-16	12519	protein_coding	Cd80
ENSMUSG00000037736	-2.60061	3.17424	363.784	5.03e-18	1.27e-16	77569	protein_coding	Limch1
ENSMUSG00000035683	-1.3856	4.37407	363.758	5.03e-18	1.27e-16	17279	protein_coding	Melk
ENSMUSG00000075590	1.55144	4.21963	363.515	5.08e-18	1.28e-16	223649	protein_coding	Nrbp2
ENSMUSG00000050379	-1.55247	4.13309	363.031	5.17e-18	1.3e-16	56526	protein_coding	2020-09-06
ENSMUSG00000015341	-1.57652	4.04222	359.769	5.85e-18	1.46e-16	57437	protein_coding	Golga7
ENSMUSG00000032712	1.02256	5.40882	358.4	6.15e-18	1.53e-16	67246	protein_coding	2810474O19Rik
ENSMUSG00000029371	4.35758	2.06458	357.252	6.43e-18	1.6e-16	20311	protein_coding	Cxcl5
ENSMUSG00000030677	-1.72277	3.73055	356.351	6.65e-18	1.65e-16	110033	protein_coding	Kif22
ENSMUSG00000040016	7.03095	1.66823	354.185	7.22e-18	1.78e-16	19218	protein_coding	Ptger3
ENSMUSG00000026821	-1.23712	4.84173	353.894	7.3e-18	1.8e-16	19730	protein_coding	Ralgds
ENSMUSG00000026605	-1.2071	4.97484	353.292	7.47e-18	1.84e-16	108000	protein_coding	Cenpf
ENSMUSG00000027217	-6.45752	1.52188	352.353	7.75e-18	1.9e-16	241556	protein_coding	Tspan18
ENSMUSG00000072214	-1.09976	5.16262	352.283	7.77e-18	1.9e-16	18951	protein_coding	2020-09-05
ENSMUSG00000037892	-1.06049	5.27376	352.275	7.77e-18	1.9e-16	73173	protein_coding	Pcdh18
ENSMUSG00000061603	-2.22122	2.99556	347.808	9.23e-18	2.25e-16	238161	protein_coding	Akap6
ENSMUSG00000040296	1.20584	5.15421	346.557	9.69e-18	2.35e-16	230073	protein_coding	Ddx58
ENSMUSG00000055850	1.03171	5.53408	346.496	9.72e-18	2.35e-16	66510	protein_coding	Rnf181
ENSMUSG00000004473	-1.12641	5.09351	345.934	9.93e-18	2.4e-16	20256	protein_coding	Clec11a
ENSMUSG00000022594	1.21405	4.94068	345.803	9.98e-18	2.41e-16	23936	protein_coding	Lynx1
ENSMUSG00000047045	-1.24646	5.26985	343.558	1.09e-17	2.62e-16	209497	protein_coding	Tmem164
ENSMUSG00000026142	1.39269	4.34555	343.231	1.1e-17	2.65e-16	76867	protein_coding	Rhbdd1
ENSMUSG00000039157	-1.07363	5.11489	343.08	1.11e-17	2.66e-16	98952	protein_coding	Fam102a
ENSMUSG00000021779	1.38834	4.49861	342.326	1.14e-17	2.74e-16	21834	protein_coding	Thrb
ENSMUSG00000042700	1.02503	5.58635	342.17	1.15e-17	2.75e-16	217692	protein_coding	Sipa1l1
ENSMUSG00000059555	1.90653	3.39265	341.938	1.16e-17	2.77e-16	227612	protein_coding	Tor4a
ENSMUSG00000059796	-1.03152	5.2968	341.704	1.17e-17	2.79e-16	13681	protein_coding	Eif4a1
ENSMUSG00000032047	-1.10084	5.07091	340.624	1.22e-17	2.91e-16	110446	protein_coding	Acat1
ENSMUSG00000021684	3.27334	2.29186	338.641	1.32e-17	3.13e-16	218461	protein_coding	Pde8b
ENSMUSG00000015950	-5.74561	1.51173	336.364	1.45e-17	3.43e-16	17969	protein_coding	Ncf1
ENSMUSG00000035258	-1.87037	3.97084	334.584	1.56e-17	3.65e-16	320712	protein_coding	Abi3bp
ENSMUSG00000048218	1.72879	3.63815	334.197	1.58e-17	3.7e-16	105827	protein_coding	Amigo2
ENSMUSG00000064127	-1.03525	5.18862	332.966	1.66e-17	3.88e-16	26896	protein_coding	Med14
ENSMUSG00000028664	-1.39994	4.30577	330.811	1.81e-17	4.2e-16	13844	protein_coding	Ephb2
ENSMUSG00000019947	1.00172	5.34844	330.741	1.82e-17	4.2e-16	71371	protein_coding	Arid5b
ENSMUSG00000079164	2.38725	2.84154	330.737	1.82e-17	4.2e-16	53791	protein_coding	Tlr5
ENSMUSG00000035385	-1.82343	3.40991	330.674	1.82e-17	4.21e-16	20296	protein_coding	Ccl2
ENSMUSG00000018604	1.42162	4.15478	329.621	1.9e-17	4.38e-16	21386	protein_coding	Tbx3
ENSMUSG00000028367	-1.00569	6.16217	328.664	1.98e-17	4.55e-16	22166	protein_coding	Txn1
ENSMUSG00000013921	1.16513	4.92914	326.364	2.18e-17	4.97e-16	76686	protein_coding	Clip3
ENSMUSG00000030717	-1.96765	3.19941	326.227	2.19e-17	4.99e-16	56312	protein_coding	Nupr1
ENSMUSG00000044068	1.47396	4.13346	326.165	2.19e-17	4.99e-16	22183	protein_coding	Zrsr1
ENSMUSG00000041439	2.70099	2.59516	325.525	2.25e-17	5.12e-16	98682	protein_coding	Mfsd6
ENSMUSG00000031750	3.63172	2.01176	325.381	2.27e-17	5.14e-16	76527	protein_coding	Il34
ENSMUSG00000003721	1.30735	4.40629	324.451	2.35e-17	5.33e-16	72999	protein_coding	Insig2
ENSMUSG00000037788	1.16196	4.95345	323.483	2.45e-17	5.51e-16	232023	protein_coding	Vopp1
ENSMUSG00000046733	2.21554	2.93928	323.289	2.47e-17	5.55e-16	232431	protein_coding	Gprc5a
ENSMUSG00000027496	-1.53258	3.96119	322.995	2.5e-17	5.61e-16	20878	protein_coding	Aurka
ENSMUSG00000075707	1.45265	4.09503	322.267	2.58e-17	5.77e-16	107585	protein_coding	Dio3
ENSMUSG00000026094	-1.09097	4.97677	321.847	2.62e-17	5.86e-16	98267	protein_coding	Stk17b
ENSMUSG00000032899	3.54031	2.07163	321.269	2.69e-17	5.99e-16	243659	protein_coding	Styk1
ENSMUSG00000040331	-1.23197	4.58709	320.955	2.72e-17	6.05e-16	67872	protein_coding	Nsmce4a
ENSMUSG00000054027	1.08929	5.32092	320.982	2.72e-17	6.05e-16	103466	protein_coding	Nt5dc3
ENSMUSG00000028698	1.01292	5.383	320.711	2.75e-17	6.1e-16	18710	protein_coding	Pik3r3
ENSMUSG00000041498	-1.66321	3.70831	320.67	2.76e-17	6.1e-16	381293	protein_coding	Kif14
ENSMUSG00000015653	1.01436	5.48193	320.455	2.78e-17	6.15e-16	74051	protein_coding	Steap2
ENSMUSG00000022548	-2.69046	2.52244	320.016	2.83e-17	6.24e-16	11815	protein_coding	Apod
ENSMUSG00000025650	2.34447	2.7796	319.25	2.92e-17	6.44e-16	12836	protein_coding	Col7a1
ENSMUSG00000041731	-5.91577	1.37817	318.068	3.07e-17	6.71e-16	226041	protein_coding	Pgm5
ENSMUSG00000052040	-1.11673	5.28428	315.934	3.36e-17	7.31e-16	50794	protein_coding	Klf13
ENSMUSG00000028803	2.93967	2.64459	315.351	3.45e-17	7.48e-16	74552	protein_coding	Nipal3
ENSMUSG00000040181	3.8442	1.99004	315.189	3.47e-17	7.52e-16	14261	protein_coding	Fmo1
ENSMUSG00000044337	1.07404	5.04648	314.492	3.58e-17	7.72e-16	12778	protein_coding	Ackr3
ENSMUSG00000003411	3.43931	2.06819	313.277	3.77e-17	8.11e-16	69908	protein_coding	Rab3b
ENSMUSG00000029093	-3.07807	2.33617	312.748	3.85e-17	8.27e-16	81840	protein_coding	Sorcs2
ENSMUSG00000028434	1.81631	3.38165	312.42	3.91e-17	8.38e-16	54357	protein_coding	Epb4.1l4b
ENSMUSG00000039501	1.0374	5.11239	311.605	4.05e-17	8.66e-16	98999	protein_coding	Znfx1
ENSMUSG00000038738	-3.02416	2.26229	311.327	4.09e-17	8.73e-16	243961	protein_coding	Shank1
ENSMUSG00000058290	-1.41341	4.09069	310.835	4.18e-17	8.9e-16	105988	protein_coding	Espl1
ENSMUSG00000024958	1.32986	4.50312	309.674	4.4e-17	9.34e-16	107173	protein_coding	Gpr137
ENSMUSG00000057469	1.30497	4.38503	308.741	4.58e-17	9.72e-16	50496	protein_coding	E2f6
ENSMUSG00000005667	-1.48307	3.91447	307.896	4.75e-17	1e-15	17768	protein_coding	Mthfd2
ENSMUSG00000048895	-2.72476	2.51482	307.715	4.79e-17	1.01e-15	12569	protein_coding	Cdk5r1
ENSMUSG00000053646	-2.65985	2.5845	307.195	4.9e-17	1.03e-15	235611	protein_coding	Plxnb1
ENSMUSG00000044037	-9.90901	1.29175	325.052	5.17e-17	1.09e-15	235633	protein_coding	Als2cl
ENSMUSG00000024302	1.75632	3.59563	305.906	5.18e-17	1.09e-15	13527	protein_coding	Dtna
ENSMUSG00000015354	-2.35568	3.07545	305.586	5.25e-17	1.1e-15	76477	protein_coding	Pcolce2
ENSMUSG00000006442	-1.24124	4.43299	302.871	5.92e-17	1.23e-15	20810	protein_coding	Srm
ENSMUSG00000020135	2.16872	3.13496	302.517	6.01e-17	1.25e-15	23805	protein_coding	Apc2
ENSMUSG00000038943	-1.01003	5.19534	302.126	6.11e-17	1.27e-15	233406	protein_coding	Prc1
ENSMUSG00000034311	-1.35717	4.20875	301.92	6.17e-17	1.28e-15	16571	protein_coding	Kif4
ENSMUSG00000029108	-6.72841	1.26772	301.522	6.28e-17	1.3e-15	54216	protein_coding	Pcdh7
ENSMUSG00000000838	-1.04562	5.1088	300.873	6.46e-17	1.34e-15	14265	protein_coding	Fmr1
ENSMUSG00000040618	-1.49348	3.83405	300.328	6.62e-17	1.37e-15	74551	protein_coding	Pck2
ENSMUSG00000046402	3.37666	2.01181	300.261	6.64e-17	1.37e-15	19659	protein_coding	Rbp1
ENSMUSG00000079575	1.92916	3.43063	298.531	7.17e-17	1.48e-15	NA	pseudogene	Rbpsuh-rs3
ENSMUSG00000026576	3.06181	2.45138	298.297	7.25e-17	1.49e-15	11931	protein_coding	Atp1b1
ENSMUSG00000037824	-1.42862	4.01074	296.922	7.71e-17	1.58e-15	52588	protein_coding	Tspan14
ENSMUSG00000051177	1.69769	3.59328	296.417	7.89e-17	1.61e-15	18795	protein_coding	Plcb1
ENSMUSG00000035640	1.29225	4.33576	294.671	8.53e-17	1.74e-15	100503659	protein_coding	Dos
ENSMUSG00000054115	-1.45545	3.86932	293.957	8.81e-17	1.79e-15	27401	protein_coding	Skp2
ENSMUSG00000041836	2.3412	2.69485	291.162	1e-16	2.03e-15	19267	protein_coding	Ptpre
ENSMUSG00000032348	2.47788	2.5808	290.312	1.04e-16	2.1e-15	14860	protein_coding	Gsta4
ENSMUSG00000002297	-1.28072	4.31204	287.054	1.21e-16	2.43e-15	27214	protein_coding	Dbf4
ENSMUSG00000031168	-1.03498	4.91659	286.297	1.25e-16	2.51e-15	13595	protein_coding	Ebp
ENSMUSG00000045005	-1.32234	4.37033	285.791	1.28e-16	2.56e-15	14367	protein_coding	Fzd5
ENSMUSG00000003378	1.75538	3.34085	285.398	1.31e-16	2.61e-15	14809	protein_coding	Grik5
ENSMUSG00000027326	-1.49059	3.782	284.2	1.38e-16	2.74e-15	76464	protein_coding	Casc5
ENSMUSG00000028024	2.94286	2.37252	283.77	1.41e-16	2.8e-15	13809	protein_coding	Enpep
ENSMUSG00000029910	-1.1228	4.70401	283.031	1.46e-16	2.89e-15	56150	protein_coding	Mad2l1
ENSMUSG00000047420	-3.06875	2.247	282.191	1.52e-16	3e-15	208164	protein_coding	Fam180a
ENSMUSG00000027799	1.06259	4.89623	281.383	1.58e-16	3.12e-15	26422	protein_coding	Nbea
ENSMUSG00000037035	-3.70042	1.75079	281.083	1.6e-16	3.16e-15	16324	protein_coding	Inhbb
ENSMUSG00000029552	1.94316	3.22621	280.757	1.62e-16	3.2e-15	21753	protein_coding	Tes
ENSMUSG00000030029	-1.55816	3.7259	280.32	1.66e-16	3.25e-15	16206	protein_coding	Lrig1
ENSMUSG00000020251	1.73137	3.36074	279.597	1.71e-16	3.36e-15	74782	protein_coding	Glt8d2
ENSMUSG00000049872	1.62094	3.82457	279.453	1.73e-16	3.38e-15	103511	protein_coding	Fam26e
ENSMUSG00000040584	7.45751	1.2535	278.879	1.77e-16	3.46e-15	18671	protein_coding	Abcb1a
ENSMUSG00000024501	1.2788	4.32346	278.581	1.8e-16	3.51e-15	22240	protein_coding	Dpysl3
ENSMUSG00000022637	-1.17737	4.60738	277.752	1.87e-16	3.64e-15	208650	protein_coding	Cblb
ENSMUSG00000031273	1.46135	4.29096	277.651	1.88e-16	3.65e-15	94216	protein_coding	Col4a6
ENSMUSG00000031659	2.35205	2.66091	276.415	2e-16	3.86e-15	11513	protein_coding	Adcy7
ENSMUSG00000052151	1.28472	4.2053	276.339	2e-16	3.87e-15	50784	protein_coding	Ppap2c
ENSMUSG00000021411	-1.45904	4.11461	275.72	2.06e-16	3.97e-15	66895	protein_coding	Pxdc1
ENSMUSG00000045932	1.3653	4.09513	274.902	2.15e-16	4.11e-15	15958	protein_coding	Ifit2
ENSMUSG00000038146	-1.27389	4.36469	274.49	2.19e-16	4.18e-15	18131	protein_coding	Notch3
ENSMUSG00000045954	1.20769	4.57384	272.866	2.37e-16	4.5e-15	20324	protein_coding	Sdpr
ENSMUSG00000029134	-3.09104	2.0255	269.031	2.86e-16	5.38e-15	665270	protein_coding	Plb1
ENSMUSG00000035517	1.06084	4.89177	268.671	2.91e-16	5.47e-15	100121	protein_coding	Tdrd7
ENSMUSG00000028266	-1.2081	4.33307	268.471	2.93e-16	5.51e-15	16911	protein_coding	Lmo4
ENSMUSG00000036768	-1.8214	3.54592	266.86	3.18e-16	5.93e-15	209737	protein_coding	Kif15
ENSMUSG00000042354	-1.10034	4.58498	264.931	3.5e-16	6.5e-15	30877	protein_coding	Gnl3
ENSMUSG00000026768	1.52942	3.63953	264.835	3.51e-16	6.53e-15	241226	protein_coding	Itga8
ENSMUSG00000033088	1.03726	5.30818	264.67	3.54e-16	6.57e-15	110253	protein_coding	Triobp
ENSMUSG00000024180	1.76346	3.20453	263.586	3.74e-16	6.92e-15	60455	protein_coding	Tmem8
ENSMUSG00000042659	1.7161	3.27807	263.21	3.81e-16	7.03e-15	66412	protein_coding	Arrdc4
ENSMUSG00000021262	-1.19861	4.65564	262.789	3.89e-16	7.16e-15	14026	protein_coding	Evl
ENSMUSG00000021687	1.28558	4.12302	262.577	3.93e-16	7.22e-15	107767	protein_coding	Scamp1
ENSMUSG00000025993	-2.56776	2.26517	261.955	4.06e-16	7.44e-15	53945	protein_coding	Slc40a1
ENSMUSG00000039988	1.06868	4.89083	261.242	4.21e-16	7.7e-15	433667	protein_coding	Ankrd13c
ENSMUSG00000018819	-1.74576	3.15082	260.344	4.4e-16	8.05e-15	16985	protein_coding	Lsp1
ENSMUSG00000024912	1.08269	4.78415	260.216	4.43e-16	8.07e-15	14283	protein_coding	Fosl1
ENSMUSG00000025408	1.46154	3.99332	260.244	4.42e-16	8.07e-15	13198	protein_coding	Ddit3
ENSMUSG00000090257	2.3699	2.61674	259.857	4.51e-16	8.21e-15	NA	antisense	Gm4524
ENSMUSG00000009621	-1.27986	4.19442	257.604	5.06e-16	9.16e-15	22325	protein_coding	Vav2
ENSMUSG00000024948	1.12291	4.56789	257.539	5.08e-16	9.18e-15	26412	protein_coding	Map4k2
ENSMUSG00000031628	-1.21232	4.21483	257.446	5.1e-16	9.21e-15	12367	protein_coding	Casp3
ENSMUSG00000084416	-1.02237	5.08714	256.364	5.39e-16	9.69e-15	NA	pseudogene	Rpl10a-ps1
ENSMUSG00000029769	1.68808	3.31498	255.895	5.52e-16	9.89e-15	232664	protein_coding	Ccdc136
ENSMUSG00000044548	-1.30553	3.98957	255.869	5.53e-16	9.89e-15	59036	protein_coding	Dact1
ENSMUSG00000048782	-1.93068	2.90688	255.268	5.7e-16	1.02e-14	233752	protein_coding	Insc
ENSMUSG00000032902	-1.52529	3.72269	254.745	5.86e-16	1.04e-14	20501	protein_coding	Slc16a1
ENSMUSG00000028358	1.54854	3.51712	253.236	6.34e-16	1.12e-14	72701	protein_coding	Zfp618
ENSMUSG00000021338	-1.08088	4.59035	253.201	6.35e-16	1.13e-14	68732	protein_coding	Lrrc16a
ENSMUSG00000059791	-1.45913	3.69915	252.891	6.45e-16	1.14e-14	106582	protein_coding	Nrm
ENSMUSG00000043587	-1.05476	4.63034	252.717	6.51e-16	1.15e-14	235534	protein_coding	Acpl2
ENSMUSG00000030921	1.82931	3.52806	250.908	7.15e-16	1.25e-14	20128	protein_coding	Trim30a
ENSMUSG00000024812	1.21364	4.20156	250.674	7.24e-16	1.27e-14	21873	protein_coding	Tjp2
ENSMUSG00000038816	1.65657	3.27814	250.096	7.46e-16	1.31e-14	54366	protein_coding	Ctnnal1
ENSMUSG00000023147	-1.24295	4.14746	249.696	7.62e-16	1.33e-14	71446	protein_coding	Wrb
ENSMUSG00000032249	-1.00831	4.85828	249.692	7.62e-16	1.33e-14	11737	protein_coding	Anp32a
ENSMUSG00000028678	-1.63542	3.58022	248.852	7.97e-16	1.39e-14	73804	protein_coding	Kif2c
ENSMUSG00000072082	-1.34158	4.15331	248.741	8.01e-16	1.39e-14	12449	protein_coding	Ccnf
ENSMUSG00000030222	-4.46475	1.37247	248.129	8.28e-16	1.44e-14	232441	protein_coding	Rerg
ENSMUSG00000038319	-2.57759	2.25301	247.642	8.49e-16	1.47e-14	16511	protein_coding	Kcnh2
ENSMUSG00000031584	-1.23571	4.1208	247.411	8.6e-16	1.49e-14	14782	protein_coding	Gsr
ENSMUSG00000024193	1.06344	5.07923	246.821	8.87e-16	1.53e-14	21652	protein_coding	Phf1
ENSMUSG00000031209	-3.08079	1.84282	246.766	8.9e-16	1.54e-14	15203	protein_coding	Heph
ENSMUSG00000033585	-9.61784	1.0106	260.195	9.11e-16	1.57e-14	17984	protein_coding	Ndn
ENSMUSG00000040848	1.01379	4.84147	245.799	9.37e-16	1.61e-14	108735	protein_coding	Sft2d2
ENSMUSG00000025742	1.36677	3.94164	245.509	9.51e-16	1.63e-14	110639	protein_coding	Prps2
ENSMUSG00000045934	1.27491	4.12136	245.325	9.61e-16	1.64e-14	194126	protein_coding	Mtmr11
ENSMUSG00000000296	2.97376	1.99382	245.274	9.63e-16	1.65e-14	21987	protein_coding	Tpd52l1
ENSMUSG00000027654	-1.44706	3.58481	245.027	9.76e-16	1.66e-14	71878	protein_coding	Fam83d
ENSMUSG00000034488	1.0568	4.60426	244.69	9.94e-16	1.69e-14	13612	protein_coding	Edil3
ENSMUSG00000051359	-6.59669	1.14155	244.597	9.99e-16	1.69e-14	52589	protein_coding	Ncald
ENSMUSG00000042988	-1.86684	2.87541	244.164	1.02e-15	1.73e-14	77583	protein_coding	Notum
ENSMUSG00000039831	-1.07521	4.68576	244.015	1.03e-15	1.74e-14	214137	protein_coding	Arhgap29
ENSMUSG00000051378	-1.3364	3.92201	243.854	1.04e-15	1.75e-14	70218	protein_coding	Kif18b
ENSMUSG00000049580	-1.19206	4.1677	243.327	1.07e-15	1.8e-14	244152	protein_coding	Tsku
ENSMUSG00000072941	-3.48028	1.76796	242.221	1.13e-15	1.9e-14	20657	protein_coding	Sod3
ENSMUSG00000042712	-1.0074	5.14274	241.967	1.15e-15	1.92e-14	22381	protein_coding	Wbp5
ENSMUSG00000028970	1.42994	3.91968	241.458	1.18e-15	1.97e-14	18669	protein_coding	Abcb1b
ENSMUSG00000097224	-2.0019	2.73822	240.911	1.22e-15	2.03e-14	NA	antisense	Gm26716
ENSMUSG00000024056	-1.33314	3.86613	239.723	1.3e-15	2.16e-14	67052	protein_coding	Ndc80
ENSMUSG00000031129	-1.55039	3.45276	239.481	1.32e-15	2.19e-14	331004	protein_coding	Slc9a9
ENSMUSG00000044496	1.16375	4.28043	238.204	1.41e-15	2.33e-14	77034	protein_coding	2510039O18Rik
ENSMUSG00000022330	-3.9525	1.4167	237.403	1.48e-15	2.43e-14	107587	protein_coding	Osr2
ENSMUSG00000038910	-1.38577	3.97034	235.708	1.62e-15	2.64e-14	224860	protein_coding	Plcl2
ENSMUSG00000033257	-1.17251	4.271	235.1	1.68e-15	2.72e-14	67534	protein_coding	Ttll4
ENSMUSG00000038497	1.10042	4.38546	235.073	1.68e-15	2.72e-14	234076	protein_coding	Tmco3
ENSMUSG00000024049	-1.95999	2.85554	234.536	1.73e-15	2.8e-14	17929	protein_coding	Myom1
ENSMUSG00000048520	-5.52068	1.00331	234.119	1.77e-15	2.85e-14	320118	protein_coding	Fbxl13
ENSMUSG00000032788	1.09843	4.43047	233.693	1.81e-15	2.91e-14	216134	protein_coding	Pdxk
ENSMUSG00000029298	4.50827	1.39263	232.695	1.92e-15	3.06e-14	236573	protein_coding	Gbp9
ENSMUSG00000052316	-1.37901	3.8144	231.533	2.04e-15	3.26e-14	74488	protein_coding	Lrrc15
ENSMUSG00000028873	-1.34741	3.71015	231.48	2.05e-15	3.26e-14	52276	protein_coding	Cdca8
ENSMUSG00000063632	-1.32482	3.79754	231.355	2.06e-15	3.28e-14	20666	protein_coding	Sox11
ENSMUSG00000015880	-1.27485	3.94942	231.373	2.06e-15	3.28e-14	54392	protein_coding	Ncapg
ENSMUSG00000038527	1.53354	3.49029	231.122	2.09e-15	3.32e-14	232371	protein_coding	C1rl
ENSMUSG00000027330	-1.10144	4.60614	230.892	2.12e-15	3.35e-14	12531	protein_coding	Cdc25b
ENSMUSG00000029414	-1.05294	4.46723	230.392	2.18e-15	3.44e-14	208628	protein_coding	Kntc1
ENSMUSG00000059775	-1.01004	4.85639	230.335	2.19e-15	3.45e-14	27370	protein_coding	Rps26-ps1
ENSMUSG00000038370	-3.38128	1.62902	229.532	2.29e-15	3.6e-14	66425	protein_coding	Pcp4l1
ENSMUSG00000073771	1.41446	3.64081	229.123	2.34e-15	3.67e-14	NA	protein_coding	Btbd19
[truncated: 1,524 more rows]

## Sheet: EV_shSp7_Ostn_shSp7_Annotated
Gene	logFC	logCPM	F	PValue	FDR	ENTREZID	GENEBIOTYPE	SYMBOL
[truncated: 13,835 more rows]

## Sheet: EV_shSp7_Ostn_shSp7_Normcount
Gene	EV_shSp7_1	EV_shSp7_2	Ostn_shSp7_1	Ostn_shSp7_2	ENTREZID	GENEBIOTYPE	SYMBOL
[truncated: 13,835 more rows]

[truncated: 2 more sheets: EV_shSp7_Ostn_shSp7_DEG, 560 share genes]
