# Supplementary material for: Control of osteocyte dendrite formation by Sp7 and its target gene osteocrin
Source: Nat Commun. 2021 Nov 1;12:6271. doi: 10.1038/s41467-021-26571-7 (PMC8560803; doi:10.1038/s41467-021-26571-7)
Supplement: Supplementary file 11 — Supplementary Data 8 [file 41467_2021_26571_MOESM11_ESM.xlsx]

## Sheet: Normalized Feature Counts
Feature Name
	Plate_Map_Name	MC3T3-E1	MC3T3-E1	MC3T3-E1	MC3T3-E1	MC3T3-E1	MC3T3-E1	MC3T3-E1	MC3T3-E1	MC3T3-E1	MC3T3-E1	MC3T3-E1	MC3T3-E1	MC3T3-E1	MC3T3-E1	MC3T3-E1	MC3T3-E1	MC3T3-E1	MC3T3-E1	MC3T3-E1	MC3T3-E1	MC3T3-E1	MC3T3-E1	MC3T3-E1	MC3T3-E1	MC3T3-E1	MC3T3-E1	MC3T3-E1	MC3T3-E1	MC3T3-E1	MC3T3-E1	MC3T3-E1	MC3T3-E1	MC3T3-E1	MC3T3-E1	MC3T3-E1	MC3T3-E1	MC3T3-E1	MC3T3-E1	MC3T3-E1	MC3T3-E1	MC3T3-E1	MC3T3-E1	MC3T3-E1	MC3T3-E1	MC3T3-E1	MC3T3-E1	MC3T3-E1	MC3T3-E1
	well_position	B02	C03	C18	D04	D19	E05	B03	B18	C04	C19	D05	E06	B14	B19	C15	D16	E04	N18	B04	C05	D06	E07	E18	F19	B09	C10	D11	E12	H18	I19	C22	D23	G02	H03	I04	J05	B22	C23	G03	H04	I05	J06	B23	G14	H15	I16	J04	N22
	cell_type	WT	WT	WT	WT	WT	WT	WT	WT	WT	WT	WT	WT	WT	WT	WT	WT	WT	WT	WT	WT	WT	WT	WT	WT	WT	WT	WT	WT	WT	WT	shSp7	shSp7	shSp7	shSp7	shSp7	shSp7	shSp7	shSp7	shSp7	shSp7	shSp7	shSp7	shSp7	shSp7	shSp7	shSp7	shSp7	shSp7
	CNP_dose	0	0	0	0	0	0	100	100	100	100	100	100	1000	1000	1000	1000	1000	1000	0	0	0	0	0	0	100	100	100	100	100	100	0	0	0	0	0	0	100	100	100	100	100	100	1000	1000	1000	1000	1000	1000
	CNP_treatment	con	con	con	con	con	con	CNP	CNP	CNP	CNP	CNP	CNP	CNP	CNP	CNP	CNP	CNP	CNP	con	con	con	con	con	con	CNP	CNP	CNP	CNP	CNP	CNP	con	con	con	con	con	con	CNP	CNP	CNP	CNP	CNP	CNP	CNP	CNP	CNP	CNP	CNP	CNP
	Ostn_treatment	con	con	con	con	con	con	con	con	con	con	con	con	con	con	con	con	con	con	OstnFull	OstnFull	OstnFull	OstnFull	OstnFull	OstnFull	OstnFull	OstnFull	OstnFull	OstnFull	OstnFull	OstnFull	con	con	con	con	con	con	con	con	con	con	con	con	con	con	con	con	con	con
	Ostn_dose	0	0	0	0	0	0	0	0	0	0	0	0	0	0	0	0	0	0	500	500	500	500	500	500	500	500	500	500	500	500	0	0	0	0	0	0	0	0	0	0	0	0	0	0	0	0	0	0
Cells_AreaShape_Area		2.22	-0.54	0.69	0.03	-0.42	0.07	-1.03	-1.52	1.27	-0.04	-0.35	1.61	-0.44	-0.59	-0.27	0	0.79	-1.51	0.6	-0.51	0.01	0.7	0.63	-0.48	-0.55	-0.25	-0.2	1.46	-0.74	-0.05	0.37	1.6	-0.53	-0.34	-0.07	-1.1	-1.05	0.44	1.99	-1.06	-0.75	-0.03	-0.26	-0.52	0.17	1.74	-0.16	-0.44
Cells_AreaShape_EulerNumber		-2.48	-0.62	0.69	1.61	0.54	1.19	0.29	0.01	-0.62	2.03	0.5	1.58	0.16	0.48	1.12	0.81	0.29	-0.18	-1.15	-0.46	-0.17	-0.72	0.98	0.43	0.03	0.12	0.08	1.09	0.36	1.97	-0.84	-1.68	0.24	-1.89	1.16	-0.67	0.34	0.23	0.07	0.66	-0.72	0.66	-0.4	-1.07	0.5	-0.91	-1.1	-1.11
Cells_AreaShape_Extent		-1.11	0.11	0.12	-0.34	0.59	-0.82	-0.18	-0.16	-1.63	0.68	0.14	-1.44	0.89	1	-0.88	-0.17	0.15	0.96	-1.9	-0.5	0.48	-0.91	-1.18	1.39	-0.85	-0.53	0.32	0.55	0.7	2.16	-0.96	-1.3	1.06	1.2	0.31	1.01	-4.12	0.21	-0.57	-0.86	0.04	-0.25	-1.03	0.75	1.23	1.31	-1.53	-1.81
Cells_AreaShape_FormFactor		-0.47	0	0.83	-0.54	-0.28	-0.89	2.39	0.79	-0.55	-0.25	0.18	-0.37	0.94	1.75	-0.86	-0.58	0.3	0.07	-0.17	-0.66	1.31	-0.75	-1.18	0.14	0	0.23	-1.11	-1.17	-0.76	1.28	-0.62	-0.58	1.27	0.93	0.8	2.06	-3.28	1.21	-1.3	-0.18	1.31	0.05	0.82	0.47	-0.1	0.27	-0.46	-0.72
Cells_AreaShape_MedianRadius		1.5	-0.81	1.32	0.01	-0.43	-0.02	-0.58	-1.18	0.85	0.3	-0.2	1.28	-0.49	-0.01	-0.42	0.19	1.11	-1.29	0.12	-0.86	0.33	0.41	0.75	-0.19	-0.86	-0.69	-0.28	1.31	-0.66	0.68	-0.02	0.95	-0.3	0.15	-0.09	-0.65	-1.97	0.83	1.26	-1.33	-0.32	0.25	-0.42	-0.2	0.38	1.64	-0.7	-0.74
Cells_AreaShape_Perimeter		2.43	-0.64	0.45	0.54	-0.06	0.58	-1.91	-1.6	1.65	0.23	-0.12	1.9	-0.65	-1.12	0.15	0.5	0.84	-1.4	0.79	-0.05	-0.27	1.16	1.3	-0.36	-0.43	-0.12	0.5	2.12	-0.18	-0.3	0.49	1.13	-0.78	-0.67	-0.35	-1.56	0.35	0.17	1.61	-1.01	-1.2	-0.13	-0.31	-0.88	-0.01	1.01	-0.07	0.29
Cells_AreaShape_Solidity		-1.28	-0.69	1.46	-0.94	-0.21	-0.4	0.69	0.58	-0.73	0.93	0.11	-0.37	-0.67	0.57	-0.19	0.73	1.05	0.96	-1.93	-0.73	0.93	-0.96	0.8	0.68	-1.09	-1.14	-0.05	-0.09	0.02	1.84	-0.78	-0.43	0.93	0.62	0.52	1.47	-3.64	0.57	-0.83	-0.51	1.21	0.03	-0.74	0.43	0.16	0.32	-0.4	-1.39
Cells_AreaShape_Zernike_0_0		-0.25	-0.04	0.54	-0.59	1.11	-1.35	0.89	0.49	-0.67	0.4	0.33	-1.77	2.28	1.76	-0.35	-0.17	-0.46	1.51	-0.44	-0.64	0.59	-0.22	-1.54	1.35	-0.67	0.56	-0.62	0.21	0.73	0.94	-0.95	-1.58	1.13	1.09	0.4	0.7	-4.29	0.27	-1.06	-1.11	0.05	-0.54	-0.5	0.73	1.22	0.85	-1.76	-1.67
Cells_AreaShape_Zernike_1_1		-2	0.67	0.64	0.99	2.26	-0.33	2.15	-0.02	-0.77	-0.7	-0.27	-1.05	0.12	2.04	0.66	-0.28	-1.2	0.35	3.38	-1.83	-1.26	0.8	-0.69	-0.05	-1.1	0.97	-1.22	-1.05	0.64	-0.14	-1.47	-1.04	0.54	0.73	1.58	-0.73	-3.19	-2	-0.78	-1.01	0.55	-0.51	-0.71	0.96	0.62	0.24	-2.41	-0.65
Cells_AreaShape_Zernike_2_0		-0.17	-1.32	1.34	-0.25	0.02	-1.06	-0.3	-0.02	-0.09	0.63	0.81	-0.86	0.93	0.62	-0.56	0.47	0.58	0.62	-1.69	-0.81	0.96	-0.42	0.07	0.68	-0.96	-1.37	-0.35	0.87	0.15	0.87	-0.87	-0.74	0.23	0.7	-0.73	0.18	-2.67	-0.07	-0.12	-0.86	-0.23	-0.05	-1.08	1.35	1.6	0.17	-1.11	-0.99
Cells_AreaShape_Zernike_2_2		-0.67	0.14	-0.16	-0.79	0.82	-0.35	0.31	1	-0.51	0.16	-0.25	-1.5	0.84	-0.01	0.86	0.12	0.2	1.12	-2.88	-0.75	0.86	-0.14	-1.2	0.53	-0.3	-0.19	0.22	-1.51	-0.56	-0.31	-0.51	-0.94	0.42	0.63	0.34	0.77	-1.59	-1.07	0.2	-0.72	1.45	0.32	-1.63	0.76	1.06	0.57	-0.41	-2.07
Cells_AreaShape_Zernike_3_1		-0.52	1.12	-0.72	1.46	-0.48	1.15	1.1	0.49	-0.86	-1.38	-0.44	1.18	-0.38	0.01	1.32	-1.08	-0.27	-0.47	2.18	-0.9	-0.62	1.18	0.02	-1.01	-0.23	0.5	0.42	-1.05	0.14	-0.21	-2.14	0.63	-0.27	-0.07	0.67	-1.67	1.09	-1.84	-0.59	1.59	0.21	-0.22	-1.16	0.13	0.23	-1.08	-0.01	0.75
Cells_AreaShape_Zernike_3_3		-0.32	0.27	-0.36	0.28	0.41	-1.5	0.74	-0.27	0.32	-0.1	1.06	-1.13	0.8	1.07	1.17	-2.58	-1.03	1.83	1.41	0.53	-0.17	0.45	-1.53	0.26	0.94	1.92	-2.31	-0.65	0.59	0.04	-1.2	-0.31	0.5	1.63	0.34	0.28	-2.8	-0.63	-1.25	-0.35	0	-1.04	-1.2	0.74	1.2	-0.76	-1.76	-0.09
Cells_AreaShape_Zernike_4_0		0.7	-0.69	0.54	-0.41	-1.4	-0.22	-0.82	0.71	0.33	0.59	0	0.33	-2.81	-1.88	-0.12	0.17	0	-0.12	-0.47	0.17	-0.16	-0.19	2.76	-1.18	0.69	-0.55	0.9	0.82	-1.29	-0.25	0.93	1.11	-0.91	-0.81	-1.45	0.44	1.49	1.06	0.12	0.23	-0.03	-0.06	1.41	-1.14	-1.15	-0.71	1.31	0.63
Cells_AreaShape_Zernike_4_2		-0.38	-0.19	-0.54	-0.91	-0.56	0.68	-0.75	0.22	0.66	-0.37	-0.1	-0.13	-0.66	-1.59	1.53	0.49	0.77	0.16	-2.2	-0.59	0.29	-0.19	0.91	-0.5	0.61	-0.58	0.23	-1.49	-0.85	-0.07	0.12	-0.65	-0.64	0.13	-0.61	0.28	0.44	-0.94	0.72	-0.29	1.09	1.07	-1.68	0.49	0.74	0.1	0.03	-2.61
Cells_AreaShape_Zernike_4_4		-0.05	0.68	-0.53	0.65	-0.58	-0.8	0.94	0.09	-0.97	0.31	-1.29	-1.53	1.28	0.64	0.07	-0.39	-0.28	-0.6	-2.01	-0.86	0.71	-1.23	-1.16	1.48	0.3	-0.35	-0.51	-0.96	0.67	0.29	-0.42	-0.56	1.48	0.11	0.06	1.07	-2.85	-0.5	-0.18	0.32	0.68	0.3	-2.67	0.55	1.51	0.07	0.16	-1.73
Cells_AreaShape_Zernike_5_1		-0.17	0.9	-0.16	0.71	-0.31	0.8	1.29	0.33	0.1	-1.71	-0.35	1.95	0.49	0.89	-0.46	-0.11	-0.86	-0.45	2.07	0.38	0.04	-0.99	-0.33	0.08	0.99	1.25	1.36	-1.67	1.35	-0.01	-0.69	0.65	-0.36	0.17	-0.28	-0.78	1.85	0.44	0.67	1.17	-0.87	-2.28	1.06	0.84	-0.37	-1.77	-2.08	-0.02
Cells_AreaShape_Zernike_5_3		-0.55	0.17	-0.1	0.29	0.64	-1.21	0.71	0	2.04	-2.19	0.77	0.87	0.46	-0.24	1.55	-2.84	-1.05	0.34	1.05	0.67	-0.76	1.01	-1.04	0.63	0.21	1.53	-0.68	-0.17	-0.57	-0.96	-1.23	0.59	0.01	0.64	0.17	0.94	-0.3	-1.57	-0.61	0.55	-0.12	-0.9	-0.89	0.19	0.81	-0.76	-0.99	0.89
Cells_AreaShape_Zernike_5_5		-0.02	0.31	-1.02	-1.02	1.02	-0.22	1.03	0.07	1.87	-1.08	0.91	-0.01	0.68	0.67	0.53	-0.29	-1.7	0.73	2.14	-0.08	0.01	0.09	-1.41	-0.56	0.14	1.74	-1.61	-0.46	0.62	-1.72	-0.7	-0.67	-0.34	1.36	0.88	0.51	-2.25	-0.76	-1.37	-0.39	-0.03	0.22	-1.08	0.85	1.61	0.23	-1.16	-0.52
Cells_AreaShape_Zernike_6_0		1.62	-0.01	0.54	-0.93	0.95	1.01	-1.19	0.02	0.4	1.33	1.81	-0.68	-2.16	-0.39	-1.51	1	1.33	-1.06	0.03	1.18	-0.34	-0.69	-0.36	0.25	1.43	0.88	0.29	0.31	-0.37	-0.67	-0.79	0.89	0.46	-1.13	1.15	0.6	2.41	3.31	-0.41	-0.93	0.66	0.47	1.68	-0.83	-1.01	-0.03	0.79	2.4
Cells_AreaShape_Zernike_6_2		-0.59	-0.88	-1.36	-1.61	0.63	2.33	-0.3	-0.2	-1.31	1.22	0.53	-0.35	0	-2.72	1.24	1.15	-1.02	-0.52	1.07	-0.63	-1.12	-0.54	-0.46	0.83	0.31	1.41	1.14	-0.01	-1.36	0.26	1.04	1.03	0.42	-0.21	-1.39	0.73	0.96	-0.48	-0.12	2.59	0.21	-0.31	0.89	-2.95	-0.38	0.78	0.55	1.24
Cells_AreaShape_Zernike_6_4		1.05	0.6	-1.38	0.85	-0.67	0.94	-0.48	-0.86	0.06	-0.31	-0.31	-0.65	-0.15	-0.76	0.03	0.94	0.08	-1.52	-0.68	-0.16	0.19	-0.32	0.81	0.39	1.11	-0.74	-0.21	-0.16	-0.41	-0.03	0.19	0.17	0.15	0.13	-0.56	0.32	-0.44	-1.61	1.85	1.87	0.37	0.77	-5.58	0.77	0.59	0.28	1.87	-0.72
Cells_AreaShape_Zernike_6_6		-0.52	0.9	0	-0.23	0.22	-1.37	1.13	1.4	-2.07	0.59	-0.45	-0.03	1.32	0.98	-0.87	-0.78	0.09	1.66	-0.02	-0.11	0.42	0	-2.33	0.34	0.51	-1.23	-0.72	-0.56	-0.27	0.49	-1.17	-1.08	0.93	1	0.18	0.96	-1.74	0.61	0.63	-0.17	0.65	-0.02	-3.92	1.59	-0.25	0	-1.03	-0.46
Cells_AreaShape_Zernike_7_1		0.46	0.06	-0.42	-0.12	0.55	-0.19	0.22	-0.54	-0.78	0.34	-0.46	3.31	0.37	0.77	1.78	0.28	-1.01	-0.26	-1.01	0.54	-0.96	0.75	-1.16	0.46	0.7	-2	0.99	-1.67	0.81	-0.03	-0.18	1.48	-1.71	-0.32	-1.03	-0.62	0.49	1.22	-0.32	-0.31	-1.44	-0.06	0.05	-0.64	0.23	-1.19	0.32	0
Cells_AreaShape_Zernike_7_3		-1.08	-0.04	-0.68	0.89	0.33	-0.67	-0.09	-1.15	0.7	-0.57	0.7	0.26	1.04	1.09	-0.13	0.74	-2.11	0.3	-0.89	-0.24	0.58	1.61	-0.33	-0.22	-1.47	0.03	0.57	-0.45	-0.75	0.06	-0.02	0.94	-1.2	-0.29	0.26	-0.2	1.12	-1.41	-2.27	-0.21	-1.83	0.18	-0.58	0.31	0.47	-2.83	-0.06	0.29
Cells_AreaShape_Zernike_7_5		0.01	0.77	-0.61	-0.55	0.05	0.43	0.49	0.26	1.58	-2.52	0.77	0.99	0.56	-0.41	0.19	0.13	-2.44	0.36	2.16	0.51	-0.37	0.79	-0.24	-0.79	0.23	0.93	-0.01	0.25	1.35	-2.71	-1.97	0.65	-1.8	0.63	-0.63	0.05	-0.49	-1.05	-1.57	0.31	-0.67	-0.05	-0.91	0.41	1.55	0.58	-1.1	-0.64
Cells_AreaShape_Zernike_7_7		1	-0.43	-1.35	0.03	0.2	0.38	0.44	0.17	-0.91	-0.49	-0.63	0.19	1.55	1.64	0.69	-1.79	-0.74	-0.66	0.77	0.36	-0.24	-0.28	-1.68	-0.95	0.81	0.96	-1.41	-0.65	0.92	-0.78	-0.14	-1.21	1.15	0.97	0.73	0.04	-2.07	-0.03	-1.59	-0.05	-0.31	-0.6	-0.76	0.46	1.72	0.66	-1.9	-0.58
Cells_AreaShape_Zernike_8_0		2.03	-0.84	2.41	0.66	0.77	-0.02	1.96	-0.52	-1.6	1.03	0.23	1.04	-1.31	-0.44	-2.96	1.68	1.25	-1.78	-0.55	0.8	-0.56	0.84	0.29	-0.26	-0.03	2.36	-0.05	2.46	-0.23	0.44	1.66	-0.22	-0.13	-1.12	-1.02	0.11	1.13	0.63	0.79	-0.44	0	1.16	2.33	-0.74	-1.09	0.87	0.99	2.1
Cells_AreaShape_Zernike_8_2		0.72	0.17	-0.45	-0.29	0.47	-0.31	0.65	-1.18	1.5	0.6	0	-0.12	0.27	0.68	-1.55	0.83	0.5	-0.46	0.23	0.15	0.39	-0.62	-0.53	0.83	0.56	-0.22	0.74	-0.67	-1.71	0.65	0.98	-0.89	-0.04	-2.24	-0.36	0.16	0.72	-0.61	-0.38	-0.29	-0.11	0.63	1.14	-0.73	-1.2	1.06	0.33	-1.1
Cells_AreaShape_Zernike_8_4		1.17	1.34	0.42	1.16	0.1	0.97	-0.89	-0.78	-1.62	0.71	-0.63	-0.79	1.18	-1.02	-0.09	1.11	0.85	-0.67	0.4	0.51	0.47	-1.07	-0.01	0.44	1.01	0.64	0.41	-0.96	-1.42	-0.89	-0.94	0.75	0.51	-0.95	-0.83	-0.56	-1	-0.93	1.98	0.56	0.46	-0.7	0.87	-1.04	-0.31	0.27	0.66	-0.25
Cells_AreaShape_Zernike_8_6		1.05	-1.12	-0.71	-0.02	-0.38	-0.22	0.74	-0.17	-0.86	0.01	-0.9	0.65	-0.34	-0.34	-0.76	-0.23	0.75	-0.69	1.88	1.05	0.28	0.65	-0.22	0.19	2.16	-1.69	-0.82	0.94	-0.53	0.61	-0.49	-0.06	0.81	1.25	-2.22	0.46	0.92	-0.08	2.95	1.46	-0.47	0.12	-4.16	0.95	-0.23	0.44	0.44	-0.15
Cells_AreaShape_Zernike_9_1		0.03	-0.84	-0.84	0.44	-0.12	-0.67	-0.01	0.01	1.49	-0.71	-0.26	-0.75	0.08	-0.7	0.9	-2.24	-0.18	0.59	0.12	-1.65	2.29	-0.6	-0.19	-1.04	0.03	0.3	-0.38	0.68	0.47	-0.85	0.88	0.21	0.26	-1.12	-1.31	-0.99	1.29	-0.18	-0.01	-0.97	-1.52	0.41	-0.91	0.29	0.06	-0.21	-0.64	-0.22
Cells_AreaShape_Zernike_9_3		-0.13	-0.14	-1.68	0.5	1.33	0.66	-2.05	-1.01	-0.44	-0.45	0.24	-0.23	0.32	0.67	0.37	-1.89	0.79	0.43	-0.87	0.19	0.15	0.11	0.38	0.94	-0.24	0.08	-1.86	-2.59	0.22	2.83	0.74	2	-1.45	-1.37	-0.64	0.31	0.96	0.03	-1.13	-0.97	-1.07	0.5	-1.86	-0.85	-0.46	-0.79	1.05	0.44
Cells_AreaShape_Zernike_9_5		-1.48	1.05	0.01	0.6	0.74	0.26	-0.58	-0.46	1.64	-1.15	0.64	0.93	0.28	1.42	-1.64	0.01	-0.96	-0.2	0.43	-0.41	-0.12	0.6	0.41	-0.01	1.04	-0.02	-0.92	0.01	-0.64	-0.74	-1.1	0.84	-0.75	-1.48	0.69	-0.1	-0.01	-0.86	-1.72	1.17	-1.12	-0.54	-1.51	0.44	0.93	-1.51	-1.13	0.15
Cells_AreaShape_Zernike_9_7		2.36	0.62	0.33	1.15	0.8	0.63	0.76	-0.59	-0.73	-1.06	-1.95	0.88	0.48	1.81	-0.13	-0.92	0.14	-1	0.97	-0.56	-0.34	0.89	-0.96	-1.21	0.77	1.39	-2.01	-1.5	-0.33	-1.04	0.14	0.5	-0.49	0.98	0.9	-0.64	-1.51	0.48	-1.76	-0.29	-0.45	-0.68	-1.24	0.02	1.08	0.43	-1.73	0.16
Cells_AreaShape_Zernike_9_9		0.16	0.51	-1.13	0.03	0.69	-0.16	0.53	0.11	0.1	0.43	-0.26	-1.04	2.04	1.87	0.59	-0.94	-0.59	1.74	1.09	0.63	-0.54	0.51	-0.93	-0.14	0.02	0.49	-0.62	-0.34	-0.09	-0.42	-0.43	-1.09	0.32	0.28	0.07	-0.39	-2.06	-0.06	-1.82	0.15	0.63	-1.33	-0.25	1.58	1.63	-0.67	-2.28	-1.13
Cells_Correlation_Correlation_AGP_BfH		-2.67	-0.99	0.51	-0.09	1.28	-0.11	0.81	1.08	-0.67	0.79	0.31	-0.88	-0.43	1.7	0.69	0.61	-0.45	1.46	-1.47	-0.96	0.8	-1.09	0.14	1.9	-0.62	-0.71	0.26	-0.38	2	0.7	-0.16	-0.39	-1.37	0.15	-2.03	-0.79	-0.72	-0.01	0.6	-0.38	-0.7	0.01	-1.22	1.63	1.79	0.53	-1.57	0.75
Cells_Correlation_Correlation_AGP_BfL		0.58	-0.11	-0.26	-1.07	-0.81	0.41	0.44	-0.12	1.16	-1.01	-0.82	1.15	-0.48	-0.72	-1.58	-0.09	-0.11	-0.65	0.72	0.29	0.01	-0.14	0.5	-1.15	0.7	0.23	-0.69	-0.53	-0.79	0.69	1.07	0.12	0.16	-0.12	1.51	1.33	0.74	0.47	-0.41	0.49	0.34	0.26	2.15	-0.68	-1.36	-0.81	0.22	0.95
Cells_Correlation_Correlation_AGP_DNA		1.21	-0.89	0.58	1.19	-1.59	0.59	0.54	-0.14	0.9	-0.78	-0.31	2.05	-1.8	-0.5	-0.62	-0.23	1.33	-0.68	0.86	-0.38	1.03	-0.23	0.66	-2.26	-0.61	-0.58	-0.99	-0.73	-1.06	0.19	0.34	0.94	0.02	-0.06	0.23	0.36	1.01	0.88	-0.5	-0.32	-0.34	0.43	1.46	-2.31	-2.46	-1.2	0.06	0.84
Cells_Correlation_Correlation_AGP_ER		1.79	-0.19	-0.36	1.17	-1.97	0.04	0.69	-0.6	0.66	-1.53	-0.5	1.9	-0.79	-0.43	-0.74	-1.11	0.81	-3.12	1.64	0.23	0.29	0.84	-0.08	-2.14	-0.01	0.9	-0.83	0.1	-2.1	-0.4	-0.54	0.43	1.34	0.47	1.92	0.84	-1.45	0.55	1.46	0.6	0.05	0.84	2.41	-1.34	-3.01	0.01	1.01	-0.44
Cells_Correlation_Correlation_AGP_RNA		1.08	-0.92	1.24	1.49	-1.55	0.13	0.72	-0.44	0.94	-0.78	-0.5	1.82	-1.7	-0.1	-0.42	-0.29	0.97	-1.69	1.33	0.04	0.35	0.18	0.66	-2.17	-0.72	0.19	-0.93	-0.49	-1.83	-0.08	0.36	1.6	0.32	-0.03	0.89	0.35	1.36	1.79	-0.04	-0.07	-0.03	0.33	2.51	-1.37	-2.38	-0.43	0.09	1.22
Cells_Correlation_Correlation_BfH_BfL		-0.17	0.64	0.74	0.62	-1	1.24	0.42	0.78	-0.43	-1.01	0.94	0.83	-0.56	1.02	0.32	-0.29	0.86	0.7	1.81	0.82	-0.51	1.19	-1.06	1.55	-0.66	-0.35	0.57	0.4	-1.31	-0.78	-0.66	1.39	-0.08	1.23	0.22	0.95	0.39	0.69	-0.59	-0.17	0.5	-0.36	-0.32	-0.71	-1.68	-0.43	0.98	0.82
Cells_Correlation_Correlation_BfH_DNA		-0.55	-1.04	1.14	-1.34	1.69	-1.38	1.84	0.65	-0.77	0.97	-0.25	-0.24	0.81	3.87	-0.55	0.12	-0.63	1.68	-0.52	-1.2	-0.53	-0.63	1.26	1.09	0.94	-1.41	-0.64	-0.83	0.93	1.14	0.69	0.17	-1.87	-0.27	-1.48	-1.3	0.09	1.34	0.68	-1.18	-0.55	-0.62	0.14	0.76	0.76	0.31	-2.51	0.88
Cells_Correlation_Correlation_BfH_RNA		-1.56	-1.01	1.43	-0.81	1.18	-0.82	1.52	1	-0.17	0.78	-0.05	-0.34	-0.17	2.81	0.01	0.64	-0.42	1.05	-1.14	-1.66	0.35	-1.6	0.69	1.16	0.01	-1.42	-0.83	-0.82	1.4	1.42	0.82	0.78	-1.61	0.03	-1.43	-1.5	0.7	1.89	0.33	-0.98	-0.68	-0.31	0.8	0.76	0.86	0	-2.36	1.36
Cells_Correlation_Correlation_BfL_DNA		-2.24	-2.02	0.87	-0.04	0.15	-0.45	3.7	1.72	-0.63	-2.32	-0.11	1.07	-0.69	1.27	-0.18	0.13	0.44	0.96	-0.49	-0.3	1.25	-0.22	0.68	0.08	-0.28	1.05	-1.93	-2.27	0.25	0.17	0.67	-0.82	0.24	0.03	1.19	1.67	0.37	0.28	-0.77	0.69	-0.14	0.36	1.87	-0.26	-0.77	-0.79	-0.03	1
Cells_Correlation_Correlation_BfL_ER		0.99	0.9	-2.32	0.73	-1.46	-0.07	0.4	-0.51	0.42	-1.64	-0.09	1.21	-0.33	-1.23	-1.11	-0.78	0.33	-1.94	0.28	0.89	0.75	1.34	-0.67	-1.53	0.04	1.34	-0.73	-0.2	-0.86	-0.85	0	-1.33	0.85	0	1.41	1.21	-1.44	-1.27	0.25	0.72	0.53	0.24	0.25	-0.06	-0.3	-0.12	0.68	-0.67
Cells_Correlation_Correlation_BfL_Mito		0.72	-0.55	-1.23	0	0.23	-0.96	1.01	0.65	-0.01	-1.52	-0.65	0.71	0.57	-0.03	-0.92	-0.11	-0.59	-1.54	0.19	-0.06	-0.07	-0.15	-0.29	-1.1	1.4	1.16	-1.06	-1	-0.03	-0.39	1.18	-0.88	0.22	-0.54	1.55	1.28	-0.62	-0.26	-0.34	0.62	0.82	0.02	0.82	-0.12	-0.43	-0.39	0.26	0.37
Cells_Correlation_Correlation_BfL_RNA		-0.54	-0.32	-1.08	1.09	-0.66	0.22	-0.12	0.24	0.36	-0.9	0.12	1.09	-1.17	-1.46	-0.32	0.69	0.99	0.07	-0.99	1.08	0.95	0.85	0.67	-1.06	-0.78	1.19	-0.06	-0.61	0.15	0.01	0.75	-1.08	0.47	-0.33	1.04	1.1	-0.23	-1.08	-0.32	0.67	0.24	0.08	0.61	0.03	-0.47	-0.36	0.52	-0.05
Cells_Correlation_Correlation_Bf_Mito		-1.79	-0.7	1.1	-0.11	0.66	-0.26	1.91	0.72	-0.11	0.27	0.69	1.01	-1.1	1.62	-0.42	0.63	0.54	1.06	-1.53	-0.78	1.29	-1.27	0.87	0.48	-0.18	-0.51	-0.73	-1.3	1.09	1.72	0.81	-1.1	0.1	0.43	0.54	-0.46	-0.84	1.84	0.07	0.16	0.67	-0.06	1.3	0.79	0.04	-0.44	-0.85	0.97
Cells_Correlation_Correlation_DNA_Mito		0.27	-1.21	0.07	-0.02	-1.57	-0.36	-0.55	-0.42	-0.12	0.21	-0.23	0.65	-1.23	-0.66	-0.86	0.27	0.05	-1.3	-0.64	-0.69	-0.26	-0.33	0.56	-1.79	-1.3	0.91	-0.07	0.69	0.12	1.45	-1.81	-0.62	0.96	-0.4	1.36	1.15	-4.66	-0.32	-0.12	-0.46	0.64	1.69	-0.79	-0.74	-1.32	0.43	0.63	-3.54
Cells_Correlation_Correlation_Mito_RNA		1.28	-0.65	-0.29	0.1	-1.88	-0.47	0.91	-0.11	0.6	-1.28	-0.37	0.93	-0.24	0.43	-1.29	-0.73	-0.4	-2.86	1.07	-0.61	-0.71	-0.17	-0.32	-2.43	0.01	1.97	-1.05	0.08	-1.37	0.27	-1.36	-0.43	0.51	-0.6	1.64	0.75	-3.74	0.49	-0.66	0.65	1.11	0.69	0.52	-1.24	-1.88	0.26	0.03	-3.04
Cells_Correlation_K_BfH_BfL		-2.28	-1.23	0.99	0.4	0.51	0.56	-0.18	1.1	0.05	0.82	-0.54	0.47	-1.84	0.62	0.75	1.92	0.68	0.56	-0.88	0.5	-0.31	-0.01	2.31	1.19	-0.32	-1.72	1.5	0.9	0.43	1.86	0.18	-0.77	-0.9	-1.15	0	-1.05	2.55	-1.2	-0.07	1.09	0.05	0.05	-0.81	0.96	-1.57	-0.64	1.01	0.01
Cells_Correlation_K_Bf_BfH		2.29	1.08	-1.39	-0.04	-1.12	0.25	-0.18	-1.24	0.35	-0.71	1.7	-1.05	0.76	0.2	-0.4	-1.37	-0.32	-0.63	0.95	-0.24	-0.17	0.26	-2.25	-0.39	-0.02	1.82	-0.64	-0.31	-0.78	-1.73	-0.51	-0.63	0.57	0.42	-0.81	-0.02	-1.35	-0.12	-0.2	-0.81	0.21	-0.14	-1.4	0.24	1.98	1.08	-0.91	-0.12
Cells_Correlation_K_ER_DNA		-1.83	-0.78	-0.01	-0.79	1.08	-0.09	-0.62	0.55	-0.62	0.52	-0.12	-0.51	-0.73	-0.17	0.8	1.74	-0.61	0.52	-1.46	-0.34	0.33	-0.71	1.06	1.52	-0.25	-0.97	0.72	0.19	1.87	1.7	0.22	-1.26	-1.47	-1.37	-1.83	-0.21	0.18	-0.12	-1	-0.57	-1.21	0.66	-0.22	1.05	1.48	0.02	-0.67	0.16
Cells_Correlation_Overlap_AGP_BfL		-1.86	0.66	-1.11	-2.33	0.92	-0.63	-0.56	0.18	-0.85	0.23	0.78	-1.41	1.18	0.35	0.86	0.04	-0.66	1.07	-3.13	-0.72	0.05	-0.39	-1.03	1.18	0.25	0.51	0.69	0.02	1.9	0.32	0.72	-0.48	-0.33	-0.09	-0.91	-0.11	-0.21	-1.84	-0.74	0.45	0.33	-0.57	-1.08	1.54	2.34	0.54	-0.68	-0.24
Cells_Correlation_Overlap_AGP_DNA		0.41	-0.27	-1	0.88	-1.86	0.86	-1.17	-0.73	1.12	-0.05	0.96	1.88	-2.91	-2.16	-0.87	0.71	2.41	-1.24	-0.42	0.37	1.24	0.55	0.23	-1.32	-1.4	-1.18	0.12	0.41	0.01	0.22	0.21	0.78	0.66	0.59	-0.04	1	0.81	-0.03	-0.11	0.33	-0.44	1.26	0.52	-2.12	-2.5	-0.93	0.4	0.62
Cells_Correlation_Overlap_AGP_ER		-1.15	1.09	-1.39	-1.45	0.65	-0.87	0.81	0.32	-0.71	-0.37	0.77	-0.37	1.77	0.67	0.91	-0.57	-0.36	0.37	-2.61	-0.59	0.71	0.25	-1.42	0.49	0.42	1.13	0.19	-0.48	1.91	0.4	-0.67	-1.21	0.74	0.78	0.55	0.42	-3.29	-1.57	0.62	0.56	0.11	0.54	-0.08	0.52	0.01	0.48	-0.17	-1.63
Cells_Correlation_Overlap_AGP_RNA		-3.05	-0.48	0.59	-1.87	1.4	-0.93	0.64	0.5	-0.45	0.49	0.68	-1.05	0.39	1.18	1.27	0.59	-0.67	2.15	-3.53	-1.24	0.16	-1.33	-0.48	0.81	-0.37	0.15	0.06	-1.38	2.23	0.68	1.02	1.23	-0.47	0.27	-0.66	-0.03	1.12	1.03	-1.41	-0.12	0.03	-0.23	1.94	-0.1	-0.27	-0.55	-1.64	1.5
Cells_Correlation_Overlap_BfL_ER		-1.62	0.57	-0.38	-0.91	1.62	-0.51	0.03	0.59	-1.3	1.05	0.61	-2.55	1.35	1.01	0.45	0.39	-0.85	2.39	-2.3	-0.51	-0.02	-0.45	-0.48	1.65	-0.35	-1.11	0.37	-0.76	2.32	0.69	-0.18	-1.87	-0.09	0.33	-1.12	-0.01	-1.74	-1.44	-0.52	0.24	-0.09	0.12	-1.56	1.54	2.45	0.4	-0.77	-1.24
Cells_Correlation_Overlap_Bf_DNA		0.68	-0.34	-0.52	1.19	-1.31	0.89	-1.53	-0.52	0.87	0.41	0.43	1.03	-2.12	-2.2	-0.32	0.54	1.69	-1.48	0.44	0.76	0.19	0.94	0.58	-0.66	-1.06	-0.42	0.21	0.97	-0.06	0.06	-1.84	-0.95	0.78	-0.3	0.32	0.45	-0.03	-0.68	0.91	0.24	-0.04	1.22	-1.02	-0.44	-0.97	0.16	0.5	-1.23
Cells_Correlation_Overlap_DNA_ER		1.13	0.53	-1.23	1.6	-1.81	0.82	-0.55	-0.87	0.86	-0.15	0.67	1.57	-1.69	-1.99	-0.61	-0.04	1.79	-2.01	0.69	1.12	0.68	1.46	-0.04	-1.11	-1.19	0.27	0.01	0.7	-0.34	-0.08	-1.65	-0.79	1.33	0.59	0.89	0.69	-2.43	-1.55	1.15	0.13	0.37	1.21	-1.23	-0.2	-0.72	0.64	0.73	-1.78
Cells_Correlation_Overlap_DNA_Mito		0.3	-0.68	-0.67	0.85	-1.63	0.53	-1.54	-0.71	0.63	0.5	0.35	0.89	-2.56	-2.21	-0.65	0.59	1.52	-1.56	-0.22	0.56	0.01	0.55	0.49	-1.12	-1.69	-0.12	0.15	0.94	0.04	0.41	-2.46	-0.66	1.23	0.13	0.86	1.18	-2.42	-1.59	0.68	0.13	0.32	2.1	-2.14	-0.2	-1.22	0.58	0.91	-3.17
Cells_Correlation_Overlap_DNA_RNA		0.39	-0.15	-0.19	1.68	-1.82	0.9	-1.14	-0.62	0.96	0.43	0.67	1.71	-2.61	-2.04	-0.18	0.65	2.01	-1.42	0.3	1.04	0.51	1.12	0.58	-1.16	-1.98	-0.1	0.16	0.78	-0.3	0.25	-1.62	1.12	1.44	0.21	1.08	0.91	-0.73	-0.45	1.18	-0.3	0.36	1.83	-0.53	-1.19	-2.04	0.72	0.94	-0.66
Cells_Correlation_Overlap_ER_Mito		-0.78	0.96	-1	-0.42	0.95	-0.75	0.45	0.42	-1.1	-0.13	0.31	-1.94	1.58	0.62	0.06	-0.4	-0.78	1	-1.18	-0.61	0.32	-0.03	-1.01	0.95	-0.12	-0.67	0.03	-0.72	1.44	0.27	-0.35	-1.6	0.49	0.64	0.33	0.51	-2.91	-1.23	0.32	0.74	-0.04	0.68	-0.34	0.78	0.75	0.85	-0.32	-1.55
Cells_Correlation_Overlap_Mito_RNA		-1.89	-0.6	0.6	-1.3	1.48	-0.76	0.09	1.01	-1.07	1.01	0.26	-2.42	0.84	1.39	0.43	0.67	-1.23	2.2	-1.85	-1.15	-0.49	-1.29	0.05	1.21	-0.34	-0.99	0.1	-0.87	1.68	0.85	0.61	-1.8	-0.7	-0.07	-1.26	0.2	-2.62	-0.15	-1.44	0.4	0.12	-0.22	-0.53	1.25	2.08	0.62	-1.56	-1.69
Cells_Granularity_10_DNA		-1.54	0.6	1.2	0.03	-0.1	1.46	0.16	-1.12	0.24	-0.21	-0.31	2.24	-1.19	0.56	0.72	0.63	0.32	-0.61	-0.56	0.39	-0.6	-1.38	2.06	0.35	-0.38	-1.1	-0.99	-0.04	-0.36	-0.66	-1.4	0.96	1	0.66	0.39	0.57	0.9	0.32	1.27	-1.15	0.61	-0.15	-1.19	0.56	0.79	-0.28	-0.38	0.37
Cells_Granularity_11_DNA		0.37	0.87	-0.23	0.98	-0.61	1.29	-0.67	0.68	0.02	-0.5	0.74	1.08	-0.64	-1.78	1.03	1.47	2.72	-0.31	0.29	-1.61	-0.35	-0.87	0.23	-0.02	1.02	-1.43	-0.39	1.32	-1.92	1.7	-0.1	0.87	0.05	0	0.1	-0.92	-0.5	0.92	0.97	1.06	1.12	0.94	-0.08	0.52	0.3	0.78	0	1.03
Cells_Granularity_11_Mito		0.18	0.68	0.4	0.68	0.67	-0.76	0.97	-0.21	-1.69	0.13	1.17	1.73	-0.65	0.61	0.03	0.06	-0.41	-0.22	0.78	-0.21	0.12	-0.53	1.86	-1.09	-0.35	-0.53	-0.34	0.16	-1.15	1.78	-0.4	-0.81	2.19	-0.66	-0.75	0.17	-1.89	0.05	0.62	0.56	2.06	-0.5	0.69	-0.64	1.05	1.42	-1.88	-0.03
Cells_Granularity_11_RNA		-1.14	0.26	1.34	1.48	-0.51	1.63	0.04	1.2	-0.78	2.18	-0.31	1.51	-0.75	-0.26	1.05	0.68	1.77	0.51	-0.01	-0.04	-0.18	-0.28	1.6	-0.34	0.4	0.97	0.92	2.26	-1.17	1.52	-1.08	-0.46	2.51	-0.05	-0.8	-0.02	-1.93	0.01	0.26	-0.02	1.16	-0.65	0.43	1.39	0.73	1.48	-1.5	0.69
Cells_Granularity_12_RNA		-0.59	-0.51	2.05	1.43	0.42	0.66	0.99	1.04	-0.46	1.02	-0.21	1.88	-1.36	-0.01	0.92	0.42	-0.14	-0.3	0.17	0.67	-0.5	-1.12	0.8	-0.72	0.42	-0.85	1.9	0.52	0.01	0.45	1.42	-0.93	1.3	0.02	-0.23	-0.3	-0.5	1.25	0.62	-0.03	0.64	0.7	-1.55	0.12	1.04	0.36	0.17	-0.71
Cells_Granularity_13_Mito		-0.56	-0.08	0.34	1.49	0.59	1.2	0.27	1.74	-2.37	-1.6	0.15	2.67	-1.21	0	0.77	-1.68	2.94	0.79	-1.06	0.23	-0.66	0.56	0.55	-0.9	-0.79	0.16	2.65	-1.51	-1.08	0	2.16	-0.68	0.09	0.34	0.78	0.03	-0.78	0.89	0.89	0.16	0.08	1.56	-1.44	0.79	1.36	0.97	-0.08	0.16
Cells_Granularity_2_AGP		0.08	-0.9	1.36	2.33	0.45	0.52	0.79	1.17	-0.95	0.95	-1.05	-0.35	-0.53	0.09	0.06	0.01	0.36	0.49	2.87	0.92	-1.07	0.3	2.47	0.57	-0.66	-1.77	-0.48	-0.24	-0.7	0.55	1.07	0.47	0.32	-0.2	1.08	0.64	1.89	0.73	0.06	0.57	-0.03	-0.16	1.81	-1.27	-1.76	-0.09	0.73	0.2
Cells_Granularity_2_Bf		0.29	2.09	-1.94	0.1	0.62	-0.51	1.11	0.18	0.04	-1.19	0.26	-1.46	2.53	0.78	-0.35	-1.09	-0.24	2.9	-1.5	0.06	0.23	-0.47	-1.56	0.46	-0.56	1.85	0.49	-0.04	-1.53	0.02	0.5	2.63	0.51	0.78	2.35	1.35	0.17	0.63	-0.77	-0.47	-0.7	0.29	1.3	-0.24	-1.36	-0.36	0.54	0.24
Cells_Granularity_2_BfH		1.02	0.83	-1.05	-0.76	0.82	-1.14	0.22	-0.01	0.27	-0.43	-0.46	-0.67	1.64	-0.62	-0.51	-0.98	-1.27	1.16	-0.24	0.02	0.14	-0.18	-0.69	-0.75	1.66	0.67	-0.27	-0.46	0.04	-1.21	-0.12	5.13	-0.41	2.96	1.57	1.09	-0.39	-0.6	0.44	0.06	0.61	0.95	1.14	0.2	-0.55	-0.96	0.26	-1.01
Cells_Granularity_2_BfL		0.67	0.68	-1.09	-0.52	1.14	-0.6	1.71	1.3	0.99	-1.27	0.38	0.19	1.86	0.81	-0.73	-0.76	0.55	1.4	-0.16	-0.57	1.08	-1.83	-0.17	-0.67	0.12	-0.32	-1.03	-0.98	0.7	-1.1	1.7	0.93	-0.07	-0.08	1.3	0.94	0.49	-0.03	-0.48	0.35	-0.02	0.05	2.38	-0.87	-1.42	-0.47	0.78	0.76
Cells_Granularity_2_DNA		-0.52	0.27	0.76	0.31	-0.25	-0.33	0.83	1.76	0.43	-0.45	-0.56	3.11	-1.68	-0.79	-0.27	-0.12	0.45	-1.86	3.59	1.69	1.36	-0.27	0.47	-1.34	0.36	1.44	0.35	-0.06	-1.44	-0.75	0.85	0.46	0.54	-0.4	0.95	0.68	1.1	0.26	-0.5	0.62	0.38	0.13	1.13	-0.67	-1.65	-0.45	0.96	0.15
Cells_Granularity_3_BfH		1.22	-0.53	-0.01	-1.14	1.07	-0.02	0.13	1.08	-0.7	-0.51	0.68	-0.5	1.83	-0.29	-0.65	-1.65	-0.43	2.71	-2.05	-0.21	0.48	-0.2	-1.29	1.54	1.19	0.81	1.31	0.99	-0.75	-0.1	1.21	6.87	-0.76	1.27	1.66	1.19	1.8	-0.65	-1.14	-0.26	1.25	0.69	0.51	-0.9	-0.51	-0.82	-0.26	0.42
Cells_Granularity_4_BfH		-0.21	1.19	-0.37	-1.11	0.67	-1.97	1.14	0.08	-1	-0.03	0.01	-0.94	1.92	0.73	-1.18	-1.43	-0.45	0.79	-0.01	1.76	0.24	-0.65	-0.52	2.03	0.84	-0.31	0.43	1.58	0.21	-1.52	0.39	8.93	-0.02	0.29	-0.88	0.04	1.6	-0.27	-1.23	-0.72	-0.45	0.01	1.06	-1.04	1.32	-0.97	-0.04	-0.48
Cells_Granularity_4_BfL		-0.09	1.47	-1.57	1.17	0.22	-0.35	1.23	0.92	0.58	-0.16	-0.48	-0.77	2.79	0.16	-0.8	-1.85	0.2	0.78	-0.21	1.04	-0.34	-0.92	-0.66	0.11	0.92	0.7	-0.33	1.16	0.15	-1.26	1.72	10.45	-0.55	2.35	0	-0.82	0.12	0.23	0.08	-0.52	-0.19	0.84	-0.25	0.21	-0.72	-0.05	-0.91	2.37
Cells_Granularity_4_DNA		-0.54	-1.67	0.21	1.19	0.13	0.15	-1.12	-0.11	0.41	1.72	0.9	-0.93	-1.44	-0.39	-0.32	0.75	1.65	0.75	-0.84	-0.5	0.27	0.13	1.87	1.18	-1.37	-1.53	0.53	0.7	0.53	1.19	-0.63	-0.01	-1.39	0	-0.67	-0.45	0.25	-0.03	0.08	-1	-0.7	-0.54	-0.77	0.01	0.54	0.57	-0.77	0.94
Cells_Granularity_5_DNA		-0.49	-0.71	1.32	-0.45	1.5	-0.23	-0.47	-1.24	0.34	1.02	0.1	-1.09	-0.07	0.43	0.58	0.65	0.29	1.32	-1.3	-1.02	-0.05	-0.6	1.13	0.94	-1.84	-0.89	-0.12	0.3	0.96	1.05	-1.51	0.5	0.39	-0.48	-0.77	-0.64	-0.7	1.09	1.17	-1.31	-1.33	0.15	0.74	-0.06	0.26	2.35	-1.34	0.43
Cells_Granularity_6_DNA		-0.26	-0.12	1.24	0.19	1.04	-0.66	1.27	-0.69	-0.02	1.54	-0.57	0.15	-1.28	0.62	1.17	0.69	0.5	2.63	-0.55	-0.33	-0.14	0	1.03	1.25	-1.33	-0.55	0	0.86	-0.02	2.11	-0.36	1.37	-0.71	0.01	1.09	-1.27	0.25	1.02	1.42	-1.34	-0.24	0.86	1.41	-0.84	-0.49	1.86	-0.22	0.08
Cells_Granularity_7_DNA		0.34	-0.56	0.78	-0.05	-0.01	0.15	0.72	-0.06	-0.08	1.09	-0.23	2.15	-2.43	0.39	0.54	0.55	0	0.53	0.13	-0.55	0.95	-0.14	1.64	0.61	-1.03	-0.38	-1.05	0.69	0	1.37	-0.11	1.2	-1.1	-0.04	-0.03	-1.03	1.03	0.33	0.2	-0.28	0.3	0.42	1.85	-2.18	-1.95	0.55	1.59	0.28
Cells_Granularity_8_DNA		0.08	-0.03	1.25	0.57	-0.01	0.42	0.62	0.07	0.13	0.62	-0.45	-0.19	-0.75	0.32	1.07	0.89	1.09	0	0.81	-0.25	0.37	0.72	0.62	0.15	0.72	0.06	0.51	-0.23	-0.34	1.58	-0.06	1.83	-0.31	1.04	0.52	-0.8	0.12	0.35	0.12	-0.64	-0.93	-0.02	0.67	-1.04	-0.73	0.43	-0.11	0.18
Cells_Granularity_9_DNA		-0.72	0.16	1.36	1.02	0.13	0.61	0.62	-0.11	0.81	0.27	-0.02	0.98	-1.53	-0.25	1.66	0.91	-0.07	-0.11	1.01	0.57	-0.81	-0.49	1.18	-0.08	1.34	-1.63	-0.24	0.77	0.49	1.54	-0.11	2.22	-0.24	0.74	1.11	-0.16	-0.84	-1.13	0.19	0.15	-0.35	0.17	-0.88	-0.75	0.08	-1.25	0.72	-0.72
Cells_Intensity_IntegratedIntensityEdge_AGP		2.11	1.07	-1.75	-1.42	0.73	0.12	-1.42	-2.53	0.41	-0.64	1.31	-0.44	0.95	-1.7	-1.03	-0.89	0.48	0.03	-1.58	-0.5	-0.66	0.92	-1.31	0.35	-0.35	0.05	0.49	0.84	0.37	-1.65	-1.21	-1.29	-0.09	0.21	-0.32	-0.51	-2.39	-1.97	1.38	0.02	-0.63	0.1	-2.27	0.27	1.01	1.11	-0.4	-2.47
Cells_Intensity_IntegratedIntensityEdge_DNA		-0.44	0.4	-2.22	-2.66	1.71	-1.65	-0.15	-0.39	-1.49	-1.52	-0.75	-1.71	2.73	-0.38	0.01	-0.59	-2.74	0.72	-1.28	-1.46	-0.98	-0.54	-1.19	0.44	1.28	1.33	0.11	-0.18	1.45	-1.3	-0.35	-0.86	-0.33	-0.04	-0.5	-0.17	-1.05	-1.14	0.85	-0.21	-0.69	0.32	-0.92	0.94	1.8	0.87	-0.61	-1.31
Cells_Intensity_IntegratedIntensity_AGP		2.56	0.25	-0.3	-0.28	-0.03	0.38	-0.63	-1.93	1.14	-0.49	0.69	1	0.1	-0.96	-0.85	-0.58	1.17	-0.77	-0.07	-0.27	-0.16	0.89	-0.21	-0.31	-0.52	-0.19	0.04	1.08	-0.5	-0.81	-0.55	1.13	0.1	1.11	0.6	-0.05	-3.33	-0.8	3.66	0.38	-0.42	0.26	-0.59	-0.59	-0.69	2.64	0.49	-2.62
Cells_Intensity_IntegratedIntensity_BfL		1.61	-0.68	1.73	0.67	-1.06	-0.21	-1.1	-1.31	0.8	0.84	-0.43	1.46	0.44	-0.78	-0.29	-0.01	0.69	-1.14	1.17	-0.31	-0.13	0.78	0.45	-1.19	-0.35	-0.04	-0.37	1.22	-0.51	0.12	-0.02	2.52	-0.53	-0.34	0.03	-1.19	-1.6	0.08	2.18	-0.98	-0.8	-0.02	-0.84	-0.87	0.05	2.12	-0.08	-0.23
Cells_Intensity_IntegratedIntensity_DNA		0.5	-0.75	-0.65	-2.33	1.27	-1.3	-0.62	-1.16	-0.64	-1.19	-1.02	0.15	1.07	-0.54	0.08	0.1	-1.44	-0.46	-0.78	-1.69	-0.45	-0.61	0.8	0.47	-0.01	0.14	0.11	1.03	0.87	0.33	0.17	0.66	-1	-0.01	-0.39	-0.08	-1.9	-0.47	2.89	-0.31	-0.92	0.66	0.71	0.51	0.38	2.94	-0.25	-1.53
Cells_Intensity_MADIntensity_DNA		-0.52	0.56	-0.94	-1.04	1.03	-1.04	1.86	0.18	-0.55	-0.88	-0.2	-0.87	1.24	0.61	-0.02	-0.45	-1.52	1.08	-0.1	-0.02	0.43	-1.08	-1.07	0.16	0.96	1.22	-0.49	-1.35	0.3	-0.57	-0.08	-0.51	-0.12	0.23	-0.04	1.12	-0.69	-0.49	-0.24	1	-0.27	0.08	1.93	0.33	-0.34	-0.16	0.05	-0.64
Cells_Intensity_MassDisplacement_AGP		2.98	0.27	0.72	1.67	-1.15	0.47	0.45	-1.49	1.73	-0.26	0.12	2.21	-0.39	-0.72	-1.74	-0.75	0.14	-1.9	3.27	0.77	0.43	1.24	0.11	-1.25	-0.35	0.21	-0.5	-0.08	-1.65	-0.83	0.53	0.81	-0.07	-0.13	0.78	0.56	-0.55	1.23	3.45	-0.66	-0.08	0.14	-1.33	0.04	0.05	1.45	0.62	-1.44
Cells_Intensity_MassDisplacement_Bf		1.44	4.17	-1.77	0.83	0.72	0.44	-0.38	-1.36	2.65	-0.48	0.34	2.61	-1.63	-0.1	-1.22	-0.25	0.66	4.68	0.61	-0.25	-0.69	0.07	-0.36	0.24	1.17	1.39	0.63	0.9	-1.19	-1.52	0.45	3.39	-0.74	-0.35	1.75	-0.37	0.49	0.33	0.98	1.69	-0.72	0.35	0.72	-0.85	-1.29	0.09	0.61	0.83
Cells_Intensity_MassDisplacement_DNA		2.63	1.01	0.58	0.59	-0.28	0.2	0.01	-1.58	2	-0.6	-0.61	1.51	-0.95	-0.79	-0.82	-0.59	1.16	-2.36	1.51	0.48	-0.01	1.5	0.51	-0.95	0.26	0.16	0.35	0.37	-1.1	-0.62	0.12	-0.08	-0.18	-1.46	0.7	-0.06	-0.82	1.31	3.82	-0.69	-0.74	0.43	-3.15	0.32	0.95	2.33	-0.06	-1.98
Cells_Intensity_MaxIntensityEdge_AGP		3.82	1.44	-1.43	0.21	0.02	0.28	-0.7	-1.5	0	-0.42	1.04	-0.93	1.13	-1.41	-1.54	-1.21	0.53	-0.27	0.19	0.35	-0.24	1.27	-1	-0.25	0.07	0.1	0.17	0.05	-0.72	-1.72	-1.3	-1.6	0.55	0.47	0.19	0.64	-2.25	-1.57	0.58	0.14	0.01	0.05	-1.85	0.55	1.37	0.36	-0.13	-2.42
Cells_Intensity_MaxIntensity_AGP		2.88	-0.17	-0.06	0.45	-0.6	0.54	-0.98	-1.3	0.52	-0.7	0.08	0.05	-0.63	-1.3	-1.25	-0.98	0.85	-1.21	0.71	0.46	-0.68	0.74	0.11	-1.29	-0.59	-0.05	-0.2	0.35	-1.86	-1.15	-1.16	-0.9	0.61	0.39	1.3	1.22	-1.39	-0.76	0.44	0.99	-0.13	0.32	0.75	-0.53	-1.44	0.66	1.16	-2.24
Cells_Intensity_MedianIntensity_DNA		-0.67	0.18	-1.19	-1.4	1	-1.08	1.04	0.27	-0.88	-0.91	-0.35	-1.09	1.61	0.31	-0.04	-0.37	-1.64	0.88	-0.6	-0.49	-0.1	-0.79	-1.02	0.28	0.99	1.19	-0.23	-0.85	0.63	-0.63	-0.29	-1.06	0.07	0.35	-0.31	0.88	-1.13	-0.98	-0.24	0.69	-0.15	0.3	0.61	1.23	1.16	0.33	-0.24	-1.08
Cells_Intensity_MinIntensity_ER		0	0.36	-0.91	-1.01	0.74	-1.01	0.58	0.27	-1.49	0.69	0.55	-1.79	2.12	0.66	-0.82	-1.77	-0.39	2.04	-0.47	-0.89	-1.27	-0.17	-0.78	0.11	-0.38	0.75	-0.23	-0.35	0.33	-1.53	-1	-1.54	0.47	0.67	-0.11	0.18	-2.17	-1.71	0.18	-0.01	0.31	-0.03	-1.52	0.93	0.96	0.46	-0.76	-2.21
Cells_Intensity_MinIntensity_RNA		2.03	1.68	-2.38	0.17	-0.45	-0.38	0.66	-0.26	-0.69	0	1.11	-1.1	1.54	-0.27	-2.2	-3.35	0.89	0	0.07	-0.3	-0.56	0.95	-1.24	-0.65	-0.35	0.38	-0.64	-0.4	-0.14	-1.34	-1.84	-2.09	0.94	0.94	0.26	0.35	-3.05	-2.31	0.42	0.16	0.53	-0.05	-2.24	0.61	0.75	0.22	-0.48	-3.25
Cells_Intensity_StdIntensityEdge_Bf		0.34	2.32	-1.19	0.36	-0.45	-0.55	0.52	0.79	-0.26	0.12	0.51	-1.37	1.87	0.04	-0.25	-1.35	-1.12	3.94	0.34	0.6	-0.94	0.12	-1.72	-0.73	0.34	0.98	-0.07	0.05	-2.02	-1.24	-0.32	4.65	0.01	1.61	1.29	0.62	-0.16	-0.85	0.19	0.66	-0.45	-0.15	-0.57	-0.15	-1.71	0.86	1.05	-0.19
Cells_Intensity_StdIntensityEdge_BfH		0.62	0.95	0.28	-0.09	-0.52	-2.05	-0.3	-0.16	0.01	0.93	-0.43	-0.09	2.16	-0.86	-0.37	-1.05	-0.73	1.5	2.2	0.3	-0.7	-0.2	-0.41	-1.57	1.92	0.31	-0.56	-0.65	-0.12	-1.36	0.46	3.76	-0.44	0.64	0.45	0.85	-0.28	-0.43	1.19	1.21	-0.24	0.44	0.7	0	-1.56	-0.18	-0.62	0.17
Cells_Intensity_StdIntensityEdge_BfL		0.49	1.83	-0.85	0.57	-0.48	-1.35	0.82	1	0.27	0.18	0.58	0.29	2.23	-0.21	-1.47	-1.11	-0.94	2.27	1.28	-0.37	0.17	-1.17	-1.31	-2.57	1.26	0.46	-1.63	-1.56	0.14	-1.28	-0.02	2.14	0.72	0.61	0.69	-0.5	-0.82	0.17	0.38	1.66	1.19	-0.3	-0.19	-0.37	-0.33	0.1	0.29	-0.52
Cells_Intensity_StdIntensityEdge_DNA		0.05	1.16	-1.11	-0.86	0.63	-0.71	1.32	0.29	-0.36	-0.69	0.16	-0.83	1.25	0.14	-0.23	-0.95	-1.01	0.53	0.36	0.07	-0.1	-0.51	-1.11	-0.05	0.98	1.31	-0.61	-1.13	0.31	-0.66	-0.7	-0.54	-0.23	0.1	0.39	0.86	-1.61	-0.7	1.04	0.36	-0.69	0.54	-1.14	0.36	1.53	0.3	0	-2.2
Cells_Intensity_StdIntensityEdge_ER		2.42	0.93	-0.52	0.25	-1.01	-0.05	0.77	-0.31	0.5	-1.03	-0.01	0.15	0.8	-0.35	-0.59	-1.55	0.07	-1.1	2.31	0.24	-0.21	0.6	-1.04	-1.49	0.68	1.19	-0.84	-0.67	-1.47	-1.68	-0.55	-0.4	0.77	1.32	0.65	0.59	-1.46	-1.14	0.12	0.76	0.9	0.46	-0.85	0.41	0.29	0.22	-0.1	-1.81
Cells_Intensity_UpperQuartileIntensity_DNA		-1.42	0.48	-0.81	-1.15	1.13	-0.81	0.68	0.4	-1.18	-0.22	0.09	-1.57	1.12	0.22	0.61	0	-1.46	2.03	-1.02	-0.12	-0.09	-1	-0.82	0.77	0.36	0.48	0.01	-1.21	1.08	-0.08	-0.27	-1.01	-0.01	0.2	-0.12	1.31	-0.48	-0.68	-0.12	1.18	-0.12	0.24	0.78	0.86	0.17	0.11	-0.09	-0.93
Cells_Neighbors_AngleBetweenNeighbors_Adjacent		0.57	-0.04	-1.49	0.23	0.72	-0.23	-0.2	0.61	0.58	0.21	0.88	-1.72	1.92	0.02	-2.55	-1.72	0.27	-0.39	-1.04	0.01	-0.97	0.84	-0.71	-0.01	0.38	0.79	-0.38	-0.03	0.9	-0.56	-1.39	-1.76	0.97	0.24	-0.49	0.35	-0.4	-3.53	0.08	0.87	0.13	-0.05	-2.22	0.88	1.48	-1.49	-0.59	-1.04
Cells_Neighbors_PercentTouching_Adjacent		1.73	1.38	-1.17	-0.41	-0.01	-0.23	1.28	-0.27	0.32	-1.13	0.05	-0.42	1.81	0.17	-0.46	-1.31	-0.66	-0.55	1.17	0.21	0	0.46	-1.86	-0.67	1.25	1.23	-0.81	-0.81	-0.37	-1.54	-0.52	-1.23	0.65	0.75	-0.52	0.2	-1.35	-1.21	0.34	-0.02	0.3	0.08	-1.15	0.89	2.08	0.33	-0.64	-1.27
Cells_RadialDistribution_FracAtD_AGP_3of4		-0.42	-1.04	1.62	1.13	-0.71	0.3	1.37	0.68	0.12	0.29	-0.04	1.15	-1.15	0.75	-0.09	0.67	1.08	-0.06	0.47	-0.21	0.88	-0.49	1.43	-0.51	-0.7	-0.73	-0.62	-0.04	-0.65	1.1	-0.3	0.38	0.26	0.89	1.1	0.67	-0.42	0.75	-0.18	1.31	1.19	0.24	2.49	-0.44	-1.91	-1.37	0.37	-0.17
Cells_RadialDistribution_FracAtD_AGP_4of4		-0.18	1.41	-1.57	-1.32	0.86	-0.3	-1.08	-0.42	-0.3	-0.04	0.27	-1.27	1.18	-0.67	0.43	-0.53	-1.25	0.39	-1.22	0.34	-0.6	0.31	-1.27	0.77	0.78	0.69	0.72	-0.29	0.8	-0.78	0.24	-0.48	-0.66	-0.59	-0.93	-0.87	0.28	-2.33	0.28	0.43	-0.25	-0.42	-3.86	1.23	2.35	0.54	-0.46	-1.16
Cells_RadialDistribution_FracAtD_BfL_1of4		-0.57	-1.2	1.85	0.49	-0.08	-1.14	0.77	0.07	-0.47	0.39	0.3	-0.6	0.36	1.93	-1.13	0.64	0.23	0.45	-0.07	-0.66	0.32	-0.92	0.34	0.62	-1.25	-0.55	-0.57	0.84	-0.48	0.66	-0.49	-0.57	0.69	0.38	0.73	1.59	-3.25	1.9	-1.51	-1.86	0	-0.36	3.06	0.13	-0.36	0.67	-0.31	0.22
Cells_RadialDistribution_FracAtD_DNA_1of4		-0.2	-1.2	0.8	1.01	-0.56	0.09	-0.67	0.02	-0.09	0.53	-0.08	0.28	-0.76	0.34	-0.27	0.83	0.7	-0.32	0.46	-0.64	0.01	-0.23	1.3	0.25	-1.7	-0.89	0.01	0.46	0.08	1.34	-0.06	0.45	0.6	0.27	0.33	0.68	-1	2.29	-1.24	-1.8	0.34	0.51	5.34	-1.52	-2.48	0.09	1.01	2.6
Cells_RadialDistribution_FracAtD_DNA_3of4		-0.75	0.08	1.7	0.18	-0.57	0.31	0.53	0.82	0.17	1	0.52	1.35	-2.08	0.1	1	0.63	1.11	0.92	-1.14	0.35	1.71	-0.98	0.9	0.9	0.56	-0.25	-0.15	0.42	0.23	1.47	-0.11	0.24	-0.8	0.4	0.98	-0.31	2.49	-0.04	0.69	2.77	0.56	-0.35	-1.57	0.79	-0.14	-0.72	-0.62	-1.29
Cells_RadialDistribution_FracAtD_ER_3of4		1.17	-0.52	0.91	0.92	-1.74	0	0.69	-0.24	0.93	-0.9	-0.02	2.33	-0.6	0.18	-1.07	-0.31	1.35	-2.85	1.31	-0.2	0.66	0.33	0.26	-1.51	-0.4	0.57	-1.14	1.1	-1.74	0.61	-0.46	1.24	0.04	0.25	1.06	0.28	-0.01	2.67	-0.04	0.13	0.73	-0.26	2.74	-0.95	-1.99	-1.13	-0.33	1.05
Cells_RadialDistribution_FracAtD_Mito_3of4		-0.52	-0.86	1.71	0.21	-0.46	-0.39	0.89	0.77	-0.39	0.25	0.13	0.9	0.1	1.07	0	0.46	0.9	-0.33	0	-1	1.08	-0.56	0.86	0	-0.63	-0.36	-0.69	0.46	-0.56	1.23	0.18	0.11	0.04	0.52	0.67	0.36	-1.44	1.15	-0.89	-0.15	0.55	-0.07	2.28	0.03	-1.06	-0.55	-0.96	0.44
Cells_RadialDistribution_FracAtD_Mito_4of4		0.14	1.15	-1.51	-0.48	0.53	0.41	-0.61	-0.49	0.21	-0.27	-0.02	-0.86	0.08	-0.94	0.27	-0.6	-0.75	0.42	-0.37	0.68	-0.79	0.47	-0.78	0.15	0.77	0.19	0.52	-0.69	0.56	-1.09	-0.38	-0.21	-0.34	-0.23	-0.74	-0.71	1.39	-1.71	0.84	0.79	-0.06	0	-3.04	0.51	1.4	-0.13	0.28	-0.66
Cells_RadialDistribution_FracAtD_RNA_1of4		0.7	-0.63	0.62	2.1	-1.59	-0.08	0.47	-0.46	0.88	-0.48	-0.09	1.87	-1.09	-0.34	-0.5	0.32	1.44	-1.5	1.71	0.26	0.77	0.34	0.34	-1.51	-1.65	0.39	-0.6	0.52	-1.69	0.08	-0.06	0.96	0.99	0.26	1.19	1.14	-0.19	1.98	-0.18	-1.09	0.07	0.46	3.65	-0.98	-2.01	0.56	1.2	1.23
Cells_RadialDistribution_FracAtD_RNA_4of4		-0.76	0.37	-0.7	-1.32	1.43	0.11	-0.62	0.25	-0.68	0.45	0.06	-1.88	0.72	0.03	0.63	-0.11	-1.23	1.62	-1.29	-0.1	-0.76	-0.25	-0.2	1.27	0.87	-0.43	0.8	-0.71	1.42	-0.35	0.4	-0.99	-0.89	-0.25	-1.43	-0.99	0.47	-2.11	0	0.48	-0.37	-0.34	-3.43	1.05	2.21	0	-0.57	-0.73
Cells_RadialDistribution_MeanFrac_AGP_1of4		0.85	-1.67	0.76	1.52	-1.41	0.54	0.67	-0.08	0.93	-0.85	-0.77	1.72	-1.72	-0.32	-0.6	0.03	1.37	-1.18	2.03	-0.21	0.24	-0.05	0.8	-1.52	-0.68	-0.25	-0.93	0.24	-1.37	0.01	0.11	0.5	0.13	-0.21	0.24	0	1.3	2.53	0.39	-0.84	-0.46	0.39	2.96	-1.93	-2.61	-0.56	0.31	1.55
Cells_RadialDistribution_MeanFrac_AGP_3of4		0	-1.3	0.79	1.71	-1.23	0.8	0.67	0.14	0.65	-0.26	-0.43	1.75	-2.2	-0.36	-0.09	0.57	0.73	-0.8	1.25	0.52	0.14	-0.42	1.7	-1.14	-0.42	-0.63	-0.25	-0.2	-1.23	0.39	1.19	1.22	-0.1	-0.03	0.82	-0.08	2.9	0.41	0.74	1.94	0.39	0.1	2.26	-1.44	-2.3	-1.12	1.41	1.19
Cells_RadialDistribution_MeanFrac_BfH_1of4		-1.18	-0.83	1.71	-0.71	1.36	0.71	-0.24	-1.69	-0.5	2.07	1.02	-0.27	0.91	1.42	-0.44	0.96	0	2.31	-0.9	-0.08	0.75	-0.85	1.39	0.41	0.57	-0.62	-0.64	0.28	1.44	1.36	0.32	-2.15	-1.57	-0.51	-0.95	-0.3	-0.78	0.89	0.42	-0.35	-0.23	0.08	-0.95	1.35	1.68	0.46	-2.42	1.12
Cells_RadialDistribution_MeanFrac_BfH_2of4		-1.54	-1.04	1.38	-0.45	0.66	0.12	-0.24	0.14	0.31	0.64	0.58	-0.45	-0.69	2	-0.16	0.62	0.09	1.58	-1.74	0.27	-0.82	0	0.75	1.46	0.69	-1.07	-0.04	0.84	1.2	1.2	-0.98	-0.4	-0.36	0.29	-0.8	-1.04	-1.18	-1.3	0.32	-0.12	-0.03	-0.04	-2.66	1.33	1.55	0.27	-1.4	-0.36
Cells_RadialDistribution_MeanFrac_BfH_3of4		-1.66	-2.09	0.79	-0.08	0.04	-0.31	-0.22	0.15	0.27	1.18	0.06	-0.5	-1.55	1.17	0.33	0.98	1.3	1.01	-1.37	-0.36	-0.13	-0.69	1.46	0.8	-0.64	-1.86	0.77	0.39	1.28	0.92	0.07	-0.27	-0.23	-0.58	-0.39	-0.96	-0.4	0.72	-0.12	-1.33	-0.36	0.87	0.11	0.98	1.04	0.42	-0.28	-0.23
Cells_RadialDistribution_MeanFrac_BfH_4of4		1.95	1.85	-1.29	0.53	-0.54	0.11	0.32	-0.02	-0.02	-1.31	-0.24	0.58	1.53	-1.61	-0.13	-0.83	-0.86	-1.23	1.89	0.19	0.35	0.57	-1.43	-1.16	0.32	1.9	0.04	-0.37	-1.4	-1.15	0.64	0.68	0.51	0.01	0.87	1.35	0.13	0.47	-0.26	0.48	0.2	-0.47	1.93	-1.28	-1.46	-0.23	1.13	0.4
Cells_RadialDistribution_MeanFrac_BfL_1of4		-0.74	-0.89	-0.62	0.93	-0.06	-1.29	2.24	0.8	-0.36	-0.98	-0.86	-0.08	1.06	0.39	-0.92	-0.4	-0.18	2.06	0.5	-1.65	2.05	-0.9	0.03	-0.07	-0.28	-0.35	-1.2	-2.55	-0.09	-0.08	0.89	0.17	0.34	-0.39	0.87	1.16	0.67	1.5	-0.56	-0.16	0.34	-0.15	2.28	-0.77	-0.73	0.13	0.98	0.77
Cells_RadialDistribution_MeanFrac_BfL_2of4		-0.97	-1.02	-0.15	-1.42	0.9	-0.95	1.99	0.72	-0.28	-0.53	0.36	-0.36	0.9	0.61	-0.68	0	-0.6	1.64	-0.01	-0.87	-0.01	-1.28	-1.36	-0.49	-0.63	0.29	-2.62	-2.33	0.12	-1.49	0.67	-0.11	0.36	-0.12	0.94	1.24	0.76	-0.07	0.02	0.7	-0.1	0.09	2.83	-0.45	-1.29	-0.8	0.66	1.27
Cells_RadialDistribution_MeanFrac_BfL_3of4		0.34	1.37	-0.91	-0.8	0.04	-0.43	2.27	-0.06	0.23	-1.05	0.19	0.37	0.85	1.52	-0.35	-1.29	-0.37	1.07	0.36	0.73	0.92	-0.09	-1.78	-0.07	1.77	0.64	-1.09	-0.67	-0.02	-1.18	-0.49	-0.76	-0.7	0.22	-0.59	-1.87	-0.18	-1.4	0.31	1.46	0.91	-0.95	-4.76	0.41	0.73	-0.82	-2.51	-0.78
Cells_RadialDistribution_MeanFrac_BfL_4of4		0.42	-0.24	0.72	1.09	-0.34	0.95	-2.8	-0.53	0.51	1.06	0.02	-0.02	-1.01	-1.43	0.69	0.93	0.55	-1.4	-0.13	0.21	-0.73	0.9	1.59	0.49	-0.57	-0.49	2.43	1.71	0.17	1.4	-0.53	0.17	-0.36	0.2	-0.97	-1.09	0.04	-0.04	0.29	-0.93	-0.47	0.42	-1.39	0.32	0.77	0.92	0.23	-1.21
Cells_RadialDistribution_MeanFrac_Bf_1of4		-1.34	-1.16	0.77	-0.16	0.88	-0.33	1.4	-0.59	-1.2	0.42	-0.05	-0.24	1.36	0.95	-1.19	-0.06	-0.03	3.01	0.06	-1.48	2.25	-1.76	0.72	0.16	0.11	-1.09	-1.55	-1.75	1.04	0.7	1.24	-0.19	0.18	-0.58	1.11	1.36	0.42	2.2	-0.51	-0.25	0.33	-0.27	2.54	-0.71	-0.63	0.28	0.8	1.1
Cells_RadialDistribution_MeanFrac_Bf_2of4		-2.47	-2.3	0.85	-1.96	1.64	-0.67	1.58	0.74	0.61	0.31	0.96	-0.79	-0.14	2.45	-0.34	0.68	0.1	3.4	-2.1	-0.46	-0.64	-1.27	-0.38	0.87	0.08	-0.85	-2.11	-0.76	1.64	0.11	0.09	-0.45	0.15	-0.25	1.46	1.38	-0.42	-0.9	0.13	1.3	-0.62	0.17	4	1.05	-1.07	-1.57	-0.24	1.97
Cells_RadialDistribution_MeanFrac_Bf_3of4		-2.2	-1.98	-0.13	-1.19	0.31	-0.66	2.14	0.13	0.56	1.14	0.69	-0.26	-1.2	3.74	0.39	0	1.98	2.98	-2.58	0.54	0.65	-1.08	0.24	1.49	1.08	-2.18	0.12	0.61	2.38	0.05	-0.2	-0.34	-0.69	-0.07	-1.04	-1.9	0.12	-0.78	0.15	-0.08	0.24	-0.05	-2.94	0.68	1.09	-0.24	-1.56	-0.39
Cells_RadialDistribution_MeanFrac_Bf_4of4		2.37	1.86	-0.69	1.62	-1.36	0.56	-2.43	-0.76	0.24	-1.07	-0.7	0.32	0.51	-3.35	0.04	-0.26	-1.2	-3.03	2.27	0.03	-0.5	1.28	-0.42	-1.18	-0.36	1.49	1.92	0.37	-2.08	-0.31	0.21	1.04	0.67	0.42	0.35	1.05	0	0.78	0.2	-0.49	0.03	0	0.86	-1.41	-0.89	1.43	2.08	-1.28
Cells_RadialDistribution_MeanFrac_DNA_1of4		-0.17	-1.16	0.53	1.36	-0.81	0.47	-1.12	-0.03	0.34	0.61	-0.22	0.64	-1.24	-0.32	0.07	0.9	0.97	-0.68	0.67	-0.73	0.06	-0.31	1.98	0.06	-1.71	-0.73	0.32	0.13	0.26	1.82	0.09	0.47	0.07	0.08	0.04	-0.07	0.77	1.52	-0.14	-0.72	0.4	0.51	3.93	-1.74	-2.26	-0.44	1.1	2.55
Cells_RadialDistribution_MeanFrac_DNA_3of4		0.07	0.49	0.16	0.35	-0.97	0.99	-1.06	0	0.38	0.4	0.07	2.04	-3.18	-1.72	0.92	0.3	0.32	0.18	-0.34	1.34	0.45	-0.82	0.57	0.6	0.99	0.06	0.67	0.27	0.06	0.24	1.23	0.91	-0.61	-0.3	0.57	-0.68	3.91	0.06	1.09	2.3	-0.05	-0.31	-0.43	-0.68	-0.85	-0.39	0.69	0.36
Cells_RadialDistribution_MeanFrac_ER_1of4		1.69	0.3	-1.36	1.03	-1.54	0.09	0.44	-0.74	0.74	-1.3	-0.34	1.77	-0.72	-1.11	-0.64	-0.82	0.64	-2.34	1.56	0.44	0.5	0.88	-0.62	-1.65	-0.3	0.74	-0.7	0	-1.48	-0.77	-0.26	0.76	0.92	0.14	1.54	0.67	0.72	1.38	1.12	-0.26	0.03	0.57	2.58	-1.54	-2.56	0.09	1.62	0.63
Cells_RadialDistribution_MeanFrac_ER_3of4		1.71	-0.24	-0.14	1.27	-1.7	0.49	-0.17	-0.69	1.36	-1.18	-0.23	2.54	-0.97	-0.8	-0.84	-0.41	0.9	-3.14	1.88	0.62	-0.08	0.68	0.24	-1.57	0.16	0.94	-0.43	1.09	-1.77	-0.2	0.66	1.54	-0.19	-0.36	0.65	-0.24	2.4	1.54	0.66	0.73	0.01	-0.23	2.03	-1.43	-1.91	-0.8	0.54	1.72
Cells_RadialDistribution_MeanFrac_ER_4of4		-1.74	0.03	0.55	-1.22	1.73	-0.27	-0.18	0.73	-1.07	1.31	0.31	-2.27	0.81	0.84	0.82	0.59	-0.91	2.93	-1.78	-0.42	-0.37	-0.81	0.3	1.75	0.17	-0.83	0.67	-0.68	1.73	0.24	-0.3	-1.27	-0.65	0.12	-1.43	-0.65	-0.77	-1.97	-0.52	-0.04	-0.21	-0.18	-3.14	1.63	2.41	0.22	-1.07	-1.08
Cells_RadialDistribution_MeanFrac_Mito_1of4		0.71	-2.05	0.08	0.45	-1.72	-0.18	-0.33	-0.06	0.35	-0.46	-0.88	1.87	-1.28	-0.77	-0.33	0.35	0.36	-1.79	1.48	-0.34	0.09	-0.3	0.57	-1.64	-0.99	0.36	-0.45	0.48	-1.14	0.37	1.2	0.72	0.27	-0.19	0.66	0.3	0.79	1.89	0.15	-0.34	-0.25	0.39	2.46	-1.16	-1.76	0.54	0.69	1.27
Cells_RadialDistribution_MeanFrac_Mito_3of4		0.19	-1.26	0.51	0.98	-1.24	0.23	-0.69	0.04	0.17	-0.55	-0.56	2.22	-1.05	-0.64	0.19	0.32	0.44	-1.94	1.3	-0.22	-0.02	-0.38	1.24	-0.66	-0.06	0	0.04	0.72	-1.59	0.19	1.95	1.18	-0.35	-0.43	0.56	-0.39	2.41	0.9	0.12	0.94	-0.12	-0.13	2.63	-1.16	-2.03	-0.62	0.2	2.19
Cells_RadialDistribution_MeanFrac_RNA_1of4		1.14	-0.08	-0.28	2	-1.8	0.37	0.31	-0.5	1.23	-0.75	-0.28	2.37	-1.48	-1.3	-0.08	-0.06	1.36	-1.87	1.92	0.67	0.66	0.75	0.2	-1.95	-1.17	0.74	-0.5	0.09	-1.65	-0.44	0.04	1.21	0.69	0.01	1.07	0.61	1.24	1.59	0.54	-0.39	0.05	0.61	2.88	-1.32	-2.32	0.1	1.45	1.44
Cells_RadialDistribution_RadialCV_AGP_1of4		0.96	-0.88	1.27	2.06	-0.54	0.58	-0.24	-0.31	1.32	-0.23	-0.91	1.11	-1.18	-1.04	-0.55	0.17	1.23	-1.59	2.4	0.86	-0.35	1.24	1.07	-0.86	0.11	0.83	-0.32	1.66	-1.53	-0.47	-0.5	-0.84	-1.47	0.03	0.13	-0.21	-1.51	0.33	-0.01	-1.34	-0.82	0.22	-1.47	-0.39	-0.73	0.34	-1.2	-0.98
Cells_RadialDistribution_RadialCV_AGP_2of4		1.33	-0.87	1.46	1.86	-0.68	-0.04	0.6	0.14	1.33	-0.22	-0.75	1.54	-0.95	-0.38	-0.38	-0.32	0.79	-1.07	2.88	0.46	0.08	0.67	0.84	-1	0.15	-0.14	-0.69	0.57	-1.02	-0.14	-1.08	-0.51	-0.37	0.6	0.91	-0.33	-1.05	-0.42	0.5	-1.02	-1.02	1.53	-1.1	-0.27	0.19	0.51	-0.49	-1.71
Cells_RadialDistribution_RadialCV_AGP_3of4		1.28	-0.77	1.38	2.59	-0.98	0.31	1.02	-0.06	1.29	-0.32	-0.67	1.85	-1.63	-0.62	-0.84	-0.12	0.42	-1.02	3.07	0.96	0.49	0.14	0.93	-0.95	-0.48	-0.93	-0.77	-0.7	-1.95	-0.27	0.14	0.54	0.18	-0.21	1.68	0.52	0.33	0.57	0.78	0.36	-0.51	1.29	1.08	-1.62	-1.55	-0.28	1.53	-1.89
Cells_RadialDistribution_RadialCV_AGP_4of4		2.44	0.63	0.89	3.4	-0.5	0.32	1.18	-0.43	0.67	-0.15	0.04	0.74	-0.38	-0.31	-1.33	-0.8	-0.08	-0.82	3.42	1.16	0.68	0.43	0.3	-0.84	-0.31	-0.51	-0.58	-1.16	-1.58	-1.05	-0.57	-0.57	1.88	0.69	2.73	1.33	-1.03	0.15	2.16	0.15	0.33	0.51	-0.46	-0.54	-0.01	-0.15	1.82	-2.58
Cells_RadialDistribution_RadialCV_BfH_1of4		-0.74	0.67	-0.59	0.76	-0.37	-1.48	-0.69	-0.58	0.59	0.26	-0.37	-0.68	0.16	-2.14	0.53	-0.21	-0.29	-0.17	1.12	0.15	0.78	-0.61	0	-0.85	0.15	1.69	-0.12	-0.84	-0.19	-0.57	0.48	1.34	-0.72	0.1	0.47	1.68	-0.68	-0.14	0.26	0.42	-0.48	0.4	1.58	-0.8	-1.75	-0.47	0.32	-0.04
Cells_RadialDistribution_RadialCV_BfL_1of4		-1.01	1.03	-0.48	1.84	0.38	-0.92	1.8	1.75	1.57	-0.11	0.67	1	0.11	-0.33	-0.67	-0.24	-0.15	0.26	0.95	-0.86	2.75	-1.72	0.11	-1.88	-0.9	1.86	-1.31	-2.09	-0.16	0.15	0.19	0.53	0.27	0.3	0.47	0.98	-0.51	0.76	-0.07	0.62	0.17	-0.06	1.91	-1.1	-1.38	-0.15	1.29	0.46
Cells_RadialDistribution_RadialCV_BfL_3of4		-0.63	2.17	-0.56	0.26	0.96	-0.6	1.69	2.1	0.57	-0.89	1.15	1.78	0.28	0.44	-0.71	-0.35	0.02	4.44	0.82	-0.54	0.81	-0.85	-0.27	-0.78	0.39	1.39	-0.59	-1.79	-0.87	-0.44	0.53	1.17	0.31	0.33	0.98	0.59	1.41	0.46	-0.32	0.84	0.19	-0.23	2.08	-0.84	-1.51	-0.58	0.7	0.48
Cells_RadialDistribution_RadialCV_Bf_1of4		-0.65	2.18	-1.13	0.82	0.28	-0.06	2.18	1.65	0.25	-1.06	0.47	-0.75	1.56	0.21	0.09	-1.36	-0.44	1.03	-0.23	0.31	1.76	-0.91	-1.46	0.03	-0.94	2.46	0.15	-0.55	-2.38	0.12	0.38	0.94	0.14	0.71	0.64	0.97	-0.46	0.76	-0.08	0	-0.1	0.09	1.45	-0.79	-1.17	0.11	0.9	0.41
Cells_RadialDistribution_RadialCV_Bf_3of4		-0.11	4.6	-1.7	0.4	1.55	0.01	1.26	2.05	1.29	-1.29	1.47	1.46	0.45	1.04	-0.67	-1.2	0.15	6.68	0.1	-0.32	0.44	-0.72	-0.98	0.35	0.39	2.82	0.66	-1.4	-1.69	-0.88	0.44	2.33	0.25	0.96	1.35	0.64	0.68	0.35	-0.38	0.48	-0.1	-0.2	1.8	-0.4	-1.54	-0.43	0.64	0.27
Cells_RadialDistribution_RadialCV_Bf_4of4		0.1	4.29	-1.99	0.22	1.84	0.13	0.43	1.44	1.26	-0.87	1.26	1.12	-0.68	0.31	-0.58	-0.84	0	6.18	0.15	0.94	-0.37	-0.35	-1.14	0.91	0.29	1.74	-0.18	-0.71	-1.17	-1.49	-0.01	2.21	-0.08	1.18	1.41	0.59	0.31	-0.04	-0.2	1.54	-0.21	0.07	0.78	0.05	-1.45	-0.27	0.83	0.33
Cells_RadialDistribution_RadialCV_DNA_1of4		1.27	-0.8	0.86	0.84	-0.57	0.45	-0.1	-0.98	0.68	-0.21	0.36	1.36	-1.48	-0.56	-0.77	0.12	1.27	-2.47	1.52	0.06	0.73	1.2	0.6	-0.51	0.56	0.74	-0.33	1.45	-1.11	0.74	-0.09	0.82	-0.3	-1.29	1.65	-0.81	0.44	1.4	-0.4	-0.63	-0.67	0.63	-2.25	-1.26	0.28	-0.22	-0.79	-1.47
Cells_RadialDistribution_RadialCV_DNA_4of4		0.13	1.24	0.26	0.57	0.12	0.25	0.8	-0.18	0.34	-0.49	0.26	0.57	-1.68	-1.4	-0.31	-0.58	-0.17	-0.24	1.5	0.67	-0.16	-0.78	0.52	-0.85	0.55	0.7	-0.26	-1.08	-0.35	0.36	-0.33	0.24	-0.19	-0.55	1.55	1.1	-0.11	0.65	1	1.26	-0.66	1.25	-3.03	-0.46	0.88	0.03	0.57	-2.39
Cells_RadialDistribution_RadialCV_ER_1of4		0.75	-0.22	0.05	1.66	-0.98	0.27	-1.36	-1.18	1.45	-0.03	-0.74	1.24	-1.76	-2.61	0.27	-0.3	0.51	-1.99	0.68	0.67	0.01	1.08	-0.12	-1.28	0.28	0.67	-0.15	1.72	-1.76	-0.76	-1.17	0.83	0.14	-1.12	-0.04	1.12	1.99	-0.55	-0.48	-0.06	0.05	0.68	-1.69	-0.98	-0.28	-0.73	0.09	-1.95
Cells_RadialDistribution_RadialCV_ER_2of4		0.38	-0.19	1	0.18	-0.69	0.02	-0.57	-0.44	1.15	0.08	-0.78	2.06	-1.49	-1.2	-0.03	-0.21	0.67	-1.3	1.27	-0.02	0.49	0.42	0.55	-1.01	0.42	0.47	-0.35	0.94	-1.76	-0.75	0.68	1.79	-0.22	-0.44	1.12	0.37	3.24	-0.73	-0.91	-0.8	0.29	1.55	-0.89	-0.64	-0.57	-0.25	1.38	-1.63
Cells_RadialDistribution_RadialCV_ER_3of4		0.36	-0.51	1.08	0.13	-1.09	0.33	-0.24	-0.11	1.12	-0.28	-0.66	2.67	-0.7	-0.56	0.07	0.03	0.67	-1.18	1.85	-0.22	-0.11	-0.16	1.56	-0.83	0.51	0.91	-0.51	0.68	-2.13	-0.83	0.9	2.58	0.49	-0.45	1.43	0.26	2.01	0.78	0.26	0	-0.49	0.1	1.57	-2.04	-1.62	-0.61	1.34	0.88
Cells_RadialDistribution_RadialCV_Mito_1of4		1.59	0.24	0.61	1.74	-0.16	0.73	-0.18	-0.36	1.8	-0.86	-0.67	2.38	0.18	-1.14	0.97	0.11	0.66	-1.17	2.65	0.73	1.2	1.81	-0.04	-0.56	1.31	0.04	0.09	0.79	-1.51	-1.4	1.5	2.09	-1.3	0	0.27	-0.29	1.23	2.26	-0.84	-1.23	-0.76	0	-0.01	-1.13	-0.71	0.07	-1.42	3.21
Cells_RadialDistribution_RadialCV_RNA_1of4		0.95	0.26	-0.78	2.03	-1.91	0.47	-1.57	-1.68	1.1	-0.65	-0.46	1.72	-1.96	-2.9	0.06	-0.84	1.18	-2.75	0.66	0.87	0.39	1.36	-0.01	-1.63	-0.39	0.97	0.32	1.63	-2.04	-0.4	-1.49	0.14	0.43	-0.52	0.36	0.83	-2.07	-2.11	0.35	-0.38	0.42	1.04	-1.92	-0.21	-0.49	-0.02	0.56	-2.13
Cells_RadialDistribution_RadialCV_RNA_2of4		1.13	0.49	-0.27	1.56	-1.63	0.44	-0.55	-0.85	0.74	-0.44	-0.23	2.66	-1.13	-1.92	-0.25	-0.59	1.56	-2.28	0.94	0.64	0.73	1.33	0.41	-1.34	-0.16	0.94	-0.06	1	-1.64	-0.53	-0.6	0.92	0.5	-0.13	1.28	0.28	-2.15	-1.45	0.13	-0.57	0.42	1.74	-2.01	-0.04	-0.47	0.66	1.15	-1.58
Cells_RadialDistribution_RadialCV_RNA_3of4		1.03	0.15	-0.41	0.9	-1.9	0.15	-0.12	-0.91	0.79	-1.19	-0.54	2.47	-0.78	-1.48	-0.5	-0.92	0.87	-2.51	1.67	0.26	0.41	0.7	0.17	-1.56	0.09	1.1	-0.63	0.57	-2.11	-1.1	-0.04	1.83	1.28	0.11	2.5	0.57	-0.74	-0.22	0.93	0.28	-0.42	1.28	0.02	-1.46	-1.44	0.25	1.64	-0.5
Cells_Texture_AngularSecondMoment_AGP_10_01_256		-1.91	-0.22	0.66	-2.1	0.36	-1.17	-0.59	1.7	-0.56	0.67	-0.96	-0.84	0.59	1.2	1.58	0.45	-1.6	0.38	-1.34	-0.46	-0.11	-0.97	-0.04	0.59	0.4	0.64	0.21	-0.31	0.68	0.87	0.82	12.76	-1.09	-0.84	-0.92	-1.32	0.38	0.3	-0.52	-1.54	-0.6	-0.66	0.62	0.89	1.54	-0.14	-0.29	1.72
Cells_Texture_AngularSecondMoment_AGP_20_01_256		-2.2	0.05	0.56	-2.62	0.4	-0.95	-0.45	2.37	-1.1	0.58	-0.89	-0.65	0.6	1.36	1.99	-0.16	-1.53	1.61	-0.88	-0.11	0.84	-1.16	-0.59	1.24	0.08	0.47	-0.18	-1.05	1.18	0.55	0.8	3.17	-0.08	-1.31	-1.52	0.34	-0.1	1.59	0.02	-0.18	0.79	1.52	-1.06	0.31	-0.7	-0.76	0.54	-0.92
Cells_Texture_AngularSecondMoment_AGP_20_02_256		-1.89	-0.11	0.6	-1.92	0.5	-1.05	-0.51	1.81	-0.78	0.76	-0.65	-0.86	0.72	1.23	1.42	0.36	-1.57	0.49	-1.21	-0.28	0	-0.97	-0.11	0.88	0.33	0.62	0.37	-0.22	0.93	0.8	1.11	7.15	-0.48	-0.89	-1.14	-0.77	0.26	-0.3	-0.36	-1.2	-0.83	-0.49	-1.02	1.25	1.71	-0.32	-0.23	0.93
Cells_Texture_AngularSecondMoment_AGP_20_03_256		-1.98	-0.24	0.11	-1.53	0.52	-1.08	-0.04	1.79	-0.63	0.76	-0.58	-0.45	0.79	0.84	1.65	0.67	-1.33	0.83	-0.55	-0.05	0.09	-0.68	-0.08	0.77	0.95	0.94	0.27	-0.74	1.23	0.45	1.65	4.08	0.5	-0.95	-0.02	0.09	-0.37	-1.43	-0.8	1.76	0.04	0.37	-0.93	0.41	-0.02	-0.7	0.74	1.37
Cells_Texture_AngularSecondMoment_BfH_20_01_256		-0.43	-0.14	-0.75	0.04	0.22	2.61	0.49	1.2	0.56	-1.51	1.04	0.32	-1.64	1.35	0.33	0.69	0.63	0.71	-1.62	0.66	0.68	0.26	0.07	1.94	-1.9	-0.31	0.31	0.49	-0.2	1.38	-0.62	-1.21	0.67	-1.3	-0.68	-0.92	1.44	1.8	-0.55	-0.98	0.56	-0.12	-1.2	0.58	1.41	-0.34	0.38	-0.81
Cells_Texture_AngularSecondMoment_BfH_20_03_256		-0.58	-0.23	-0.73	0.17	0.29	2.29	0.37	1.02	0.3	-1.33	0.8	0.23	-1.46	1.37	0.03	0.86	0.45	0.39	-1.64	0.55	0.52	0.23	0.1	1.62	-1.61	-0.28	0.26	0.48	-0.19	1.14	-0.58	-1.94	0.78	-0.89	-0.31	-1.44	0.88	0.59	-1.11	-0.53	0.05	-0.88	-1.32	0.33	1.41	0.14	0.68	-0.27
Cells_Texture_AngularSecondMoment_BfL_20_03_256		-1.06	-0.75	0.22	-0.11	0.07	1.11	-1.4	-0.35	-0.39	-0.75	-0.39	-0.27	-1.54	-0.05	1.15	0.6	0.79	0.53	-1.05	1.19	-0.43	1.12	0.81	3.09	-1.13	-0.21	1.96	1.4	-0.99	0.62	0.03	-0.89	-0.25	-0.37	-0.62	0.05	0.94	-0.41	-0.41	-0.85	-1.37	0.4	-1.07	1.46	0.58	-0.32	0.13	-0.06
Cells_Texture_AngularSecondMoment_DNA_20_00_256		1.57	0.08	0.91	1.19	-1.07	0.47	-0.56	-1.17	0.9	0.38	0.41	1.49	-0.9	-0.77	-0.11	-0.01	2.37	-1.44	0.15	0.54	-0.01	1.72	-0.07	-1.06	-0.26	0.47	-0.12	0.47	-0.94	-0.67	0.09	0.34	0.34	-0.03	0.18	-0.91	-0.84	0.2	0.43	-1.2	-0.34	-0.5	-1.94	-0.67	0.08	0.94	-0.45	-0.71
Cells_Texture_AngularSecondMoment_DNA_20_01_256		1.6	-0.14	0.5	0.85	-1.13	0.67	-0.61	-1.04	1.03	-0.16	0.77	1.41	-1.01	-1.03	-0.16	-0.36	2.23	-1.08	0.31	1.04	0.56	1.51	-0.67	-0.86	-0.58	0.48	0.05	-0.03	-1.15	-1.22	-0.05	2.44	1.6	-1.1	-1.39	0.23	0.74	1.98	0.95	-0.57	2.4	-0.02	-1.12	-0.67	-1.36	-1.5	0.47	-1.34
Cells_Texture_AngularSecondMoment_DNA_20_02_256		1.68	0.11	0.62	1.31	-0.91	0.48	-0.66	-1.26	0.93	0.64	0.46	1.23	-1.14	-0.86	-0.3	0.06	2.35	-1.4	0.13	0.61	-0.18	1.61	0.04	-1.04	-0.69	0	-0.03	0.56	-0.91	-0.81	0.58	-0.15	-0.01	-0.25	0.14	-0.65	-0.29	-0.07	0.61	-1.36	-0.67	-0.35	-1.75	-0.01	0.52	0.26	-0.38	-0.22
Cells_Texture_AngularSecondMoment_DNA_20_03_256		1.62	-0.04	0.69	1.5	-0.98	0.22	-0.62	-1.42	1.1	0.82	0	1.5	-1.06	-1.23	0.25	-0.16	2.4	-1.83	0.35	0.58	-0.24	1.76	-0.07	-1.8	0	0.13	-0.2	0.32	-0.65	-1.75	-0.27	-0.9	0.97	-1.24	0.37	-0.68	-0.45	-1.46	-0.56	1.38	0.76	0.33	-0.17	0.28	-1.21	-0.1	1.41	0.15
Cells_Texture_AngularSecondMoment_ER_20_03_256		-2.27	-0.24	0.29	-0.91	2.02	-0.41	0.37	0.62	-0.64	0.93	-0.07	-1.5	0.44	0.9	1.2	1.39	-0.93	2.79	-1.93	-0.29	0.69	-1.09	0.23	2.1	0.1	-0.75	0.49	-0.85	2.83	1.31	0.56	-0.61	0.7	-0.58	-0.18	0.39	-0.5	-1.26	-0.82	1.73	0.51	0.75	-0.91	0.52	0.42	-0.3	2.05	1.85
Cells_Texture_AngularSecondMoment_Mito_10_03_256		-0.92	1	0.64	0.54	1.37	1.17	1.04	-0.57	0.29	-0.26	-0.09	-0.01	-0.2	-0.1	-0.65	0.77	0.54	2.15	0.3	-0.21	0.21	0.74	-0.15	1.07	-0.44	-1.76	-0.68	-0.74	1.35	-0.15	0.53	1.64	-0.85	1.36	-1.37	-0.21	-0.79	-0.35	0.37	-0.1	-0.88	-1.84	-1.62	1.47	4.5	-0.27	-0.49	0.35
Cells_Texture_AngularSecondMoment_Mito_20_01_256		-0.78	1.15	0.7	-0.16	0.9	1.07	0.71	-0.75	0.01	-0.45	-0.33	0.21	-0.43	-0.27	-0.35	0.21	0.34	2.51	0.34	-0.3	0.52	0.58	-0.59	0.96	-0.76	-1.69	-1.02	-1.18	1.58	-0.51	-0.26	2.23	0.56	-0.77	-1.53	0.91	-0.2	2.12	0.86	0.55	0.47	0.5	-0.65	0.56	-0.42	-1.25	0.68	-1.6
Cells_Texture_AngularSecondMoment_Mito_20_03_256		-1.25	0.55	0.19	0.29	1.18	0.8	0.99	-0.68	0.06	-0.34	-0.13	-0.13	-0.2	-0.4	-0.51	0.74	0.29	1.95	0.38	0.19	0.36	0.58	-0.23	0.98	-0.08	-1.29	-0.89	-1.24	1.3	-0.52	0.72	1.6	1	1.06	-0.38	0.36	-1.09	-0.53	-0.15	2.06	0.03	-0.34	-0.68	0.54	0.41	-0.04	0.97	0.79
Cells_Texture_AngularSecondMoment_RNA_20_01_256		-1.76	-0.52	1.22	-0.95	1.82	-0.25	-0.11	0.9	-0.73	1.2	0.06	-0.98	-0.02	1.14	1.21	1.64	-0.73	3.27	-1.38	-0.43	0.26	-0.93	0.49	2.12	-0.47	-0.91	0.46	-0.55	1.9	1.08	0.49	1.91	-0.32	-1.47	-1.69	-0.33	1.23	2.05	-0.31	-0.5	-0.27	0.5	-0.15	0.15	-0.49	-1.13	-0.04	0.93
Cells_Texture_AngularSecondMoment_RNA_20_03_256		-1.74	-0.69	1.16	-0.74	1.71	-0.25	-0.04	0.71	-0.54	1.17	0.02	-0.93	0.05	1	1.08	1.7	-0.69	2.98	-1.41	-0.42	0.04	-0.95	0.68	1.76	-0.25	-0.76	0.4	-0.51	1.93	1.03	0.8	1.05	-0.01	-0.82	-0.64	-0.32	1.15	0.64	-0.91	0.53	-0.93	0.58	0	0.29	-0.27	-0.51	1.6	3.01
Cells_Texture_Contrast_AGP_5_02_256		2.51	-0.24	-0.01	0.7	-0.51	0.85	-0.62	-1	0.6	-0.52	0.07	0.16	-0.9	-1.39	-1	-0.54	0.89	-0.96	0.36	0.98	-0.85	0.5	0.7	-1.04	-0.81	-0.49	-0.26	0.01	-1.76	-0.9	-0.08	-0.09	0.58	0.13	1.19	1.58	0.11	-0.16	0.01	1.13	-0.11	-0.16	1.32	-0.67	-1.43	0.23	1.93	-0.73
Cells_Texture_Contrast_BfL_20_03_256		-0.01	2.42	-0.27	2.71	-0.03	-1.11	0.14	2.55	0.93	0.29	1.61	0.82	2.41	-0.92	-0.9	-1.12	0.11	7.34	0.64	0.68	1.37	-1.24	-0.58	-2.2	0.01	2.94	-0.31	-1.37	-0.69	-0.62	0.18	2.86	0.45	1.83	1.28	0.5	-0.8	1	0.2	0.69	0.33	-0.05	1.09	-0.2	-1	0.41	1.15	0.89
Cells_Texture_Contrast_DNA_20_03_256		-0.93	-1.44	-0.96	-1.04	0.53	-0.66	-0.24	1.36	-1.19	-1.43	-0.33	0.6	-0.25	-0.84	0.32	-0.01	-0.87	-0.87	0.01	-0.74	0.64	-0.88	1.6	1.06	0.18	0.2	0.75	0.12	1	1.67	0.09	-1.23	-0.53	0.75	-0.44	1.1	-0.82	-0.78	0.68	0.07	-0.59	1.1	1.66	0.55	-0.66	0.22	-0.04	-0.84
Cells_Texture_Correlation_AGP_10_01_256		2.02	-0.76	0.61	0.7	-0.62	0.77	1.2	-1.36	1.6	-0.81	-0.55	1.83	-1.06	0.56	-0.32	0.01	0.86	-1.71	0.25	-0.24	0.43	0.2	0.68	-1.68	-0.65	0.08	-0.77	-0.15	-0.48	-0.38	-0.11	0.43	-0.11	0.04	-0.59	-0.82	-1.01	0.05	1.17	-1.23	-0.35	0.37	-1.26	0.05	0.98	1.2	-0.55	-0.27
Cells_Texture_Correlation_AGP_10_03_256		1.45	-0.29	0.73	0.17	-0.74	0.09	-0.2	-0.99	0.62	0.18	0.31	2.87	-0.92	0	-0.89	-0.24	0.22	-0.79	1.55	-0.37	1.47	0.34	-0.42	-0.44	-0.42	-0.67	-0.74	-0.07	-0.58	-0.02	-0.02	0.27	-0.49	0.04	-0.97	-0.67	-0.36	0.48	0.91	-0.99	-0.28	0.45	-1.25	-0.33	0.89	0.69	-0.91	-0.29
Cells_Texture_Correlation_AGP_20_00_256		2.39	-0.19	0.17	0.12	-1.29	0.2	-0.27	-1.96	1.13	0.26	1.25	1.21	-1.19	-0.77	-0.13	-0.33	0.67	-2.28	-0.14	0.54	-0.51	0.29	-0.39	-0.92	-0.24	-0.5	-0.6	-0.15	-1.34	-0.9	0.46	0.96	-0.59	-0.3	-0.65	-1.08	-0.25	-0.51	1.33	-0.93	-0.65	-0.28	-1.73	-0.04	0.9	1.09	-0.42	-0.3
Cells_Texture_Correlation_AGP_20_01_256		3.11	0.91	0.43	-0.02	0.24	1.21	-1.63	-1.93	2.74	0.2	0.71	-0.61	0.83	-0.23	0.19	-0.04	0.92	-2.34	-0.06	-0.13	-0.22	1.51	0.61	-0.75	0.11	2.06	1.53	1.45	0.19	-2.06	0.72	1.5	-0.68	-0.63	0.46	-0.8	-0.48	-0.64	1.66	-1.69	-0.63	0.06	-0.1	0	1.29	2.43	0	0.05
Cells_Texture_Correlation_AGP_20_02_256		1.59	0.62	0.49	0.52	-0.03	0.35	-1.02	-1.22	0.52	-0.17	-0.92	1.48	0.03	-0.15	-1.07	-0.53	-0.68	-1.32	1.28	-0.62	0.82	0.08	0.11	-1.32	-0.48	0.89	0.27	0.83	0.28	-0.61	-0.41	0.26	-0.82	0.17	-0.5	-0.98	-0.58	-0.11	1.37	-0.81	-0.66	0.17	-1.03	-0.38	1.08	1.87	-0.69	-0.74
Cells_Texture_Correlation_AGP_20_03_256		0.54	0.62	0.46	-0.46	0.32	-0.38	-3.47	-2.32	0.16	0.34	0.34	0.51	1.45	-1.37	-1.16	-0.65	-0.97	-0.93	0.3	-0.37	-1.13	0.85	-0.43	1.14	-0.43	-0.22	0.18	2.06	0.24	-0.8	0.6	0.46	-1.09	-0.89	-0.61	-1.18	0.47	0.2	2.37	-0.65	-0.7	-0.62	-1.59	0.08	0.77	1.99	-1.05	-0.68
Cells_Texture_Correlation_AGP_5_00_256		0.18	-1.57	1.28	-0.25	-0.5	-0.56	2.11	-0.11	0.35	-0.02	0.91	1.91	-2.2	1.28	-0.31	0.52	0.98	-0.13	0.13	-1.26	1.05	-0.71	0.34	-0.05	-0.85	-1.71	-1.6	-1.16	0.14	0.73	0.17	0.2	0.04	0.61	-0.47	0.01	-0.85	1.24	1.28	-0.83	-0.31	0.18	-0.75	-0.67	0.15	0.1	-0.31	0.85
Cells_Texture_Correlation_AGP_5_02_256		0.31	-0.43	1.84	0.91	-0.18	0.24	2.87	-0.03	0.44	-0.6	-0.4	2.9	-0.57	2.42	-1.08	-0.47	0.6	0.61	2.16	-0.65	2.28	-0.74	0.04	-0.87	-0.45	-1.27	-0.98	-1.41	0.35	1	-0.15	0.69	0.17	0.66	-0.06	-0.24	-1.31	1.81	0.89	-1.1	-0.35	0.75	0.37	-0.76	-0.05	0.18	-0.95	0.4
Cells_Texture_Correlation_BfH_10_00_256		0.26	1.02	-0.98	0.37	0.02	1.74	-0.49	-0.02	0.79	-0.65	1.85	1.42	-1.08	0.31	0.25	-0.03	1.12	0.89	-1.71	-0.08	-1.17	0.16	-0.5	1.4	-0.98	-0.69	0.51	1.01	-1.13	0.37	-0.67	-1.05	0.78	0.53	-0.03	-0.87	0.84	0.17	0.3	-0.47	-0.68	-0.3	-2.14	0.1	1.09	-0.34	-0.14	0.44
Cells_Texture_Correlation_BfH_10_01_256		1.4	1.32	-0.25	0.24	0.4	1.87	0.89	-0.72	0.44	-0.71	0.46	-0.09	-0.92	1.55	-0.3	0.38	0.43	-1.27	-1.1	-0.61	-0.41	0.97	0.68	-0.05	0.07	-1.03	0.52	1.43	-0.7	-0.22	-0.07	-0.51	0.67	0.34	0.23	-0.09	-2.64	1	1.01	-0.68	0.48	-0.1	-0.21	0.31	2.1	-0.4	-1.42	0.6
Cells_Texture_Correlation_BfH_10_02_256		-0.38	2.47	0.51	1.41	0.26	1.74	-0.14	-0.07	0.14	-2.06	0.36	0.35	-0.25	1.2	-0.71	-0.03	0.53	-0.77	0.38	0.75	-0.54	0.32	-1.06	0.64	-0.43	0.32	1.19	0.54	-1.51	-0.62	0.43	0.26	-1.44	0.38	-0.64	-0.98	0.1	0.34	-0.23	-0.26	-0.89	-0.1	-0.18	0.26	0.97	-0.14	-2.07	0.17
Cells_Texture_Correlation_BfH_10_03_256		0.81	1.61	-1.06	0.49	0.39	1.3	-0.69	-0.33	1.04	-1.49	0.48	0.48	-1.18	1.04	-0.46	1.12	0.8	0.43	0.17	-0.5	1.15	0.9	-0.54	0.74	-0.04	0.15	0.25	0.44	-0.43	-0.47	0.06	-1.57	-0.91	-0.01	-1.25	-0.69	-0.96	-1.23	0.21	0.43	0.72	-0.6	0	0.65	0.66	-0.69	-1.2	-0.12
Cells_Texture_Correlation_BfH_20_00_256		1.32	0.82	-0.08	-0.07	-0.13	0.91	-0.66	-0.47	1.5	0.02	1.85	0.77	-1.46	0.25	-0.61	0.61	1.01	0.89	-0.69	-1.24	-1.55	-0.03	-0.44	0.71	0.34	-1.49	-0.02	0.37	-0.57	-0.07	1.06	-1.28	-0.74	1.68	0.42	0.32	-0.95	-1.23	0.19	0.44	-0.88	0.16	-1.21	0.16	-0.11	0.77	-1.5	0.31
Cells_Texture_Correlation_BfH_20_01_256		-0.29	-1.12	1.51	0.45	-0.34	-1.37	0.03	-1.14	1.06	0.24	-0.44	-0.33	-0.53	0.93	0.43	0.65	0.72	-1.85	-0.08	-1.04	-0.73	1.28	1.26	-0.65	-0.35	-1.68	0.89	1.67	0.88	0.53	1.32	-0.51	-0.65	0.98	-0.18	-0.46	0.24	0.82	-1.03	-0.18	-1.54	-1.21	-0.35	0.09	1	0.35	-0.39	-0.38
Cells_Texture_Correlation_BfH_20_02_256		0.13	2.28	0.01	1.26	0.89	1.39	-0.91	-1.36	-0.14	0.25	-0.68	0.84	0.51	1.95	-2.22	0.45	0.01	-0.03	0.11	0.1	0.72	0.24	-0.32	-0.55	-0.69	-0.45	1.3	1.06	-0.56	-0.35	1.26	0.22	-1.51	0.34	-0.99	-0.58	-0.56	-0.31	0.38	-1.15	-1.18	0.26	0.97	0.88	-0.48	1.22	-1.63	-0.77
Cells_Texture_Correlation_BfH_20_03_256		1.18	-0.86	0.67	0.15	-0.68	0.04	-0.77	-0.46	1.94	0.07	-0.61	0.03	-0.49	0.55	-2.04	1.3	0.35	-1.53	0.69	-1.49	0.82	0.34	1.36	-0.42	0.95	-1.13	-0.68	1.12	0.54	0.96	0.35	0.44	-0.65	-0.33	0.2	-1.2	0.41	-0.54	0.43	-1.34	-0.88	-0.11	0.06	0.03	0.23	0.06	-1.18	0.61
Cells_Texture_Correlation_BfH_5_00_256		-0.73	-0.94	-0.78	-1.36	0.89	-0.03	-0.78	0.69	-0.13	0.85	2.57	0.68	-2.67	0.64	0.55	1.21	1.15	0.77	-2.84	-1.44	-0.66	-0.6	0.38	2.33	-1.35	-1.84	0.55	1.49	0.17	0.62	0.61	0.81	-0.73	0.66	-0.18	-1.37	2.25	0.56	0.25	-0.16	-1.08	-0.76	-0.64	0.25	-0.94	-1.12	-1.36	1.03
Cells_Texture_Correlation_BfH_5_01_256		-0.17	-0.02	-0.55	-0.1	1.04	0.53	-0.03	-0.06	0.98	-0.26	-0.32	0.75	-1.77	1.47	0.72	1.16	0.53	-0.93	-2.17	-2.49	-0.75	-0.23	1.72	0.83	-0.92	-0.71	1.14	0.5	0.46	0.35	0.49	1.45	-0.93	-1.22	-0.99	-0.51	-1.22	1.49	0.13	-0.52	0.45	-0.1	0.44	0.69	-0.01	-0.61	-1.53	1.25
Cells_Texture_Correlation_BfH_5_02_256		-1.73	1.77	-0.57	0.11	1.57	1.52	-0.39	-0.31	-0.52	-1.41	-1.18	1.24	0.85	1.65	-0.63	0.33	-0.15	-0.09	1.37	-0.49	0.72	-0.47	-0.73	0.58	0.79	-0.65	2.35	0.2	0.32	0.86	0.59	0.78	-0.02	0.82	0.38	-0.32	0.6	1.25	0.49	-0.16	-0.93	0.44	1.61	-0.2	-1.12	-0.45	-0.78	-0.86
Cells_Texture_Correlation_BfH_5_03_256		-0.38	1.43	-0.36	0.05	-0.66	1.98	-0.84	0.83	1.2	-0.94	0.71	0.9	-1.39	0.48	-0.3	0.27	1	1.32	-0.74	-0.23	0.98	0.1	-0.62	1.27	-0.71	-0.57	0.16	0.9	-0.32	0.17	-0.33	-1.74	-0.41	-0.68	0.11	-1.07	0.21	1.17	-0.68	1.31	-0.34	0.31	-0.17	0.69	1.66	-0.02	-0.08	-1.07
Cells_Texture_Correlation_BfL_10_00_256		0.35	0.99	-0.44	-0.18	0.24	1.22	-1.08	-0.81	0.1	-0.63	1.46	0.91	-1.09	-0.42	0.37	0.07	1.51	1.4	-1.02	0.67	-2.52	1.15	0.16	2.19	-0.12	-0.53	1.33	0.62	-1.37	-0.1	-1.27	-0.82	-0.03	0.9	-0.83	-0.86	-0.02	-1.43	0.77	-0.26	-0.82	-0.2	-2.41	0.98	1.31	0.31	-0.04	-0.06
Cells_Texture_Correlation_BfL_10_01_256		1.87	1.46	0.13	1.1	0.55	1.86	0.03	-2.07	0.54	-1.17	0.17	-0.06	-0.52	0.57	-0.06	0.14	0.64	-1.62	-0.99	-0.97	-1.07	1.66	1.37	0.67	0.19	0	1.06	1.22	-0.79	-1.04	-0.84	0.71	0.6	0.06	-0.68	-0.69	-1.38	-0.8	0.32	-0.77	0.5	0.24	-1.91	0.63	1.73	0.34	0.3	-1.44
Cells_Texture_Correlation_BfL_10_02_256		-0.41	1.83	0.76	1.32	0.13	-0.01	-0.99	-0.68	-0.34	-1.43	-0.63	0.33	-0.01	0.95	-0.09	-0.61	-0.22	-0.08	1.27	0.75	-1.03	0.31	0.06	1.47	0.55	0.56	2.12	0.75	-1.14	-0.9	-0.06	0.41	-0.96	0.23	-0.74	-0.51	-0.08	0.3	0.38	-0.67	-1.18	-0.23	0.62	0.39	0.74	0.03	-1.83	-0.02
Cells_Texture_Correlation_BfL_10_03_256		0.77	1.35	-0.25	-0.4	-0.13	0.41	-1.12	-0.38	-0.19	-1.47	0.02	-0.52	-0.77	0.45	0.24	0.33	0.66	1.16	0.71	0.06	0.15	1.06	-0.82	0.97	0.26	-0.43	0.52	0.73	-0.69	-0.42	-0.34	-1.25	-0.64	-0.06	-0.13	-1.76	-0.27	-0.62	0.24	-0.04	0.57	-0.46	-1.61	1.08	0.87	0.25	-0.07	0.39
Cells_Texture_Correlation_BfL_20_00_256		1.13	1.02	-0.35	0.15	-0.67	1.37	-2	-1.3	1.34	0.26	2.03	0.03	-1.46	-1.89	-0.74	-0.4	1.09	0.25	-0.03	0.4	-1.74	0.76	0.2	1.13	0.26	-0.66	1.18	1.2	-0.68	-0.89	-0.34	-1.22	-0.53	-0.76	1.79	0.62	-0.85	0.98	-0.12	0.35	-2.52	-0.36	-1.69	-0.77	-0.6	1.35	-0.55	-1
Cells_Texture_Correlation_BfL_20_01_256		1.35	0.81	1.42	-0.2	-0.22	-0.32	-1.64	-1.67	0.86	0.78	-0.56	0.01	-1.25	0.84	0.18	0.66	0.24	-1.58	-0.22	-1.06	-0.03	1.36	0.47	-1.58	-0.89	-1.06	0.71	1.84	-0.13	-0.01	0.94	0.55	-0.22	0.87	0.17	-1.21	1.15	-1.74	0.4	-0.41	-0.62	-1.17	-0.45	0.27	1.09	1.23	0	-0.35
Cells_Texture_Correlation_BfL_20_02_256		0.73	1.21	0.14	1.52	0.72	0.71	-1.6	-2.28	-0.33	0.2	-0.75	-0.43	1.98	0.84	-0.27	-0.22	0.02	-0.19	0.78	0.45	-0.02	-0.06	-0.23	-0.63	0.05	-0.08	1.46	2.02	-0.29	-1.11	0.96	1.57	-1.94	-0.11	-1.51	-1.03	-0.65	0.45	0.43	-0.16	-1.53	0.07	1.88	-0.9	-0.35	1.12	-0.58	0.36
Cells_Texture_Correlation_BfL_20_03_256		2.6	-0.68	-0.63	0.53	-0.79	0.18	-0.82	-1.22	0.96	0.4	-1.54	0.67	0.37	-0.78	-1.51	1.07	0.06	-1.63	-0.44	-0.17	0.39	-0.42	0.43	-1.21	0.11	-1.19	0.1	1.46	-0.29	0.27	1.17	-0.61	0.15	0.78	-0.5	-0.91	-0.79	0.48	-1.49	-0.91	-1.42	-0.07	0.77	-0.38	0.22	-0.63	-0.37	0.56
Cells_Texture_Correlation_BfL_5_00_256		0.27	0.32	-0.67	-0.76	0.38	0.68	-2.13	-0.44	-0.56	1.11	3.2	-0.05	-1.89	-1.31	0.46	0.58	1.77	0.83	-2.37	0.03	-2.14	0.72	-0.83	2.79	-2.63	-1.29	0.54	1.97	-0.09	-0.27	0.33	1.74	-0.35	0.48	-0.21	-0.03	1.88	-0.84	-0.68	0.19	-1.14	0.02	-1.35	-0.9	-1.16	-0.45	0.02	1.37
Cells_Texture_Correlation_BfL_5_01_256		0.75	0.82	-1.09	0.81	0.45	1.66	-0.27	-1.1	0.99	-0.44	-0.01	-0.12	-1.01	-0.1	0.53	0.06	1.23	-0.98	-1.25	-0.64	-2.43	0.81	1.22	2.22	-1.54	0.44	1.42	1.59	-0.87	-0.42	-1.23	0.64	-0.55	-0.68	-0.9	-0.43	-0.95	-0.62	0.33	-0.09	0.34	-0.34	-0.67	0.79	0.55	-0.31	0.5	1.38
Cells_Texture_Correlation_BfL_5_02_256		-0.88	1.75	-0.05	0.66	0.49	0.55	-1.03	-0.24	-0.75	-1.11	-1.55	1.16	1.23	1.13	-0.83	-0.8	-0.55	1.09	0.94	0.41	0.23	-0.09	-0.34	0.7	0.56	0.26	1.68	0	-0.3	-0.13	0.79	1.47	-0.09	0.32	1.03	0.52	-0.16	2.29	-0.7	-0.22	-0.96	0.47	2.1	0.2	-1.35	0.02	-1.66	-0.23
Cells_Texture_Correlation_BfL_5_03_256		-0.03	0.84	1.36	-0.48	-0.86	0.74	-1.6	0.4	-0.27	-0.55	0.4	0.2	-1.04	-0.13	-0.05	-0.11	0.99	2.07	-0.26	-0.33	0.6	0.81	-0.54	2.54	-0.52	-0.83	0.73	0.86	-0.7	0.06	0.28	-0.86	-0.82	-0.52	-1.35	-0.59	0.35	0.46	-1.33	0.19	-0.94	0.8	0.06	0	0.52	-0.05	-1.3	-1.12
Cells_Texture_Correlation_Bf_10_00_256		0.39	0.3	-0.01	0.74	0.03	0.46	-1.24	-0.77	0.71	-0.32	0.82	2.79	-2.07	-0.68	-0.96	0.67	1.4	0.35	-0.41	-0.9	-1.03	0.21	0.71	0.27	0.52	-0.7	-0.1	-0.19	0.96	-1.07	-0.66	-0.97	0	0.22	-0.71	-0.62	0.07	-0.32	0.71	0.7	-0.27	0.16	-1.59	0.82	1.25	0.09	-0.73	0.05
Cells_Texture_Correlation_Bf_10_01_256		1.14	0.3	0.51	1.23	0.28	0.23	-0.88	-1.57	0.83	-0.02	0.18	1.83	-1.17	-0.3	-1.13	0.44	1.53	-1.15	0.3	-0.75	-0.99	0.77	0.94	-0.51	0.27	-0.55	0.11	-0.02	0.38	-1.32	-1.41	-0.42	-0.42	0.41	0.6	0.14	-1.87	-0.02	-0.62	-0.31	0.17	0.68	-1.19	0.38	1.41	0.27	-1.3	-0.67
Cells_Texture_Correlation_Bf_10_03_256		0.67	0.66	0.43	0.85	0.05	0.52	-1.21	-1.08	0.71	-0.38	-0.08	1.91	-1.18	-0.37	-0.65	0.28	0.71	-0.28	1.27	-0.68	-0.09	0.54	0.11	-0.6	0.46	0.27	0.07	0.18	0.53	-1	0.05	-0.59	-1.03	-0.22	-0.62	-0.92	0.09	0.19	0.6	1.13	-1.01	-1.3	-1.64	-0.05	1.05	-0.14	0.33	-0.14
Cells_Texture_Correlation_Bf_20_00_256		1.1	0.79	-0.08	0.66	-0.22	0.77	-0.82	-1.32	0.95	-0.19	0.61	2.05	-2.05	-1.37	-1.47	0.61	1.62	-0.72	0.6	-1.33	-1.04	1.14	0.65	-0.45	1.4	-0.02	0.31	0.04	0.59	-0.87	0.07	-1.4	-0.27	-1.58	0.75	-1.07	-0.28	1.1	0.77	-0.08	-1.54	-0.17	-1.84	0.05	-0.16	0.21	-1.31	0.64
Cells_Texture_Correlation_Bf_20_01_256		1.63	-0.36	1.48	-0.13	-0.09	-0.59	-0.01	-2.28	1.05	0.26	-0.6	0.32	0.46	-0.41	-0.78	0.32	0.84	-1.49	0.58	-0.43	-1.22	2.17	0.67	-1.12	0.06	0.01	0.85	1.63	1.09	0.26	0.17	0.53	-0.37	0.21	0.23	0.39	-0.21	0.28	-0.48	-0.15	-1.34	-1.01	-2	-1.67	1.32	1.84	0.57	0.24
Cells_Texture_Correlation_Bf_20_02_256		0.98	0.74	1	0.54	0.59	-0.04	-1.51	-2.07	0.23	0.23	-0.59	1.26	-0.35	-0.69	-1.7	0.56	0.52	-0.74	0.84	-0.04	-0.02	0.09	0.44	-1.06	-0.13	-0.69	0.31	0.59	0.23	-1.36	0.89	0.39	-1.8	0.05	-0.36	-0.92	-0.28	1.32	0.03	-0.97	-1.85	-0.38	2.25	-0.74	0.41	0.4	-0.65	-0.59
Cells_Texture_Correlation_Bf_20_03_256		0.36	-0.72	0.15	-0.05	-0.87	0.73	-0.61	-1.28	0.46	-0.51	-1.33	0.29	-0.19	-0.38	-0.25	-0.29	0.46	-1.18	0.64	-0.68	-0.11	0.66	0.52	-1.22	0.76	-0.07	-0.52	1.05	-0.79	-0.41	0.35	0.22	-1.33	-0.27	-0.3	-0.59	-0.03	-1.18	0.21	-0.52	-1.96	-0.38	-1.41	-0.37	0.01	-0.56	-1.62	0.19
Cells_Texture_Correlation_Bf_5_02_256		-0.38	0.67	0.18	0.44	0.28	-0.01	-1.13	-0.28	0.5	-0.5	0.01	2.94	-1.39	-0.21	-1.38	0.17	1.02	0.53	0.14	-0.65	0.17	-0.34	0.61	0.41	0.37	-0.55	0.22	-0.71	1.1	-0.38	0.22	-0.57	0.21	0.26	-0.39	-1.24	-0.18	1.16	0.02	0.05	-0.38	0.16	0.98	0.47	0.69	-0.35	-1.38	0.37
Cells_Texture_Correlation_DNA_10_00_256		0.99	-0.98	0.75	-0.7	0.35	-0.03	-0.79	-0.81	0	0.96	1.24	-0.16	-1.23	-0.51	0.44	0.61	0.6	-0.26	-1.38	-1.11	-1.41	0.35	0.92	0.87	-0.89	-0.92	-0.72	0.83	0	0.71	-0.34	0.06	-0.35	0.19	-0.86	-0.82	0.03	-0.1	1.13	-0.79	-0.58	0.09	-1.93	0.14	1.38	0.74	-0.82	0.12
Cells_Texture_Correlation_DNA_10_01_256		1.52	-1.45	0.71	0.64	1.09	0.13	-0.67	-2.58	1.14	-0.12	-0.49	-0.57	0.61	0.5	0.05	-0.22	0.67	-1	-1.7	-1.57	-1.11	-0.03	1.69	-1.03	-0.36	-0.56	0.02	1.09	0.65	0.35	-0.24	0.6	-0.55	-0.43	-0.47	-1.25	-0.75	-0.2	1.64	-1.52	-0.69	0.05	-1.97	0.24	1.28	1.86	-0.87	-0.37
Cells_Texture_Correlation_DNA_10_02_256		0.6	0.82	0.91	-0.13	0.45	0.14	-1.26	-1.75	-0.08	-0.47	-1.66	-0.49	1.47	1.49	-1.1	-0.79	-0.34	0.18	0.68	-1.21	0.58	-0.16	0.33	-0.72	0.27	-0.74	0.87	0.59	0.17	0.83	-0.25	-0.05	-0.67	0.1	-0.69	-0.88	-0.68	0.62	0.98	-1.28	-0.53	0.24	-1.09	0.01	1.3	1.16	-1.25	-0.36
Cells_Texture_Correlation_DNA_10_03_256		1.32	1.14	0.82	-1.57	-0.08	0.13	-1.86	-0.91	-0.1	0.76	0.34	0.14	-0.86	-1.1	-0.51	0.16	0.24	0.64	0.89	-0.97	0.18	1.26	-0.38	0.88	-0.91	-1.12	-0.25	0.78	-0.78	0.48	-0.01	0.05	-0.5	0.12	-0.79	-0.83	-0.06	0.4	1.1	-0.88	-0.32	0.24	-1.52	-0.12	1.28	0.77	-0.72	-0.31
Cells_Texture_Correlation_DNA_20_00_256		1.61	-0.75	0.46	-0.19	0.39	0	-1.02	-1.33	0.87	0.63	1.05	0.54	-0.95	-1.44	0.33	0.35	0.86	-0.75	-0.89	-0.63	-1.05	1.05	0.53	0.25	-0.66	-0.48	-0.54	1.06	-0.43	0	0.11	1.22	-0.55	-0.48	-0.17	-0.92	0.16	0.29	2.3	-1	-0.93	-0.15	-1.87	-0.9	0.45	1.31	-1.01	-0.13
Cells_Texture_Correlation_DNA_20_01_256		2.41	-1.05	0.48	0.28	0.11	0.07	-1.02	-2.01	1.78	-1.48	-0.28	1.79	0.25	-0.84	-0.71	-0.76	0.4	-2.03	-0.08	-0.06	0.52	0.92	0.7	-1.38	-0.03	-0.37	0.34	1.07	-0.99	-0.24	0.39	3.38	0.3	-1.45	0.83	-1.71	0.11	1.19	2.88	-1.66	-0.12	0.06	-0.36	-0.21	-0.97	2.1	0.36	-0.22
Cells_Texture_Correlation_DNA_20_02_256		1.33	1.27	0.15	0.09	0.48	-0.03	-1.56	-2.19	0.72	-0.33	-1.55	-0.12	1	0.46	-1.18	-0.49	0.29	-0.57	0.82	-0.83	0.89	0.46	0.3	-1.08	-0.32	-0.35	0.86	1.18	-0.04	-0.03	0.14	0.28	-0.72	-0.39	0.01	-1.04	-0.58	0.03	1.59	-1.49	-1.01	0.39	-1.4	-0.25	0.59	2.33	-0.42	-0.72
Cells_Texture_Correlation_DNA_20_03_256		2.26	0.9	0.6	-0.21	-0.35	-0.06	-0.76	-1.22	1.16	0.43	-0.69	1.88	-0.66	-1.14	-0.07	0.53	0.62	-1.77	1.95	-0.39	0	1.31	0.24	-0.96	-0.48	0.12	0.04	1.24	-1.21	-0.98	0.57	0.39	-0.33	-0.99	0.18	-0.87	1.21	1.34	2	-1	-0.86	0.25	0.73	-0.9	-1.49	1.51	0.32	-0.27
Cells_Texture_Correlation_ER_20_00_256		2.74	0.01	-0.36	0.04	-0.44	0.5	0.6	-1.05	1.23	-0.75	1.23	1.21	-0.09	-0.57	0.31	-0.32	0.98	-1.27	-0.28	0.13	-1.06	1.41	-0.34	-0.18	-0.32	1.16	-0.42	1.04	-0.73	-0.5	-0.04	0.09	-0.86	0.35	-0.64	-1.04	-1.06	-0.95	1.62	-0.19	-0.87	-0.3	-2.27	-0.59	0.52	1.19	-0.83	-0.67
Cells_Texture_Correlation_ER_20_01_256		1.43	-0.34	0.05	2.1	0.36	-0.68	0.38	-1.89	1.91	-0.58	-0.43	-0.65	1.26	0.16	1.06	-0.15	0.37	-1.73	0	-1.19	-2.43	0.84	1.64	-0.69	0.08	1.77	1.13	0.49	0.1	-0.67	0.81	1.21	-1.11	-0.46	-0.95	-1.04	-0.18	-0.71	0.9	-1.02	-0.75	-1.45	-0.95	-0.01	0.55	1.4	-0.14	1
Cells_Texture_Correlation_ER_20_02_256		1.93	2.07	-0.52	1.46	-0.63	0.14	-0.45	-1.05	0.33	-1.24	-1.02	1.05	1.31	-0.02	-0.73	-0.95	-0.44	-0.88	2.47	0.2	0.8	0.97	-0.67	-0.95	1.06	1.18	0.35	0.23	-0.04	-0.36	-0.44	-0.46	-0.34	0.64	-0.07	-0.78	-1.04	0.18	1.35	-0.69	-0.84	0.11	-0.38	-0.1	0.9	1.61	-1.38	-0.91
Cells_Texture_Correlation_ER_20_03_256		1.47	0.86	0.49	-1.34	-0.25	-0.14	-0.7	0.12	0.03	0.11	0.99	0.86	-0.21	-0.91	-0.47	-0.5	-0.43	0.77	1.38	0.27	1.09	0.98	-1.43	0.55	-0.26	-0.64	-0.21	0.62	0.24	-0.23	-0.12	-0.04	-1.3	-1.01	-1.28	-0.99	0.92	0.46	0.48	-1.1	-0.22	-0.94	-1.04	0.15	0.67	0.26	-1.07	0.37
Cells_Texture_Correlation_ER_5_01_256		2.16	0.1	0.06	0.88	-0.97	0.05	1.34	-1.11	1.08	-1.06	-0.42	1.48	0.04	0.45	-0.49	-0.9	0.59	-2.2	1.05	-0.79	0.08	0.48	0.1	-1.44	0.25	1.24	-0.84	-0.07	-1.27	-0.67	-1.39	-0.19	0.86	0.76	0.75	-0.4	-2.24	-0.13	1.98	-1.07	-0.22	0.83	-0.48	-0.19	-0.02	1.23	-0.04	-0.89
Cells_Texture_Correlation_ER_5_03_256		2.01	0.7	-0.03	-0.02	-1.29	-0.05	0.76	-0.77	0.7	-1.04	-0.08	1.84	-0.1	0.06	-0.97	-0.65	0.38	-1.65	1.79	-0.46	1.03	0.7	-0.33	-1.21	0.12	0.8	-1.01	-0.05	-1.28	-0.29	-0.7	-0.27	0.49	0.67	0.18	-0.37	-2.25	0.31	1.81	-0.81	-0.24	0.9	-0.24	-0.4	0.21	0.55	-0.52	-1.51
Cells_Texture_Correlation_Mito_20_01_256		1.4	0.13	0.7	1.44	0.74	0.19	0.52	-2.03	1.75	-0.84	-0.02	-0.38	1.6	0.26	0.88	-0.28	0.56	-1.69	-0.11	-0.66	-1.13	1.37	2.36	-0.81	0.72	1.43	0.6	0.05	-0.16	-1.17	0.83	1.6	-0.8	-0.21	-0.14	-0.95	0.97	-0.71	1.73	-0.97	-0.76	-0.97	-0.37	-0.23	0.43	1.75	0.16	1.57
Cells_Texture_Correlation_Mito_20_02_256		1.15	1.22	0.18	0.22	-0.69	-0.2	-1.11	-1.58	-0.02	-1.2	-1.51	0.26	1.6	-0.11	-1.74	-1.48	-1.3	-0.7	1.34	-0.44	0.33	0.36	-0.09	-1.88	0.54	1.01	0.82	0.29	0.17	-0.23	-0.23	0	-0.5	0.51	0	-0.68	-0.67	-0.13	1.44	-1.1	-0.66	0.16	-0.41	-0.02	1.24	1.68	-1.04	-0.81
Cells_Texture_Correlation_Mito_20_03_256		1.44	1.23	0.31	-0.85	0.01	-0.47	-1.38	-0.47	0.06	-0.2	0.67	0.95	-0.23	-1.15	-0.83	-0.73	0.01	0.43	1.2	0.61	1.4	0.93	-1.48	1.43	-0.4	-1.28	0	0.34	-0.63	-0.89	0.08	0.68	-1.32	-0.55	-1.2	-0.83	1.12	0.43	1.09	-0.99	-0.3	-1.16	-0.46	-0.27	-0.01	0.51	-1.29	0.52
Cells_Texture_Correlation_Mito_5_00_256		1.11	-1.33	0.09	-0.75	-1.52	-0.59	0.44	-0.24	-0.03	-0.01	0.49	0.39	-0.84	-0.06	-0.66	0	-0.17	-1.29	-0.86	-0.86	-1.12	-0.24	0.19	-1.49	-0.94	1.1	-0.95	0.45	-0.32	0.8	-1.89	-1.18	0.49	0.43	0.01	-0.08	-3.54	-0.58	0.62	-0.64	0.17	0.89	-1.97	0.62	1.02	1.03	-0.21	-2.91
Cells_Texture_Correlation_RNA_10_00_256		2.25	-0.56	0.11	0.53	-1.45	0.2	0.68	-0.95	1.2	-0.28	1.12	1.43	-1.28	-0.83	-0.02	-0.09	1.32	-2.39	0.05	-0.45	-0.55	0.83	-0.03	-1.24	-1.04	0.54	-1.61	0.66	-1.72	-0.79	-0.97	0.28	0.08	0.39	-0.45	-0.75	-0.73	-0.22	1.33	-0.71	-0.79	0.48	-1.73	0	0.77	0.72	-0.78	-0.2
Cells_Texture_Correlation_RNA_20_00_256		2	-0.54	-0.07	-0.29	-0.09	0.24	0.26	-0.6	0.99	0.33	1.57	0.38	-0.96	-0.87	0.62	0.32	0.85	-1.3	-0.74	-0.36	-1.49	0.85	-0.29	0.14	-0.77	0.26	-0.82	0.85	-0.79	-0.39	0.17	0.4	-0.8	0.08	-0.7	-1.08	-0.2	-0.66	1.63	-0.08	-0.94	-0.15	-1.86	-0.09	0.83	1.49	-1.07	-0.29
Cells_Texture_Correlation_RNA_20_01_256		1.41	-0.3	0.57	1.53	0.83	-0.22	0.55	-1.8	1.86	-0.31	-0.64	-0.49	1.77	0.82	0.75	-0.12	0.4	-1.68	-0.22	-0.91	-1.29	0.52	2.19	-0.64	0.89	1.54	0.35	0.19	0.39	-0.64	0.43	1.14	-0.5	-0.69	-0.47	-1.1	-0.77	-0.83	1.35	-1.33	-0.18	-0.8	-1.54	0.31	0.25	1.6	0.03	-0.09
Cells_Texture_Correlation_RNA_20_02_256		0.89	1.75	0.22	1.38	-0.62	-0.15	-0.5	-1.34	-0.1	-1.87	-1.8	0.59	2.31	0.65	-1.26	-1.74	-1.14	-0.04	2.62	0.43	1.06	0.53	-0.83	-1.76	1.17	1.08	0.77	-0.25	0.04	-0.99	-0.45	-0.16	-0.45	0.56	0.09	-0.81	-0.95	0.28	1.22	-1.19	-0.9	-0.1	-0.67	-0.26	0.96	1.58	-1.25	-1.04
Cells_Texture_Correlation_RNA_20_03_256		1.35	0.91	0.21	-1.75	0.1	-0.41	-0.8	0.32	-0.29	0.24	0.57	0.27	-0.54	-1.11	-0.73	-0.42	-0.65	1.17	1.31	0.15	0.81	0.8	-1.42	1.51	-0.18	-0.67	0.03	0.23	-0.36	-0.45	-0.73	-0.38	-1.26	-0.67	-0.74	-0.91	0.28	0.87	1	-1.07	-0.02	-0.87	-0.95	0.46	0.29	0.61	-0.67	-0.59
Cells_Texture_Correlation_RNA_5_00_256		1.99	-0.39	0.16	0.5	-2.01	-0.21	1.23	-0.92	0.87	-0.92	0.71	1.85	-1.21	-0.31	-0.68	-0.61	0.96	-2.85	0.59	-0.78	-0.01	0.49	-0.19	-1.71	-0.81	0.52	-2.22	0.03	-1.94	-0.74	-0.94	0.69	0.65	0.56	0.28	-0.54	-0.56	1.1	1.26	-0.83	-0.32	0.64	-0.53	-0.45	0.3	0.66	-0.76	0.85
Cells_Texture_Correlation_RNA_5_01_256		1.82	-0.16	0.4	1.61	-1.43	0.14	1.35	-1.22	1.46	-1.05	-0.28	1.54	-0.03	0.42	-0.27	-0.61	0.87	-2.65	0.78	-0.57	-0.15	0.53	0.4	-2.22	-0.29	1.25	-1.25	0.08	-1.2	-0.94	-1.62	0.3	0.42	0.18	0.33	-0.85	-1.42	0.44	1.23	-1.44	-0.54	0.7	-0.5	-0.1	0.35	1.01	-0.64	-0.11
Cells_Texture_Correlation_RNA_5_02_256		1.64	0.91	0.26	1.21	-1.71	0.11	1.36	-0.85	0.98	-1.56	-0.64	2.03	0.52	0.66	-1.16	-1.1	0.46	-2.07	2.19	-0.08	1.06	0.64	-0.31	-2.34	0.32	1.13	-1.01	-0.36	-1.38	-0.65	-0.97	0.99	0.32	0.7	0.7	-0.62	-1.42	1.64	0.98	-1.29	-0.5	0.77	1.03	-0.53	0.16	0.5	-1.35	-0.2
Cells_Texture_Correlation_RNA_5_03_256		1.93	0.56	0.03	0.24	-2.22	-0.07	0.61	-0.64	0.64	-1.22	0.2	1.97	-0.78	-0.48	-1.1	-0.83	0.58	-1.8	1.83	-0.19	1.06	0.9	-0.77	-1.81	-0.68	0.58	-1.38	-0.05	-1.88	-0.73	-0.59	0.68	-0.04	0.49	-0.21	-0.78	-1.25	1.45	1.23	-1.17	-0.32	0.81	-0.17	-0.3	0.8	0.43	-1.43	-0.53
Cells_Texture_DifferenceEntropy_AGP_20_00_256		2.09	-0.23	-0.17	1.69	-0.41	0.98	0.27	-0.92	0.87	-0.82	0.31	1.07	-0.62	-1.12	-1.49	-0.46	1.42	-0.64	1.74	0.32	0.02	0.76	0.31	-0.75	-0.49	-0.55	-0.36	0.15	-1.17	-1	-1.9	-1.44	1.76	1.16	0.51	1.3	-3.33	0.58	0.45	0.84	-0.02	1.61	1.4	-0.35	-0.46	-0.12	0.49	-1.85
Cells_Texture_DifferenceVariance_AGP_20_01_256		-2.1	-0.03	0.29	-1.6	0.46	-0.93	-0.27	1.5	-0.94	0.67	-0.55	-0.9	0.66	1.16	1.47	0.35	-1.29	0.91	-1.43	-0.32	0.34	-0.87	-0.2	0.95	0.06	0.22	0.2	-0.39	1.19	0.87	1.71	4.77	-0.55	-0.9	-1.96	-0.67	1.35	0.86	-0.04	-0.62	0.2	-0.23	-0.72	1.36	1.49	-0.8	-0.09	1.54
Cells_Texture_DifferenceVariance_AGP_20_03_256		-2.09	-0.08	0.25	-1.36	0.51	-0.93	-0.1	1.25	-0.82	0.79	-0.42	-0.93	0.89	1.07	1.35	0.68	-1.23	0.73	-1.07	-0.3	-0.01	-0.67	-0.03	1.01	0.4	0.44	0.38	-0.26	1.52	0.93	2.12	6.5	-0.35	-0.64	-1.71	-1.25	0.97	-0.68	-0.58	-0.12	-0.29	-0.17	-1.18	1.76	2.08	-0.31	-0.18	2.72
Cells_Texture_DifferenceVariance_DNA_20_01_256		2.2	0.02	0.36	0.54	-1.29	0.62	-0.54	-0.55	1.29	-0.61	0.64	1.3	-0.29	-0.81	-0.43	-1.13	1.24	-0.72	0.97	0.99	0.58	1.29	-1.27	-1.01	-0.33	0.2	-0.14	-0.05	-1.66	-1.68	0.8	2.34	1.52	-0.6	-1.12	-1.09	0.58	2.07	0.93	-0.98	1.89	-0.41	-1.28	-0.68	-0.81	-1.25	-0.36	-0.09
Cells_Texture_DifferenceVariance_DNA_20_03_256		2.09	0.42	0.72	1.41	-1.04	0.15	-0.16	-1.02	1.52	0.42	-0.4	0.92	-0.23	-0.6	0.17	-0.35	1.42	-1.72	0.88	0.46	-0.49	1.42	-0.2	-1.99	0.45	0.23	-0.48	0.4	-1	-2.11	-0.36	0.47	1.32	-0.35	0.67	-1.01	-0.14	-1.33	-0.08	0.87	0.44	-0.16	-0.03	-0.12	-0.69	-0.18	0.47	1.42
Cells_Texture_Entropy_BfL_20_01_256		0.72	0.67	-0.26	0.87	-0.04	-1.12	0.77	0.34	0.42	0.86	0.31	0.52	1.73	-0.06	-1.15	-0.41	-0.87	-0.95	1.12	-0.84	0.68	-1.04	-0.55	-2.93	0.83	0.26	-1.97	-1.26	0.67	-0.73	-0.34	0.62	1.45	1.06	0.16	-0.19	-3.49	0.21	0.51	1.37	0.63	0.74	0.49	-0.37	0.71	0.57	0.11	-0.2
Cells_Texture_Entropy_Mito_20_02_256		0.92	-0.87	-0.56	-0.49	-1.17	-1.02	-0.74	0.64	-0.16	0.2	0.03	0.19	0.31	0.11	0.72	-0.71	-0.55	-1.8	-0.08	0.24	-0.06	-0.69	0.09	-0.86	0.6	2.15	0.68	0.73	-1.28	0.08	-0.78	-0.32	1.33	-0.36	0.63	-0.14	-1.21	0.72	0.09	-0.24	0.57	2.56	1.21	-0.1	-0.76	0.57	-0.18	-0.67
Cells_Texture_Entropy_RNA_20_01_256		2.11	0.48	-1.03	0.84	-1.45	0.14	0.09	-0.74	0.7	-1.06	-0.15	1.06	0.04	-0.99	-0.92	-1.36	0.7	-2.24	1.62	0.38	-0.15	0.91	-0.52	-1.55	0.35	0.88	-0.5	0.4	-1.5	-1.07	-1.37	-0.86	1	0.8	0.72	0.27	-2.44	-1.19	0.86	0.21	0.25	0.55	-0.7	-0.07	-0.17	0.49	0.14	-2.22
Cells_Texture_InfoMeas1_AGP_10_02_256		-1.11	0.15	-1.49	-0.17	0.7	-0.27	-1.26	0	-0.29	0.75	0.71	-1.41	0.48	-1.15	1.12	0.98	0.24	0.2	-2.4	0.01	-1.2	0.42	-0.4	1.57	0.15	-0.06	0.77	1.29	0.99	0.25	0.33	0.02	-0.63	-0.15	-1.64	-1.45	1	-0.29	-0.19	-0.8	-0.01	-0.02	-1.44	0.95	1.61	-0.29	-1.44	1.2
Cells_Texture_InfoMeas1_AGP_20_00_256		-0.73	-0.91	0.35	-0.23	0.41	-0.19	-2.3	0.14	-0.56	1.28	0.09	-0.14	-0.43	-0.79	1.28	1.55	0.12	-0.57	-2.42	-0.72	-1.43	0.25	0.92	1.55	-0.67	-0.58	0.68	2.67	1	1.64	0.91	0.56	-1.76	-0.71	-1.58	-1.91	1.85	-0.28	-0.05	-1.6	-0.53	-0.84	-1.78	0.22	0.97	0.4	-1.46	1.55
Cells_Texture_InfoMeas1_AGP_20_03_256		-0.51	-0.52	0.55	-0.39	-0.09	0.15	-2.85	-0.11	-0.45	0.69	0.35	1	-0.12	-0.49	0.45	0.89	-0.06	0.13	-0.54	-0.26	-0.37	0.72	0.65	1.1	-0.58	-1.16	1.26	2.33	0.24	1.27	0.74	1.31	-1.48	-0.86	-1.33	-1.62	1.96	0.3	0.1	-1.9	-0.67	-0.72	-1.07	-0.54	0.43	0.2	-1.36	1.56
Cells_Texture_InfoMeas1_AGP_5_00_256		-0.46	1.47	-1.72	0.87	0.73	0.48	-1.34	-0.66	-0.25	-0.15	-0.14	-0.98	2.08	-1.39	-0.01	-0.36	-0.26	0.46	-0.07	0.85	-0.75	0.81	-0.54	0.45	0.8	1.09	1.43	1.07	0.69	-0.83	0.1	-0.5	-0.61	-0.19	-1.31	-1.35	1.74	-1.04	-0.78	0	0.78	0.01	-1.36	1.06	1.19	-0.67	-1.36	0.51
Cells_Texture_InfoMeas1_AGP_5_01_256		-1.17	0.95	-1.78	-0.22	0.38	-0.1	-1.75	-0.16	-1.01	0.44	0.68	-1.15	1.06	-1.66	0.08	0.09	-0.49	0.72	-1.02	0.39	-1	0.47	-1.23	1.39	0.3	0.3	1.04	1.14	0.66	-0.52	0.5	-0.48	-0.78	0.02	-1.95	-1.55	1.75	-0.62	-0.59	-0.45	0.39	0.11	-1.89	1.02	1.75	-0.71	-1.69	1.18
Cells_Texture_InfoMeas1_AGP_5_02_256		-0.33	0.32	-2.28	0.03	0.41	-0.01	-1.66	-0.81	-0.09	0.42	1.11	-1.74	0.27	-2.69	0.76	0.46	0.25	-0.26	-1.99	0.36	-2.07	0.78	-0.93	0.95	0.02	0.36	0.66	1.49	0.35	-1.02	0.62	-0.42	-0.7	-0.41	-1.76	-1.45	2.14	-1.6	-0.6	0.59	0.76	0.04	-1.92	1.25	1.34	-0.98	-1.33	1.4
Cells_Texture_InfoMeas1_AGP_5_03_256		-0.85	0.63	-1.55	0.65	1.01	0.24	-0.98	-0.67	-0.1	0.15	0.27	-1.5	1.51	-1.21	0.66	0.24	0.02	0.05	-1.74	0.47	-1.23	0.34	-0.21	0.49	0.43	0.68	1.13	1.14	1.09	-0.4	0.73	0.17	-0.55	-0.1	-1.64	-1.76	1.38	-0.74	-0.27	-0.43	0.25	-0.09	-1.7	1.56	1.96	-0.23	-1.83	1.64
Cells_Texture_InfoMeas1_BfH_5_03_256		0.53	-2.08	0.67	-1.77	0.94	-0.32	0.86	-0.12	-1.08	0.4	-0.3	-1.23	0.53	1.84	0.38	0.51	0.3	-1.03	-1.53	-0.43	-1.02	0.39	0.15	1.38	0.36	-1.52	0.47	0.34	1.4	0.83	-0.57	-1.87	0.17	0.09	-1.21	-1.03	-0.32	-0.39	0.1	-0.59	0.14	-0.02	-1.06	0.58	1.37	0.34	-0.8	-0.2
Cells_Texture_InfoMeas1_Bf_20_00_256		0.61	-3.22	0.52	-1.68	0.38	-0.47	-1.13	-0.5	-0.12	0.35	-0.51	-1.8	-1.07	0.35	1.02	0.74	0.47	-3.5	-1.06	0.03	-0.81	0.59	0.94	1.18	-1.26	-0.93	0.1	1.36	1.01	0.6	-0.23	-0.9	-0.62	-0.45	-1.5	-0.96	0.26	-1.49	0	-1.07	0.1	-0.58	-1.89	0.55	1.28	0.47	-0.89	-0.28
Cells_Texture_InfoMeas1_Bf_20_02_256		0.64	-3.06	0.56	-1.28	-0.01	-0.03	-0.86	-1.17	-0.07	-0.31	-0.83	-1.99	-0.24	0.46	0.52	0.37	-0.35	-1.98	-0.35	0.02	-0.31	0.7	1.26	0.31	-0.12	-1.19	0.87	0.95	1.74	1.41	-0.22	-0.58	-0.61	-0.4	-1.02	-1.18	0.67	-0.91	0.18	-0.62	0.25	0.13	-1.51	0.5	1.49	0.61	-0.91	-0.36
Cells_Texture_InfoMeas1_DNA_10_02_256		-1.03	-0.51	1.1	0.73	0.36	0.91	1.01	1.41	0.02	1.69	1.53	-0.18	0.09	0.75	0.96	1.23	0.93	2.56	-2.22	0.7	0.23	-0.44	-0.67	1.22	0.08	-0.68	-0.46	-0.79	0.47	0.27	-0.11	-0.12	0.84	1.6	-1.02	-0.74	0.28	-0.09	-0.04	0.39	1.12	-0.27	-1.45	0.39	1.09	-0.64	-0.17	1.46
Cells_Texture_InfoMeas1_DNA_20_01_256		0.8	-0.55	1.1	1.45	-0.34	0.64	-0.99	-0.65	1.24	0.62	0.01	0.92	-0.94	0.03	-0.09	0.62	1.48	-0.71	-0.29	-0.22	-0.18	0.7	1.12	-0.31	-0.68	-0.72	0.2	1.31	-0.26	0.67	0.75	1.9	-0.66	-0.45	0.23	-0.66	1.53	0.59	0.06	-0.9	0.47	-0.21	-0.94	-0.86	-0.56	0.56	0.11	1.28
Cells_Texture_InfoMeas1_DNA_20_02_256		0.02	-0.87	2.09	1.78	-0.77	1.24	-0.75	-0.49	0.75	1.12	0.16	1.08	-0.29	0.59	-0.41	0.99	1.92	0.5	-0.94	0.04	0.6	0.66	0.23	-0.37	-0.39	-1.14	0.3	0.46	-0.68	0.32	0.23	0.74	-0.19	0.39	-0.05	-1.18	1.84	0.05	0.15	-0.85	0.69	-0.67	-1.61	-0.9	-0.33	0.18	0.4	1.18
Cells_Texture_InfoMeas1_DNA_20_03_256		0.48	-0.5	1.13	0.69	-0.49	0.53	-1.14	-0.38	0.52	0.77	0.38	1.29	-1.07	-0.24	-0.44	0.7	1.08	-0.05	0.18	0	0.13	0.68	0.71	0	-0.67	-1.06	0.35	0.98	-0.57	0.67	0.54	1.25	-0.92	0.23	-0.03	-1.26	2.08	0.99	0.43	-1.5	0.64	-0.47	-0.06	-1.16	-0.5	0.3	0	1.22
Cells_Texture_InfoMeas1_DNA_5_00_256		-2.03	1.05	-0.45	0.54	0.67	0.23	0.5	0.83	-0.57	-0.01	-0.21	-0.48	1.44	0.64	0.01	0.15	-0.62	2.92	-0.31	0.97	1.01	-0.82	-1.05	0.28	0.81	0.07	0.65	-1.24	1.1	-0.21	-0.21	-0.85	1.34	2.35	-0.02	0.2	-0.17	-0.49	-0.34	1.85	1.58	-0.43	-0.75	0.84	0.67	-1.13	0.6	0.52
Cells_Texture_InfoMeas1_DNA_5_01_256		-1.9	1.12	-0.13	0.13	0.33	0.57	0.59	1.95	-0.92	1.2	1.06	-0.28	0.2	0.19	0.22	0.8	0.14	3.52	-0.62	1.12	1.13	-0.43	-1.79	1.49	0.27	-0.73	0.04	-1.02	0.52	-0.11	0.05	-0.72	1.12	2.31	-0.69	-0.14	0.14	-0.45	-0.47	1.41	1.51	-0.23	-1.25	0.43	0.79	-1.06	-0.11	1.09
Cells_Texture_InfoMeas1_DNA_5_02_256		-1.62	-0.23	-0.01	-0.06	0.77	0.28	0.97	1.44	-0.28	1.11	1.37	-0.62	0.08	-0.14	1.09	1.02	0.22	2.56	-2.13	0.7	-0.06	-0.84	-0.99	1.36	0.18	-0.09	-0.49	-0.99	0.89	-0.09	0.13	-0.81	1.15	1.77	-0.92	0.21	0.42	-1.02	-0.4	1.86	1.44	-0.45	-1.07	0.69	0.32	-1.4	0.31	1.15
Cells_Texture_InfoMeas1_DNA_5_03_256		-2.13	-0.4	0.31	0.99	0.88	0.18	0.91	0.5	-0.45	0.47	0.51	-0.97	1.3	1.25	0.63	0.51	-0.33	2.6	-2.23	0.72	-0.02	-1.37	-0.44	0.21	0.68	-0.17	0.02	-1.21	1.28	0.18	-0.03	0.01	1.29	1.91	-0.47	-0.45	0.13	-0.21	-0.19	0.85	1.05	-0.72	-0.91	0.58	0.66	-0.88	0.01	1.56
Cells_Texture_InfoMeas1_ER_20_01_256		-0.69	-0.87	0.51	0.7	0.77	-0.22	-1.51	-0.06	0.35	1.05	-0.04	-0.76	-0.35	-0.14	0.71	1.36	-0.01	0.51	-1.66	-0.32	-1.1	0.01	1.02	0.64	-0.77	-1.22	1.1	1.29	1.15	0.89	0.48	-0.27	-1.32	-0.41	-1.24	-1.08	0.12	-0.98	-0.06	-1.1	-1	-0.54	-1.44	0.17	0.69	1.16	-0.73	0.64
Cells_Texture_InfoMeas1_ER_20_02_256		-1.3	-0.72	0.5	0.04	0.86	0.06	-1.99	0.09	-0.06	0.96	-0.47	-1.24	-0.23	-0.28	0.76	1.24	-0.19	1.37	-1.57	-0.14	-0.34	-0.14	0.61	0.97	-0.61	-1.59	1.02	0.87	1.28	1.11	0.02	-0.45	-1.2	-0.15	-1.56	-1.3	0.68	-0.58	-0.2	-0.72	-0.44	-0.1	-2.04	0.5	1.39	0.68	-1.01	0.07
Cells_Texture_InfoMeas1_ER_20_03_256		-0.83	-1.13	0.47	-0.35	0.74	-0.1	-2.38	0.06	-0.47	0.9	0.21	-0.8	-0.7	-0.49	0.09	0.77	-0.24	1.07	-1.2	-0.18	-0.11	-0.02	0.24	1	-1.04	-2.05	0.69	0.95	0.93	0.82	-0.18	0.11	-1.31	-0.24	-1.68	-1.36	0.93	0.09	0.18	-1.41	-0.35	-0.39	-1.42	0	1.23	0.61	-0.83	0.69
Cells_Texture_InfoMeas1_ER_5_00_256		-1.38	0.05	0.09	0.17	0.85	0.33	-2.22	0.98	-0.45	1.02	-0.47	-1.52	0.57	-0.69	0.55	0.58	-0.35	1.87	-0.27	0.8	-0.58	0.12	0.37	0.79	-0.05	-0.81	1.58	0.52	1.1	-0.12	-0.42	-1.95	-0.96	-0.47	-1.69	-0.16	0.56	-1.77	-2.12	0.64	0.08	0.12	-2.11	2.18	1.86	-0.4	-0.64	-0.06
Cells_Texture_InfoMeas1_ER_5_01_256		-1.7	-0.32	0.03	-0.86	0.73	-0.04	-2.03	0.98	-1.03	1.2	0.33	-1.48	-0.38	-0.83	0.26	0.75	-0.44	1.97	-1.21	0.46	-0.41	-0.27	-0.22	1.14	-0.55	-1.79	0.81	0.3	1.05	0.42	-0.1	-2.92	-1.5	0.27	-3.25	-0.69	0.56	-1.9	-2.9	0.85	-0.01	0.54	-3.87	2.63	3.45	-0.88	-1.67	0.48
Cells_Texture_InfoMeas1_ER_5_02_256		-1.37	-1.52	-0.07	-0.63	0.8	0.13	-2.24	0.96	-0.48	1.58	0.81	-2.12	-1.18	-1.69	1.1	1	0.1	1.83	-2.21	0.34	-1.67	-0.25	0.34	1.14	-1.19	-1.65	0.69	0.64	0.81	-0.01	-0.03	-1.52	-0.83	-0.4	-1.91	-0.07	1.05	-2.05	-1.89	1.27	0.25	-0.1	-2.61	1.88	1.74	-0.56	-0.26	0.74
Cells_Texture_InfoMeas1_ER_5_03_256		-1.82	-1	0.12	0.21	1.28	0.26	-1.75	0.72	-0.71	1.43	0.14	-2.22	0.06	-0.4	0.95	0.93	-0.02	1.79	-2.08	0.34	-1.41	-0.58	0.64	1.14	-0.4	-1.44	1.21	0.48	1.35	0.35	-0.16	-1.56	-1.08	-0.19	-2	-0.58	-0.26	-1.75	-1.77	0.41	-0.31	0	-2.63	2.23	2.13	0.05	-1.22	0.85
Cells_Texture_InfoMeas1_Mito_5_02_256		-0.75	0.07	0	-0.07	1.33	0.3	-1.26	0.29	0.41	0.68	0.77	-0.64	-0.6	-0.95	1.06	0.7	0.9	0.61	-1.37	0.31	0.03	0.12	0.05	1.88	0.05	-1.9	0.33	0.13	0.39	-0.62	-0.3	0	-0.9	1.26	-1.84	-0.19	-0.53	-0.73	0.53	0.45	-0.39	-0.84	-2.87	0.97	1.9	-0.18	-0.58	0.01
Cells_Texture_InfoMeas1_RNA_20_03_256		-0.92	-0.92	0.48	-0.96	1.39	-0.11	-2.53	0.23	-0.66	0.93	0.28	-0.67	-0.77	-0.53	0.05	0.61	-0.53	1.59	-1.14	-0.21	-0.47	-0.13	-0.03	1.92	-0.46	-2.29	1.22	1.06	1.01	1.11	0.68	0.95	-1.67	-0.61	-1.89	-1.62	2.54	1.14	-0.28	-1.22	-0.67	-0.67	0	-0.2	0.51	0.02	-0.47	1.82
Cells_Texture_InfoMeas1_RNA_5_00_256		-0.6	0.96	-1.21	-0.28	1.22	0.32	-1.99	0.76	-0.69	0.03	-1.09	-1.41	1.77	-0.61	-0.44	-0.81	-0.64	1.68	0.62	0.98	-0.34	0.16	-0.14	0.97	1.5	-0.34	2.37	0.29	1.37	-0.26	0.41	-1.88	-1.03	0.16	-1.68	-0.04	0.86	-1.48	-0.74	0.82	0.74	-0.34	-0.68	1.44	0.91	-1.28	0.24	-0.99
Cells_Texture_InfoMeas1_RNA_5_01_256		-1.18	0.45	-0.94	-1.99	1.33	0	-2.21	1.66	-1.58	1.14	0.64	-1.45	0	-1.03	-0.26	0.18	-0.73	2.73	-0.61	0.79	-0.29	-0.04	-1.01	2.44	0.61	-1.74	1.72	0.52	1.2	0.87	1.23	-1.22	-1.76	-0.05	-2.6	-0.67	2.08	-0.38	-1.4	0.41	0.08	-0.51	-1.01	0.91	1.21	-1.71	-0.84	0.84
Cells_Texture_InfoMeas1_RNA_5_02_256		-0.03	-0.72	-1.35	-1.19	1	0.19	-1.79	0.91	-0.45	1.16	1.08	-1.74	-0.84	-1.87	0.58	0.31	0.19	0.87	-1.51	0.16	-1.79	0.09	-0.09	1.81	0.03	-1.11	0.96	0.83	0.66	0.07	1.12	-1.86	-1.24	-0.41	-2.68	-0.11	1.92	-2.55	-1.14	1.86	0.84	-0.52	-1.8	1.91	1.1	-1.76	0.36	0.29
Cells_Texture_InfoMeas1_RNA_5_03_256		-1.11	-0.46	-0.79	-0.1	1.81	0.31	-1.3	0.43	-0.64	0.87	-0.12	-2	0.98	-0.07	0.47	0.24	-0.17	1.02	-1.66	0.15	-1.7	-0.67	0.77	1.44	0.89	-0.94	1.55	0.56	1.69	0.48	0.93	-0.67	-1.25	-0.39	-2.09	-0.82	1.16	-0.68	-0.92	0.24	-0.31	-0.48	-0.61	1.16	0.79	-0.78	-0.72	1.13
Cells_Texture_InfoMeas2_AGP_20_03_256		1.5	0.58	-0.27	1.78	0.11	0.84	2.62	-0.2	0.71	-0.72	0.4	-0.18	-0.16	0.37	-1.23	-0.97	0.86	-0.27	1.45	0.93	0.63	-0.16	-0.16	-0.87	0.34	0.41	-1.09	-1.76	-0.67	-1.11	-1.81	-2.15	1.81	1.34	-0.09	0.94	-3.71	0.09	0.15	0.96	0.48	1.4	0.32	0.8	1.04	-0.08	-0.11	-2.32
Cells_Texture_InfoMeas2_AGP_5_00_256		1.3	-1.5	1.13	0.07	-0.9	0.07	1.22	-0.15	0.39	-0.21	0.51	1.12	-2.13	0.45	-0.75	0.04	0.92	-0.75	0.7	-0.68	0.47	-0.31	0.48	-0.84	-0.89	-1.34	-1.46	-0.79	-1.06	0	-1.06	-0.93	0.72	0.36	1.4	1.14	-1.64	0.61	0.8	0.68	-0.2	0.32	1	-1.09	-2.01	0.29	0.98	-1.21
Cells_Texture_InfoMeas2_AGP_5_02_256		1.22	-0.36	1.35	0.93	-0.52	0.49	1.37	-0.13	0.43	-0.61	-0.41	1.56	-0.56	1.22	-1.37	-0.69	0.67	-0.09	2.06	-0.24	1.41	-0.11	0.79	-1.19	-0.29	-0.61	-0.77	-1.1	-0.79	0.16	-1.2	-0.96	0.91	0.66	1.9	1.43	-1.71	1.04	0.62	0.53	0.01	0.47	1.22	-1.14	-2.06	0.57	1.18	-1.72
Cells_Texture_InfoMeas2_DNA_20_00_256		-1.11	0.31	-1.44	-1.69	0.56	-0.75	0.71	0.8	-0.95	-1.2	-0.91	-0.85	1.06	-0.01	0.4	-0.37	-2.04	-0.17	0.01	-0.21	-0.08	-1.11	-0.28	0.48	1.11	0.66	-0.1	-0.71	0.58	0.4	-1.12	-1.23	0.75	0.36	-0.67	0.76	-3.1	0.19	-0.14	0.66	-0.4	1.78	0.92	1.32	1.58	0.06	-0.77	-1.48
Cells_Texture_InfoMeas2_DNA_20_03_256		-1.2	0.16	-1.16	-1.14	0.71	-0.57	0.67	0.88	-1.02	-0.82	-0.41	-1.65	1.12	0.6	0.3	-0.61	-1.69	0.52	-0.5	-0.15	-0.04	-1.2	-0.43	0.69	0.37	0.35	-0.24	-0.73	0.84	0.04	-1.22	-1.5	0.85	0.64	-1.09	0.95	-3.42	0.41	-0.1	0.6	-0.74	1.31	-0.15	1.71	2.4	0.09	-1.07	-1.78
Cells_Texture_InfoMeas2_DNA_5_03_256		-0.89	0.34	-1.64	-3.31	0.61	-1.21	0.09	0.99	-1.73	-1.09	-0.82	-1.01	-0.79	-0.36	0.2	-0.16	-2.76	-0.96	1.76	-1.39	0.01	-0.88	0.88	1.59	-0.36	-0.24	0.28	0.27	0.1	1.59	-0.35	-0.51	-0.96	-1.19	0.36	0.89	-0.34	0.02	-0.31	0.29	-0.67	0.85	1.39	-0.18	-0.94	0.24	0.06	-1.36
Cells_Texture_InfoMeas2_RNA_5_00_256		1.7	-0.01	-0.22	0.7	-1.69	0.01	0.73	-0.88	0.72	-0.77	0.41	1.39	-0.84	-0.63	-0.54	-0.72	0.83	-2.54	0.97	-0.12	0.06	0.65	-0.25	-1.5	-0.39	0.8	-1.41	0.2	-1.72	-0.77	-1.58	0.44	2.07	0.78	2.35	0.95	-1.73	-0.11	1.31	0.36	0.42	1.02	0.23	-1	-1.31	0.97	0.57	-1.17
Cells_Texture_InfoMeas2_RNA_5_02_256		1.58	0.71	-0.24	1.17	-1.71	0.11	0.85	-0.98	0.8	-1.46	-0.59	1.56	0.31	-0.07	-1.06	-1.26	0.5	-2.34	1.95	0.24	0.82	0.72	-0.41	-2.3	0.26	1.17	-0.91	-0.15	-1.54	-0.89	-1.83	0.29	1.52	0.76	2.24	0.7	-2.17	0.01	1.1	-0.23	0.33	0.71	0.33	-1.18	-1.24	0.85	0.42	-1.84
Cells_Texture_InverseDifferenceMoment_AGP_10_01_256		-1.53	-0.39	0.84	-2.07	0.39	-0.87	-1.04	1.26	-0.38	0.76	-1.25	-1.11	0.57	1.1	1.76	0.59	-1.5	-0.22	-1.64	-0.61	-0.44	-0.59	0.47	0.3	0.39	0.65	0.23	0.17	0.73	1	0.64	1.1	-0.98	-0.92	-1.14	-1.32	0.1	-0.02	0.02	-1.64	-0.6	-0.39	-1.07	0.64	1.72	0.39	-0.83	1.04
Cells_Texture_InverseDifferenceMoment_AGP_20_01_256		-2.43	-0.52	0.5	-2.3	0.24	-1.41	-1.51	1.38	-0.7	0.7	-1.16	-1.24	0.37	0.68	1.41	0.39	-1.46	0	-1.81	-0.36	-0.54	-0.43	0.15	0.79	0.24	0.51	0.44	0.01	0.55	1.07	1.42	2.06	-1.09	-1.69	-2.02	-0.61	0.15	1.26	-0.53	-2.05	-0.25	0.6	-0.26	0.81	1.56	-0.24	-0.89	1.95
Cells_Texture_InverseDifferenceMoment_AGP_20_03_256		-2.28	-0.44	0.43	-2.15	0.32	-1.24	-1.78	1.12	-0.85	1.05	-0.79	-0.7	0.98	0.6	1.29	0.65	-1.59	0.1	-1.31	-0.54	-0.99	-0.56	0.13	1.18	0.13	0.06	0.33	0.48	1.08	0.48	0.55	1.54	-0.8	-1.13	-0.78	-1.53	0.75	-0.51	0.09	-0.58	-0.61	-0.1	-0.79	0.78	1.14	0.01	-0.7	1.89
Cells_Texture_InverseDifferenceMoment_DNA_20_01_256		1.79	-0.46	0.43	0.67	-1.38	0.61	-1	-0.94	1.14	-0.57	0.54	1.95	-0.83	-0.99	-0.68	-0.41	1.7	-1.9	0.68	0.78	0.33	1.47	-0.16	-0.93	-0.3	0.02	0.36	0.67	-1.43	-0.69	0.22	1.57	0.87	-0.99	-0.78	-0.89	-0.82	1.29	0.46	-1.31	1.46	0.22	-1.09	-0.76	-0.07	-0.63	-0.09	0.37
Cells_Texture_InverseDifferenceMoment_DNA_20_03_256		1.67	0.04	0.58	1.07	-0.82	0.39	-0.51	-0.77	1.23	0.62	-0.33	1.62	-0.77	-0.68	-0.06	0.32	1.56	-1.76	0.78	0.17	-0.19	1.2	0.37	-1.18	-0.15	0.06	-0.01	0.96	-0.67	-0.95	-0.39	0.16	0.58	-0.84	0.01	-1.06	-1.03	-0.15	0.26	-0.49	0.09	-0.09	-0.18	-0.43	-0.56	0.15	0.35	0.37
Cells_Texture_SumAverage_DNA_20_01_256		-1.31	-0.5	-1.1	-1.38	1.26	-1.3	0.39	0.18	-1.27	-0.72	-0.71	-1.35	1.1	0.09	0.41	0.29	-1.63	0.27	-1.22	-1.24	-0.68	-1.08	0.26	0.45	0.58	0.54	-0.19	-0.48	1.34	0.18	-0.86	-1.57	-0.29	0.49	-0.61	0.68	-1.69	-1.23	0.4	0.46	-0.88	0.84	0	1.25	1.09	1.04	-0.38	-1.82
Cells_Texture_SumEntropy_BfH_20_03_256		0.17	-0.28	0.52	0.02	-0.81	-2.45	-1.05	-1.14	-0.21	1.43	-1.04	-0.3	1.46	-1.81	-0.32	-0.95	-0.59	-0.98	1.74	-0.51	-0.17	-0.44	0.12	-1.98	1.27	0.24	-0.72	-0.53	-0.21	-1.02	-0.13	1.97	0.21	1.16	-0.36	1.11	-3.4	-0.01	1.33	0.36	-0.57	1.6	1.04	0.29	-0.1	-0.03	-1.15	-0.28
Cells_Texture_SumEntropy_Bf_20_01_256		0.12	1.01	-0.94	0.17	-0.65	-0.33	0.58	-0.26	-0.61	0.23	-0.17	-1.73	1.62	0.09	0.08	-1.31	-1.2	-0.75	0.25	0.11	-0.54	0.33	-1.57	-0.79	-0.17	0.77	0.08	0.61	-2.41	-0.3	-0.84	1.33	0.79	1.7	0.72	0.72	-2.69	-0.35	0.35	0.03	-0.8	0.47	0.45	-0.26	-0.51	0.89	0.37	-0.15
Cells_Texture_SumEntropy_DNA_20_00_256		-1.74	-0.72	-0.86	-1.22	1.11	-0.53	0.11	1.11	-1.22	-0.06	0.05	-1.04	0.04	0.07	0.64	0.73	-1.46	0.7	-1.05	-0.55	-0.04	-1.36	0.74	1.44	-0.18	-0.49	0.09	-0.2	1.26	1.07	-1.47	-1.7	0.29	0.09	-1.16	0.93	-3.02	0.15	-0.3	0.21	-1	1.73	1.27	1.37	1.48	0.04	-0.91	-1.22
Cells_Texture_SumEntropy_DNA_20_01_256		-1.23	-0.52	-0.07	-0.29	1.28	-0.63	-0.05	0.45	-0.72	0.1	-0.6	-0.73	0.49	0.52	0.74	1.1	-1.08	-0.23	-0.75	-1.03	-0.38	-0.92	1.84	0.84	0.41	-0.02	0.12	0.45	1.5	1.73	-0.99	-1.12	-0.04	0.69	-0.47	0.08	-2.29	-0.53	0.42	-0.02	-1.23	1.18	0	1.19	1.8	1.26	-0.47	-1.07
Cells_Texture_SumEntropy_DNA_20_03_256		-1.6	-0.89	-0.76	-1.75	0.9	-0.18	-0.75	1.22	-1.71	-0.47	0.09	-0.49	-0.07	0.1	0.06	0.31	-1.64	0.69	-0.61	-0.53	0.81	-1.24	0.84	2.12	-0.42	-0.64	0.35	0.07	1.07	2.04	-1.02	-1.55	-0.17	0.69	-1.87	-0.02	-2.55	0.83	0.39	-1	-0.84	1.21	-0.44	0.66	1.83	0.31	-1.66	-1.6
Cells_Texture_SumVariance_AGP_20_03_256		2.57	-0.18	0.49	0.78	-0.36	0.64	-0.09	-0.72	0.69	-0.39	0.05	0.54	-0.53	-0.94	-1.03	-0.72	0.94	-1.06	1.34	0.72	-0.31	0.35	0.28	-0.94	-0.71	-0.53	-0.34	-0.04	-1.41	-0.7	-0.5	0.32	0.89	2.19	1.02	1.12	-1.49	-0.31	1.46	0.98	0.5	0.45	0.9	-0.45	-1.58	0.68	0.61	-1.11
Cells_Texture_SumVariance_BfH_20_03_256		-0.08	2.17	0.05	0.81	-0.67	-1.79	-0.68	0.65	0.62	0.79	0.32	-0.11	3.06	-1.36	-0.36	-0.88	-0.32	2.74	1.53	0.56	0.05	-0.56	0.08	-1.69	0.92	2.59	-0.4	-0.73	-0.61	-0.91	0.37	5.14	-0.41	2.64	1.98	1.09	-1.72	0.18	1	0.43	-0.6	0.9	0.82	-0.09	-1.52	-0.17	-0.02	0.43
Cells_Texture_SumVariance_BfL_5_00_256		-0.16	2.65	-0.27	2.48	0.02	-1.08	-0.14	1.9	0.9	0.38	1.68	1.05	2.21	-1.02	-1.03	-0.78	0.09	10.53	0.39	-0.02	0.95	-1.23	-0.48	-1.99	-0.39	3.01	-0.25	-1.18	-0.66	-0.69	0.39	4.06	0.36	0.26	1.44	0.63	-0.1	0.72	-0.67	0.25	0.01	-0.3	1.64	-1	-1.41	-0.12	1.48	0.55
Cells_Texture_SumVariance_ER_20_03_256		2.82	0.17	-0.19	1.17	-1.62	-0.06	0.39	-0.5	1.73	-1.41	-0.51	2.58	-0.67	-1.28	-1.04	-1.53	1.02	-2.13	3.95	0.35	0.02	0.64	-0.38	-2.04	0.03	1.75	-0.49	0.23	-2.5	-1.49	0.25	0.92	0.8	1.46	1.66	1.69	0.02	0.71	1.74	0.58	0.72	0.06	2.27	-0.68	-2.23	0.25	1.03	-0.46
Cells_Texture_Variance_DNA_20_01_256		-0.83	-1.4	-0.55	-0.59	1.27	-1.24	0.13	0.33	-0.66	-0.98	-1.35	0.32	-0.04	-0.69	0.39	0.74	-0.77	-1.89	0.22	-1.61	-0.56	-0.76	2.37	0.18	0	0.39	-0.13	0.43	1.11	1.23	0.03	-0.66	-0.68	0.36	-0.24	0.75	-0.73	-0.73	0.99	0.29	-0.92	1.02	1.03	0.36	-0.72	1.22	0.51	-1.18
Cytoplasm_AreaShape_Eccentricity		-0.13	-0.18	-0.41	-0.51	-0.47	1.01	-0.33	0.31	-0.21	0	-0.27	0.75	-1.99	-1.29	0.82	0.11	0.52	-0.35	-1.59	-0.04	0.23	-0.36	0.91	-0.71	0.01	-0.68	0.9	-1.08	-0.93	-0.06	0.75	0.74	-0.4	-0.85	-0.81	-0.2	2.99	-1.1	1.04	0.57	0.67	0.32	-0.77	-1.01	-0.53	-0.4	1.57	0.1
Cytoplasm_AreaShape_EulerNumber		-1.86	-0.74	0.74	1.28	-0.07	0.97	0.49	0.13	-0.39	1.27	0.63	1.58	0.53	0.76	1.08	0.84	-0.34	-1.16	-1.43	-0.4	-0.04	-0.42	0.96	0.27	0.59	-0.45	0.63	0.39	0.39	1.53	-1.14	0.02	-0.93	-3.51	0.63	0.78	0.33	1.92	-2.72	1.03	-0.4	0.4	-3	-1.65	0.73	0.7	0.29	-0.06
Cytoplasm_AreaShape_Extent		1.31	-0.41	0.19	0.6	-0.71	0.12	-1.41	-0.63	-0.5	0.24	-0.23	0.68	-0.19	-0.11	-1.38	-0.23	1.61	-2.33	-0.47	-0.77	-0.24	0.75	-0.27	0.33	-0.78	-1.35	0.62	2.47	-0.02	1.84	-0.94	-1.53	0.66	0.26	-0.16	-0.15	-2.77	-0.14	0.02	-1.18	-0.02	-0.03	-2.48	0.66	1.62	1.11	-1.17	-1.81
Cytoplasm_AreaShape_FormFactor		1.58	-0.34	0.02	-0.23	-1.3	-0.44	0.87	-0.19	0.19	-1.15	-0.49	0.97	0.03	0.13	-1.4	-1.07	0.66	-2.69	1.02	-1	0.05	0.51	-0.82	-1.03	0.31	-0.19	-1.09	0.12	-1.4	0.03	-1.26	-1.83	0.66	-0.09	-0.18	-0.01	-3.22	-0.07	-0.36	-1.53	0.67	0.12	-3.13	0.85	2.02	0.66	-1.25	-2.03
Cytoplasm_AreaShape_MinFeretDiameter		2.65	-0.65	0.77	0.49	0.04	-0.09	-1.07	-1.63	1.43	-0.15	0	1.45	0.23	-0.2	-0.28	-0.25	0.68	-1.69	1.42	-0.66	-0.15	1.25	0.23	-0.25	-0.37	-0.01	-0.32	1.93	-0.54	-0.25	0.06	0.61	-0.38	-0.01	-0.19	-1.11	-0.97	0.47	1.25	-1.09	-1.01	-0.04	-0.34	-0.2	0.55	1.19	-0.9	-0.18
Cytoplasm_AreaShape_Orientation		-0.34	-0.34	0.5	1.36	0.05	0.3	1.76	-0.98	1.16	0.05	-0.8	-0.22	1.06	0.87	0.36	0.06	0.28	-1.34	-0.95	-0.31	-1.51	-0.62	0.99	-0.89	-0.67	-0.22	0.01	0.64	0.28	-0.08	0.95	0.06	-0.14	-0.65	0.1	0.1	-0.01	-0.91	1.14	0.85	0	-0.28	-0.75	0.83	-0.91	1.3	1.22	-0.13
Cytoplasm_AreaShape_Solidity		1.2	-1.09	0.63	0.05	-1.42	0.3	-0.9	-0.27	0.31	-0.07	-0.47	1.42	-1.47	-0.83	-0.82	0.09	1.63	-2.63	-0.05	-0.85	-0.29	0.64	1	-0.71	-0.72	-1.51	-0.03	1.48	-0.85	0.61	-0.95	-1.51	0.67	-0.25	-0.17	-0.25	-2.69	-0.06	-0.01	-1.35	0.59	0.16	-3.04	0.58	1.49	0.77	-0.71	-1.84
Cytoplasm_AreaShape_Zernike_0_0		1.42	-0.5	0.67	0.03	0.12	-0.82	-0.18	0.08	-0.01	0.17	0.02	-0.36	1.42	1.02	-0.74	-0.27	0.68	-0.92	0.51	-1	-0.03	0.99	-1	0.66	-0.86	-0.33	-0.47	1.72	0.2	0.88	-0.86	-1.41	0.76	0.43	0	-0.03	-2.94	-0.03	-0.3	-1.15	0.04	-0.19	-1.73	0.66	1.44	0.82	-1.24	-1.58
Cytoplasm_AreaShape_Zernike_1_1		-1.39	0.77	0.11	0.15	1.29	-0.36	1.69	0.87	-0.82	-0.42	-0.37	0.94	0.51	1.07	0.21	0.59	-0.87	-1.68	2.46	-1.33	0.37	0.76	-0.77	-0.08	0.04	1.06	-1.32	0.45	-0.35	-0.75	-1.27	-0.77	0.11	0.26	0.77	-0.44	-2.45	-0.34	-0.68	-0.81	0.39	-0.29	-1.93	0.21	1.24	0.49	-1.9	-1.39
Cytoplasm_AreaShape_Zernike_2_0		2.63	-0.55	0.28	0.47	-1.06	0.28	-0.68	-0.9	1.33	-0.8	0	1.4	-0.15	-0.91	-1.29	-0.33	1.3	-3.23	0.85	-0.62	-0.15	1.41	0.48	-1.31	0.5	-0.5	-0.16	1.62	-1.04	-0.67	-0.14	-1.18	0.07	-0.35	-0.5	-0.32	-1.14	0.33	0.61	-1.15	-0.52	0.24	-1.25	0.98	1.62	0.57	-0.08	-0.92
Cytoplasm_AreaShape_Zernike_2_2		-0.45	-0.9	-0.02	-1.17	0.35	-0.33	-0.33	1.18	-0.68	1.02	0.13	-1.72	-0.28	0.07	1.12	-0.09	0.92	1.29	-3.89	-0.53	0.72	0.02	-1.11	0.61	-1.24	-0.96	0.12	-0.97	-0.64	1.17	-0.79	-1.67	0.74	0.45	-0.18	0.36	-1.75	-1.13	0.06	-1.25	1.36	-0.03	-2.57	0.15	1.56	0.71	-1.13	-2.34
Cytoplasm_AreaShape_Zernike_3_1		-0.56	1.6	0.22	-0.07	0.82	-0.98	1.47	0.99	-1.32	-1.15	-0.05	-0.01	1.12	0.56	-0.24	-0.84	-0.26	0.91	0.28	-0.09	0.94	-0.73	-1.14	0.88	0.2	0.48	0.22	-0.82	-0.08	-0.43	-0.62	-1.8	1.33	0.41	0.83	0.59	-3.32	-0.02	-0.33	0.36	-0.64	0.18	-1.86	1.59	2.43	0.63	-1.46	-1.63
Cytoplasm_AreaShape_Zernike_4_0		-1.22	-0.36	0.89	-0.64	0.66	-0.43	0.5	0.47	-0.78	0.88	0.16	-0.73	1.12	1.08	0.12	0.61	-0.43	1.87	-0.22	-0.29	0.28	-0.56	-0.37	1.34	-1.13	-0.06	0.1	0.05	0.67	1.4	-1.58	-0.82	1.57	1.22	0.84	0.46	-4.28	0.84	-1.56	-0.68	0.51	-0.65	-0.27	-0.17	0.59	1.36	-1.78	-0.6
Cytoplasm_AreaShape_Zernike_4_2		0.12	-1.25	-0.2	-1.54	-0.31	0.14	-0.93	0.54	0.05	0.48	0.59	-1.92	-0.93	-0.51	0.35	0.17	-0.15	0.74	-1.73	-0.96	-0.46	-0.53	-0.21	-0.92	-0.05	0.39	-1.53	-0.34	-0.29	2.08	0.45	-1.97	0.61	0.3	-0.67	-0.2	-0.07	-0.7	-0.09	-0.15	0.79	0.6	-2.33	-0.38	1.56	0.55	-0.67	-2.07
Cytoplasm_AreaShape_Zernike_5_1		-0.52	-0.26	1.62	-0.05	1.08	-0.02	-0.86	0.44	-1.06	0.6	0	-1.88	0.22	1.08	0.68	0.41	0.73	1.8	-0.45	0.01	-1.04	-0.45	0.78	2.07	-1.1	-1.37	0.97	0.24	1.63	1.02	-1.03	-1.63	0.87	0.57	-0.17	-0.91	-2.69	0.2	0.01	-1.55	0.01	-0.22	-1.23	1.73	1.2	1	-2.19	-1.44
Cytoplasm_AreaShape_Zernike_5_3		-0.25	0.05	-0.23	0.58	1.07	-0.55	1.18	-0.25	1.59	-1.47	0.73	-0.59	1.75	-0.39	0.53	-1.58	-1.69	0.46	0.73	0.12	-1.5	1.07	-0.83	-0.2	0.76	0.79	-0.56	-1.04	0.16	-0.68	-0.9	-0.63	0.01	0.69	0.42	0.46	-2.28	-0.9	-0.67	0.37	-0.48	-0.88	-0.98	1.12	1.36	-0.34	-1.06	-0.91
Cytoplasm_AreaShape_Zernike_6_0		-0.66	-1.29	1.24	0.26	0.51	0.86	0.02	-0.09	-0.7	1.56	1.24	-0.01	0.06	0.35	-0.49	0.27	0.64	0.23	-0.77	-0.34	0.99	-0.22	0.19	0.01	-0.68	-0.67	-0.22	0.53	0.34	1.25	-1.4	-1.77	-0.05	-0.06	0.26	0.65	-2.39	2.67	-1.13	-1.18	-0.3	0.54	-0.54	1.05	1.3	1.85	-0.04	-0.24
Cytoplasm_AreaShape_Zernike_6_2		-0.46	0.21	-0.24	0.34	0.48	0.35	0.13	-0.48	-1.54	1.16	0.7	-2.47	1.5	1.18	0.32	0.67	0.56	-0.36	-1.27	-0.8	-0.52	0.39	-0.92	0.82	-2.47	-0.37	0.35	-0.22	-0.09	0.34	-0.93	-1.19	0.86	-0.04	-0.06	-0.1	-3.34	-2.29	0.19	-1.4	0.91	0.45	-0.03	1.21	1.03	0.7	-0.43	-1.21
Cytoplasm_AreaShape_Zernike_6_4		1.6	0.34	-1.3	0.56	-1.51	0.9	-0.6	-0.88	-0.32	-0.28	-1.03	-0.13	0.35	0.07	0.23	0.75	-0.35	-1.53	-0.5	-1.13	-0.02	-0.5	0.88	0.46	0.24	-0.99	-0.32	-0.03	-0.09	0.46	-1.1	-1.03	1.18	0.56	-0.88	0.74	-0.5	-0.59	1.22	0.8	0.5	1.34	-3.97	1.62	0.79	-0.41	-0.23	0.77
Cytoplasm_AreaShape_Zernike_7_1		-0.03	-3.42	1.43	0.51	-0.38	0.04	-1.52	0.46	-0.58	1.25	-1.55	0.65	-1.12	-0.51	1.02	1.41	-0.1	-0.7	-1.25	-0.61	-1.63	0.64	1.62	0.87	-2.21	-2.3	0.29	1.62	1.12	2.12	-0.42	-1.9	0.33	-0.36	-0.86	-0.7	-1.7	0.48	-0.91	-1.82	-0.4	0.13	-1.38	0.78	1.62	0.43	-1.48	-1.1
Cytoplasm_AreaShape_Zernike_7_3		-0.84	0.05	-0.18	2.06	0.7	0.86	-0.34	-1.31	0.72	-0.21	0.67	-1.21	0.92	0.54	0.37	-0.07	-0.68	0.09	-0.14	-0.85	-0.21	1.45	-0.63	-0.21	-0.72	-0.93	0.79	-0.29	-0.19	-0.06	-1.1	-0.83	0.79	0.66	0.5	0.46	-2.6	-0.98	-0.54	-0.45	0.34	-0.03	-0.5	1.48	0.89	-0.74	-0.84	-1.58
Cytoplasm_AreaShape_Zernike_7_5		0.15	0.51	-0.64	-0.61	0.38	0.36	0.55	0.02	1.83	-2.45	0.7	-0.03	1.03	-0.7	0.21	-0.16	-3.54	0.57	3.14	0.49	0.07	1.28	-0.61	-1.04	0.57	0.6	-0.39	-0.05	1.12	-3.69	-1.29	-0.46	-0.62	0.72	-0.29	-0.09	-1.3	-0.94	-1.32	0.13	-0.33	-0.33	-0.48	1.33	1.21	1.26	-0.99	-1.31
Cytoplasm_AreaShape_Zernike_8_0		-0.35	-1.88	1.42	0.49	-0.75	0.73	0.17	-0.24	-0.78	0.47	0.39	1.08	-0.79	-0.24	-0.65	1.42	2.33	-1.92	-0.01	-0.32	1.3	-0.3	1.06	-0.28	-0.34	-1.1	-0.65	1.29	-0.05	0.45	-0.44	-0.72	-0.03	-0.8	-1.48	0.66	-2.19	0.44	-0.86	-0.83	0.17	0.02	-0.62	-0.59	0.46	-0.55	0.52	0.24
Cytoplasm_AreaShape_Zernike_8_2		0.25	-0.44	0.35	0.21	-0.54	0.19	0.76	-0.12	1.54	-0.39	-0.9	0.34	-0.11	1.04	-0.39	0.39	1.76	-1.3	-0.69	-0.75	0.82	0.46	0.38	0.31	-0.76	-1.31	0.04	0.36	-1.23	-0.21	-0.71	-1.25	-0.21	-0.01	0.05	-0.19	-1.57	-1.72	-0.08	-0.99	0.57	-0.12	-0.28	0.93	-0.11	0.32	-0.22	-1.4
Cytoplasm_AreaShape_Zernike_8_4		1.49	3.03	0.23	1.46	-1.26	0.17	-1.17	-0.84	-1.28	0.49	-1.19	-1.1	1.41	0.17	0.47	0.27	1.28	-2.19	-0.18	0.83	1.83	0.41	-0.44	0.14	-0.65	-0.15	1.32	-1.35	-1.81	-1.56	-1.41	0.46	1.1	-0.61	-1.1	0.58	-2.04	-1.32	0.72	-0.65	0.68	-0.56	0.78	1.03	-0.14	0.38	-0.67	-0.7
Cytoplasm_AreaShape_Zernike_8_6		0.96	-1.26	-0.87	0.03	-0.67	-0.55	0.45	-0.49	-0.97	0.04	-1.31	1.05	-0.72	-0.17	-1.05	-0.23	0.17	-0.73	1.9	0.75	-0.22	0.83	-0.32	0.24	1.26	-2.38	-0.76	0.73	-0.85	0.54	-0.9	-0.53	1.28	1.41	-2.85	0.49	0.14	0.02	2.33	0.8	0.24	0.21	-3.21	0.74	0.01	-0.07	-0.67	0.56
Cytoplasm_AreaShape_Zernike_8_8		-1.02	-0.25	0.73	-0.18	0.25	-0.52	0.74	1.88	-1.65	0.85	-0.44	-1.66	0.82	-0.24	1.08	0.54	-1.13	0.92	0.92	0.67	1.57	0.92	-0.11	-0.88	0.88	1.71	0.03	-1.43	-0.48	-0.04	-2.22	-0.63	0.32	2.18	-0.21	1.39	-1.91	0.17	0.47	1.04	0.56	-1	-2.65	1.21	1	0.15	-0.75	0.13
Cytoplasm_AreaShape_Zernike_9_1		1.74	-1.82	-0.48	1.45	-1.18	0.27	-0.76	1	1.07	-0.13	-0.16	2.01	-1.51	-2.33	-0.35	-0.06	0.4	-1.48	0.02	-0.44	-0.1	1.15	-0.02	-1.31	-1.13	-0.31	-0.87	1.4	-0.59	-0.13	0.17	-1.49	0.06	0.02	-0.97	0.42	-2.01	0.09	-0.39	-1.76	-1.13	0.64	1.25	1.09	1.45	-1.53	-1.62	-0.19
Cytoplasm_AreaShape_Zernike_9_3		0.92	-1.22	-0.27	-0.02	1.33	1.63	-1.79	-0.02	-0.32	0.17	-1.53	-0.42	0.51	-0.55	0.12	-0.86	1.32	0.05	-0.79	-0.16	0.17	-1.19	0.02	-0.45	-0.22	-0.58	-0.01	-0.55	0.16	0.85	-0.89	-0.89	-0.09	-0.18	-1.1	-0.63	-2.67	-0.45	-1.15	-0.17	0.05	0.51	-1.33	0.15	1.07	0.03	-0.03	-0.67
Cytoplasm_AreaShape_Zernike_9_5		-1.29	0.9	0.36	1.07	0.51	0.16	-1.35	0.43	2.51	-0.38	0.23	0.44	0.12	0.04	-0.67	-0.05	-1.46	-0.25	0.25	-0.96	-0.31	1.09	0.06	0.01	1.43	0.69	-0.82	-0.49	0.3	-1.07	-0.58	-0.17	0.23	-1.02	0.33	-0.14	-1.92	-1.18	-1.39	1.49	-0.97	-1.3	-0.1	1.29	0.69	-0.56	-0.47	-1
Cytoplasm_Correlation_Correlation_AGP_Bf		-2.77	-0.68	0.77	-0.25	1.21	0.24	1.6	1.29	0.18	0.46	0.69	0.49	-1.41	1.14	0.01	0.46	0.05	1.48	-1.57	-0.77	1.52	-1.81	0.53	1.82	0.14	-0.84	0.28	-0.34	2.07	1.6	0.16	-0.95	-0.63	0.46	-1.3	-0.92	-0.35	-0.26	0.54	-0.52	0.21	-0.48	-1.09	1.76	1.87	0.23	-0.79	0.08
Cytoplasm_Correlation_Correlation_AGP_BfH		-2.22	-1.13	0.82	0.49	0.8	0.44	0.87	1.12	-0.27	0.58	0.45	-0.11	-1.29	0.86	0.8	0.69	0.39	1.16	-1.2	-1.06	1.08	-1.03	0.24	1.28	-1.03	-0.96	0.29	-0.01	1.57	0.49	-0.32	-0.78	-0.15	0.43	-2.12	-0.09	-0.99	-0.04	-0.06	-0.4	-0.45	0.61	-1.35	1.84	2.06	0.53	-0.38	0.66
Cytoplasm_Correlation_Correlation_AGP_BfL		0.08	1.26	-1.71	-1.72	0.15	-0.28	-0.69	-0.68	0.67	-0.67	-0.55	-0.65	1.12	-0.76	-1.37	-0.27	-1.65	-0.73	0.31	0.84	-0.64	-0.04	-0.52	0.32	1.63	0.92	0.27	0.2	0.01	-0.15	0.73	0.47	-0.7	-0.49	1.66	-0.29	1.59	-0.38	0.5	1.2	0.89	-0.86	0.53	-0.32	-0.99	-0.73	0.63	0.12
Cytoplasm_Correlation_Correlation_AGP_DNA		1.11	-1.25	0.99	1.13	-1.8	0.35	0.84	-0.16	0.37	-0.83	-1.05	1.66	-1.5	-0.17	-0.29	-0.6	0.74	-1.97	1.86	-0.45	0.17	0.12	0.96	-2.15	-0.05	0.52	-1.01	-0.28	-1.53	-0.18	0.24	0.53	0.21	-0.28	1.18	0.36	-0.15	1.23	-0.6	0.66	0.78	0.49	2.42	-2.12	-2.34	-0.98	0.16	0.5
Cytoplasm_Correlation_Correlation_BfH_DNA		-1.83	-1.24	1.53	0.07	0.48	0.15	-0.66	0.28	-0.43	1.11	0.19	-0.14	-1.71	0.15	0.93	0.81	0.26	0.56	-1.34	-0.51	0.21	-0.5	1.61	0.84	-1.61	-1.23	0.09	0.26	1.13	1.66	1.09	0.98	-1.29	-1.69	-1.64	-0.32	2.38	0.21	-1.96	-1.53	-1.14	0.37	-0.55	0.19	-0.74	0.07	-0.23	1.84
Cytoplasm_Correlation_Correlation_BfH_ER		-2.22	-1.16	1.52	-0.13	0.55	-0.58	-0.33	0.29	-0.03	1.31	-0.15	-1.03	-1.58	0.93	0.54	0.82	0.25	0.82	-1.85	-1.18	0.33	-1.39	0.96	0.68	-1.17	-1.2	0.19	-0.47	1.42	1.4	0.64	0.69	-0.77	-0.33	-1.71	-0.99	1.2	1.1	-0.59	-1.19	-0.78	-0.03	0.64	0.86	0.53	0.2	-0.93	0.98
Cytoplasm_Correlation_Correlation_BfH_Mito		-1.68	-1	0.99	-0.02	0.14	-0.14	-0.21	0.09	-0.2	0.78	0.27	-0.42	-1.38	0.34	0.12	0.86	0.65	0.53	-1.87	-0.83	-0.02	-0.8	0.8	0.58	-1.38	-0.71	0.38	0.06	0.98	1.41	-0.5	-0.29	-0.95	-0.17	-2.16	-1.32	0.05	0.37	-1	-1.56	-1.21	0.58	0.09	1.46	0.65	0.2	-1	0.89
Cytoplasm_Correlation_Correlation_BfL_DNA		1.04	1.33	-1.88	-0.2	-0.16	-0.77	0.96	0.05	0.01	-1.06	0.24	-0.65	2.01	-0.26	-0.84	-0.77	-0.48	0.36	1.17	0.77	-0.64	0.78	-0.89	-0.22	1.69	1.08	-0.43	-0.07	-0.13	-2.65	0.02	-2.05	0.28	0.8	-0.06	-0.4	-2.25	-1.24	2.08	1.48	0.57	-0.85	-0.97	0.35	1.04	-0.31	-0.12	-2.02
Cytoplasm_Correlation_Correlation_BfL_Mito		0.67	0.62	-1.52	0.09	0.85	-0.75	0.88	0.45	0.18	-1.24	-0.32	-0.04	1.42	0.08	-0.37	-0.37	-0.83	-0.79	0.68	0.55	0.24	0.02	-0.83	0	1.88	0.68	-0.83	-0.95	0	-1.43	1.61	-0.27	-0.36	-0.51	1.55	0.38	0.3	-0.64	0.51	1.16	1.24	-0.84	-0.11	-0.3	-0.35	-0.45	0.22	0.81
Cytoplasm_Correlation_Correlation_BfL_RNA		0.75	0.49	-2.49	-0.86	0.45	-0.17	0.77	0.83	-0.28	-2.04	-0.11	0.83	1.26	-0.03	-0.91	-0.11	-0.77	0.7	-0.37	0.74	0.2	0.56	-0.02	-0.04	2.29	0.68	-0.04	-1.04	0.28	-1.07	1.24	-0.9	-0.23	-0.06	1.11	0.11	0	-1.47	0.66	1.31	1.17	-0.77	-0.58	0.07	-0.47	-1.04	0.35	-0.3
Cytoplasm_Correlation_Correlation_Bf_DNA		-0.59	-0.08	-1.03	0.46	0.38	-0.13	-1.04	0.22	-0.33	0.69	0.77	-1.71	-0.11	-0.96	0.84	-0.04	-0.16	0.51	-0.83	0.58	-1.13	0.79	0.82	0.4	-0.54	-0.19	0.82	1.41	0.62	-0.54	0.67	-0.16	-1.11	-1.28	-2.01	-0.96	1.1	-2.12	-0.27	-1.08	-1.73	-0.57	-1.07	0.77	0.37	0.38	-0.49	-0.76
Cytoplasm_Correlation_Correlation_Bf_Mito		-1.97	-0.42	0.89	0.23	0.69	-0.13	2.12	0.58	-0.01	0.28	1.01	1	-1.37	1.56	-0.36	0.54	0.59	1.13	-1.9	-0.63	1.5	-1.15	0.75	0.81	-0.07	-0.57	-0.41	-0.94	1.07	1.74	1.01	-1.3	-0.22	1.33	-0.22	-1.28	-0.16	1.34	0.68	-0.42	0.87	-0.3	0.37	1.86	0.75	-0.02	-1.31	1.31
Cytoplasm_Correlation_Correlation_Bf_RNA		-1.91	-0.75	1.11	-0.18	0.69	-0.27	1.35	0.82	-0.04	0.57	0.36	0.5	-1.15	1.71	-0.07	0.66	0.34	1.3	-1.87	-0.86	1.25	-1.4	1.1	0.88	-0.14	-0.9	-0.72	-0.94	1.22	1.47	1.51	-0.63	-0.3	0.43	-1.11	-1.85	0.41	1.62	0.19	-0.65	0.28	-0.74	0.17	0.74	1.02	-0.21	-1.7	0.7
Cytoplasm_Correlation_Correlation_DNA_Mito		1.29	-1.08	1.08	-0.11	-1.81	0.19	0.26	-0.7	0.14	-0.98	-0.49	1.54	-0.86	0.23	-0.76	-0.1	-0.41	-2.37	0.73	-1.13	-0.02	-0.09	0.72	-1.37	0.02	0.78	-0.25	0.61	-1.1	1.01	-1.83	-0.85	0.71	-0.08	1.47	0.28	-3.35	0.66	-0.65	1.11	1.18	1.03	1.79	-1.3	-1.22	-0.26	0.23	-3.21
Cytoplasm_Correlation_Correlation_DNA_RNA		1.75	0.07	0.71	1.5	-2	0.37	1.16	-0.99	1.3	-1.73	-0.29	2.24	-0.79	0.1	-0.24	-0.41	0.67	-2.81	2.41	0.05	0.99	0.31	-0.05	-1.72	0.49	0.65	-0.56	0.27	-2.01	-0.48	-0.34	0.6	0.28	0.16	1.15	0.19	0.92	1.5	-0.1	0.83	0.2	0.39	2.87	-1.74	-2.18	-1.06	0.42	0.57
Cytoplasm_Correlation_Correlation_ER_RNA		1.17	1.36	-1.88	0.07	-0.98	0.04	0.79	-0.63	0.52	-1.96	-0.39	0.48	0.51	-0.54	-1.04	-1.31	-0.22	-3.45	1.17	0.36	0.41	0.58	-1.27	-1.14	0.97	0.85	-0.69	0.17	-1.01	-0.73	-1.74	-1.02	1.2	0.43	1.4	0.17	-1.97	-0.02	1.06	0.69	-0.03	0.46	0.03	-1.15	-1.33	0.21	0.84	-0.46
Cytoplasm_Correlation_K_AGP_DNA		-1.73	-0.07	-0.65	-1.12	0.63	-1.1	0.6	1.45	-1.26	-0.31	-0.93	-0.88	1.18	0.67	0.81	0.26	-1.82	0.58	-0.4	-0.78	-0.12	-0.98	-0.25	0.38	0.81	0.77	-0.15	-0.6	1.03	0.41	0.57	1.06	-1.35	-0.87	-1.41	-0.08	0.68	-0.34	-0.48	-1.37	-1.23	0.41	0.69	0.95	1.81	-0.39	-1.23	0.65
Cytoplasm_Correlation_K_AGP_RNA		1.94	0.61	-1.07	0.61	-1.4	-0.32	0.67	0.15	0.26	-0.89	-0.57	0.68	0.5	-0.29	-0.85	-1.78	0.08	-1.88	2.41	0.16	-0.08	0.68	-0.74	-1.47	0.75	1.11	-0.88	-0.22	-1.26	-0.86	-0.89	-0.51	1.22	0.83	1.11	0.47	-1.36	-1.26	1.11	0.06	1.07	0.27	-0.86	-0.13	-0.2	0.02	0.18	-1.96
Cytoplasm_Correlation_K_BfH_AGP		2.4	1.09	-1.73	-1.14	1.12	0.68	0.35	-1.37	0.82	-1.4	1.3	0.01	-0.67	-0.38	-0.79	-0.69	0.5	-0.27	-0.78	0.58	-0.07	0.37	-0.62	0.66	-0.22	0.42	0.49	0.08	-0.64	-1.25	-1.11	-2.21	0.68	0.58	0.67	0.52	-1.94	-0.96	0.27	1.01	0.58	0.03	-0.8	1.02	0.22	0.53	0.15	-3.27
Cytoplasm_Correlation_K_BfH_ER		3	0.64	-1.57	-0.44	0	0.27	1.16	-0.2	0.99	-1.55	0.37	0.69	-0.2	0.23	-0.8	-1.73	0.57	-1.02	1.99	0.16	-0.6	0.37	-0.58	-0.5	0.56	1.76	-0.34	-0.02	-1.8	-2.11	0.21	-0.49	0.99	0.52	1.62	0.65	1.65	0.81	0.09	0.89	1.35	-0.34	0.73	0.11	-1.27	-0.34	-0.02	-2.42
Cytoplasm_Correlation_K_BfL_Bf		1.63	1	-0.31	-0.1	0.38	-0.28	0.76	-0.3	-0.31	-0.95	-0.12	-0.06	2.03	-0.94	-0.25	-1.33	-0.64	-0.21	0.64	-0.1	0.61	0.11	-1.91	-1.05	0.61	1.68	-1.28	-1.06	0.25	-1.29	0.21	-0.12	1.54	0.27	1.16	2.38	-2.34	-0.01	-0.18	0.53	0.75	0.12	1.77	-1.05	0.47	-0.31	0.28	0.93
Cytoplasm_Correlation_K_BfL_DNA		-0.6	0.7	-2.33	-1.92	1.26	-0.89	0.73	0.26	-0.89	-1.57	-0.16	-1.14	0.52	0.13	-0.07	-0.48	-1.66	0.32	-1.06	-0.78	-0.39	-0.92	-1.11	0.74	0.6	0.9	-0.2	-0.79	0.47	-0.99	-0.27	-1.44	-0.42	-0.04	-0.11	0.77	-1.12	-0.67	0.27	-0.21	-0.77	0.73	-0.2	1.04	1.23	0.09	-0.35	-1.94
Cytoplasm_Correlation_K_ER_AGP		-1.28	0.7	-0.48	-1.28	1.97	0.47	-0.95	-1.66	-0.42	0.29	1.36	-1.25	-0.37	-0.58	0.12	1.48	-0.13	1.63	-4.14	0.34	0.69	-0.12	-0.2	2.03	-1.1	-1.65	1.05	-0.08	2.16	1.36	-1.66	-3.01	-0.2	0.17	-0.81	0.11	-4.46	-1.82	-0.28	0.64	-0.67	0.13	-1.45	1.03	1.49	0.65	0.17	-2.59
Cytoplasm_Correlation_K_ER_DNA		-2.01	0.18	-1.02	-1.36	1.41	-0.81	0.12	0.51	-1.2	-0.37	-0.31	-1.39	0.88	0.25	0.6	0.79	-1.69	1.2	-1.89	-0.69	0.14	-0.91	-0.49	1.27	0.37	-0.18	0.29	-0.5	1.9	0.7	-0.46	-1.72	-1.05	-0.66	-1.43	0.29	-1.71	-1.12	-0.36	-0.85	-1.47	0.54	-0.47	1.38	2.56	0.12	-0.84	-0.93
Cytoplasm_Correlation_K_Mito_DNA		-0.99	0.65	-0.27	0.12	1.15	0.52	0.61	-0.81	-0.36	-1.4	-0.8	-0.03	0.21	-0.73	-0.63	0.26	-0.2	1.21	0.63	-0.9	0.03	0.5	-0.47	0.72	-0.03	-2.3	-1.18	-1.08	0.9	-0.89	0.63	-0.16	-1.43	1.25	-1.68	0.62	-1.6	-0.37	0.75	-0.01	-1.7	-1.39	-1.47	1.36	3.83	0.29	-1.14	-0.42
Cytoplasm_Correlation_K_Mito_RNA		1.86	1.43	-0.15	1.55	-0.01	1.26	0.95	-0.81	0.96	-1.01	-0.09	1.29	0.28	-0.64	-0.95	-0.66	1.41	-0.27	2.71	0.21	0.43	1.83	-0.28	-0.21	0.39	-1.15	-0.92	-0.25	-0.27	-0.96	-0.33	-0.49	0.3	1.83	-0.02	0.64	-1.98	-0.88	1.29	0.71	0.02	-0.96	-1.62	0.46	1.47	0.39	-0.12	-1.54
Cytoplasm_Correlation_K_RNA_DNA		-2.19	-0.6	0.35	-1.1	1.45	-0.54	-0.16	0.69	-0.96	0.39	-0.24	-1.06	0.27	0.56	1.07	1.51	-1.22	1.88	-1.72	-0.66	-0.09	-1.09	0.3	1.32	-0.12	-0.41	0.47	-0.31	1.58	0.84	0.68	0.09	-1.52	-1.16	-1.52	-0.43	1.08	0.63	-1.08	-0.95	-1.45	-0.26	0.68	0.33	0.86	-0.41	-0.97	1.61
Cytoplasm_Correlation_Overlap_AGP_BfL		-1.84	0.88	-1.05	-2.77	1.04	-0.61	-0.66	0.01	-0.58	0.22	0.82	-0.84	1.22	0.29	1.01	0.1	-0.67	0.99	-3.47	-0.66	0.36	-0.26	-0.99	1.28	0.25	0.86	0.8	0.06	2.04	0.67	1.39	0.57	-1.73	-0.09	-1.54	-0.69	0.92	-1.47	-1.9	0.31	0.01	0.04	-0.52	0.16	1.01	-0.41	-1.71	1.95
Cytoplasm_Correlation_Overlap_AGP_DNA		-2.86	-0.9	0.14	-2.52	0.02	-0.28	0.18	-0.26	-0.55	-0.82	-0.35	0.67	1.15	0.88	1.62	0.41	-0.78	0.34	-2.87	-1.88	0.78	-0.3	-0.37	0.4	0.7	1.24	0.51	-0.01	1.57	0.21	1.1	0.14	-1.14	0.15	-0.06	-0.02	0.98	-0.38	-2.43	0.59	0.49	0.1	1.8	-1.01	-1.21	-1.12	-0.81	2.38
Cytoplasm_Correlation_Overlap_AGP_ER		-1.92	0.63	-0.92	-2.14	1.01	-0.94	0.65	0.27	-0.71	-0.05	0.55	-0.64	1.61	0.9	1.02	-0.28	-0.91	0.75	-3.01	-0.67	0.54	-0.19	-1.17	0.73	0.38	1.16	0.16	-0.63	2.02	0.67	-0.02	-1.17	0.36	0.92	0.66	0.52	-2.86	-0.75	-0.07	0.81	0.17	0.79	1.81	-0.03	-0.32	0.2	-0.43	-0.75
Cytoplasm_Correlation_Overlap_AGP_Mito		-1.86	0.33	-0.99	-2.46	0.66	-0.73	0.37	0.44	-0.22	-0.13	0.83	-0.14	1.24	0.49	1.4	-0.15	-0.42	0.8	-2.56	-0.92	0.11	-0.04	-0.99	0.59	0.5	1.67	0.42	0.24	2.28	0.53	-0.39	0.61	-0.6	0.2	-0.31	-0.01	-2.31	-0.59	-1.2	0.39	0.77	0.53	0	0.14	0.22	0.01	-1.12	-1.5
Cytoplasm_Correlation_Overlap_BfH_BfL		-1	-0.55	0.98	0.2	-0.69	1.39	-0.63	0.01	-0.11	0.07	0.2	-0.58	-1.39	0.15	0.65	0.65	0.77	-0.59	-1.08	0.11	-0.36	0.54	0.15	1.34	-1.19	-0.36	0.79	0.7	0.24	1.14	-0.98	-1.07	-0.12	0.27	-0.69	-0.24	-0.46	-0.26	-0.46	-0.88	-0.17	0.2	-1.3	0.46	1.4	0.63	-0.08	0.38
Cytoplasm_Correlation_Overlap_BfL_DNA		-1.53	-1.51	1.71	-1.58	0.23	-0.06	-1.23	-0.27	-0.75	-0.39	-0.88	-0.11	0.84	1.56	0.85	0.98	-1.53	0.8	-1.44	-1.18	0.48	-0.15	0.36	0.69	0.57	-0.3	0.93	0.5	-0.09	0.27	1.02	-0.08	-1.1	0.72	-0.11	0.18	2.29	-0.43	-2.08	0.81	0.56	0.04	2.47	0.09	-0.54	-0.77	0.1	2.83
Cytoplasm_Correlation_Overlap_Bf_BfH		-0.16	-0.01	-0.14	0.28	-0.37	1.26	-2.63	-0.3	0.57	0.04	0.03	-1.1	-0.96	-0.96	0.68	0.59	0.34	-1.96	-0.82	0.32	-1.17	0.91	-0.01	0.54	-1.17	0.01	1.11	1.13	0.44	0.34	-1.08	-1.56	0.03	-0.7	-1.16	-0.64	-0.06	-1.16	-0.79	-0.43	-0.55	0.04	-1.51	0.23	1.33	0.59	0.1	-0.03
Cytoplasm_Correlation_Overlap_Bf_BfL		-1.81	-1.44	2.19	0.34	-0.31	0.29	0.92	-0.11	-0.37	0.58	0.12	1.23	-1.31	1.33	0.1	1.01	1.31	-0.5	-1.03	-0.17	1.09	-0.22	0.99	1.65	-0.25	-0.64	0	-0.26	0.92	2.03	-0.55	-0.64	-0.34	0.82	-0.06	-0.17	-0.59	0.69	0.14	-0.81	0.11	0.51	-0.42	0.72	1.25	0.02	-0.96	0.72
Cytoplasm_Correlation_Overlap_DNA_ER		-0.34	0.71	0.81	-1.09	0.5	-0.24	0.06	-0.51	-0.84	-1.47	-0.58	-0.39	2.16	2.45	0.47	0.57	-2.07	-0.41	-1.26	-1.7	1.19	0.44	-0.57	1.12	1.03	-0.78	0.84	0.45	0.61	0.64	-0.84	-2.75	0.03	1.19	0.7	0.02	-2.15	-2.04	-0.56	0.79	0.31	1.2	0.68	0.41	-0.01	0.3	-0.4	-0.98
Cytoplasm_Correlation_Overlap_DNA_Mito		-0.68	-1.23	1.79	-1.04	-0.26	-0.04	-0.78	-0.32	-0.43	-0.58	-0.76	0.57	0.44	1.19	0.46	0.82	-1.15	-0.07	-0.84	-1.26	0.43	-0.09	0.68	0.16	0.47	0.04	0.72	0.73	-0.39	0.5	-0.7	-0.61	-0.62	0.91	0.65	0.36	-0.64	-0.62	-2.66	1.17	1.18	0.76	1.84	0.03	-0.64	-0.44	0	0
Cytoplasm_Correlation_Overlap_DNA_RNA		-1.37	-0.68	2.48	-0.63	0.23	0.09	-0.23	-0.33	-0.22	-0.3	-0.32	0.05	0.64	2.13	0.91	1.5	-1.02	0.77	-1.34	-1.43	0.72	-0.42	0.51	0.68	0.22	-0.81	0.82	0.19	0.28	0.67	-0.03	-0.78	-0.87	1.11	0.11	0.02	0.96	-0.21	-2.23	0.56	0.5	0.92	2.02	0.14	-0.04	-0.52	-0.74	1.43
Cytoplasm_Correlation_Overlap_ER_RNA		0.46	1.9	-2.13	-0.47	0.43	-0.35	0.71	-0.21	-0.53	-1	-0.14	-1.25	1.56	0.05	-0.51	-1.07	-0.81	-0.7	-0.47	0.01	0.59	0.52	-1.64	0.2	0.6	-0.47	-0.32	-0.2	0.78	-0.17	-1.69	-2.85	0.75	0.63	0.36	0	-3.86	-1.95	0.83	0.24	-0.15	0.6	-1.42	0.43	0.57	0.67	-0.21	-2.03
Cytoplasm_Granularity_10_BfH		-1.04	0.29	0.74	-0.11	1.51	-1.18	0.53	-0.9	-0.35	0.68	-0.08	2.88	0.26	1.56	-0.23	1.04	-0.5	-0.84	-1.26	-0.76	-0.99	2.21	-0.02	0.83	0.58	3.16	1.62	2.51	-0.53	0.81	0	0.23	-1.51	0.85	-0.59	0.31	3.29	0.23	0.54	-0.47	-0.41	2.09	0.07	-0.39	0.27	-0.48	0.95	0.23
Cytoplasm_Granularity_10_BfL		0.02	-0.58	0.07	0.15	-1.37	-0.62	-0.79	0.34	1.83	-1.4	0.5	-1.14	-0.7	0.27	0.21	0.3	-1.04	-0.26	-1.16	0.3	1.86	2.07	1.61	-0.14	-0.07	0.26	-0.34	-0.6	-1.18	-1.57	-1.38	-0.58	1.52	0.92	-0.72	-0.87	-1.39	2.65	-0.34	0.33	-0.61	0.67	1.34	-0.6	1.9	1.36	1.55	-0.25
Cytoplasm_Granularity_10_DNA		-1.59	-0.05	1.6	0.42	-0.09	1.93	0.38	-0.86	0.57	0.4	-0.28	2.83	-1.87	0.5	1	1.11	0.69	-0.69	-0.07	0.61	-0.31	-1.26	2.55	0.64	-0.22	-1.1	-0.78	0.21	-0.19	-0.02	-1.05	0.63	0.72	0.75	0.6	0.87	2.01	0.95	0.43	-0.76	0.62	-0.11	0.48	-0.08	-0.53	-0.59	0.09	0.56
Cytoplasm_Granularity_11_BfH		-0.38	-1.08	0.25	-0.63	0.75	-1.82	2.8	-1.02	-0.46	0.18	0.53	1.43	-0.3	-0.36	0.47	2.23	-0.05	0.1	-0.91	-0.17	1.91	0.14	-0.86	0.19	0.62	-0.5	3.77	0.04	-0.73	0.21	1.25	0.03	-1.11	0.11	-0.08	0.2	1.56	-1.48	-0.79	1.15	-0.2	-0.31	1.02	-1.18	-0.84	0.3	0.5	-1.49
Cytoplasm_Granularity_11_BfL		-1	0.41	2.33	2.26	-1.21	0.2	0.08	-1.47	0.23	0.23	-0.92	-0.62	4.39	-1.16	1.55	-0.19	-0.36	0.8	3.79	2.37	0.67	-1.26	-0.87	0.68	-1.15	-0.58	-1.64	1.98	-0.6	-1.4	-1.07	0.85	0.62	0.74	-1.03	-1.07	3.78	-0.94	0.17	-0.14	-1.76	-0.64	1.27	-0.71	0.51	0.54	0.54	-1.28
Cytoplasm_Granularity_11_DNA		-0.09	0.05	0.22	1.05	-0.57	1.29	-0.45	0.59	0.1	-0.13	0.72	1.46	-1.25	-1.57	1.09	1.79	2.7	-0.37	0.54	-1.27	-0.11	-0.83	0.71	0.16	0.77	-1.47	-0.31	1.1	-1.5	2	0.32	0.67	0.12	0.29	0.25	-0.52	0.34	1.39	-0.41	1.3	0.9	0.27	1.25	-0.08	-0.81	-0.04	0.28	1.45
Cytoplasm_Granularity_11_ER		0.51	0.28	0.84	0.6	0.31	1.39	-0.27	0.33	-0.77	1.13	0.18	1.99	-1.5	-0.85	0.06	0.95	1.44	0.14	0.89	0.27	0.32	-0.17	0.85	-0.09	-0.1	-0.28	0.88	1.39	-1.41	1.64	-1.51	-0.45	2.34	-0.04	-1.13	0.26	-2.2	-0.74	0.56	0.12	1.04	0.1	-0.34	0.61	0.54	0.95	-1.28	0.45
Cytoplasm_Granularity_12_BfH		-0.53	-0.61	0.12	-0.35	0.79	-0.56	0.18	-0.79	-0.91	0.21	0.67	0.38	0.87	-1.19	-0.36	0.53	-0.29	0.86	-0.99	-0.28	-0.82	-0.5	-0.68	-0.96	0	-0.43	1.42	1.48	1.16	2.1	1.32	-0.14	-0.6	0.82	-0.4	-0.94	0	-0.24	1.44	-1.1	-0.77	-0.12	4.14	-0.6	-1.27	0	-0.4	-1.55
Cytoplasm_Granularity_12_BfL		-0.87	-0.83	-0.51	0.67	-0.15	0.79	0.08	-0.41	0.13	-0.17	-0.97	0.11	2.95	2.19	-0.67	-0.85	1.14	-0.65	-0.17	0.21	-1.08	-1.16	-0.2	-0.37	-0.28	0.6	3.23	0.17	2.06	-0.11	0.33	0.12	2.51	-1.08	-0.89	0.9	0.77	-0.28	-0.02	-1.34	-1.62	0.43	0.57	-0.26	0.34	-0.23	0.09	-0.99
Cytoplasm_Granularity_12_ER		-0.65	0.33	1.68	1.49	-1.11	0.83	0.51	0.05	-1.34	1.05	0.14	0.94	0.13	-0.4	1.02	1.08	0.77	-0.82	0.58	0.31	-0.31	-0.69	1.21	-0.87	-0.44	-1.97	1	-0.02	-0.1	0.1	0.2	-1.43	1.43	0.34	-0.22	-0.21	-1.71	1.04	0.89	0.16	0.74	0.86	-1.26	0.03	0.97	1.3	0.27	-1.13
Cytoplasm_Granularity_13_BfL		-0.01	2.24	0.14	0.32	-0.79	1.32	1.33	-0.48	1.67	-1.41	0.73	-0.28	-0.59	0.68	0.87	3.46	-1	1.05	-1.33	0.45	0.23	-1.06	0.63	0.93	0.79	-0.37	-0.99	0.65	1.35	-1.22	1.66	0.47	-0.04	0.2	1.61	2.93	1.44	1.29	-0.73	-0.77	-0.56	-0.46	1.5	-0.33	1.01	-0.54	0.94	-0.7
Cytoplasm_Granularity_13_ER		-0.43	-0.15	1.37	0.76	3.71	0.02	0.03	3	-1.05	0.39	-0.59	-0.95	-1.43	0.53	-0.19	-0.63	2.19	-0.6	1.07	0.04	0.07	1.08	0.76	-0.37	-0.08	-0.89	1.72	1.97	-0.2	0.68	2.03	-1.18	-0.09	0.62	-0.37	1.3	-2.13	1.13	0.16	-0.12	0.55	2.15	-1.55	-0.41	1.13	1.06	-0.59	-0.96
Cytoplasm_Granularity_13_RNA		0.85	0.73	-0.11	1.89	1.42	1.02	-0.19	1.55	-0.96	-0.5	-0.63	0.12	-0.72	-0.24	0.59	-1	0.68	-1.46	-0.26	0.05	0.41	-0.02	0.03	0.49	0.31	-0.79	0.23	0.59	0.61	2.36	2.52	-1.11	0	0.7	-0.7	0.79	-1.78	1.44	0.09	0.17	0.45	2.4	-1.88	-0.67	0.9	1.33	-0.32	-1.03
Cytoplasm_Granularity_1_BfL		-1.09	-1.63	1.32	-0.57	-0.74	0.52	-0.62	-0.89	-0.35	1.07	-0.69	-0.07	-1.4	-0.07	1.25	0.04	0.93	0.36	-0.8	0.51	-0.98	0.47	1.29	1.63	0.17	-0.7	1.26	1.33	0.33	1.06	-0.84	0.68	-1.62	-1.61	0.31	-0.5	1.51	0.67	-0.13	-0.7	-0.81	-0.01	0.79	-0.77	-1.08	0.14	-0.07	1.32
Cytoplasm_Granularity_1_DNA		0.3	0.17	-0.9	-0.75	0	-0.7	-1.34	-0.86	-0.44	-0.57	-0.58	-1.38	2.09	0	-0.19	-0.54	-0.9	0.4	-1.61	-0.97	-1.33	1.06	-1.09	-0.58	0.25	1.1	0.25	1.11	0.65	-1.79	-0.02	-0.41	-0.53	0.12	-0.8	-1.08	-0.36	-0.36	0.02	-1.2	-0.6	-0.67	-1.21	0.81	1.99	0.48	-1.18	0.1
Cytoplasm_Granularity_1_Mito		0.68	1.75	-1	-0.17	0.37	1.14	0.88	-0.97	0.66	-0.75	0.41	-0.06	0.53	-0.51	-1.91	-0.04	0.86	0.37	-1.07	0.03	0.23	0.99	-1.37	-0.14	-0.02	-0.08	-0.12	-0.09	1.09	-0.69	-3.03	0.15	-0.26	0.47	-0.66	0.16	0.34	0.39	1.2	-0.01	-0.5	-0.28	-1.07	-0.36	1.44	-1.4	0.58	-1.3
Cytoplasm_Granularity_1_RNA		-0.15	0.97	-1.06	-0.99	0.94	-0.44	0.86	-0.05	-0.46	-0.19	0.12	-1.42	1.84	0.72	0.04	-0.28	-0.91	1.28	-0.95	-0.34	-0.59	-0.22	-1.17	0.51	0.75	0.45	-0.02	-0.3	1.05	-0.72	0.64	-0.5	-0.87	-0.03	-1.42	-1.09	0.48	-0.24	-0.21	-0.9	-1.35	-0.82	-0.79	0.76	1.87	-0.26	-1.19	0.74
Cytoplasm_Granularity_2_AGP		0.03	-0.37	1.53	1.69	1.03	0.29	1.14	1.62	-1.53	1.5	-0.59	-1.07	0.35	0.85	0.33	0.43	-0.23	1.76	2.51	1.24	-1.1	0.22	2.02	1.37	-0.08	-1.92	-0.35	-0.09	-0.3	0.45	1.24	-0.69	0.59	-0.15	1.46	-0.07	1.54	-1	1.42	1.02	-0.19	-1.25	-0.67	0	-0.49	1.14	0.27	-1.66
Cytoplasm_Granularity_2_Bf		0.85	1.38	-2.07	-0.5	0.48	0.02	0.52	-0.23	-0.19	-1.09	0.42	-1.52	1.35	0.19	-0.13	-0.74	-0.36	2.24	-0.97	0.48	-0.27	0.09	-1.44	0.52	-0.49	1.2	0.73	0.57	-1.35	-0.16	0.25	3.11	1.17	1.24	0.45	0.68	0.51	-0.01	-0.85	-0.77	-0.35	0.69	0.76	-0.86	-0.91	-1.09	0.79	-0.65
Cytoplasm_Granularity_2_BfH		1.42	0.66	-1.03	-0.84	0.75	-0.95	0.34	0.14	0.31	-0.58	-0.36	-0.43	1.47	-0.52	-0.35	-0.92	-1.17	1.19	-0.06	0.15	-0.02	0.13	-0.86	-0.68	1.85	0.42	-0.01	-0.31	0.02	-1.57	-0.73	2.78	0.33	1.7	0.6	1.49	0.57	-0.46	-0.06	0.55	1.05	0.87	1.83	-0.03	-0.56	-0.97	0.93	-1.82
Cytoplasm_Granularity_2_BfL		1.68	0.99	-1.92	-0.73	1.77	-0.43	1.03	0.37	1.13	-0.85	0.67	-0.51	1.5	0.3	-0.4	-0.4	0.23	1.66	-0.4	0.01	1.19	-1.5	-0.25	-0.59	0.1	-0.29	-1.13	-0.68	1.49	-1.1	2.4	1.46	0.17	0.41	0.46	-0.26	-0.03	0.56	-0.17	1.09	0.69	-0.61	1.25	-0.85	-0.52	-0.51	1.25	0.96
Cytoplasm_Granularity_2_DNA		0.58	0.57	-2.07	0.39	0.13	0.13	-0.01	0.4	0.2	-0.91	0.09	0.95	-0.72	-1.9	-0.91	-1.33	0.28	-1.51	3.17	0.98	0.23	0.11	-1.71	-0.99	0.79	1.54	0.3	0.51	-1.35	-1.71	0.53	0.32	0.44	-0.32	0.79	0.68	0.17	-1.05	-0.01	0.65	0.18	0.2	-0.78	-0.42	-1.29	0.05	0.79	-1.03
Cytoplasm_Granularity_2_ER		-1.63	-1.46	1.04	-0.19	0.31	0.67	-0.83	0.8	-0.43	1.23	-0.12	0.01	-1.55	-0.01	0.62	1.22	0.14	0.7	-0.31	0.19	-0.61	-0.62	1.69	0.68	-0.26	-0.92	0.82	0.53	0.07	1.04	1.41	0.86	-0.75	-0.56	0.02	-0.32	3.6	0.62	-0.75	0.21	0.13	-0.87	0.38	-0.68	-0.82	-0.28	0.15	1.19
Cytoplasm_Granularity_2_Mito		-0.73	0.68	0.11	0.6	0.8	0.69	0.13	0.88	-0.25	-0.26	-0.32	1.3	0.13	0.03	1.51	-0.12	0.68	0.49	1.97	0.46	0.55	0.39	0.85	1.8	1.43	-1.68	-0.02	-0.1	-0.93	-1.03	2.13	0.27	-0.37	-0.1	0.59	-0.29	3.61	0.11	-0.01	0.84	-0.16	-1.17	0.75	-1.18	-1.4	-0.11	0.17	1.31
Cytoplasm_Granularity_2_RNA		-1.05	-0.69	-0.75	-1.52	0.7	0.48	-0.73	0.69	-1.24	0.24	-0.61	-0.51	-0.42	-0.15	-0.07	-0.07	-0.82	-0.45	0.18	-0.17	-0.59	-0.44	1.05	1.79	1.84	-0.73	1.38	1.02	0.1	1.13	2.95	-0.1	-0.29	-0.37	0.92	-0.13	4.34	-0.38	-0.2	1.07	0.5	-1.06	-0.11	-1.39	-1.56	-0.54	0.89	0.13
Cytoplasm_Granularity_3_AGP		-0.7	-0.88	0.55	0.89	1.11	-0.56	0.87	-0.13	-1.27	0.71	-0.34	0.2	-0.73	-0.07	0.09	1.51	0.11	0.76	1.51	0.55	0.13	-0.29	1.08	1.54	-0.82	-2	-0.79	0.01	0.16	0.61	0.94	0.56	0.21	-0.7	1.83	0.62	1.9	1.04	0.04	0.52	0.26	-0.08	1.65	-1.25	-1.89	-0.62	1.34	0.24
Cytoplasm_Granularity_3_Bf		0.94	0.47	-0.42	-0.91	-0.63	-0.29	2.47	-1.17	-0.1	-0.42	0.38	-0.62	1.83	1.34	-0.78	-1.28	-0.89	7.47	-0.69	-1.08	0.18	-0.13	-0.28	0.27	-1.26	0.59	1.12	0.63	-1.61	0.03	2.54	5.96	0.75	0.19	0.93	1.5	1.99	-0.7	-0.26	-0.87	0.63	0.52	0.26	-1.12	0.01	-0.47	2.08	1.1
Cytoplasm_Granularity_3_BfL		0.43	0.52	-0.6	-0.46	-0.11	-0.29	1.5	1.32	0.09	-0.57	1.21	-0.27	2.14	1.3	-1.07	-0.06	-0.77	4.7	-0.7	0.13	-0.82	-0.69	-1.03	-0.07	0.09	1.54	0.07	1.04	1.05	-0.73	0.39	5.86	-0.22	0.69	-0.63	-0.16	0.51	0.76	-1.91	-1.56	0.11	-0.29	1.78	-0.12	0.62	-0.61	-0.58	0.08
Cytoplasm_Granularity_3_DNA		0.04	1.3	-1.03	0.47	-0.76	0.85	0.62	1.14	-0.43	-1.01	-0.33	1.62	-0.22	-0.94	0.21	-0.25	0.17	-0.93	1.61	1.74	-0.07	-0.27	-1.16	-0.96	1.28	1.07	0.01	-0.75	-0.57	-0.74	0.38	-0.84	0.66	-0.54	0.63	0.47	-0.01	-0.08	-0.24	1.1	0.85	0.15	-0.01	0.08	-1.06	-0.82	0.77	-0.39
Cytoplasm_Granularity_3_ER		-1.52	-1.66	2.03	-0.28	0.47	0.3	-0.82	0.7	0	1.54	-0.28	0.21	-1.31	0.4	0.41	1.53	0.21	0.82	-0.41	-0.24	-0.01	-0.88	1.77	1	-0.22	-0.64	0.94	0.5	-0.04	0.87	0.62	0.71	-0.32	-0.91	0.84	0.24	1.35	0.76	-0.28	0.23	-0.03	-0.46	1.09	-1.12	-1.6	-0.67	0.96	0.6
Cytoplasm_Granularity_3_RNA		-0.85	-0.99	-0.21	-0.13	-0.16	0.4	-0.86	0.28	-0.38	0	-0.92	1.44	-1.41	-0.46	-0.52	0.73	0.27	-0.58	0.68	-0.11	0.35	-0.13	1.55	0.66	0.25	-0.42	1.08	1.01	-0.77	0.76	0.75	0.77	-0.04	-0.97	1.29	0.5	1.53	0.85	0	0.45	0.09	-0.32	1.34	-1.13	-1.81	-0.67	1.22	0.63
Cytoplasm_Granularity_4_Bf		0.28	0.94	-0.25	-0.67	0.15	0.3	-0.05	-0.94	-0.53	-1.1	-0.12	-2.02	1.31	1.2	-0.5	0.03	-1.79	0.68	-1.42	0	-0.37	-1.08	0	0.32	0.63	0.17	0.18	0.54	0.4	-0.25	2.98	8.23	-0.09	2.48	0.1	-1.55	1.08	-1.05	-1.66	0.53	0.06	-0.92	0.54	-1.06	0.35	-0.43	-1.15	0.36
Cytoplasm_Granularity_4_DNA		-0.73	-0.61	-0.76	1.67	0.32	0.1	0.34	1.48	-0.14	1.33	1.14	-0.77	-0.91	-0.87	-0.47	0.74	1.24	1.29	0.07	1.15	-0.08	-0.01	0.69	1.17	-0.48	-0.73	0.45	0	0.66	0.55	0.49	-0.26	-0.86	-0.4	0.73	1.31	0.83	1.65	-1.29	0.45	-0.43	-0.51	1.94	-0.27	-0.99	-1	0.79	1.1
Cytoplasm_Granularity_5_Bf		-0.6	1	0.61	0.2	0.72	0.31	1.32	0.45	-1.03	-0.96	-2.13	-1.43	1.4	0.05	-1.53	-1.36	-0.64	1.01	-0.2	-1.61	0.09	-1.76	0.66	1.31	-0.23	-1.08	1.9	0.47	-0.46	1.47	3.13	3.47	-0.41	2.25	1.84	-1.57	2.69	-1.04	-1.45	-1.38	-0.58	-0.96	-1.16	-1.56	0.09	-1.53	-0.46	-1.89
Cytoplasm_Granularity_5_BfL		-0.93	1.89	-0.35	0.66	0.62	0.45	2.69	0.01	-1.25	0.32	0.21	-0.12	1.99	0.88	-0.92	-0.33	-0.01	1.18	-0.31	0.8	-0.66	-0.1	-0.7	1.16	0.95	-1.53	0.06	-0.09	2.24	0.81	0.02	1.59	0.67	0.86	-0.62	-0.36	1.59	-0.28	1.1	1.33	-0.54	0.08	-0.67	-0.07	-0.02	-0.06	-0.75	-0.68
Cytoplasm_Granularity_5_DNA		-1.2	-1.16	0.93	0.09	1.05	0.04	-0.05	-0.58	-0.01	1.16	0.01	-0.6	-0.86	0.67	0.19	0.68	0.37	0.91	-0.92	-0.79	-0.02	-0.55	1.63	0.98	-1.43	-0.93	0.19	0.2	0.65	1.54	-0.08	0.3	0.19	-1.14	0.65	0.76	1.61	1.76	-0.14	0.72	-0.61	0.09	3.14	-0.52	-1.51	-0.04	1	1.47
Cytoplasm_Granularity_6_Bf		1.05	1.71	-0.74	0.1	-0.11	-0.85	1.23	1.1	-1.75	-0.84	-1.5	-0.5	2.03	0.31	-2.22	-1.6	0.1	-0.97	-0.59	-2.65	0.71	-0.63	1	0.64	-1.03	1.3	-0.29	-1.1	-0.42	-1.05	2.76	0.02	0.43	-0.26	0.32	-0.67	1.31	-0.83	-1.04	-1.24	-0.62	2.06	-0.12	-1.2	0.3	0.26	0.53	-0.87
Cytoplasm_Granularity_6_BfH		-1.03	-0.42	-0.96	-1.51	2.04	-0.56	2.76	-0.44	0.79	0.02	0.15	-0.81	-0.23	1.81	0.69	0.44	0.44	-0.99	0.51	0.39	-1.9	-0.58	-0.84	1.22	0.97	-0.23	0.62	0.31	0.12	-0.25	-0.01	0.79	0.86	2.91	-0.53	-0.34	1.75	-1.35	-0.53	-0.21	1.19	0.5	0.43	-0.61	1.92	-0.71	0.34	-0.42
Cytoplasm_Granularity_6_BfL		-0.5	1.1	-0.36	1.71	0.08	0	0.36	-0.7	-1.61	-0.11	-0.82	-0.79	1.87	0.51	-0.57	-0.55	0.26	0.43	-1.27	0.27	0.81	0.3	-0.15	1.04	0.02	0.58	1.14	-0.93	0.41	0.23	3.39	2.32	-0.03	-1.26	0.1	-0.93	0.24	-2.8	1.65	0	-0.71	0.83	0.41	0.31	-0.67	-1.22	-1.19	-1.33
Cytoplasm_Granularity_7_BfH		-0.82	-0.98	-0.91	-0.86	2.17	-0.06	2.44	0.7	1.09	0.9	-0.72	-0.19	0.17	-0.15	-0.22	-0.11	-0.04	-1.07	0.3	-0.07	1	0.88	-0.64	0.78	1.09	0.19	0.52	0.42	-0.26	0.45	-0.07	-0.69	-1.23	-0.62	-1.31	-0.77	0.73	-1.05	0.21	-0.3	0.94	0.59	0.93	-0.5	-0.92	-1.54	-0.07	1.62
Cytoplasm_Granularity_7_BfL		-0.28	-0.16	0.36	-1.32	0.65	-0.21	-0.94	1	-0.69	-0.56	0.7	0.45	-0.33	-0.25	2.43	-0.53	0.17	-0.47	-1.6	-0.81	-0.83	-0.71	-0.9	1.58	-0.71	0.64	-0.45	0.18	0.24	2.45	-0.98	0.32	0.85	-0.78	-0.41	-0.24	2.4	-0.43	-0.98	1.28	-1.13	1.82	1.68	-0.33	-0.79	-0.74	0.84	-0.37
Cytoplasm_Granularity_7_DNA		-0.35	-1.37	1.18	0.32	-0.38	0.61	0.3	0.17	0.49	1.18	-0.05	2.22	-2.79	0.03	0.2	0.82	0.71	-0.68	0.35	-0.29	0.77	-0.55	2.16	0.41	-0.84	-0.61	-0.52	0.52	-0.26	1.56	0.34	0.72	-0.43	-0.45	0.8	0.14	2.08	0.43	-0.37	0.49	0.21	0.59	2.79	-1.71	-2.35	-0.37	1.58	1.2
Cytoplasm_Granularity_8_BfH		-0.43	1.24	-0.96	-0.28	0.69	-0.87	0.13	-0.02	-0.89	0.44	-0.04	-0.45	-0.26	-0.63	0.02	-0.62	0.4	-0.87	0.67	-0.05	1.45	3.3	2.16	1.57	5.82	-0.04	-0.33	0.4	2.54	0.81	0.02	-0.27	0.03	4.55	-0.37	-0.56	-0.73	-0.67	0.47	3.51	-0.51	0.18	1.28	-1.55	2.89	-0.68	-0.93	0.76
Cytoplasm_Granularity_8_BfL		-0.48	1.12	-1.66	-0.43	0.14	-0.22	-0.04	1.45	-1.03	0.58	-1.16	0.52	4.12	0.04	-0.42	-0.52	0.05	0.65	-0.81	2.09	-0.2	-0.35	1.01	1.4	2.28	1.95	-0.71	0.01	1.3	-0.28	-0.06	0	0.75	0.79	-0.81	1.18	0.74	-0.07	0.16	-1.92	-0.84	0.64	0.02	-0.41	-0.64	-0.16	1.4	-0.53
Cytoplasm_Granularity_8_DNA		-0.14	-0.56	1.4	0.73	-0.12	0.76	0.46	0.1	0.38	0.78	-0.2	0.57	-1.71	0.19	0.94	1.22	1.29	-0.62	0.99	-0.01	0.53	0.41	1.32	0.26	0.61	-0.19	0.68	0.05	-0.25	1.82	0.1	1.13	0.01	0.6	0.6	-0.03	1.49	0.83	-0.23	-0.03	-0.04	0.73	1.96	-0.86	-1.58	-0.3	0.66	1.61
Cytoplasm_Granularity_9_BfH		-1.12	0.81	-0.3	-0.26	1.39	-0.84	-0.75	-0.43	0.8	0.05	2.23	0.57	0.19	-1.31	-0.61	-0.85	-0.12	-0.1	-0.41	-1.15	0.66	-0.69	-0.83	1.84	0.6	-0.62	0.69	2.57	1.69	-0.65	-0.02	-1.02	-0.65	2.74	-0.44	-0.12	-0.89	-0.98	0.79	1.81	-0.22	-0.19	0.84	-0.77	0.14	0.3	0.02	0.74
Cytoplasm_Granularity_9_BfL		0.34	0.91	2.53	-0.59	1.02	-0.19	-0.71	-0.82	-0.72	0.06	-0.66	2.43	1.39	2.5	-1.24	-1.21	-1.41	-0.84	-0.81	0.69	-0.44	0.27	-0.45	1.21	0.35	1.15	0.17	1.09	0.08	-1.38	0.71	-0.1	1.57	0.74	-0.72	-0.04	-1.03	-1.16	0.29	0.57	-1.63	0.11	-0.63	-1.01	-0.46	-0.81	0.2	0.04
Cytoplasm_Granularity_9_DNA		-0.92	-0.58	1.31	1	-0.07	0.69	0.4	0.01	0.77	0.57	-0.02	1.25	-1.96	-0.24	1.49	1.05	0.28	-0.41	1.07	0.68	-0.38	-0.46	1.51	-0.01	1.03	-1.45	0.01	0.6	0.24	1.8	-0.11	2.27	-0.05	0.72	1.02	0.58	1.2	0.24	-0.06	0.48	-0.13	0.21	0.94	-0.82	-0.97	-1.04	0.97	0.36
Cytoplasm_Intensity_IntegratedIntensityEdge_BfL		0.53	-1.08	2.27	1.24	-1.48	-0.33	-2.03	-1.37	0.23	1.78	-0.44	1.09	0.65	-1.36	-0.15	0.26	0.46	-0.55	1.03	-0.09	-0.54	0.67	0.68	-1.61	-0.55	-0.29	-0.07	1.14	0	0.25	-0.1	3.34	-0.67	-0.2	0.03	-1.41	-0.55	-0.33	2.25	-0.46	-1.1	0.23	-0.92	-1.51	-0.5	1.79	0.35	1.12
Cytoplasm_Intensity_IntegratedIntensityEdge_ER		3.31	0.56	-0.51	0.13	-0.83	-0.21	0.06	-1.1	0.61	-0.59	0.1	0.57	1.03	-0.5	-0.97	-2	0.45	-0.91	2.33	-0.17	-0.85	0.84	-0.62	-1.49	0.18	1.35	-0.55	0.21	-1.54	-2.17	-0.78	-0.18	0.45	0.82	0.73	-0.01	-1.67	-1.22	1.89	0.29	0.21	0.24	-1.03	-0.09	-0.36	1	-0.38	-2.28
Cytoplasm_Intensity_IntegratedIntensity_DNA		1.78	-0.79	-1.42	-2.46	0.9	-1.4	-0.77	-1.3	-0.51	-1.65	-1.25	0.16	2.14	-0.78	-0.49	-0.5	-1.58	-1.45	-0.49	-2.22	-1.06	0.15	-0.33	-0.03	0.8	0.2	-0.14	1.57	0.5	-0.86	-0.24	-0.63	-0.34	-0.29	-0.65	-0.59	-1.71	-0.7	1.41	-0.76	-0.6	0.21	-1.03	0.73	1.65	1.63	-0.55	-1.59
Cytoplasm_Intensity_IntegratedIntensity_ER		3.37	-0.38	0.05	0.15	-1.01	0	-0.37	-1.2	1.14	-0.51	-0.3	1.61	0.13	-0.71	-0.93	-1.27	0.91	-1.87	2.15	-0.38	-0.77	0.85	-0.14	-1.35	-0.02	0.6	-0.56	1.02	-1.63	-1.36	-0.29	0.72	0.28	0.02	0.49	-0.86	-2.07	-0.43	2.84	-0.87	-0.02	0.13	-1.61	-0.15	0.41	2.29	-0.35	-2.17
Cytoplasm_Intensity_MassDisplacement_AGP		3.2	0.5	1	2.47	-1.04	0.55	0.32	-1.68	1.55	0.17	0.5	1.94	0.04	-0.37	-2.12	-0.59	-0.18	-1.62	3.84	0.98	0.75	1.57	0.05	-0.95	-0.69	-0.08	-0.27	0.03	-1.62	-0.66	0.47	0.76	0.29	0.32	0.43	0.42	-1.3	-0.32	3.27	-0.8	0.18	-0.48	-1.01	0.69	0.25	1.41	0.46	-1.08
Cytoplasm_Intensity_MassDisplacement_DNA		3.11	2.46	-0.21	0.7	-0.1	0.06	1.84	-1.28	1.79	-0.88	-0.04	0.06	-0.01	-0.54	-0.38	-1.18	0.63	-1.44	1.89	0.88	0.17	1.15	-0.05	-0.91	0.35	0.45	0.33	-0.37	-0.99	-1.11	-0.26	1.46	-0.07	-0.37	0.31	0.33	0.62	0.63	4.43	-0.25	-0.06	0.37	-2.43	-0.16	0	2.78	1.05	-3.15
Cytoplasm_Intensity_MassDisplacement_ER		2.23	0.07	0	0.59	-1.65	0.38	0.16	-1.32	1.69	-1.48	-0.28	2.12	-1.01	-0.97	-0.42	-0.98	0.19	-2.67	1.93	0.1	-0.04	0.47	0.33	-1.71	0.68	1.69	-0.04	0	-2.05	-1.27	-0.74	1.5	-0.02	0.69	-0.36	-0.95	1.46	0.86	2.04	-1.29	0.08	-0.52	-0.3	-0.89	-1.2	0.82	0.33	0.34
Cytoplasm_Intensity_MassDisplacement_Mito		2.29	0.39	-0.43	0.42	-1.27	-0.18	0.06	-0.94	0.71	-1.42	-0.33	1.02	0.56	-0.81	0.44	-1.3	-0.48	-1.36	2.11	0.26	0.25	0.55	-0.16	-1.38	1.1	0.77	-0.08	-0.49	-1.78	-1.58	3.19	1.55	-0.07	0.33	-0.12	-0.84	1.93	0.71	2.13	-1.64	0.25	-0.42	0.32	0.96	-0.68	1.49	-0.05	2.13
Cytoplasm_Intensity_MassDisplacement_RNA		2.78	0.64	-0.5	0.72	-1.44	0.03	0.32	-1.18	1.21	-1.58	-0.29	1.42	-0.05	-0.93	-0.6	-1.33	-0.06	-2.23	1.93	0.37	0.16	0.85	-0.19	-1.65	0.88	1.57	-0.27	0.07	-1.96	-1.63	-1.32	0.22	0.75	0.83	0.68	-0.83	-0.76	-0.54	3.43	-0.64	0.65	0.48	-1.89	-0.56	-0.49	2.08	0.64	-1.44
Cytoplasm_Intensity_MinIntensity_AGP		0.01	0.91	-1.39	-3.16	0.86	-0.29	-0.89	-1.15	-0.33	-0.53	1.46	-1.1	0.86	-0.44	-0.38	-0.67	0.19	1.13	-3.3	-0.76	-0.44	0.05	-1.23	0.68	-0.01	0.51	0.4	0.08	0.9	-0.92	-1.18	-1.61	0.08	0.36	-0.36	0.24	-2.2	-1.58	-0.31	0.42	-0.09	0	-1.59	0.76	1.03	0.52	-0.51	-1.99
Cytoplasm_Intensity_MinIntensity_BfH		-1.16	-0.67	3.12	1.65	-2.23	-0.05	-0.87	0.1	-0.96	2.35	-0.07	0.01	2.17	-1.02	-0.36	0	0.25	0.61	0.9	0.2	-0.76	0.77	-0.45	-1.86	-0.13	0.05	-0.25	0.24	0.46	1.08	-2.26	1.17	0.62	0.08	0.37	-0.28	-1.39	-1.36	-0.82	0.75	0.5	-0.11	-2.49	-1.07	0.51	0.75	0.86	1.17
Cytoplasm_Location_MaxIntensity_X_Bf		0.01	-0.61	1.09	0.36	0.56	-1.61	0.9	-0.54	1.12	0.19	-0.8	-2.12	-0.28	1.66	1.82	-0.44	-0.29	-0.08	-0.95	-0.94	0.47	-0.73	-0.13	0.21	-1.27	-0.14	-1.4	-0.12	0.06	0.08	1.93	-0.01	-0.95	-1.03	-0.47	-1.11	0.05	2.12	-0.63	-0.85	-1.25	-0.45	1.76	0.62	0.1	0.14	0.33	2.19
Cytoplasm_RadialDistribution_FracAtD_AGP_1of4		0.15	0.68	0.15	-1.52	-0.48	-2.03	1.8	0.17	0.87	-1.96	0.44	1.37	-0.39	1.94	-0.35	-1.38	0.85	-0.56	0.23	-0.82	0.33	0.96	0.1	-0.04	-0.41	-0.56	-0.28	0.01	-0.74	0	0.26	-0.24	0.39	-0.39	1.31	0.37	-1.19	1.4	0.72	-0.67	0.88	-0.39	-2.1	1.25	1.32	0.11	-0.52	-1.47
Cytoplasm_RadialDistribution_FracAtD_DNA_1of4		0.78	0.51	0.3	-0.92	-0.59	-0.38	0.91	-0.09	0.64	-0.99	-0.11	1.25	0.07	1.2	-0.4	-0.42	0.58	-1.27	1.08	-0.47	0.22	0.17	-0.33	-0.56	1.04	-0.75	0.09	0	-1.36	-0.33	0.14	-1.27	0.25	-0.41	0.46	0.69	-0.96	0.6	1.05	-0.27	0.7	0.5	-3.83	1.02	2.25	-0.2	-0.17	-1.64
Cytoplasm_RadialDistribution_FracAtD_ER_4of4		-0.83	-0.56	-0.29	0.77	0.24	0.66	-1.1	-0.09	-0.38	0.77	0.51	-1.11	0	-0.67	0.9	1	-0.35	1.65	-1.25	-0.05	-0.34	-0.06	0.97	1.24	-0.7	0.69	0.42	0.41	1.32	0.46	-0.51	0.66	0	0.55	-0.56	-0.32	-0.43	-1.89	-0.56	0.11	-1.16	0.35	3.85	-1.08	-1.78	-0.21	0.02	1.43
Cytoplasm_RadialDistribution_FracAtD_Mito_1of4		0.85	0.9	0.35	-0.77	-0.16	-0.65	1.7	0.61	0.34	-0.89	0.08	1.34	0.38	2.03	-0.06	-0.78	0.95	-0.97	0.9	-0.43	0.14	0.22	-0.36	-0.54	0.76	-0.64	0.01	-0.29	-1.13	-0.1	0.64	-0.96	0.14	-0.18	0.59	0.7	-0.52	0.7	0.66	-0.56	0.57	-0.38	-3.02	1.19	1.44	0.11	-0.5	-1.21
Cytoplasm_RadialDistribution_MeanFrac_AGP_4of4		1.22	1.78	-0.67	-0.02	0.24	0.74	0.06	-0.38	0.47	-0.01	-0.05	-0.58	1.22	-1.04	-0.49	-0.56	-1.17	-0.85	0.74	0.31	-0.43	0.1	-1.53	-0.83	1.54	1.45	-0.82	-1.12	-0.2	-1.42	-0.7	-1.27	-0.03	0.32	-0.78	0.52	-0.98	-1.27	0.21	-0.22	-0.12	0.3	-1.57	0.81	1.62	0.43	-0.56	-1.23
Cytoplasm_RadialDistribution_MeanFrac_BfH_1of4		-1.77	-0.1	0.66	-0.23	0.83	0.16	-0.18	0.76	0.77	1.53	-0.29	-1.24	-1.41	0.46	-0.28	-0.06	0.15	0.71	-1.14	-0.25	0.03	-0.33	1.27	0.87	-0.64	-0.07	1.41	1.2	-0.02	1.07	-0.85	-0.62	-0.63	-0.56	-1.06	-1.55	0.11	0.57	-0.99	-0.25	-0.07	0.11	-0.1	1.27	0.86	-0.32	-1.03	-0.74
Cytoplasm_RadialDistribution_MeanFrac_BfH_2of4		-1.43	-0.9	1.06	-0.15	0.46	-0.1	-0.41	0.2	0.06	1.23	0.09	-0.91	-0.88	0.8	0.27	0.69	0.7	1.33	-1.37	-0.14	0.37	-0.91	1.21	0.69	-0.31	-0.45	0.7	0.38	0.34	1.66	-1.69	-0.48	-0.79	0.49	-1.01	-1.79	0.19	0.13	0.07	-0.66	-0.15	0.21	-0.63	1.42	1.55	0.14	-1.39	-0.53
Cytoplasm_RadialDistribution_MeanFrac_BfH_3of4		-1.78	-1.06	0.94	-0.1	0.42	0.49	-0.72	0.86	0.25	1.32	-0.08	-0.38	-0.98	0.63	0.22	0.93	1.12	1.94	-0.99	0.36	-0.43	-0.99	1.36	0.85	-0.38	-1.04	0.86	0.32	0.13	1.88	-0.69	0.63	-0.23	-0.08	-1.07	-0.89	0.5	0.01	0.03	-1.08	-0.71	0.1	0.16	0.67	1.18	0.52	-1.14	0
Cytoplasm_RadialDistribution_MeanFrac_BfL_1of4		0.01	0.68	-1.42	-0.97	0.55	-1.14	0.73	-0.83	-0.02	-1.22	0.7	0.6	0.84	1.2	0.17	-0.05	0.48	2.59	0.57	-0.19	0.79	-1.14	-2.46	-1.19	0.4	1.89	-0.77	-1.4	-0.49	-0.41	1	1.33	0.68	0.68	1.3	1.22	0.17	-0.35	0.4	0.14	0.53	-0.52	1.32	-0.71	-0.91	-0.17	1.03	0.73
Cytoplasm_RadialDistribution_MeanFrac_BfL_2of4		0.13	0.57	-1.55	-1.26	0.78	-0.61	1.41	0.25	0.16	-0.34	0.28	0.73	1.08	0.17	-0.63	-1.96	0.47	1.92	-0.01	0.56	0.86	-1.15	-1.91	-1.09	0.66	0.79	-1.05	-1.92	-2.16	-1.46	0.82	1.72	0.3	-0.28	1.14	0.97	0.09	0.25	-0.59	0.64	0.33	-0.69	1.56	-0.93	-1.42	-0.46	1.21	0.56
Cytoplasm_RadialDistribution_MeanFrac_BfL_3of4		0.46	1.59	-0.83	-0.96	-0.01	-0.49	2.26	0.61	0.08	-0.28	-0.08	0.63	1.13	0.69	-0.53	-1.81	-0.52	1.06	0.37	0.08	1.21	-0.72	-1.67	-1.05	0.63	0.45	-1.15	-1.74	-1.78	-0.55	0.08	0.88	-0.08	0.83	0.97	0.02	0.06	0.1	-0.28	1.12	0.94	-0.49	0.78	-0.29	-0.95	-0.71	0.7	0.29
Cytoplasm_RadialDistribution_MeanFrac_BfL_4of4		-0.4	-1.35	0.89	1.03	-0.19	0.52	-1.89	-0.18	-0.11	0.23	-0.02	-0.65	-1.2	-0.65	0.59	1.38	0.09	-1.39	-0.31	-0.26	-1.13	0.72	2.06	1.01	-0.84	-0.93	1.16	1.46	1.56	0.82	-0.21	-0.51	-0.5	-0.48	-1.28	-0.74	0.21	-0.06	0.6	-0.74	-1.07	0.64	-0.7	0.4	0.94	0.65	-0.3	-0.13
Cytoplasm_RadialDistribution_MeanFrac_Bf_1of4		-1.63	-0.14	-0.44	-0.74	0.57	-0.7	0.56	0.16	0.52	0.97	0.23	-0.66	-0.71	1.77	-0.46	-0.13	0.37	2.23	-1	-0.32	1.28	-0.97	0.37	0.16	0.34	0.14	0.79	0.08	-0.38	0.61	0.18	2.6	-0.13	0.13	0.85	-0.25	0.81	-0.43	-1.67	-0.11	-0.44	-0.37	1.33	0.88	-1.14	-1.24	-0.08	0.34
Cytoplasm_RadialDistribution_MeanFrac_Bf_2of4		-1.86	-1	0.58	-0.89	1	-0.3	1.08	1.03	0.04	2.02	0.8	0.18	-0.59	1.33	0.27	-0.35	1.79	3.02	-1.61	-0.1	0.91	-2.06	0.95	-0.06	0.37	-0.59	0.43	-0.78	-0.43	1.12	-1.22	3.91	-1.04	0.97	0.53	-1.2	0.56	2.07	-1.23	-0.34	0.39	-0.56	2.36	1.23	0.12	-1.01	-1.4	0.22
Cytoplasm_RadialDistribution_MeanFrac_Bf_3of4		-2.74	-1.61	1.06	-1.76	0.16	0.15	1.31	1.61	0.46	1.65	0.2	0.68	-0.9	2.31	-0.34	0.16	1.75	3.57	-1.71	0.25	0.41	-2.49	0.88	0.78	0.27	-1.07	-0.02	-0.74	-1.25	2.78	-1.13	3.71	-0.74	1.31	-0.52	-1.48	1.12	0.23	-0.39	-0.87	-0.12	-0.53	1.89	0.83	0.85	0.38	-1.04	-0.11
Cytoplasm_RadialDistribution_MeanFrac_DNA_3of4		-0.04	-1.25	0.98	-0.1	-0.54	0.99	-1.47	-0.41	0.8	-0.4	-0.46	2.64	-0.66	0.25	-0.55	1.23	0.52	-1.54	1.38	-0.08	0.78	0.32	0.78	-0.46	1.06	-0.32	0.08	1.71	-0.84	0.39	0.79	0.24	-0.29	-0.3	0.46	0.02	2.17	0.49	-0.49	0.65	-0.08	0.5	1.26	-1.37	-0.95	-1.09	0.93	1.54
Cytoplasm_RadialDistribution_MeanFrac_ER_4of4		-0.12	0.82	-0.63	0.31	-0.2	-0.24	0.28	0	-0.47	-0.18	0.9	-2.55	1.46	-0.32	0.63	-0.19	-0.4	2.11	-1.29	-0.67	-0.25	0.71	0.68	1.89	0.67	1.63	1.07	-0.36	1.24	-0.09	-1.4	-1.01	0.19	0.35	-0.43	-0.41	-2.62	-1.97	0.61	-0.72	-0.69	0.4	-0.22	0.61	0.95	0.38	-1.29	-0.92
Cytoplasm_RadialDistribution_MeanFrac_Mito_3of4		-0.75	-1.44	0.62	0.31	-0.01	-0.22	-0.32	1.07	-0.35	0.75	-0.97	1.81	-0.67	0.86	0.22	0.92	1.57	-0.78	0.71	0.18	0.83	0.08	0.96	-0.03	-0.16	-0.9	-0.01	1.05	0.12	1.26	1.42	0.99	-0.19	0.07	0.63	-0.12	2.35	0.65	-0.59	0.4	-0.22	-0.56	1.6	-1.29	-1.75	-0.52	0.9	1.48
Cytoplasm_RadialDistribution_RadialCV_AGP_1of4		1.94	-0.08	-0.61	2.77	0.02	0.66	0.09	-0.59	1.16	-0.37	0.73	-0.11	0.18	-1.36	-1.25	-0.27	1.15	0.04	1.97	0.41	-0.39	1.8	1.42	-0.23	-0.85	-1.21	0.48	1.02	-0.67	-1.03	-1.14	-0.34	0.15	-0.59	1.84	0.07	-1.33	-0.36	1.27	0.46	-0.37	0.92	2.64	-0.17	-0.04	0.49	0.67	-1.81
Cytoplasm_RadialDistribution_RadialCV_AGP_2of4		1.18	-1.19	0.5	2.83	-0.34	-0.02	1.06	-0.44	0.22	-0.44	0.22	0.61	-0.76	-0.57	-1.21	-0.15	1.71	0.19	2.43	-0.47	0.41	0.28	2.39	-0.84	-1.01	-2.43	0.12	0.44	-1.13	-0.08	-1.09	-0.54	0.76	-0.9	1.83	0.69	-1.64	0.87	1.99	0.64	-0.39	0.52	2.53	-0.89	-0.82	0.75	0.6	-1.19
Cytoplasm_RadialDistribution_RadialCV_AGP_3of4		1.08	-1.75	1.12	2.49	-0.91	0.36	1	-0.14	-0.3	-0.02	-0.44	0.6	-1.49	-0.03	-0.7	0.09	1.33	-0.26	2.53	-0.03	0.47	-0.25	1.78	-1.09	-0.69	-2.11	-0.2	-0.32	-1.58	0.01	-1.13	-0.71	1.01	-0.53	1.27	0.37	-0.86	1.37	1.47	-0.05	0.1	-0.13	0.6	-0.6	-1.2	0.42	0.73	-0.66
Cytoplasm_RadialDistribution_RadialCV_AGP_4of4		2.42	0.11	0.66	3	-0.71	0.56	1.25	-0.61	0.63	-0.4	-0.04	0.64	-0.6	-0.39	-1.75	-0.56	0.33	-1.03	3.65	1.24	0.69	0.15	0.44	-1.14	-0.18	-0.74	-0.6	-1.1	-1.97	-0.78	-1.62	-0.36	2.05	0.7	2.14	1.22	-1.65	1.18	2.17	0.26	0.81	0.3	-0.47	0.17	-0.25	0.36	1.35	-2.83
Cytoplasm_RadialDistribution_RadialCV_BfH_1of4		0.55	0.19	-0.65	-1.51	0.62	-1.81	0.15	0.53	-0.26	0.37	-0.69	0.08	1.28	0.06	0.28	-0.5	-0.78	0.23	1.38	-0.27	0.05	-0.35	-0.19	-0.69	2.43	-0.27	-0.5	-0.36	-0.41	-1.52	0.65	0.85	-0.57	0.84	0.58	0.97	-1.22	-0.17	1.23	0.3	-0.19	0.5	0.45	0.03	-0.87	-0.17	-0.29	-1.2
Cytoplasm_RadialDistribution_RadialCV_BfH_2of4		0.53	1	-1.05	-0.83	0.54	-0.9	0.24	0.68	0.09	-0.11	-0.15	-0.25	1.5	-0.67	0.37	-0.6	-0.68	1.18	1.38	0.28	-0.27	-0.23	-0.71	-0.77	1.52	0.61	-0.08	-0.42	-0.4	-1.46	0.64	1.13	-0.33	0.45	0.89	1.02	-0.37	-0.54	0.72	0.48	-0.16	0.26	1.18	-0.1	-1.31	-0.22	0.3	-0.47
Cytoplasm_RadialDistribution_RadialCV_BfH_4of4		0.62	2.43	-1.8	-0.81	1.03	-0.92	-0.09	0.59	0.47	-0.39	0.63	0.49	0.07	-0.42	-0.12	-1.11	-0.52	4.31	0.66	1.28	-0.3	-0.41	-0.9	-0.56	1.39	0.99	0.57	-1.02	-0.86	-2.26	1.16	1.24	-0.3	-0.06	0.72	0.53	0.79	0.19	0.16	1.01	-0.09	-0.33	1.22	-0.29	-1.86	-1.04	0.13	0.21
Cytoplasm_RadialDistribution_RadialCV_BfL_1of4		0.61	0.58	-1.48	-0.98	0.99	-0.69	1.36	1.69	0.4	-0.46	0.33	0.56	0.76	1.09	-0.32	-0.29	-0.83	0.45	0.15	-0.91	0.22	-0.98	-1.03	-1.43	1.49	0.01	-1.47	-0.85	0.22	-1.46	1.5	-0.08	0.84	0.54	0.3	-0.19	-1.25	0.12	0.77	0.6	0.86	-0.32	0.71	-0.4	-0.01	-0.33	-0.15	-1.31
Cytoplasm_RadialDistribution_RadialCV_BfL_2of4		0.46	1.21	-1.35	-0.33	1.1	-0.42	2.58	2.06	0.35	-0.39	0.74	0.36	0.98	1.52	-0.44	-0.57	-0.82	1.89	1.1	-0.24	0.55	-1.33	-1.01	-0.8	1.86	0.89	-1.3	-1.2	-0.09	-1.12	1.18	0.55	0.53	0.28	0.98	0.18	-0.44	0.21	0.04	0.79	0.67	-0.47	1.97	-0.4	-1.25	-0.6	0.6	-0.36
Cytoplasm_RadialDistribution_RadialCV_BfL_4of4		0.64	2.94	-1.65	-0.26	1.49	-0.2	1.45	1.43	0.66	-0.81	0.91	1.38	-0.23	1.06	-0.96	-0.56	-0.38	5.89	0.41	0.43	0.79	-1.25	-1.28	0.32	0.9	1.73	-0.14	-1.09	-0.59	-0.69	0.64	0.68	0.01	0.16	0.77	0.15	0.22	0.4	-0.26	1.36	0.59	-0.67	1.31	-0.31	-1.23	-0.76	0.72	0.19
Cytoplasm_RadialDistribution_RadialCV_Bf_1of4		0.47	1.25	-1.86	-1.08	0.55	0.51	1.65	1.33	-0.28	-0.57	0.32	-1.4	0.92	1.25	0.63	-0.7	-1.22	1.41	-0.03	0.2	-0.34	0.03	-1.56	0.11	0.54	0.71	0.08	0.91	-1.83	-0.82	1.52	0.22	0.01	0.74	-0.06	1.11	-0.65	-0.68	0.66	-0.03	-0.37	-0.37	0.18	-0.28	-0.99	0.71	0.39	-0.61
Cytoplasm_RadialDistribution_RadialCV_Bf_2of4		0.35	1.96	-2	-0.47	0.78	0.66	2.63	1.88	-0.02	-0.99	0.38	-0.46	0.51	1.37	0.35	-0.61	-0.91	3.27	0.05	0.06	-0.1	-0.48	-1.12	0.05	0.67	1.21	-0.11	-0.37	-1.17	-0.57	1.02	0.34	-0.1	0.67	0.97	0.82	-0.38	-0.39	-0.01	0.01	-0.05	-0.59	1.11	-0.59	-1.42	0.08	0.57	-0.27
Cytoplasm_RadialDistribution_RadialCV_Bf_3of4		0.89	2.61	-1.95	0.02	1.7	0.39	1.5	1.94	-0.25	-0.91	0.87	0.39	-0.02	0.89	-0.3	-0.92	-0.06	3.77	-0.16	0.46	0.17	-0.14	-1.31	0.24	0.18	1.75	0.93	-0.36	-0.71	-1.15	1.12	0.82	0.1	0.5	1.15	0.73	-0.12	0.4	0.02	0.21	0.08	-0.59	0.87	-0.42	-1.54	-0.21	0.33	-0.08
Cytoplasm_RadialDistribution_RadialCV_DNA_1of4		1.65	0.02	0.04	0.84	-0.56	0.83	1.07	0.72	1.27	-0.68	0.37	1.78	-0.95	0.55	-0.17	0.1	0.48	-1.75	2.6	0.74	0.66	-0.36	1.01	-0.31	0.86	-0.31	-0.72	-0.16	-1.89	0.24	0.91	0.38	-0.3	-0.28	0.48	0.27	0.34	1.6	0.92	0.89	0.11	1.12	1.08	-0.96	-1.18	-0.89	0.24	0.06
Cytoplasm_RadialDistribution_RadialCV_DNA_4of4		1.91	2.4	-0.9	1.12	0.81	-0.23	3.76	0.12	0.61	-0.66	0.66	-0.08	-0.32	-0.58	-0.83	-1.91	-0.36	-0.72	2.1	0.53	0.54	-0.8	-0.48	-0.52	0.49	1.15	-1.35	-1.44	-0.23	0.22	-0.35	0.84	0.27	-0.37	1.57	0.59	-1.33	1.52	1.43	0.45	-0.02	0.34	-1.07	-0.92	-0.85	0.14	0.74	-2
Cytoplasm_RadialDistribution_RadialCV_ER_1of4		2.23	-0.92	0.13	0.74	-1.55	0.23	-0.42	-0.27	1.14	-0.93	-0.34	2.38	-0.93	-0.97	-0.01	0	0.5	-2.24	1.95	0.9	-0.85	0.92	-0.16	-1.56	0.77	0.59	-0.12	0.7	-1.95	-1.21	0.95	2.96	-0.07	-1.67	0.09	-0.35	2.09	2.27	-0.79	-0.03	-0.32	-0.58	0.7	-0.91	-0.81	-1.16	0.03	1.2
Cytoplasm_RadialDistribution_RadialCV_ER_4of4		2.36	-0.17	0.22	1.06	-1.97	0.42	0.6	-0.58	1.62	-1.63	-0.45	2.27	-0.73	-0.8	-0.47	-0.94	0.62	-3.18	2.96	0.4	-0.01	0.4	-0.14	-2.15	1.09	1.8	-0.63	0.33	-2.43	-1.13	0	1.99	0.23	-0.73	0.94	-0.18	1.7	2.16	-0.21	0.16	0.42	0.01	1.14	-1.48	-1.91	-0.69	0.4	0.77
Cytoplasm_RadialDistribution_RadialCV_Mito_1of4		1.24	0.05	0.47	1.53	0.36	0.6	-0.74	0.37	0.87	-0.76	-0.56	1.84	0.01	-0.64	1.73	-0.05	0.96	-0.99	2.23	0.35	1.34	0.85	0.28	0.51	1.43	-0.71	-0.16	0.28	-1.46	-1.39	3.28	2.25	-0.6	-0.62	-0.23	-0.47	3.61	1.59	0.03	0.4	-0.82	-0.43	2.73	-0.73	-0.99	-0.62	-0.24	4.52
Cytoplasm_RadialDistribution_RadialCV_Mito_4of4		2.16	0.23	-0.3	1.01	-1.03	-0.15	0.56	0.07	0.13	-1.54	-0.45	1	0.85	-0.36	1	-1.29	-0.4	-1.48	3.05	0.33	0.61	0.16	-0.15	-1.19	1.46	0.92	-0.42	-0.43	-1.97	-1.44	2.96	1.37	0.1	-0.24	0.72	-0.34	1.53	1.21	-0.03	0.28	0.02	0.18	1.31	-0.17	-1.11	1.03	-0.28	2.1
Cytoplasm_RadialDistribution_RadialCV_RNA_1of4		2.79	0.22	-1.22	0.59	-1.42	0.03	-0.12	-0.17	0.99	-1.18	-0.69	1.94	-0.34	-1.08	-0.6	-0.66	0.75	-2.47	2.22	1.1	-0.12	1.18	-0.18	-1.58	1.43	1.01	-0.01	0.84	-1.76	-1.46	-0.3	0.59	0.06	-1.71	0.64	0.6	-0.87	-0.45	1.54	0.74	-0.17	0.14	1.6	-1.17	-1.69	-1.7	-0.21	-1.25
Cytoplasm_RadialDistribution_RadialCV_RNA_4of4		2.41	0.42	-0.61	0.85	-1.67	0.12	0.68	-0.67	0.96	-1.64	-0.53	1.45	0.02	-0.81	-0.58	-1.28	0.16	-2.58	2.53	0.41	0.2	0.66	-0.63	-1.91	1.01	1.63	-0.73	0.12	-2	-1.29	-1.43	0.71	1.21	-0.45	2.46	-0.06	-1.08	0.97	0.71	0.74	0.92	0.67	0.54	-1.72	-2.65	-0.22	0.65	-1.14
Cytoplasm_Texture_AngularSecondMoment_AGP_10_01_256		-1.79	-0.2	1.39	-2.1	0.18	-0.7	-0.23	2.45	-0.27	1.03	-1.13	-0.46	0	1.68	1.91	0.84	-1.29	0.79	-1.06	-0.36	0.26	-1.25	0.17	0.17	0.07	0.39	-0.05	-0.7	0.48	1.21	1.6	6.1	-1.22	-0.38	-1.11	-0.95	1.99	0.89	-0.6	-1.58	-0.41	-0.34	1.33	0.9	0.94	-0.43	0.86	4.09
Cytoplasm_Texture_AngularSecondMoment_BfL_20_01_256		-1.41	-0.83	0.67	0.02	-0.15	1.21	-1.18	-0.67	0.08	-0.5	-0.21	-0.24	-2.05	-0.23	1.28	0.68	1.07	0.67	-1.38	1.21	0.18	0.99	1.02	3.16	-1.63	0	1.8	1.36	-0.79	1.37	-0.53	0.07	-0.56	-0.81	-0.69	-0.1	1.18	0.64	-0.12	-1.86	-1.37	0.06	-0.36	1	-0.12	-0.22	-0.09	-0.22
Cytoplasm_Texture_AngularSecondMoment_Bf_20_01_256		-0.5	-0.68	1.18	0.22	0.67	0.32	-0.58	0.28	0.85	0.01	0.35	2.05	-1.7	-0.14	-0.08	1.12	1.29	0.81	-0.59	-0.06	1.33	-0.54	1.78	0.9	-0.21	-0.72	-0.47	-0.66	2.33	0.79	0.45	-0.76	0.35	-0.45	-0.76	-0.55	0.69	2.4	-0.01	0.04	0.43	0.39	-0.18	0.33	1.41	-0.57	-0.26	0.35
Cytoplasm_Texture_AngularSecondMoment_DNA_20_01_256		0.89	-0.22	1.5	1.43	-0.76	0.78	-0.75	-1.22	0.87	0.79	0.9	0.91	-1.11	-0.43	-0.11	0.27	2.47	-0.6	-0.47	0.74	0.43	1.26	0.26	-0.67	-0.89	0.08	0.2	0.15	-0.85	-0.54	-0.36	2.86	0.5	-0.4	-0.92	-0.58	1	1.13	0.57	-1.2	0.68	-0.7	-0.64	-1.12	-1.31	-0.52	0.24	0.72
Cytoplasm_Texture_AngularSecondMoment_DNA_20_03_256		1.01	-0.04	1.4	1.44	-0.85	0.74	-0.96	-1.21	0.7	1.53	0.52	1.11	-1.26	-0.73	0.25	0.32	2.43	-0.7	-0.12	0.63	0.49	1.7	0.25	-0.85	-0.93	-0.13	0.03	0.36	-0.6	-0.58	0.02	0.27	0.46	-0.81	-0.35	-1.14	0.05	0.03	-0.25	-0.3	0.08	-0.73	-0.67	-0.99	-1.31	-0.12	0.35	1.6
Cytoplasm_Texture_AngularSecondMoment_ER_10_01_256		-2.21	0	-0.01	-0.71	2.05	-0.44	0.61	0.3	-0.64	0.67	-0.11	-1.41	0.39	1.02	1	1.31	-1.09	2.64	-2.05	-0.25	0.75	-0.88	0.2	2	-0.25	-0.28	0.47	-0.66	2.66	1.43	0.16	2.45	-1.15	-0.08	-1.17	-0.64	-0.45	-0.55	-0.66	-1.16	-1	-0.44	1.38	0.78	0.97	-0.76	0.02	1.34
Cytoplasm_Texture_AngularSecondMoment_ER_20_01_256		-2.14	0.03	-0.1	-1.1	1.8	-0.49	0.67	0.51	-0.85	0.5	-0.06	-1.35	0.09	0.86	0.91	0.85	-1.09	2.73	-1.81	-0.33	0.84	-1.04	-0.19	2.28	-0.27	-0.66	0.13	-1.03	2.34	0.97	-0.31	2.18	-0.48	-1.29	-2.05	0.83	-0.65	1.22	0.48	0.08	0.34	-0.09	-0.83	0.28	-0.29	-1.57	1.33	-0.91
Cytoplasm_Texture_AngularSecondMoment_Mito_10_03_256		-0.91	0.47	0.38	0.2	0.78	0.83	1.56	-0.88	0.13	-0.47	-0.37	-0.07	-0.4	-0.32	-1	0.4	0.08	1.68	0.11	-0.44	0.16	0.31	-0.44	0.45	-0.35	-1.13	-0.95	-0.96	0.96	-0.35	0.3	1.64	-0.97	0.89	-0.8	0.07	-0.33	0.03	-0.01	-0.04	-0.58	-1.67	0.67	0.69	2.15	-0.7	0.7	1.5
Cytoplasm_Texture_Contrast_AGP_20_01_256		2.87	-0.19	0.09	0.78	0.18	0.67	-0.03	-0.7	0.12	-0.36	0.63	0.36	-0.68	-1.21	-1.01	-0.65	0.6	0	1.45	1.09	-0.79	0.61	0.33	-1.14	-0.79	-0.63	-0.03	0.14	-1.38	-1.01	-2.57	-1.85	1.56	1.1	0.43	-0.5	-2.75	-1.14	0.45	1.22	0.01	-0.69	-0.59	0.47	0.1	0.69	0.29	-3.29
Cytoplasm_Texture_Contrast_BfH_10_00_256		0.44	0.11	-0.06	0.09	-0.41	-1.79	-0.18	1.3	-0.51	0.75	-0.28	0.4	2.22	-0.69	-0.34	-0.94	-0.77	2.69	2.25	0.61	-0.4	-0.27	-0.41	-1.71	1.38	0.07	-0.19	-0.89	-0.63	-1.52	0.27	2.32	-0.45	0.22	0.7	0.71	0.03	-0.3	0.77	0.3	-0.19	0.06	0.72	-0.57	-1.58	-0.04	0.2	0.06
Cytoplasm_Texture_Contrast_BfL_20_01_256		0.37	1.72	-0.68	1.35	0.16	-0.84	0.15	2.38	-0.06	0.39	1.01	0.41	1.31	-0.51	-0.97	-0.74	-0.6	7.2	1.08	0.99	0.1	-0.75	-0.7	-1.51	0.2	1.73	-0.92	-1.05	-0.34	-0.79	0.21	1.98	0.87	1.36	0.73	-0.53	-1.56	-0.06	-0.14	1.38	0.75	0.02	0.28	-0.31	-0.54	-0.45	0.09	-0.01
Cytoplasm_Texture_Contrast_BfL_5_01_256		0.66	0.85	-0.69	1.22	-0.37	-1.17	0.58	1.12	-0.25	0.3	1.03	1.11	1.46	0.02	-1.21	-0.9	-0.44	7.43	1.22	-0.02	0.12	-0.87	-0.8	-1.96	0.45	2.46	-1.33	-0.9	-0.47	-1.07	0.68	2	0.9	0.89	0.99	-0.17	-0.08	0.46	-0.01	1.17	0.74	-0.36	0.82	-0.56	-0.85	-0.14	0.58	0.04
Cytoplasm_Texture_Contrast_BfL_5_03_256		0.93	0.38	-0.64	1.38	-0.25	-1.09	0.76	1.24	-0.18	0.48	0.89	1.25	2.54	0	-1.16	-0.69	-0.54	3.89	1.44	-0.25	0.13	-0.81	-0.67	-1.97	0.52	0.43	-0.97	-0.88	-0.4	-1.02	0.66	6.56	0.98	0.32	1.49	-0.17	-0.19	0.67	-0.02	1.04	0.73	-0.49	0.83	-0.63	-1.07	-0.22	0.83	0.03
Cytoplasm_Texture_Contrast_Bf_10_00_256		1.06	1.13	-1.01	1.22	-0.4	-0.32	0.9	3.9	-0.5	0.23	1.5	-0.45	1.45	0.19	-0.24	-1.2	-0.43	11.32	0.33	1.07	-0.25	-0.19	-1.31	-0.87	0.3	0.87	0.84	-0.23	-1.67	-0.73	1.12	4.48	0.14	2.28	1.33	0.26	-0.27	0.5	-0.04	-0.34	-0.15	-0.64	0.28	-0.02	-1.94	0.99	1.59	-0.28
Cytoplasm_Texture_Contrast_Bf_10_02_256		1.31	0.67	-0.94	1.7	-0.37	-0.25	1.02	2.69	-0.1	0.47	1.91	-0.4	1.68	0.27	-0.2	-1.17	-0.3	19.27	0.28	1.19	-0.01	-0.21	-1.3	-0.9	0.34	2.06	1.38	-0.31	-1.5	-0.67	1.33	12.71	0.23	2.15	2.54	0.43	-0.31	0.46	0.23	0.23	-0.11	-0.58	0.4	-0.32	-1.76	0.73	1.07	0.01
Cytoplasm_Texture_Contrast_Bf_10_03_256		0.78	0.91	-0.95	1.11	-0.32	-0.28	0.83	3.05	-0.3	0.39	1.6	-0.58	5.03	0.17	-0.25	-1.24	-0.36	14.34	0.02	0.01	-0.17	-0.28	-1.32	-0.8	0.62	1.89	1.87	-0.35	-1.63	-0.82	0.92	19.6	0.08	2.43	4.23	0.2	-0.79	0.62	0.06	0.14	-0.16	-0.57	0.39	-0.25	-1.72	0.96	0.71	-0.14
Cytoplasm_Texture_Contrast_Bf_20_01_256		0.51	3.58	-0.97	1.74	0.56	-0.41	0.28	4.79	0.03	0.18	2.21	-0.74	1.17	-0.28	-0.34	-1.17	-0.57	15.22	0.15	2.71	-0.18	-0.42	-1.24	-0.67	-0.02	4.43	0.3	-0.48	-1.41	-0.71	-0.01	4.9	0.52	4.96	1.01	-0.32	-1.89	-1	0.01	0.5	-0.06	0.49	0.11	0.35	-1.64	0.35	0.3	-0.4
Cytoplasm_Texture_Contrast_Bf_20_02_256		0.81	1.09	-0.74	1.53	-0.11	-0.32	0.62	2.73	-0.22	0.44	2.31	-0.55	2.87	-0.02	-0.13	-1.01	-0.16	17.21	0.09	2.1	-0.08	-0.25	-1.17	-0.73	0.17	3.17	2.23	-0.38	-1.4	-0.74	1.09	9.18	0.68	5.36	4.98	0	-2.15	1.22	0.13	0.68	0.08	-0.52	-0.09	0.45	-1.77	0.78	0.42	-0.05
Cytoplasm_Texture_Contrast_Bf_5_01_256		0.89	1.97	-1.04	1.64	-0.62	-0.29	0.88	2.68	-0.47	0.16	2.18	-0.39	1.26	0.2	-0.24	-1.28	-0.28	19.25	0.29	1.02	-0.28	-0.27	-1.29	-0.91	0.27	8.02	0	-0.29	-1.72	-0.78	1.11	8.12	0.13	4.96	1.54	0.17	-0.57	0.35	-0.07	0.1	-0.1	-0.67	0.28	-0.08	-1.66	0.81	0.93	0.01
Cytoplasm_Texture_Contrast_Bf_5_02_256		1.06	0.59	-0.99	1.67	-0.61	-0.37	1.19	1.65	-0.46	0.3	2.28	-0.78	1.46	0.26	-0.13	-1.25	-0.21	19.07	0.31	0.67	-0.13	-0.16	-1.29	-0.92	0.45	0.53	0.39	-0.27	-1.72	-0.72	0.7	7.63	0.27	1.09	1.63	0.56	-0.21	1.22	0.17	-0.04	0.13	-0.56	-0.01	-0.39	-1.73	0.72	1.3	-0.15
Cytoplasm_Texture_Contrast_Bf_5_03_256		1.25	0.8	-1.09	1.43	-0.55	-0.3	1.25	3.4	-0.44	0.46	2.4	-0.52	4.28	0.28	-0.17	-1.28	-0.55	13.4	0.38	0.51	-0.22	-0.18	-1.45	-0.96	0.71	1.69	0.97	-0.22	-1.92	-0.75	0.97	19.08	0.26	2.64	3.67	0.35	-0.11	0.82	0.16	-0.12	-0.02	-0.5	-0.04	-0.12	-1.62	0.67	1.15	-0.09
Cytoplasm_Texture_Contrast_DNA_10_00_256		0.27	0.98	-1.8	-1.02	1.36	-0.95	0.87	0.16	-0.64	-0.66	-0.51	-1.21	1.21	-0.23	-0.32	-0.35	-1.43	0.34	0.79	-0.32	-0.64	-0.62	-1.16	0.32	0.5	1.11	-0.35	-0.5	1.1	-0.55	-1.16	-0.51	0.07	-0.72	-0.05	-0.24	-1.63	-0.92	-0.14	-0.47	-0.6	0.12	1.74	1.7	2.23	0.13	-0.83	-1.87
Cytoplasm_Texture_Contrast_DNA_10_01_256		-0.53	1.16	-1.53	-0.76	0.74	-0.97	0.76	0.12	-0.6	-0.72	-0.01	-0.99	1.14	-0.77	-0.35	-0.21	-1.13	0.01	0.69	-0.18	-0.22	-0.53	-1.16	-0.04	0.29	1.09	-0.72	-0.52	0.56	-0.65	-0.86	0.33	-0.05	-0.96	-0.27	0.28	-1.23	-0.55	-0.35	1.5	-0.74	-0.31	0.25	0.44	0.89	-0.54	-0.28	-1.97
Cytoplasm_Texture_Contrast_DNA_10_02_256		-0.76	0.22	-1.83	-1.04	1.32	-1.16	1.14	0.4	-0.48	-0.77	-0.24	-1.09	1.47	-0.74	0	-0.24	-0.62	0.3	-0.33	-0.29	-0.52	-0.68	-0.98	0.21	0.58	1.15	-0.46	-0.66	1.06	-0.71	-0.7	1	0.29	-0.5	0.67	0.94	-1.43	-1.23	-0.68	3.26	-0.58	-0.27	-1.11	0.61	1.28	0.16	-0.58	-1.66
Cytoplasm_Texture_Contrast_DNA_20_00_256		0.25	1.54	-1.88	-1.44	0.6	-1.06	0.99	-0.03	-0.15	-0.76	-0.45	-1.34	1.53	-0.05	-0.22	-0.73	-1.58	0.37	-0.24	-0.08	-0.33	-0.65	-1.41	0.36	0.87	1.31	-0.64	-0.94	1.01	-0.76	-0.83	-1.05	0.13	-0.46	-0.01	-0.04	-1.6	-0.44	0.13	-0.47	-0.9	0.17	0.49	0.14	1.75	-0.03	0.25	-1.96
Cytoplasm_Texture_Contrast_DNA_20_01_256		-0.42	1.02	-1.93	-1.1	0.81	-0.83	0.99	0.54	-0.62	-0.21	0.27	-1.1	1.32	-0.35	-0.09	-0.32	-1.18	0.06	-0.03	-0.08	0.12	-0.61	-1.27	-0.22	0.63	1.5	-0.68	-0.92	1.14	-0.9	-0.65	-1.85	-0.04	0.13	-0.22	0.96	-1.39	-0.88	1.15	0.14	-0.57	-0.16	-0.09	0.04	1.31	-0.28	-0.52	-1.41
Cytoplasm_Texture_Contrast_DNA_20_02_256		-0.24	0.44	-1.64	-0.97	0.67	-1.09	1.71	0.67	-0.85	-0.46	0.14	-1.13	1.5	-0.52	-0.06	-0.55	-1.37	0.2	0.32	-0.36	-0.13	-0.72	-0.51	0.24	0.68	1.4	-0.61	-0.76	1.06	-0.85	-0.49	0.97	-0.12	-0.25	-0.55	0.34	-1.51	-0.37	-0.53	0.07	-0.48	-0.55	0.26	0.07	0.96	-0.51	-0.97	-1.71
Cytoplasm_Texture_Contrast_DNA_20_03_256		-0.38	0.66	-2.01	-1.34	0.18	-1.16	1.38	0.65	-0.49	-0.83	0.13	-1.15	1.2	-0.2	-0.23	-1.01	-1.33	0.96	0.12	-0.19	-0.61	-0.94	-1.24	0.06	1.18	1.18	-0.78	-1.09	1.03	-0.69	-0.31	-0.26	-0.02	-0.43	-0.78	1.14	-1.67	0.14	1.26	-0.69	-0.9	0.5	-1.32	0.56	1.65	-0.4	0.18	-1.81
Cytoplasm_Texture_Contrast_DNA_5_03_256		-0.63	0.4	-1.84	-0.93	1.5	-1.07	0.86	0.22	0.11	-0.74	-0.55	-1.18	1.32	-0.65	-0.23	0.1	-1.34	0.28	-0.14	-0.24	-0.65	-0.7	-1.07	0.29	0.67	1.38	-0.28	-0.55	1.21	-0.66	-1.09	0.39	0.06	0.02	0.12	-0.01	-1.56	-1.06	-0.56	0.19	-0.58	-0.27	0.21	1.84	1.01	-0.05	-0.42	-1.37
Cytoplasm_Texture_Correlation_AGP_10_00_256		0.62	-1.4	1.05	-0.77	-0.3	-0.56	1.1	-1.03	0.02	0.76	1.66	1.4	-2.21	0.54	0.26	0.44	1.02	-0.97	-0.87	-0.71	-0.21	0.34	0.29	0.53	-1.1	-1.75	-1.2	0.28	0.05	0.25	-0.64	0.25	-0.17	-0.03	-0.67	-0.64	-1.58	-0.01	1.98	-0.86	-0.68	-0.27	-2.33	0.41	1.34	0.75	-0.54	-0.56
Cytoplasm_Texture_Correlation_AGP_10_01_256		1.76	-0.44	0.61	0.27	0.19	0.34	1.2	-1.83	1.32	-0.27	-0.36	1.12	-0.48	0.98	0.44	0.05	0.41	-2.19	-0.58	-0.11	-0.21	0.63	0.88	-0.7	-0.37	0.77	-0.4	0.71	0.16	-0.49	-0.27	0.21	0.29	-0.8	-0.74	-0.85	-1.6	0.18	1.87	-1.9	-0.84	0.18	-2.11	0.4	1.05	1.6	-0.48	-0.97
Cytoplasm_Texture_Correlation_AGP_10_02_256		0.94	0.27	1.17	0.21	0.36	0.16	0.85	-0.84	-0.12	0.21	-0.9	1.75	0.76	3.15	-0.78	-0.26	-1.15	-0.27	1.81	-0.67	1.6	-0.17	-0.39	-0.56	-0.46	-0.07	0.49	0.36	0.67	0.14	-0.52	-0.26	0.17	0.1	-0.53	-0.29	-1.63	0.38	1.22	-1.68	-0.94	0.12	-1.92	0.27	1.63	1.32	-1.2	-0.61
Cytoplasm_Texture_Correlation_AGP_10_03_256		1.07	0.06	0.42	-0.88	-0.34	-0.16	-0.63	-0.8	-0.07	1.38	0.92	2.02	-0.11	0.43	-0.72	-0.12	-0.28	-1.01	1.46	-0.24	0.86	0.99	-0.64	0.78	-0.41	-0.64	0.28	1.01	-0.48	-0.56	-0.5	-0.25	0	-0.13	-0.44	-0.26	-1.58	0.08	1.24	-0.96	-0.67	0.81	-0.96	-0.16	0.8	0.91	-0.37	-1.12
Cytoplasm_Texture_Correlation_AGP_20_00_256		1.96	0.15	-0.27	-0.24	-1.77	0.18	-0.79	-2.21	1.17	0.64	0.98	1.5	-0.37	-1.06	0.26	-0.34	0.66	-2.76	0.08	0.49	-0.86	0.9	-0.09	-0.48	-0.27	-0.22	-0.48	-0.22	-1.87	-0.62	0.34	0.95	0.27	0.62	0.46	0.47	-1.41	0.02	1.51	-1.28	-1.31	-0.21	-0.96	-1.24	1.08	1.23	0.01	-0.75
Cytoplasm_Texture_Correlation_AGP_20_01_256		2.36	0.29	0.87	0.8	-1.32	1.63	-1.66	-1.14	2.31	-0.54	0.04	0.42	-0.55	-0.41	-0.68	0	1.03	-2.53	0.74	0.13	0.05	1.53	0.42	-1.37	0.12	1.82	0.23	0.59	-0.61	-1.47	0.82	1.64	-1.52	-0.48	-0.47	0.02	-1.22	-0.29	0.14	-1.66	-0.59	0.67	-0.02	-0.57	0.55	1.13	0.19	0.4
Cytoplasm_Texture_Correlation_AGP_20_02_256		2.25	1.02	0.27	0.99	0.36	0.21	-1.61	-1.21	0.6	0.35	-0.67	1.25	0.69	0.27	-1.3	-0.28	-1.32	-1.76	1.31	-0.62	0.81	0.2	-0.15	-1.15	-0.58	1.42	0.76	1.59	-0.04	-1.03	0	-0.27	-0.16	-0.59	-0.32	-0.97	-0.35	0.08	1.18	-1.58	-1.41	0.57	0.35	-0.14	0.67	2.57	0.01	-1.95
Cytoplasm_Texture_Correlation_AGP_20_03_256		0.66	0.02	0.63	0.34	-0.88	0.17	-2.98	-1.54	0.7	-0.99	0.06	1.66	0.84	-1.66	-1.33	-0.61	-0.64	-1.24	0.58	-0.27	-1.26	0.58	-0.67	-0.06	-0.97	-1.07	-0.39	1.48	-0.51	-0.52	1.6	-0.29	-1.81	0.19	-1.45	-0.79	1.37	1.13	2	-1.21	-0.49	0.17	-0.66	-0.41	0.01	0.86	-1.15	0.14
Cytoplasm_Texture_Correlation_AGP_5_00_256		-0.44	-1.7	1.5	-0.64	0.18	-0.86	2.14	0.1	-0.22	0.41	1.21	1.13	-2.03	1.9	0.27	0.55	0.82	0.24	-0.34	-1.31	0.57	-0.61	0.33	0.87	-0.79	-2.11	-1.57	-0.67	0.68	0.74	-0.66	-0.5	0.18	0.29	-1.01	-0.69	-1.17	-0.25	1.31	-0.62	-0.05	-0.18	-2.03	0.86	1.55	0.65	-0.76	-0.22
Cytoplasm_Texture_Correlation_AGP_5_01_256		0.71	-1.12	1.91	0.39	0.92	-0.24	3.33	-0.5	1.13	0.07	0	1.46	-0.8	2.84	0.4	0.23	0.87	-0.21	0.07	-0.54	1.02	-0.03	1.43	-0.18	-0.62	-1.24	-0.9	-0.05	1.4	0.84	-0.66	-0.26	0.05	-0.06	-0.83	-0.49	-2.12	0.14	1.63	-1.45	-0.46	-0.17	-2.25	0.87	1.72	1.22	-0.79	-0.65
Cytoplasm_Texture_Correlation_AGP_5_02_256		-0.3	-0.31	2.23	0.66	0.6	0.04	3.09	0.26	-0.15	0.11	-0.35	2.3	0.16	3.71	-0.67	-0.45	-0.06	1.24	2.44	-0.73	1.93	-0.75	0	0	-0.08	-1.54	-0.61	-0.8	1.31	1.05	-0.65	-0.59	0.08	0.51	-0.61	-0.6	-1.56	0.29	0.76	-1.14	-0.2	0.19	-1.84	0.63	1.49	0.81	-1.11	-0.74
Cytoplasm_Texture_Correlation_AGP_5_03_256		0.07	-0.8	1.29	-0.99	-0.18	-0.35	1.28	0.36	-0.68	0.93	1.13	1.68	-1.06	2.33	-0.36	0.36	0.04	0.91	1.48	-0.86	1.24	0.05	-0.04	1.12	-0.47	-1.52	-0.53	-0.16	0.41	0.57	-0.63	-0.39	-0.29	0.13	-0.9	-0.6	-1.84	0.37	1.08	-1.02	-0.36	0.27	-1.58	0.25	1.48	0.61	-0.85	-1.15
Cytoplasm_Texture_Correlation_BfH_10_00_256		-1	0.55	-0.67	0.72	-0.21	1.93	-1.41	-0.54	0.37	-0.19	2.1	1.15	-2.13	0.08	0.12	-0.13	1.31	0.78	-2.48	0.02	-0.4	0.3	0.2	1.65	-1.64	-0.44	0.68	1.6	-0.77	1.12	0	-1.87	0.36	0.7	0.58	-1.04	0.35	-0.78	0.14	0.45	-0.63	-0.77	-1.41	-0.14	1.25	-0.94	-0.05	0.74
Cytoplasm_Texture_Correlation_BfH_10_01_256		0.21	0.91	0.33	0.67	-0.34	1.39	0.13	-1.23	0.98	-0.27	0.47	0.19	-2	0.57	-0.23	0.34	0.68	-0.83	-1.18	-0.19	-0.58	1.16	0.64	0.14	-0.4	-0.93	0.18	1.44	-0.32	0.52	0	1.34	-0.7	-0.64	-0.67	0.03	-0.84	1.3	0.94	0.32	0.25	0.15	0	-0.26	1.08	-1.49	-1.05	-0.05
Cytoplasm_Texture_Correlation_BfH_10_02_256		-1.12	1.09	0.57	1.28	0.48	1.6	-0.92	-0.56	-0.06	-0.77	0.53	0.68	-0.94	0.43	0.15	0.17	0.61	-0.55	-0.57	0.95	0.13	-0.05	-0.03	0.67	-1.23	-0.05	0.67	0.58	-0.67	0.23	-1.07	-1.21	-0.27	0.38	-0.24	-0.72	-0.43	-0.35	0.04	-0.7	-0.95	0.4	-0.57	-0.18	1.14	0.27	-0.92	-0.98
Cytoplasm_Texture_Correlation_BfH_10_03_256		0	1.26	0	0.49	-0.06	1.48	-1.17	-0.1	1.42	-0.48	0.75	1.03	-1.64	0.75	-0.63	0.68	1.07	-0.3	-0.42	0.36	1.2	1.09	0.01	1	-0.83	-0.39	0.4	1.01	-0.26	0.5	-0.03	-1.05	-0.64	0.17	-0.4	-1.12	0.23	-0.95	0.02	0.11	-0.17	-0.68	-0.97	0.63	0.66	-0.97	0.81	-0.15
Cytoplasm_Texture_Correlation_BfH_20_00_256		0.24	0.81	0.74	1.71	-0.45	1.62	-1.45	-0.6	0.97	-0.43	2.18	1.7	-1.66	0.33	-0.54	-0.02	0.8	-0.29	-0.35	-0.43	-1.16	0.46	-0.5	0.86	0.29	-1.46	0.54	0.97	-0.26	0.79	0.51	-0.59	-0.22	0.97	-0.13	-0.48	0.4	0.81	0.57	1.24	-1.79	0.45	-1.33	0.24	0.06	-0.18	0.73	0.14
Cytoplasm_Texture_Correlation_BfH_20_01_256		0.04	-1.09	0.42	0.1	-0.01	-0.91	-1.12	-1.41	1.59	-0.36	0.12	0.06	-0.79	0.63	0.88	0.33	0.61	-1.24	-0.13	-1.33	-1	0.6	0.81	-0.65	-0.43	-1.81	0.96	1.28	0.46	0.69	1.79	0.25	-0.67	0.55	-0.43	-0.08	0.8	1.21	-0.32	-1.26	-1.39	-1	-0.67	-0.17	0.54	0.2	-0.17	-0.23
Cytoplasm_Texture_Correlation_BfH_20_02_256		-0.04	1.14	-0.05	1.13	0.21	1.05	-1.17	-0.93	0.54	0.95	-0.35	0.73	-1.08	0.5	-0.48	0.98	0.68	-0.82	-0.43	0.45	-0.08	-0.08	0.58	-0.16	-0.81	-0.34	0.81	0.76	-0.67	0.14	-0.07	0.85	-0.43	-0.83	-0.53	-0.37	2.73	-2.65	0.44	-1.06	0.71	0.06	1.37	-0.43	0.76	1.84	-0.89	-0.28
Cytoplasm_Texture_Correlation_BfH_20_03_256		0.87	-0.9	1.46	-0.04	-1.49	0.38	-0.53	-1.38	0.98	0.5	0.05	-0.28	-0.93	0.08	-1.6	1.5	-0.53	-1.79	0.89	-1.06	0.01	0.36	1.46	-0.33	0.39	-0.94	-0.54	1.74	0.67	0.6	1.54	0.53	-0.77	-0.64	0.26	-0.7	-0.32	-0.73	0.97	-1.56	-0.18	-0.47	-0.59	-0.24	-0.14	0.56	-1.4	-0.2
Cytoplasm_Texture_Correlation_BfH_5_00_256		-1.37	-1.42	-0.47	-0.66	0.84	0.2	-1.21	0.28	-0.21	1.14	2.4	0.57	-3.05	0.01	0.73	1.22	1.38	0.88	-3.19	-0.83	-0.26	-0.41	0.9	2.44	-1.99	-1.45	0.69	1.76	0.6	1.05	0.06	0.18	-0.98	0.44	-0.46	-1.35	2.09	-0.33	-0.2	0.38	-1.28	-0.68	-1.61	0.08	-0.83	-1.51	-1	2.05
Cytoplasm_Texture_Correlation_BfH_5_01_256		-0.9	-0.4	-0.44	0.24	0.58	0.88	-1.06	-0.07	0.38	-0.49	0	0.88	-2.39	0.69	0.65	0.91	0.59	-0.51	-2.45	-1.86	-0.49	0.06	1.43	0.48	-1.23	-0.7	0.87	0.45	0.38	0.6	-0.98	-0.46	-1.07	-1.43	-0.95	-0.84	-0.61	1.15	-0.15	0.6	-0.07	0.42	-0.28	0.65	-0.06	0.08	-1.23	2.03
Cytoplasm_Texture_Correlation_BfH_5_02_256		-2.4	1.19	-0.41	0.45	1.79	1.77	-0.83	-0.67	-0.35	-1.02	-1.02	0.94	-0.3	0.83	-0.36	0.35	0.01	0.17	0.45	-0.45	1.25	-0.77	-0.35	0.65	-0.29	-0.83	2.27	0.64	0.48	1.42	0.35	0	-0.76	0.81	0.87	-0.31	1.17	2.01	-0.23	0.39	-1.32	0.31	0.86	-0.42	-1.2	-0.35	-0.05	-0.32
Cytoplasm_Texture_Correlation_BfH_5_03_256		-0.46	0.71	-0.32	0.07	-0.26	1.72	-1.06	0.65	0.94	-0.29	0.61	0.98	-1.79	0.07	-0.09	0.23	1.16	0.81	-1.08	0	0.96	0.23	-0.03	0.73	-1.09	-0.56	0.2	0.69	-0.05	0.02	-0.14	-1.12	-1.02	-0.76	0.31	-1.26	-0.54	0.65	-0.33	1.01	-0.56	-0.42	-0.28	0.35	0.73	-0.55	-0.85	-0.24
Cytoplasm_Texture_Correlation_BfL_10_00_256		-0.81	0.29	0.2	0.12	-0.03	1.31	-1.82	-1.26	0.51	-0.23	0.82	0.58	-1.5	-0.86	0.34	0.32	1.19	0.8	-1.09	0.59	-1.14	0.8	0.47	1.54	-0.54	-0.05	1.23	0.71	-0.77	0.75	-0.22	-0.7	-0.65	1.26	0.27	-0.46	0.1	-1.93	-0.02	0.34	-1.88	-0.58	-1.37	-0.13	0.41	-0.2	-0.22	0.68
Cytoplasm_Texture_Correlation_BfL_10_01_256		0.45	0.66	1.33	0.51	0.3	1.2	-0.44	-2.37	0.32	-0.25	-0.29	0.23	-1.46	-0.74	0.23	0.51	0.72	-1.06	-1.44	-0.67	-0.97	0.75	0.53	0.6	-0.68	-0.26	0.68	1.42	-0.8	0.25	1.35	0.12	-0.07	-0.78	-0.96	0.07	-0.73	-0.19	0.03	-0.2	0.39	0	-0.01	0.8	0.6	-0.27	-0.16	-0.82
Cytoplasm_Texture_Correlation_BfL_10_02_256		-0.91	0.82	0.94	1.06	0.01	0.47	-1.68	-0.62	-0.38	-0.59	-0.36	0.65	-1.4	-0.03	0.11	-0.1	0.08	-0.29	0.05	0.56	-0.75	-0.33	0.52	1.05	-0.54	-0.29	1.64	0.73	-0.71	0.23	0.15	0.76	-1.09	-0.03	-0.17	-0.2	0.08	-0.04	0.12	-0.36	-0.73	-0.15	0.28	-0.39	0.19	-0.04	-1.34	-0.23
Cytoplasm_Texture_Correlation_BfL_10_03_256		0.68	0.27	-0.11	0.54	0.2	0.55	-1.58	-0.43	0.67	-0.94	-0.38	0.45	-1.48	-0.26	0	0.09	0.78	0.13	0.36	-0.09	-0.19	0.73	-0.23	0.79	-0.39	-0.87	0.74	1.15	-1.07	0.23	-1.94	-1.75	-0.13	0.93	0.27	-0.87	0.62	-0.6	-0.53	0	0.01	-0.43	-1.72	0.57	-0.06	-1.39	-0.07	1.48
Cytoplasm_Texture_Correlation_BfL_20_00_256		0.35	0.7	0.4	0.42	-0.84	1.31	-1.7	-1.18	-0.37	0.27	0.49	0.46	-1.6	-1.67	-0.31	0	0.14	-0.27	-0.11	0.36	-0.89	0.41	0.13	0.13	-0.26	-0.75	0.38	0.91	-0.54	-0.14	-0.01	-1.23	-0.39	0.88	-0.2	-0.35	1.29	1.48	-0.33	-0.46	-2.23	1.01	-1.42	-0.16	-0.41	-0.36	-0.06	-0.86
Cytoplasm_Texture_Correlation_BfL_20_01_256		2.24	0.35	1.43	-0.16	0.24	0.27	-2.11	-2.18	1.18	0.65	-0.36	0.58	-0.49	0.53	0.72	-0.03	-0.07	-1.37	-0.5	-0.6	0.48	0.27	0.81	-1.58	-0.31	-1.25	0.17	1.85	0.01	-0.2	0.85	0.39	0.07	0.51	0.68	-0.89	1.47	-1.04	0.27	-1.06	-0.77	-1.13	-1.23	0.01	0.2	0.95	0.72	-0.09
Cytoplasm_Texture_Correlation_BfL_20_02_256		0.14	0.15	0.63	1.37	0.26	1.36	-1.6	-2.19	-0.44	0.82	-0.03	0.46	0.03	-0.04	0.11	0.53	1.16	-0.95	0.04	0.02	-0.56	-0.16	0.08	0.41	-0.22	-0.44	1.64	1.15	-0.41	0.6	-0.89	0.21	-0.94	0.11	-0.64	-1.4	-0.18	-2.18	0.09	-0.44	-0.28	0.02	2.86	-1.08	0.48	0.47	-0.31	0.81
Cytoplasm_Texture_Correlation_BfL_20_03_256		1.8	0.03	-0.09	0.67	-0.87	0.38	-0.5	-1.56	1.22	0.5	-0.62	0.78	-0.04	-0.44	-1.79	0.7	0.48	-0.8	0.37	-0.85	-0.42	0.18	0.45	-1.13	-0.25	-0.68	0.11	0.92	-0.05	0.37	0.88	-0.11	-0.81	0.41	-0.71	-0.33	-0.92	0.94	-0.37	-0.59	-0.92	-0.87	-0.55	-0.59	-0.02	-0.65	-0.4	-0.87
Cytoplasm_Texture_Correlation_BfL_5_00_256		-0.35	0	-0.06	-0.05	0.4	0.74	-2.33	-0.82	-0.29	1.13	2.23	0.14	-2.21	-1.65	0.41	0.79	1.67	0.61	-2.27	0.12	-1.25	0.36	-0.14	2.08	-2.48	-0.71	1.02	1.87	0.23	0.31	-0.51	1.4	-0.82	0.33	0.13	-0.37	1.1	-1.35	-0.69	0.12	-1.22	0.36	-1.94	-0.75	-0.58	-0.41	-0.31	1.05
Cytoplasm_Texture_Correlation_BfL_5_01_256		0.02	0.1	0	0.72	0.11	1.44	-1.42	-1.28	0.56	-0.07	0.06	0.53	-2.08	-0.89	0.64	0.46	1.27	-0.88	-1.44	-0.16	-0.86	0.51	1.13	1.22	-1.74	0.09	1.3	1.41	-0.73	0.22	-2.56	0.85	-0.64	-0.68	-0.17	0.05	-0.68	-1.58	0.76	-0.2	-0.61	0.37	-2.05	1.34	0.24	0.15	0.16	1.14
Cytoplasm_Texture_Correlation_BfL_5_02_256		-1.38	1.32	0.08	1.03	0.51	0.89	-1.87	-0.66	-0.72	-0.8	-1.83	0.97	-0.12	0.19	-0.76	-0.42	-0.2	0.82	0.28	0.37	0.34	-0.34	-0.19	0.61	-0.4	-0.03	1.67	0.35	-0.43	0.3	-0.21	1.46	-1.33	0.4	1.58	0.06	0	1.88	-0.91	-0.11	-1.39	0.51	0.12	-0.09	-1.07	0.16	-0.72	0.38
Cytoplasm_Texture_Correlation_BfL_5_03_256		-0.23	0.53	1.31	0.23	-0.18	1.28	-2.04	-0.22	0.38	0.05	0.13	0.4	-1.63	-0.69	-0.06	0.06	1.31	1.16	-0.67	0.05	0.69	0.88	0.11	1.49	-0.92	-0.62	0.9	0.92	-0.27	-0.05	-0.19	-0.22	-1.55	-0.76	-0.25	-0.97	-0.27	0.11	-1.2	-0.05	-0.61	-0.32	1.27	-0.44	-0.14	-0.86	-1.47	-0.6
Cytoplasm_Texture_Correlation_Bf_10_00_256		-0.03	0.2	0.34	1.23	-0.19	0.55	-1.19	-0.94	0.76	-0.05	0.94	2.91	-2.1	-0.56	-0.61	0.63	1.5	0.53	-0.41	-0.52	-0.02	0.31	0.96	0.71	0.09	-0.18	-0.02	0.2	1.16	-0.59	-1	-0.66	-0.06	0.27	0.04	-0.24	-0.19	0.49	1.07	1.27	0.39	0	-1.11	0.07	0.99	-0.43	-0.76	0.68
Cytoplasm_Texture_Correlation_Bf_10_01_256		0.35	0.04	0.22	1.33	-0.25	0.28	-1.19	-1.56	0.88	0.61	0	1.77	-1.46	-0.88	-0.99	0.94	1.69	-0.83	0.07	-0.74	-0.87	0.7	1.23	0.03	-0.38	-0.52	0.38	0.4	0.5	-0.21	-0.59	0.27	-0.71	-0.41	1.19	0	-0.82	0.12	0.53	0.67	0.23	-0.53	0	-0.3	0.95	-0.4	-1.35	0.22
Cytoplasm_Texture_Correlation_Bf_10_02_256		-0.46	0.73	0.89	1.13	-0.06	0.16	-1.55	-0.85	0.44	-0.09	-0.21	2.43	-2.27	-0.69	-0.48	0.09	1.56	-0.28	0.41	-0.29	0.16	0.12	0.64	0.64	-0.15	-0.33	0.15	-0.15	0.86	-0.78	-0.2	-0.62	-0.66	0.08	-0.22	-1.24	-1.51	0.39	-0.35	0.33	-0.6	0.78	0.33	0.43	0.45	-0.76	-0.3	0.52
Cytoplasm_Texture_Correlation_Bf_10_03_256		0.32	0.39	0.65	1.32	0	0.45	-1.95	-0.87	1.11	-0.55	0.17	2.89	-1.42	-0.79	-0.7	0.43	0.77	-0.67	1.45	-0.43	0.38	0.43	0	-0.02	0.1	-0.02	0.12	0.33	0.36	-0.71	-0.78	-1.39	-0.51	0.12	0.82	-1.21	-0.17	-0.48	0.43	0.72	-0.37	-0.46	-0.14	-0.2	0.67	-0.68	0.54	-0.77
Cytoplasm_Texture_Correlation_Bf_20_00_256		0.27	0.12	0.24	0.88	-0.34	0.41	-0.94	-1.2	0.23	-0.15	0.13	1.72	-2.24	-1.12	-1.42	0.68	0.94	-1.07	0.67	-1.45	-1.08	0.92	0.74	-0.13	0.81	-0.32	0.21	0.05	0.59	0.05	-0.04	-0.01	0.64	-0.95	-0.12	-1.65	0.55	0.07	1.83	-0.26	-1.05	0.09	-1.64	0.05	0.53	0.36	-0.7	-0.52
Cytoplasm_Texture_Correlation_Bf_20_01_256		1.41	0.08	0.92	-0.15	-0.37	0.56	-0.47	-2.19	0.87	0.44	0.49	1.3	0.46	-0.26	-0.77	0.49	0.36	-0.74	0.13	-0.59	0.02	1.63	1.04	-0.61	0.05	-0.54	0.59	1.22	0.9	0.53	0.24	0.98	-0.58	0.06	0.17	0.09	1.37	0.23	-0.03	-0.16	-1.98	-1.33	-1.93	-1.68	1.09	1.48	-0.06	0.81
Cytoplasm_Texture_Correlation_Bf_20_02_256		0.09	0.69	0.56	0.43	0.34	-0.4	-1.28	-1.76	-0.03	0.65	-0.13	1.33	-1.05	-0.99	-1.52	0.1	0.73	-1.1	1.2	-0.77	0.39	-0.23	0.41	-0.52	-0.06	-0.61	0.24	0.46	0.49	-0.38	0.03	0.88	-1.26	-0.69	-0.55	-0.66	-0.25	-0.22	0.22	-1.17	-0.46	-0.46	1.63	-0.55	0.3	0.02	-0.39	-0.33
Cytoplasm_Texture_Correlation_Bf_20_03_256		0.81	-1.01	0.12	-0.41	-1.57	0.79	-1.03	-1.4	0.61	0	0.02	0.4	-1.23	0.3	0.07	-0.39	1.02	-1.44	1.07	-0.25	-0.65	0.41	0.34	-1.33	-0.12	-0.34	-0.45	0.59	-0.16	-0.49	1.31	0.41	-1.5	-0.23	0.05	-1.2	1.18	-0.58	0.14	-0.54	-1.19	-0.94	-1.93	-0.74	-0.46	-0.44	-1.93	-0.38
Cytoplasm_Texture_Correlation_Bf_5_00_256		-0.01	-0.02	0.03	1.03	0.12	0.15	-1.84	-0.91	0.5	-0.07	1.06	2.96	-2.09	-1.74	-1.25	0.52	1.78	0.93	-0.66	-0.58	0.09	0.01	0.7	0.75	-0.31	-0.73	0.05	0.05	1.3	-0.53	-0.66	-0.11	0.69	0.5	0.06	-0.37	0.58	-0.42	1.03	1.71	0.2	0.45	-0.66	0.3	0.72	-0.82	-0.39	0.98
Cytoplasm_Texture_Correlation_Bf_5_01_256		0.21	0.11	0.37	1.31	0.34	0.38	-1.33	-0.92	0.43	-0.04	0.5	2.74	-2.2	-0.65	-0.84	0.8	1.92	-0.34	-0.11	-1.08	-0.15	0.32	1.1	0.4	-0.53	-0.36	0.19	-0.13	1.25	-0.03	-0.55	0.21	-0.43	-0.36	0.12	-0.08	-0.56	0.89	0.04	0.85	0.2	1.17	-0.65	0.11	0.56	-0.08	-0.9	0.79
Cytoplasm_Texture_Correlation_Bf_5_03_256		-0.17	0.62	0.55	1.33	0.27	0.23	-1.79	-1.1	0.6	-0.04	0.47	2.86	-2.63	-1.36	-1.31	0.27	1.73	0.19	0.1	-0.34	0.48	-0.09	0.52	0.23	-0.03	-0.53	-0.29	-0.44	1.09	-0.97	0.02	-0.49	-0.43	-0.53	0.49	-0.92	-0.15	1.47	0.63	1.04	-0.54	0.31	1.1	-0.25	0.75	-0.96	-0.73	0.75
Cytoplasm_Texture_Correlation_DNA_10_00_256		2.2	0.03	0.68	-0.94	-0.14	0.21	-0.1	-0.86	2.01	-0.55	-0.05	0.95	-0.56	-0.03	0.62	-0.6	-0.46	-2.66	1.26	-0.8	-0.48	0.67	1.07	-0.68	0.48	-0.09	-0.31	0.46	-1.59	-0.14	0.28	1.4	-0.79	-0.86	-0.28	-1.55	1.35	0.52	1.88	-0.45	-0.61	0.36	-1.3	-0.79	-0.23	0.02	-0.42	0.17
Cytoplasm_Texture_Correlation_DNA_10_01_256		1.99	0.15	0.11	-0.03	-0.89	-0.28	-0.05	-2.34	2.8	-2.68	-0.82	0.32	0.65	0.7	0.49	-2.16	-0.92	-2.36	0.3	-0.75	-1.1	0.03	1.27	-2.01	0.29	0.04	0.94	0.14	-0.55	-0.37	0.08	1.1	-0.7	-2.12	0.07	-2.13	1.23	0.66	2.76	-2.06	-1.15	-0.27	-1.91	-0.85	0.13	1.47	-0.01	0.09
Cytoplasm_Texture_Correlation_DNA_10_02_256		1.97	1.33	0.4	-0.35	-0.4	-0.45	-0.33	-1.35	1.19	-1.72	-1.41	0.32	-0.51	0.98	-0.49	-1.5	-1.7	-1.84	2.7	-0.94	0.34	0.4	1.09	-0.5	0.12	-0.03	0.35	0.44	-1.11	-0.1	0.15	0.8	-1.29	-0.69	-0.33	-1.4	1.18	0.66	1.77	-1.17	-1	0.05	-0.8	-0.44	0.3	1.44	-0.73	0.04
Cytoplasm_Texture_Correlation_DNA_10_03_256		2.41	2.2	0.27	-1.22	-0.42	-0.2	-0.1	-0.16	1.64	0.09	-1.11	1.02	-0.6	-0.39	0.04	-0.68	-0.83	-1.23	3.87	-1.22	-0.23	0.79	0.09	-0.16	-0.45	0	-0.04	0.48	-0.86	-0.57	0.9	0.94	-0.96	-0.58	0.17	-0.69	1.43	0.32	2.13	0.18	-0.84	0.87	-0.73	-0.95	-0.58	1.33	-0.26	-1.01
Cytoplasm_Texture_Correlation_DNA_20_00_256		1.29	0.72	0.14	-0.12	-1.33	-0.43	-0.26	-1.05	1.62	-1.63	-1.33	1.37	1.32	-0.76	0.48	-1.23	-0.48	-2.21	0.76	-0.25	-0.55	0.46	0.17	-2.51	1.04	-0.03	1.38	-0.58	-1.04	-0.87	-0.03	0.58	0.1	-0.44	0.56	0.26	-0.21	1.76	2.91	-2.17	-0.05	0.37	-2.27	-1.65	-0.1	0.37	-0.59	0.81
Cytoplasm_Texture_Correlation_DNA_20_01_256		1.2	-0.93	1.53	0.68	-0.36	-0.23	-0.77	-1.67	1.57	-0.44	0.96	0.15	0.19	-0.21	-0.4	0.08	0.36	-1.1	-0.22	-0.57	-1.06	0.56	0.69	-0.32	0.95	-0.19	1.61	0.87	-0.43	1.16	0.41	1.79	-0.08	-0.88	-0.11	-0.92	0.39	0.31	1.47	-2.21	-0.04	-0.45	-1.97	-0.2	0.18	0.66	0.29	0.31
Cytoplasm_Texture_Correlation_DNA_20_02_256		2.53	2.13	-1.31	-0.06	-0.06	-0.49	-1.36	-0.71	1.37	-0.44	-0.15	0.51	-1.79	-0.86	-0.5	-0.27	-0.3	-0.93	1.34	-0.45	-0.93	1.45	0.66	0.79	-0.28	-0.63	0.52	1.98	-0.01	-0.56	0.06	-0.47	-0.99	-1.44	0.84	-1.78	0.01	0.69	2.19	-2.37	-2.31	-0.19	0.16	-0.6	1.51	2.77	1.24	0.47
Cytoplasm_Texture_Correlation_DNA_20_03_256		1.54	0.67	0.6	1.14	-0.36	0.39	-1.44	-1.48	0.16	1.05	-0.96	0.68	-0.37	-0.03	-0.89	0.07	0.6	-1.48	1.06	-0.88	0.05	0.68	0.94	-0.02	-1	-1.31	0.59	1.72	0.23	-0.55	0.44	-0.02	-1.38	0.02	-0.67	-0.83	0.95	1.65	1.45	-0.66	-0.52	0.28	-0.23	-0.77	-0.75	1.6	-0.29	0.23
Cytoplasm_Texture_Correlation_DNA_5_00_256		1.7	-0.58	1.15	-0.75	0	0	0.79	-0.62	0.95	-0.24	0.33	0.79	-1.06	0.97	0.78	-0.35	-0.43	-1.99	0.8	-1.06	-0.11	0.09	0.99	0.34	0	-0.12	-0.74	0.42	-1.34	0.56	-0.09	0.81	-0.6	-0.19	-0.64	-1.79	1.15	0	1.54	-0.51	-0.56	0.73	-1	-0.47	0.18	0.55	-0.71	-0.16
Cytoplasm_Texture_Correlation_DNA_5_01_256		1.68	-0.51	0.92	0.19	-0.21	-0.3	0.83	-1.65	1.62	-1.44	-0.59	0.22	0.14	1.68	0.4	-1.29	-0.39	-2.31	0.6	-0.92	-0.02	-0.35	1.5	-1.43	0.52	0.5	-0.32	0.02	-1.08	0.39	-0.76	1.04	-0.81	-1.1	-0.07	-1.25	0.41	0.57	1.52	-1.26	-0.7	-0.06	-0.95	-0.62	0.02	1.03	-0.33	-0.56
Cytoplasm_Texture_Correlation_DNA_5_02_256		1.07	0.71	1.06	-0.22	-0.03	-0.05	0.47	-0.76	0.52	-1.25	-1.15	0.85	0.52	1.98	-0.28	-1.07	-1.09	-1.29	2.25	-0.9	1.25	-0.05	0.97	-0.43	0.61	0.01	0.24	-0.05	-1.07	0.52	-0.22	0.68	-1.13	-0.32	-0.36	-1.61	0.75	0.5	0.9	-0.89	-0.59	0.51	-0.69	-0.73	-0.06	0.98	-0.91	-0.77
Cytoplasm_Texture_Correlation_DNA_5_03_256		1.39	0.74	0.68	-1.41	-0.7	-0.45	0.34	-0.24	0.64	-0.33	-0.23	0.86	-0.8	0.58	-0.22	-0.86	-0.83	-1.04	2.32	-0.82	0.67	0.36	0.12	0	0	0.09	-0.45	-0.2	-1.5	-0.09	-0.15	1.4	-1.45	-0.14	-0.68	-1.45	0.08	0.78	1.43	-0.81	-0.52	0.54	-0.7	-1.13	0.36	0.24	-0.79	-0.99
Cytoplasm_Texture_Correlation_ER_10_00_256		2.19	-1.19	0	-0.5	-1.13	0.14	0.32	-1.65	0.81	-0.39	0.49	0.95	-1.41	-0.66	-0.38	-0.54	0.88	-2.85	-0.31	-1.06	-0.65	0.23	0.56	-1.09	-0.56	0.24	-1.39	0.62	-1.74	-0.63	-0.92	-0.65	0.43	0.73	-0.62	-1.31	-1.17	0	1.69	-0.9	-0.89	0.24	-1.76	-0.13	1.2	0.5	-0.47	-0.46
Cytoplasm_Texture_Correlation_ER_10_01_256		2.4	-0.22	0.21	1.24	-0.62	0.12	-0.02	-1.91	1.81	-0.8	-0.47	1	0.32	-0.11	-0.02	-1.11	0.49	-3.27	0.37	-0.93	-0.99	1.02	0.65	-1.36	0.19	1.47	-0.24	0.58	-0.98	-1.18	-0.95	-0.14	0.17	-0.23	-0.43	-1.26	-1.61	-0.5	1.69	-1.78	-0.89	-0.03	-1.42	0.07	0.97	1.04	-0.74	-1.18
Cytoplasm_Texture_Correlation_ER_10_02_256		1.7	1.05	0.06	0.46	-1.15	-0.2	0.15	-1.51	0.61	-1.3	-1.34	1.05	0.67	0.59	-1.26	-0.87	-0.13	-2.44	2.19	-0.56	0.55	0.54	-0.22	-1.66	0.84	0.84	-0.23	0.26	-0.79	-0.64	-0.85	-0.29	-0.24	0.24	-0.17	-0.77	-0.85	0.08	1.34	-1.37	-1.03	0.37	-0.86	0.25	1.06	1.36	-0.83	-1.19
Cytoplasm_Texture_Correlation_ER_10_03_256		2.62	0.18	-0.3	-1.08	-1.42	0.1	-0.37	-1.66	0.78	-1.18	-0.23	1.83	-0.37	-0.93	-1.3	-0.25	-0.09	-2.02	2.05	-0.92	0.32	0.64	-0.48	-0.94	-0.01	0.54	-0.93	0.5	-1.19	-0.88	-0.67	-0.49	-0.01	0.17	-0.21	-0.76	-1.23	-0.56	1.55	-0.9	-0.71	0.45	-0.86	-0.13	0.79	0.89	-0.37	-1.21
Cytoplasm_Texture_Correlation_ER_20_01_256		1.49	0.7	-0.08	1.95	0.07	-0.46	0.01	-1.6	1.5	-0.89	-0.27	0.32	1.11	0.04	0.8	-0.9	0.67	-2.27	1.07	-0.53	-1.73	1.48	0.92	-0.9	0.53	2.32	1.21	0.45	-0.33	-0.8	0.55	0.75	-1.96	-0.29	-1.03	-0.67	-2.92	-1.25	0.68	-1.63	-0.95	-1.25	-1.11	-0.23	-0.37	0.62	0.76	1.53
Cytoplasm_Texture_Correlation_ER_20_02_256		1.98	1.44	-0.9	0.69	-0.21	0.03	-0.94	-1.24	0.3	-1.84	-1.15	0.75	1.34	-0.05	-0.98	-0.71	-0.65	-1.13	2.21	-0.29	0.57	0.91	-0.72	-1.16	1.16	0.54	0.21	0.48	0.09	-0.51	-0.74	-1.18	-0.4	0.26	0.35	-0.58	-2.24	-0.78	1.53	-1.06	-2.01	-0.19	0.07	0.25	0.67	1.82	-0.91	-1.65
Cytoplasm_Texture_Correlation_ER_20_03_256		2.39	0.97	0.25	-0.47	-1.14	0.16	-0.03	0.09	0.42	-0.68	0.74	2.11	0.14	-1.49	-0.77	-0.27	-0.05	-0.47	1.9	0.62	0.36	0.8	-1.77	0.78	-0.3	0.06	-0.47	0.7	-0.02	-1.08	-0.2	-1.02	-0.94	-0.12	-1.03	-0.32	0.67	0.6	1.37	-1.32	0.06	-0.32	-0.84	0.55	-0.1	-0.56	-0.95	0.71
Cytoplasm_Texture_Correlation_ER_5_01_256		1.92	-0.44	0.32	0.79	-0.76	0.08	0.96	-1.46	1.2	-0.66	-0.64	0.87	-0.06	0.67	-0.05	-0.8	0.62	-2.94	0.4	-1.23	-0.36	0.16	0.74	-1.56	0.34	1.04	-0.7	0.26	-0.95	-0.68	-0.99	-0.06	0.29	0.02	-0.41	-1.21	-0.91	-0.09	1.32	-1.32	-0.51	0.38	-1.72	0.17	1.31	1.3	-0.54	-0.58
Cytoplasm_Texture_Correlation_ER_5_02_256		1.43	0.83	0.29	0.44	-1.02	0.07	0.99	-0.92	0.55	-1.14	-0.97	1.19	0.66	0.8	-1.02	-1.03	0.02	-2.13	2.02	-0.53	0.94	0.24	-0.09	-1.4	0.94	0.91	-0.25	-0.27	-0.91	-0.27	-0.72	-0.13	0.02	0.51	-0.49	-1.16	-0.77	0.38	0.83	-1.07	-0.26	0.47	-1.15	0.07	1.03	1.06	-1.02	-1.02
Cytoplasm_Texture_Correlation_ER_5_03_256		2.04	0.46	0.28	-0.68	-1.65	0.05	0.37	-0.98	0.67	-0.78	0	1.57	-0.48	-0.1	-1.11	-0.34	0.2	-2.01	2.01	-0.75	1.36	0.54	-0.06	-0.96	-0.05	0.51	-0.86	0.32	-1.32	-0.2	-0.52	-0.11	-0.03	0.31	-0.78	-0.87	-0.95	0.31	1.15	-0.84	-0.24	0.41	-0.89	-0.02	1.13	0.55	-0.55	-0.99
Cytoplasm_Texture_Correlation_Mito_10_01_256		2.24	-0.75	0.38	0.28	-0.47	-0.08	0.34	-2.25	1.61	-1.23	-0.57	0.18	0.88	-0.22	-0.15	-1.33	-0.05	-2.56	-0.6	-0.68	-2	1.03	0.57	-2.57	-0.02	1.8	-0.3	0.34	-0.22	-1.23	-0.81	0.15	0.09	-0.25	-0.67	-1.16	-1.76	-0.29	1.62	-1.84	-0.49	-0.06	-1.59	1.02	1.81	1.33	-0.41	-1.3
Cytoplasm_Texture_Correlation_Mito_20_00_256		2.25	-0.73	-0.12	-0.45	-0.37	-0.19	-0.15	-1.46	1.13	0.28	0.82	0.34	-0.96	-1.32	0.89	-0.11	1.13	-1.4	-1.26	0.07	-1.2	0.66	-0.14	-0.41	-0.71	0.33	-0.51	0.7	-1.16	-0.81	-0.62	0.79	-0.14	0.78	0.42	-0.53	-2.29	0.51	1.68	-0.9	-1.1	-0.43	-1.45	-0.58	0.71	1.15	-0.04	-0.37
Cytoplasm_Texture_Correlation_Mito_20_01_256		1.25	0.26	0.31	1.54	0.06	0.24	-0.35	-1.74	1.54	-0.97	0.11	-0.06	1.36	-0.43	0.84	-0.08	0.55	-1.87	-0.45	-0.76	-1.63	1.66	1.63	-1.17	0.71	1.69	0.86	0.17	-0.07	-0.69	0.43	1.35	-1.25	-0.24	-0.41	-0.18	-0.99	-0.88	0.44	-1.18	-0.68	-0.7	-1.01	-0.35	0.49	0.92	0.67	1.87
Cytoplasm_Texture_Correlation_Mito_20_02_256		1.45	1.32	-0.28	0.33	-0.4	0.1	-1.37	-1.52	0.17	-1.41	-1.46	0.13	1.61	-0.77	-2.18	-1.59	-1.46	-0.79	1.53	-0.56	0.11	0.73	-0.05	-1.36	0.9	0.88	0.61	0.28	0.12	-0.94	0.56	-1.02	0.02	0.46	0.04	-0.49	-0.97	-1.25	1.35	-1.49	-1.28	-0.06	-0.21	0.32	1.13	1.5	-0.39	-1.22
Cytoplasm_Texture_Correlation_Mito_20_03_256		1.28	1.27	0.64	0.06	-0.86	-0.24	-2.03	-0.65	-0.02	-0.35	0.76	1.65	-0.41	-1.41	-1.35	-0.35	-0.13	-0.17	0.59	0.56	0.88	0.72	-1.72	1.06	-0.89	-1.24	0.2	0.21	-0.5	-0.6	-0.02	-0.5	-1.24	0.25	-1.38	-0.49	0.83	0.39	1.02	-1.46	-0.12	-0.29	-0.66	0.23	-0.57	-0.26	-1.74	-0.18
Cytoplasm_Texture_Correlation_RNA_20_00_256		2.4	-0.56	-0.14	-0.08	0.02	0.21	0.04	-0.91	1.1	-0.14	1.02	0.38	-0.59	-0.82	0.45	-0.33	0.58	-1.66	-0.83	-0.15	-1.2	0.87	-0.03	0.07	-0.53	0.88	-0.49	0.87	-1.14	-1.08	-0.28	-0.3	0.05	0.23	0.72	-0.27	-2.09	0	1.52	-0.45	-0.99	0.08	-1.26	-0.44	0.5	1.28	-0.52	-1.37
Cytoplasm_Texture_Correlation_RNA_20_01_256		1.16	0.29	0.18	1.93	0.11	-0.28	0.22	-2	1.69	-1.05	-0.4	-0.03	1.33	0.27	0.67	-0.75	0.7	-2.18	0.39	-0.55	-1.6	1.02	1.36	-1.39	0.62	2.18	0.61	0	-0.52	-1.12	0.36	0.79	-1.18	-0.65	-0.53	-0.37	-1.44	-1.25	1.12	-1.7	-0.21	-0.14	-1.3	0.01	-0.85	0.79	0.66	0.34
Cytoplasm_Texture_Correlation_RNA_20_03_256		2.39	1.14	0.84	-0.35	-0.63	-0.11	-0.44	0.28	0.09	-0.06	0.89	1.72	-0.03	-1.46	-0.8	-0.14	-0.04	0.37	1.56	0.6	0.51	0.94	-1.38	1.36	-0.33	-0.07	-0.14	0.42	-0.22	-0.85	-0.64	-0.85	-1.29	-0.02	-1.12	-0.38	0.67	1.6	1.01	-1.84	0.32	-0.73	-1.06	0.66	-0.62	0.07	-0.52	0.25
Cytoplasm_Texture_DifferenceEntropy_AGP_20_00_256		2.24	-0.4	-0.74	1.99	0.08	1.16	-0.32	-1.46	0.19	-0.68	1	0.23	-0.81	-1.81	-1.89	-0.27	1.86	-0.7	1.4	0.24	-0.55	1.09	0.46	0.09	-0.83	-1.11	0.13	0.73	-0.74	-1.32	-2.18	-2.17	1.27	0.4	-0.04	0.18	-3.84	-0.66	0.73	0.8	0.08	0.64	-1.21	0.55	0.75	0.11	-0.31	-2.71
Cytoplasm_Texture_DifferenceEntropy_DNA_5_02_256		-1.14	-0.09	-1.08	-1.09	1.25	-0.88	1.15	0.91	-1.14	-0.36	-0.15	-1.02	1.15	0.17	0.21	0.08	-1.49	1.2	-0.86	-0.4	-0.51	-1.06	-0.51	0.97	0.6	0.27	-0.16	-0.58	1.15	0.25	-0.32	-1.45	0.56	0.02	-0.29	0.75	-1.28	-0.74	-0.34	0.59	0.11	0.16	-0.35	1.12	0.87	0.19	-0.13	-1.24
Cytoplasm_Texture_DifferenceVariance_AGP_20_01_256		-1.91	-0.23	0.74	-1.55	0.12	-0.64	0.12	1.72	-0.52	0.68	-0.74	-0.38	0.24	1.35	1.52	0.55	-1.06	0.83	-1.17	-0.29	0.7	-0.97	-0.02	0.53	0.03	0.15	-0.03	-0.74	0.9	1.33	1.89	3.42	-1.01	-0.71	-1.29	-0.37	2.79	1.92	0	-0.97	-0.25	0.34	1.17	0.15	0.17	-0.72	0.29	3.18
Cytoplasm_Texture_InfoMeas1_AGP_10_02_256		-0.82	-0.4	-1.18	0.44	-0.31	0.11	-2.74	0.62	-0.11	0.47	-0.33	-0.09	-0.79	-1.74	1.48	1.56	1.51	-1.43	-2.09	-0.79	-1.61	1.11	0.85	0.67	-0.07	-1.19	0.88	2.17	0.57	0.9	0.47	0.19	-1.01	-0.44	-1.46	-1.21	1.57	0.5	0.03	-1.21	-0.61	0.44	-0.52	-0.38	0.65	-0.02	-1.12	1.26
Cytoplasm_Texture_InfoMeas1_AGP_20_01_256		0.25	-1.1	0.72	0.46	-0.58	0.29	-2.15	0.1	0.68	0.26	-0.97	1.36	-0.57	-0.51	0.48	0.9	0.96	-1.9	-0.51	-0.77	-0.75	0.53	1.63	-0.38	-0.33	-0.64	0.8	1.8	-0.15	1.06	1.57	0.8	-1.41	-1.08	-0.83	-1.1	1.86	0.54	0.04	-2.09	-0.92	-0.02	-0.13	-0.51	0.07	0.78	-0.8	1.72
Cytoplasm_Texture_InfoMeas1_AGP_5_00_256		-0.29	1.32	-2.31	1.64	-0.01	0.69	-2.23	-0.41	-0.08	-0.28	-0.62	-0.58	1.81	-2.01	0.01	-0.26	0.07	-0.3	0.21	0.65	-1.3	1.07	-0.22	-0.42	0.81	0.79	1.65	1.52	0.46	-0.87	1.61	0.2	-0.83	-0.62	-0.3	0.18	4.22	0.7	-0.98	-0.43	0.23	0.91	1.31	-1.12	-1	-1.5	-0.18	1.96
Cytoplasm_Texture_InfoMeas1_AGP_5_01_256		-1.27	0.42	-2.77	0.43	-0.7	0.24	-3.91	0.5	-1.35	0.57	0.29	-0.52	0.52	-3.07	0.39	0.65	0.15	-0.43	-1.19	-0.37	-2.32	1.03	-1.16	0.85	0.1	-0.55	1.46	2.39	0.44	-0.37	0.88	-0.07	-0.78	-0.09	-1.13	-0.9	2.65	0.34	-0.37	-0.72	-0.28	0.85	0.11	-0.63	0.25	-0.83	-0.68	1.51
Cytoplasm_Texture_InfoMeas1_AGP_5_02_256		0.22	0.08	-2.53	0.86	-0.14	0.52	-2.39	-0.13	0.43	0.52	1.1	-1.04	-0.23	-3.54	1.48	1.23	1.39	-1	-2	0.27	-2.66	1.53	-0.43	0.49	-0.01	-0.03	0.89	2.33	0.28	-0.68	2.02	0.53	-1.06	-0.66	-0.98	-0.53	4.4	0.6	-0.65	0.32	-0.08	1.01	2.2	-1.24	-1.23	-1.67	-0.36	2.74
Cytoplasm_Texture_InfoMeas1_AGP_5_03_256		-0.78	0.22	-1.78	1.28	0.2	0.46	-1.94	-0.33	0.03	-0.23	-0.46	-0.83	0.83	-1.84	1.01	0.44	0.67	-1.07	-1.91	0.06	-1.67	0.68	0.49	-0.49	0.08	-0.01	0.99	1.58	0.93	0.1	1.71	0.47	-0.77	-0.81	-1.08	-0.66	2.55	0.64	-0.48	-0.96	-0.27	0.76	0.13	-0.37	0.23	-0.58	-1.24	1.95
Cytoplasm_Texture_InfoMeas1_BfH_20_01_256		0.49	-0.67	0.59	0.71	0.24	0.68	-0.97	-0.37	0.78	-0.22	0.11	0.38	-1.11	0.31	0.12	0.91	1.08	-1.1	-0.7	-0.7	-0.59	0.62	1.15	0.45	-0.92	-0.88	0.73	1.63	0.09	0.99	0.06	-1.31	-0.55	-0.38	-0.47	-1.09	0.68	0.02	-0.1	-1.26	-0.62	-0.37	-1.08	0.07	0.97	1.11	-0.21	0.1
Cytoplasm_Texture_InfoMeas1_BfL_10_02_256		0.31	-1.26	0.41	-1.06	0.29	0.67	-2.07	-0.25	0.41	0.21	0.06	-1.03	-1.07	-0.26	0.59	0.47	1.13	-1.73	-1.14	-0.33	-0.55	1.3	0.91	0.76	-0.75	-2.45	0.69	1.32	0.93	0.55	-0.81	-1.78	-0.29	0.12	-1.02	-0.5	0.08	-0.02	0.19	-1	-0.33	0.39	-1.74	0.6	1.19	0.75	-0.85	-0.69
Cytoplasm_Texture_InfoMeas1_BfL_20_01_256		0.88	-0.64	0.73	0.47	-0.06	0.36	-1.4	-0.76	0.7	-0.08	-0.25	0	-0.83	-0.31	0.3	0.72	1.1	-1.18	-0.62	-0.39	-0.69	0.83	1.29	0.32	-0.66	-0.64	1	1.64	-0.17	0.83	0.1	-1.17	-0.9	-0.37	-0.48	-0.58	0.81	-0.6	0.3	-1.52	-0.83	-0.17	-1.16	0.55	0.54	1.4	-0.59	0.16
Cytoplasm_Texture_InfoMeas1_BfL_20_03_256		0.52	-0.7	0.87	-0.08	0.08	0.63	-2.07	-0.78	-0.01	0.22	-0.1	0.3	-1.74	0.01	0.04	0.74	0.58	-0.77	-0.23	-0.04	-0.62	0.8	1.07	0.51	-1.3	-1.67	1.13	1.83	0.05	0.82	-0.28	-0.54	-0.98	0.1	-1.07	-0.28	1.08	-0.14	0.55	-1.75	-0.41	-0.05	-0.85	0.29	0.57	0.48	-0.59	0.01
Cytoplasm_Texture_InfoMeas1_Bf_10_01_256		0.43	-1.97	1.01	-0.67	-0.13	0.65	-2.28	0.02	0.43	0.21	-0.43	-1.37	-0.23	0.24	0.91	0.46	0.47	-2.24	-0.98	-0.38	-0.68	1.08	1.62	-0.11	0	-2.34	0.74	1.45	0.92	1.81	-0.36	-1.76	-0.16	-0.43	-0.72	-0.65	-0.06	0.24	0	-0.79	0	0.21	-1.07	0.39	1.21	0.3	-0.94	-0.72
Cytoplasm_Texture_InfoMeas1_Bf_20_00_256		0.61	-1.44	1.32	-0.18	-0.32	0.2	-2.56	0.01	0.4	0.38	0.11	-0.07	-1.33	-0.71	0.94	0.88	1.27	-2.47	-0.59	-0.67	-0.58	0.98	0.9	0.61	-0.58	-1.54	0.49	1.74	0.53	1.06	0.02	-1.76	-0.45	-0.54	-1.16	-0.79	0.48	0.33	0.22	-1.28	0	-0.16	-1.76	0.31	1.21	0.36	-0.78	-0.37
Cytoplasm_Texture_InfoMeas1_Bf_20_01_256		0.62	-1.15	0.93	0.6	-0.25	0.03	-2.13	-0.92	0.64	-0.15	-0.15	0.5	-0.13	-0.54	0.12	1.02	0.9	-1.48	-0.02	-0.46	-0.69	1.27	1.79	-0.07	-0.47	-0.98	0.96	1.32	0.41	1.1	0.58	-1.23	-0.04	-0.38	-0.06	-0.57	0.71	0.26	0.22	-0.87	-0.19	-0.08	-0.85	0.33	1.28	1.28	-1.05	0.93
Cytoplasm_Texture_InfoMeas1_Bf_20_03_256		0.73	-1.07	1.04	-0.31	-0.14	0.54	-2.23	-0.6	0.24	0.31	-0.17	0.55	-1.17	-0.17	0.29	1.01	0.3	-1.76	0.19	-0.62	-0.57	0.63	1.18	-0.14	-0.7	-1.16	0.44	1.65	0.62	1.1	0.27	-1.11	-0.61	0.22	-0.99	-0.44	0.49	0.19	0.41	-1.43	0.04	-0.35	-0.72	-0.01	0.89	0.39	-1.7	0.01
Cytoplasm_Texture_InfoMeas1_Bf_5_02_256		0.53	-2.16	0.17	-2.25	-0.59	-0.61	-0.39	-0.12	-0.64	0.09	-1.04	-3.91	1.51	0.34	1.14	0.05	-1.14	-2.35	-0.71	0.03	-1.33	0.73	-0.1	-0.01	-0.36	-1.11	0.49	0.99	-0.14	0.57	-1.03	-3.06	-0.32	-0.77	-2.09	-0.12	0.19	-0.56	0	-1.47	-0.09	0.32	-1.57	0.35	1.93	0.59	-1.98	-0.35
Cytoplasm_Texture_InfoMeas1_DNA_10_00_256		-1.7	-0.42	1.54	1.24	0.36	0.57	-0.26	0.95	-0.93	1.33	0.75	1.16	-0.61	1.19	-0.02	1.46	1.25	1.79	-0.48	0.42	1.16	-0.16	0.78	0.87	-0.18	-0.93	0.74	-0.06	0.64	1.21	0.61	-0.74	-0.2	0.43	0.11	0.57	0.75	0.81	-1.47	0.39	0.51	-0.66	0.47	-1.05	-1.42	-1.6	0.69	1.38
Cytoplasm_Texture_InfoMeas1_DNA_10_01_256		-0.69	-0.96	1.66	0.98	-0.17	1.33	-1.18	0.91	-0.21	1.75	0.42	1.1	-1.93	0.44	0.23	1.45	1.61	0.84	-0.76	-0.07	0.48	0.27	1.13	0.58	-0.32	-1.79	0.23	0.69	-0.05	1.15	0.95	-0.19	0.06	0.33	0	0.15	0.97	0.8	-1.25	-0.43	0.28	0.01	0.32	-1.02	-0.76	-0.79	0.24	1.65
Cytoplasm_Texture_InfoMeas1_DNA_10_02_256		-1.01	-1.16	1.68	0.89	-0.01	1.41	0.1	1.14	-0.23	1.73	1.32	1.69	-1.23	0.45	0.66	2	1.98	1.08	-1.65	0.4	0.66	-0.09	0.47	0.85	0.01	-0.93	-0.14	-0.25	0.01	1.19	0.49	-1.24	-0.01	0.51	-0.24	0.67	1.68	0.91	-1.16	0.7	1.05	-0.14	0.79	-0.87	-1.19	-0.99	1.08	2.13
Cytoplasm_Texture_InfoMeas1_DNA_10_03_256		-1.02	-1.01	1.62	1.35	-0.31	0.76	-1.1	0.13	-0.58	0.8	0.94	1.29	-1.21	0.31	0.25	1.62	1.7	0.45	-1.34	0.35	0.1	0.25	1.29	0.28	-0.4	-0.97	0.46	0.4	-0.21	1.79	0.84	-0.16	-0.12	-0.01	-0.45	0.01	1.34	1.38	-0.71	-0.37	0.51	-0.23	0.77	-1.59	-1.43	-0.56	0.43	2.21
Cytoplasm_Texture_InfoMeas1_DNA_20_01_256		0.25	-0.74	1.4	1.13	-0.47	0.71	-1.35	-0.5	0.53	0.78	-0.13	0.97	-1.22	0.13	0	0.72	1.18	-0.69	-0.39	-0.41	-0.33	0.34	1.3	-0.12	-0.82	-1.13	0.34	0.98	-0.17	1.18	1.02	1.91	-0.89	-0.83	0.12	-0.39	1.67	0.86	-0.47	-0.74	0.35	-0.36	0.57	-1.32	-1.45	0.47	0.58	1.98
Cytoplasm_Texture_InfoMeas1_DNA_20_02_256		-0.37	-1.05	1.45	1.12	-0.57	0.85	-1.09	-0.19	0.14	1.1	0.2	1.26	-1.48	-0.03	-0.33	1.41	1.54	-0.35	-0.53	-0.18	0.2	0.37	1.12	0.03	-0.56	-1.25	0.33	0.66	-0.53	1.01	0.11	0.04	-0.67	-0.35	0.49	-0.66	1.84	1.68	-0.61	-0.68	0.33	-0.28	0.37	-1.68	-2.04	-0.17	1.03	2.11
Cytoplasm_Texture_InfoMeas1_DNA_20_03_256		0.06	-0.92	1.38	0.66	-0.66	0.42	-1.36	-0.31	-0.05	0.82	0.25	1.32	-1.39	0.12	-0.45	1.03	1.09	-0.14	0.02	-0.06	-0.02	0.4	0.97	0.1	-0.75	-1.59	0.52	1.1	-0.37	1.07	0.75	0.56	-1.04	0.18	-0.3	-0.91	1.83	1.43	-0.01	-1.02	0.63	-0.61	0.67	-1.02	-1.41	-0.04	-0.15	1.39
Cytoplasm_Texture_InfoMeas1_DNA_5_00_256		-2.72	0.26	0.3	0.43	0.67	0.2	0.47	1.28	-1.11	0.23	-0.37	0.8	0.74	1.23	-0.17	0.87	-0.56	3.18	-0.35	0.56	1.48	-1.13	-0.54	0.78	0.76	-0.58	0.71	-1.15	1.33	0.64	0.91	-0.04	0.41	0.65	0.95	1.49	0.77	0.62	-0.89	1.28	0.87	-0.14	1.41	-0.41	-1.01	-1.19	1.21	1.09
Cytoplasm_Texture_InfoMeas1_DNA_5_01_256		-2.11	-0.23	0.73	0.16	0.42	0.71	0.23	1.92	-1.37	1.58	0.76	1.28	-0.95	0.54	0.17	1.67	0.68	2.74	-0.76	0.21	1.27	-0.45	-0.67	1.59	0.14	-1.33	-0.05	-0.68	0.47	0.73	1.57	-0.5	0.62	1.41	0.64	1.81	1.36	0.45	-1.61	1.67	1.25	-0.05	1.7	-0.57	-1.31	-1.66	1.01	2.06
Cytoplasm_Texture_InfoMeas1_DNA_5_02_256		-1.79	-1.37	0.55	-0.15	0.41	0.41	0.61	1.55	-0.56	1	0.95	0.62	-0.74	0.23	0.77	1.46	0.5	2.04	-2.01	0.26	0.26	-1.15	-0.56	1.29	0.02	-0.73	-0.53	-0.86	0.63	0.55	1.01	-0.23	0.46	0.75	0.6	1.32	0.96	0.38	-0.67	1.44	0.91	0	1.43	-0.26	-1.14	-1.3	1.15	1.54
Cytoplasm_Texture_InfoMeas1_DNA_5_03_256		-2.24	-1.13	0.92	0.98	0.54	0.52	0.29	0.61	-0.85	0.37	0.44	0.82	0.15	1.07	0.53	1.25	0.51	1.67	-2.05	0.48	0.42	-1.11	0.16	0.39	0.61	-0.35	0.17	-0.68	0.86	1.07	1.2	-0.56	0.53	0.44	0.58	1.23	1.11	0.71	-1.06	0.81	0.71	-0.19	1.3	-0.63	-1.29	-1.15	0.95	1.86
Cytoplasm_Texture_InfoMeas1_ER_10_03_256		-1.14	-0.96	0.16	0.16	0.26	0.15	-2.88	0.15	-0.93	0.67	-0.12	-0.68	-0.84	-0.82	0.34	1.05	0.39	0.54	-1.95	-0.15	-0.85	0.27	0.62	0.77	-1.31	-2.64	0.67	1.09	0.65	0.96	0.1	-1.26	-0.51	-0.1	-1.34	-0.7	-0.46	0.05	0.19	-1.23	-0.35	0.62	-1.46	0.46	1.56	0.7	-0.84	0.15
Cytoplasm_Texture_InfoMeas1_ER_20_01_256		-0.33	-0.72	0.44	0.74	0.28	0.21	-2.49	-0.35	0.23	0.64	-0.19	0.16	-0.67	-0.83	0.38	1.11	0.41	-0.34	-1.45	-0.43	-0.81	0.58	1.21	0.3	-1.02	-1.82	1.11	1.51	0.92	0.84	0.88	-0.71	-1.3	-0.86	-1.03	-0.93	-0.35	-0.13	0.29	-2.04	-0.9	-0.33	-1.01	0.01	0.71	1.6	-0.3	0.8
Cytoplasm_Texture_InfoMeas1_ER_20_03_256		-0.57	-1.48	0.51	-0.09	0.37	0.08	-2.94	-0.09	-0.16	0.87	-0.32	0	-1.18	-1.4	-0.02	1.29	0.19	0.38	-1.3	-0.46	-0.38	0.37	0.68	0.51	-1.23	-2.54	0.78	1.43	0.91	0.78	-0.3	-0.62	-1.28	-0.4	-1.58	-1.43	0.56	0.3	0.25	-1.97	-0.62	-0.31	-1.06	-0.42	0.43	0.76	-0.74	0.38
Cytoplasm_Texture_InfoMeas1_ER_5_00_256		-1.11	0.31	-0.01	0.49	0.36	0.34	-2.12	0.99	-0.48	0.38	-0.68	-0.69	0.76	-0.65	0.08	0.28	-0.2	1.69	0.08	0.89	-0.54	0.48	0.08	0.23	0	-0.92	1.46	0.38	0.79	-0.26	-0.94	-3.13	-0.42	0.28	-0.83	1.17	-0.87	-1.78	-1.48	0.08	0.04	0.98	-2.11	2.27	1.9	0.11	-0.32	-0.21
Cytoplasm_Texture_InfoMeas1_ER_5_01_256		-1.72	-0.03	0.06	-0.58	0.5	0.17	-2.45	1.37	-1.18	1.04	0.55	-0.89	-0.55	-1.18	0.12	0.93	-0.22	2.33	-1.23	0.78	-0.63	0.33	-0.41	1.22	-0.86	-2.53	1.01	0.55	1.02	0.61	-0.44	-2.83	-0.31	0.89	-1.3	-0.01	-0.63	-0.99	-0.96	-0.65	-0.15	1.26	-2.38	1.73	2.61	0.49	-0.64	0.18
Cytoplasm_Texture_InfoMeas1_ER_5_02_256		-0.71	-1.19	-0.05	-0.15	0.5	0.42	-2.05	1.26	-0.11	1.49	1.23	-1.1	-1.41	-1.78	1.13	1.11	0.72	1.67	-1.96	0.57	-1.8	0.41	0.4	1.02	-1.34	-1.69	0.53	0.88	0.5	0.08	-0.28	-3.26	-0.67	0.68	-1.68	0.73	-0.26	-1.83	-1.48	0.76	0.21	1.02	-1.49	2.38	1.98	-0.12	-0.18	1
Cytoplasm_Texture_InfoMeas1_ER_5_03_256		-1.36	-0.68	-0.02	0.72	0.85	0.35	-2	0.71	-0.79	0.89	0.11	-1.33	0	-0.45	0.69	0.69	0.39	1.28	-1.88	0.34	-1.53	0.01	0.52	0.58	-0.55	-1.59	0.99	0.62	1.01	0.43	0.01	-2.12	-0.42	0.19	-1.27	-0.12	-1.3	-0.73	-0.54	-0.79	-0.23	0.89	-1.95	1.59	2.16	0.69	-1.07	-0.01
Cytoplasm_Texture_InfoMeas1_Mito_20_01_256		0.19	0.19	1.24	1.15	0.68	1.16	-0.77	-1.21	0.97	-0.05	-0.17	0.98	-0.79	-0.65	-0.72	1.01	1.43	0.05	-0.15	-0.61	-0.1	1.15	1.03	0.52	-0.92	-2.89	-0.12	0.74	0.97	0.46	0.45	0.41	-1.63	0.41	-1.56	-0.65	-0.71	0.29	0.99	-1.22	-1.31	-1.75	-2.29	0.17	1.75	0.72	-0.62	0.29
Cytoplasm_Texture_InfoMeas1_RNA_10_00_256		-1.44	-0.33	0.52	0.16	0.64	0.28	-1.73	0.67	-0.72	0.73	-0.15	-0.28	-0.16	-0.15	0.19	0.78	0.5	1.24	-1.08	0.19	-0.26	0.05	0.72	0.95	-0.49	-1.93	1.37	0.47	1.42	1.23	0.36	-0.14	-1.02	-0.58	-1.61	-0.77	1.67	0.73	-0.41	-0.99	-0.64	0.01	-0.31	0.12	0.7	-0.35	-0.73	1.31
Cytoplasm_Texture_InfoMeas1_RNA_20_01_256		-0.76	-0.76	0.96	0.5	0.5	0.37	-2.09	-0.24	0.08	0.79	-0.24	0.27	-0.78	-0.38	0.49	1.35	0.62	0.1	-1.48	-0.51	-0.62	0.04	1.38	0.68	-0.84	-1.48	1.07	1.07	0.99	1.09	1.69	0.99	-1.71	-1.31	-1.28	-1.03	2.24	1.53	-0.17	-1.63	-0.93	-0.01	0.45	-0.14	-0.08	0.73	-0.3	2.1
Cytoplasm_Texture_InfoMeas1_RNA_20_03_256		-0.92	-1.21	0.67	-0.26	0.55	0.22	-2.26	0.03	-0.24	0.84	-0.14	0.17	-1.31	-0.82	0.14	1.17	0.32	0.63	-1.21	-0.46	-0.42	-0.01	0.7	0.92	-0.97	-2.15	0.82	0.97	0.69	1.1	0.71	0.81	-1.24	-0.71	-1.55	-1.26	2.54	1.37	-0.33	-1.2	-0.7	-0.28	0.77	-0.43	-0.26	0.16	-0.12	1.85
Cytoplasm_Texture_InfoMeas1_RNA_5_00_256		-0.45	0.95	-0.85	0.74	0.24	0.51	-1.84	0.53	-0.33	-0.3	-0.73	0.02	1.08	-0.75	-0.55	-0.52	0.41	0.98	0.62	1.15	-0.07	0.68	-0.08	0.01	0.71	-0.64	2.04	0.31	0.81	0.09	0.54	-0.85	-1.24	-0.01	-1.62	0.95	3.11	0.23	-1.04	-0.01	0.09	0.37	1	0.37	-0.72	-1.9	0.32	0.63
Cytoplasm_Texture_InfoMeas1_RNA_5_01_256		-1.34	0.19	-0.68	-0.78	0.34	0.29	-2.55	1.22	-1.32	0.83	0.69	-0.31	-0.9	-1.44	-0.36	0.57	0.33	1.9	-1	0.83	-0.44	0.3	-0.69	1.59	-0.55	-2.38	1.56	0.6	0.66	1.11	1.17	-0.3	-1.42	0	-1.75	-0.27	2.82	0.71	-1.22	-0.63	-0.47	0.23	0.2	0.18	0.44	-1.04	-0.7	1.71
Cytoplasm_Texture_InfoMeas1_RNA_5_02_256		0.23	-0.74	-1.26	-0.19	0.07	0.7	-2.1	1.01	0.02	1.04	1.64	-0.55	-1.77	-2.37	0.74	0.64	1.48	0.36	-1.66	0.64	-1.78	0.74	0.08	1.28	-0.77	-1.52	1.03	1.12	0.21	0.44	1.47	-0.91	-1.21	-0.15	-2.09	0.63	3.64	0.32	-1.12	0.79	0.09	0.63	1.89	0.67	-0.9	-2.02	0.22	2.86
Cytoplasm_Texture_InfoMeas1_RNA_5_03_256		-1.26	-0.29	-0.52	0.99	1.14	0.72	-1.93	0.41	-0.54	0.73	0.24	-0.85	0.15	-0.37	0.62	0.62	1.15	0.76	-1.92	0.58	-1.67	0	1.04	0.93	0.06	-1.73	1.78	0.92	1.42	1.2	1.19	-0.3	-1.12	-0.7	-1.8	-0.54	1.9	1.19	-0.78	-0.89	-0.69	0.38	0.35	0.33	0.23	-0.66	-1.03	2.01
Cytoplasm_Texture_InfoMeas2_AGP_20_02_256		0.77	0.73	-0.71	0.91	0.21	0.88	1.77	-0.66	-0.24	-0.5	1.41	-0.7	0.3	-0.14	-1.14	-0.76	-0.09	1.17	1.08	1.13	0.28	0.08	-0.87	0.86	-0.23	0.18	-0.4	-1.27	-0.34	-1.01	-1.36	-1.27	1.49	1.01	-0.01	0.77	-3.35	-0.21	-0.05	1.21	0.62	0.75	-0.16	1.03	0.97	0	0.04	-2.25
Cytoplasm_Texture_InfoMeas2_AGP_5_00_256		1.51	-0.98	1.34	-0.13	-0.01	0.2	1.97	-0.87	0.42	-0.11	1.45	0.86	-1.67	0.51	-0.9	0.01	0.97	-0.1	0.79	-0.1	0.69	-0.07	0.21	0.52	-0.6	-1.17	-1.43	-0.82	-0.78	-0.18	-2.24	-1.39	1.12	0.69	0.91	0.41	-4.51	-1.07	0.97	1.21	0.24	-0.52	-1.81	0.73	0.3	1.35	0.37	-3.2
Cytoplasm_Texture_InfoMeas2_AGP_5_02_256		1.07	0.27	1.2	0.86	0.14	0.21	2.09	-1.21	0.08	-0.83	0.05	1.18	0.15	1.5	-2.26	-1.32	-0.03	0.39	2.49	0.18	1.71	-0.37	0.32	-0.42	0.03	-0.44	-0.65	-1.43	-0.54	-0.4	-2.29	-1.34	1.17	0.68	1.2	0.78	-4.18	-1.12	0.68	0.48	0.39	-0.44	-2	0.58	0.26	1.19	0.41	-3.24
Cytoplasm_Texture_InfoMeas2_BfH_20_03_256		-0.28	0.43	-0.29	0	-0.18	-1.17	0.54	0.06	-0.33	0.48	-0.28	-0.54	1.4	-0.3	0.26	-0.67	-0.7	0.38	0.89	0.42	-0.37	-0.58	-0.45	-0.95	1.4	0.81	-0.41	-1.06	0	-0.95	0.05	0.77	0.15	0.48	0.49	1.12	-1.86	-0.38	0	1.35	0.36	0.69	1.16	0.27	-0.85	-0.83	-0.2	0.04
Cytoplasm_Texture_InfoMeas2_BfL_20_01_256		-0.6	0.8	-0.53	-0.07	0	-0.69	1.17	0.97	-0.77	0.26	0.26	-0.03	1.23	0.41	-0.47	-0.45	-1.02	0.82	0.88	0.24	0.45	-0.99	-1.05	-0.88	0.92	0.33	-1.1	-1.66	0.18	-0.62	-0.15	0.36	1.3	0.68	0.32	0.67	-1.63	0.35	-0.38	2.05	1.24	0.5	1.14	-0.17	-0.11	-1.06	0.28	0.01
Cytoplasm_Texture_InfoMeas2_Bf_10_01_256		-0.41	1.33	-1.11	0.33	-0.07	-0.63	1.81	0.06	-0.68	0.11	0.26	0.08	0.72	0.22	-0.47	-1.01	-0.93	1.19	1.04	0.51	0.15	-0.43	-1.54	-0.55	0.47	1.08	-0.49	-0.9	-1.43	-1.35	-0.04	0.99	0.24	0.27	0.72	0.68	-0.02	-0.5	-0.05	0.86	-0.12	-0.21	0.91	-0.5	-1.57	-0.38	0.77	0.26
Cytoplasm_Texture_InfoMeas2_Bf_20_01_256		-0.8	1.17	-0.97	-0.24	-0.07	-0.24	1.33	0.73	-0.99	0.2	0.23	-1.12	0.81	0.46	-0.1	-0.92	-1.22	0.82	0.39	0.48	0.02	-0.67	-1.61	-0.09	0.49	0.68	-0.44	-0.77	-0.97	-0.67	-0.63	1.01	0.65	0.76	0.32	0.98	-1.02	-0.47	-0.23	1.21	0.24	0.4	1.02	-0.05	-0.97	-0.59	0.62	-0.43
Cytoplasm_Texture_InfoMeas2_Bf_5_02_256		-0.58	1.67	-0.23	1.78	0.36	0.18	1.41	0.23	-0.14	0.19	0.77	3.06	-0.61	0.7	-1.04	-0.67	0.33	1.71	1.48	0.32	1.29	-0.58	-0.26	-0.01	0.73	1.08	-0.65	-0.98	-0.6	-0.51	0.3	1.4	0.44	0.52	1.48	0.39	-0.41	0.24	0.17	0.99	-0.02	-0.31	1.18	-0.64	-1.96	-0.23	1.36	0.2
Cytoplasm_Texture_InfoMeas2_DNA_10_02_256		0.79	0.93	-2.43	-1.66	0.67	-1.73	0.53	-0.34	-0.09	-2.3	-1.68	-1.77	2.18	-0.08	-0.4	-1.88	-3.21	-0.46	1.95	-0.67	-0.68	-0.73	-0.52	-0.34	0.92	0.86	0.09	0.07	0.86	-0.69	-0.6	-0.15	0.27	-0.44	-0.03	-0.15	-1.59	-0.76	0.68	0	-0.53	0.53	-0.64	1.17	1.36	0.87	-0.78	-2.18
Cytoplasm_Texture_InfoMeas2_DNA_5_01_256		1.43	-0.02	-1.74	-1.4	0.42	-1.47	0.58	-0.96	0.51	-2.55	-1.43	-2.02	1.75	-0.31	-0.2	-1.91	-2.46	-2.22	0.61	-0.95	-1.59	-0.79	0.26	-1.02	0.68	0.9	-0.29	0.3	0.11	-0.38	-1.25	-0.49	-0.11	-0.68	-0.68	-0.66	-1.26	-0.65	0.91	-0.49	-0.5	0.39	-1.33	1.08	1.4	1.12	-0.65	-2.21
Cytoplasm_Texture_InfoMeas2_DNA_5_03_256		1.55	1.02	-2.44	-2.59	0.24	-1.46	0.56	0.08	-0.01	-1.48	-0.95	-1.75	0.85	-0.92	-0.71	-1.64	-2.59	-1.52	2.11	-1.24	-1.03	-0.09	-0.43	0.14	0.11	0.22	-0.44	0.42	-0.21	-0.65	-1.18	-0.45	-0.26	-0.38	-0.85	-0.59	-1.31	-1.03	0.51	-0.34	-0.56	0.4	-1.27	1.05	1.33	0.79	-0.73	-2.24
Cytoplasm_Texture_InfoMeas2_ER_20_01_256		1.11	0.4	-0.3	-0.03	-0.96	0.12	1.22	0.22	0.06	-0.84	-0.01	0.67	0.14	-0.03	-0.68	-1.1	0.1	-1.05	1.87	0.31	0.19	-0.04	-0.79	-0.94	0.75	1.43	-0.95	-0.78	-1.68	-1	-1.3	0.23	1.93	1.23	0.96	0.69	-0.75	0.54	-0.13	2.1	0.71	0.96	0.9	0.43	0.23	-1.11	-0.31	-1.25
Cytoplasm_Texture_InfoMeas2_ER_5_00_256		1.86	-0.3	0.01	0.01	-1.12	-0.02	1.05	-0.96	0.67	-0.61	0.36	1.24	-0.68	-0.12	-0.58	-0.79	0.57	-2.41	1.2	-0.56	-0.01	0.1	0.08	-1.07	0.22	0.92	-1.22	0.02	-1.66	-0.58	0.11	1.84	1.12	-0.08	1.29	-0.6	1.12	1.24	0.9	0.71	0.71	-0.69	1.14	-1.75	-2.14	-0.12	0.39	0
Cytoplasm_Texture_InfoMeas2_ER_5_02_256		2.03	0.63	0.05	0.51	-1.3	0.12	1.19	-1.04	0.69	-1.44	-0.81	1.59	0.68	0.5	-1.27	-1.42	0.2	-2.64	2.67	-0.18	0.76	0.19	-0.13	-1.81	1.11	1.58	-0.63	-0.28	-1.6	-0.8	-0.36	2.74	1.32	-0.31	2.32	-0.34	0.95	1.71	1.06	-0.03	0.75	-0.67	1.27	-2.45	-3.03	-0.08	0.32	-0.67
Cytoplasm_Texture_InfoMeas2_Mito_20_03_256		0.38	-0.44	-0.77	-0.49	-0.78	-1.15	0.58	1.4	-0.73	0.2	0.23	-0.76	0.98	0.96	1.17	-0.96	-1.2	-0.98	-0.22	0.66	-0.19	-1.12	-0.21	-0.74	1.15	2.84	0.8	0.04	-0.9	0.14	-0.76	-1.1	1.59	-0.15	0.19	0.24	-0.98	0.07	-0.63	0.43	0.68	2.1	1.01	0.57	-0.1	-0.14	-0.17	-0.73
Cytoplasm_Texture_InfoMeas2_RNA_5_00_256		1.72	-0.01	-0.49	0.01	-1.12	-0.17	0.81	-0.77	0.47	-0.75	0.12	0.7	-0.35	-0.37	-0.57	-0.96	0.17	-2.3	1.1	-0.33	-0.14	0.34	-0.41	-1.04	0.15	0.87	-1.42	0.09	-1.53	-1.01	-1.31	-0.86	1.46	0.4	1.44	0.08	-2.73	-1.34	0.95	0.5	0.71	0.04	-1.42	-0.34	-0.17	0.8	0.15	-2.5
Cytoplasm_Texture_InverseDifferenceMoment_DNA_10_01_256		0.92	-0.15	1.37	1.4	-1.07	1.01	-1.55	-1.16	1.16	0.71	0.58	1.02	-1.02	-0.39	0.09	0.15	2	-0.83	-0.28	0.6	-0.09	1.29	0.61	-0.77	-0.67	-0.25	0.67	0.73	-0.48	-0.16	0.24	1.37	-0.34	-0.31	0.05	-0.98	1.15	0.59	0.46	-1.46	-0.32	-0.72	-0.38	-0.92	-0.45	0.02	0.02	1.54
Cytoplasm_Texture_SumAverage_ER_20_01_256		3.03	0.23	-0.57	0.27	-1.24	-0.21	0.68	-0.39	0.47	-0.75	0.23	0.77	0.93	-0.32	-1.2	-2.06	0.54	-1.25	2.81	0.22	-1.07	0.6	-0.96	-1.69	0.55	1.77	-0.74	0.02	-1.93	-2.13	-2.15	-1.6	1.17	1.03	0.61	0.25	-2.79	-1.77	0.4	0.58	0.58	0.24	-1.6	0.4	0.26	0.34	-0.92	-3.25
Cytoplasm_Texture_SumEntropy_ER_20_03_256		2.59	-0.3	0.07	0.81	-1.63	0.48	-0.18	-0.42	0.9	-0.92	-0.05	1.78	-0.34	-0.8	-0.9	-1.11	0.95	-2.34	2.55	0.48	-0.53	0.86	-0.02	-1.66	0.24	0.88	-0.44	0.87	-2.2	-1.24	-1.25	0.37	0.99	0.57	-0.3	-0.07	-1.5	1.5	0.75	-0.55	0.47	0.6	-0.36	-0.12	0.07	-0.06	-1.07	-1.46
Cytoplasm_Texture_SumVariance_AGP_10_00_256		2.4	-0.45	0.42	0.61	-0.35	0.66	0.01	-0.72	0.24	0.09	0.36	0.72	-0.74	-0.73	-0.95	-0.43	0.69	-0.34	0.98	0.95	-0.36	0.68	0.52	-0.69	-0.88	-0.91	-0.02	0.14	-1.26	-0.54	-1.7	-1.62	1.54	0.41	0.87	0.08	-2.34	-0.67	1.53	0.91	0.48	-0.59	-0.11	0.94	-0.54	1.19	0.69	-2.27
Cytoplasm_Texture_SumVariance_BfH_20_03_256		0.52	0.61	-0.01	0.14	-0.55	-1.82	-0.43	0.75	0.24	0.73	0.01	-0.35	3.14	-0.8	-0.44	-0.9	-0.55	4	1.86	0.52	-0.5	-0.15	-0.25	-1.67	1.56	0.28	-0.28	-0.7	-0.68	-1.39	0.58	5.84	-0.42	0.91	2.13	0.97	-2.29	-0.3	1.67	0.59	-0.24	0.94	0.56	0.61	-1.16	-0.31	-0.74	-0.04
Cytoplasm_Texture_SumVariance_BfH_5_00_256		0.38	1.23	-0.25	0.07	-0.27	-1.84	-0.59	0.98	-0.11	1.02	0.45	0.29	1.64	-1	-0.55	-1.15	-0.59	10.3	1.65	1.62	-0.58	-0.51	-0.51	-1.61	1.13	0.35	0.21	-0.9	-0.67	-1.7	0.34	2.51	-0.23	0.39	0.85	0.77	0.06	-0.21	1.02	0.73	-0.2	0	0.35	-0.38	-1.42	0	0.13	0.25
Cytoplasm_Texture_SumVariance_BfL_20_03_256		0.68	0.93	-0.62	1.26	-0.34	-1	0.2	1.53	0.48	0.17	0.53	0.03	2.39	-0.37	-1.11	-0.98	-0.37	5.49	0.82	0.03	0.2	-0.86	-0.68	-1.86	0.73	0.46	-0.97	-0.87	-0.56	-1.17	1.41	5.4	1.07	0.93	1.86	-0.57	-2.29	2.11	0.3	1.34	0.59	-0.38	0	-0.44	-0.5	-0.47	0.13	-0.6
Cytoplasm_Texture_SumVariance_BfL_5_00_256		0.84	1.59	-0.76	1.03	-0.05	-0.95	0.03	1.17	0.18	0.32	1.41	0.48	0.89	-0.42	-1.17	-0.87	-0.29	13.75	0.58	0.97	-0.14	-0.92	-0.85	-1.7	0.12	0.4	-0.37	-0.93	-0.36	-1.19	0.76	2.44	1.08	0.3	1.24	-0.25	-0.4	0.53	0.06	1.44	0.67	-0.62	0.41	-0.87	-1.09	-0.08	1.19	0
Cytoplasm_Texture_SumVariance_Bf_20_03_256		0.9	1.92	-0.88	1.49	-0.24	-0.5	0.63	3.02	0.96	-0.03	1.65	-0.93	3.54	0	-0.29	-1.18	-0.23	13.11	0.14	1.11	0.01	-0.25	-1.05	-0.82	0.66	1.41	0.47	-0.25	-1.55	-0.8	1.84	11.67	0.29	2.83	5.49	-0.03	-1.85	2.08	0.32	0.1	-0.5	-0.45	-0.15	0.75	-1.74	0.4	0.44	-0.74
Cytoplasm_Texture_SumVariance_Bf_5_00_256		1.09	3.56	-0.94	1.37	0.23	0.01	0.39	2.85	0.73	0.4	2.63	-0.15	0.95	-0.14	-0.27	-1.09	-0.06	25.68	0.1	2.87	-0.23	-0.25	-1.2	-0.59	0.41	1.55	1.74	-0.31	-1.15	-0.91	1.08	4.49	0.44	1.68	2.14	0.37	-0.53	0.6	0.23	0.86	-0.36	-0.58	-0.07	-0.09	-1.73	1.09	1.55	0.04
Cytoplasm_Texture_SumVariance_DNA_20_03_256		-0.31	0.87	-1.95	-0.91	0.53	-1.03	0.74	0.27	-0.81	-0.85	0.06	-1.02	1.12	-0.35	-0.46	-0.81	-1.14	0.31	-0.32	-0.34	-0.83	-0.74	-0.95	0.15	0.89	0.81	-0.3	-0.61	0.85	-0.52	-0.35	-0.63	-0.15	-0.14	-0.68	1.12	-1.41	0.24	1.66	-0.82	-0.85	0.84	-1.32	0.49	1.4	0	0.09	-1.63
Cytoplasm_Texture_SumVariance_DNA_5_01_256		-0.53	1.4	-1.61	-0.83	0.89	-0.94	1.03	0.01	-0.67	-0.97	-0.02	-1.16	1.1	-0.64	-0.48	-0.73	-1.17	0.02	0.42	-0.39	-0.36	-0.62	-1.08	-0.33	0.47	1.4	-0.59	-0.55	0.65	-0.68	-1.22	-0.16	-0.32	-1.41	-1.18	1.74	-1.55	-0.57	0.23	2.34	-0.88	-0.33	-0.08	0.65	1.28	-0.25	0.03	-2.63
Cytoplasm_Texture_SumVariance_Mito_20_03_256		1.73	-0.59	-0.67	-0.29	-1.09	-0.68	-0.45	1.16	-0.03	0.15	0.22	0.12	0.76	0.19	0.82	-0.73	-0.41	-1.32	0.7	0.58	0.03	-0.72	-0.16	-0.86	1.62	3.61	1.01	0.56	-1.55	-0.44	1.96	-0.18	1.38	-1.29	1.8	-0.58	1.88	0.32	-0.13	-0.47	1.29	2.16	2.52	-0.46	-2.15	0.23	0.23	0.88
Nuclei_AreaShape_BoundingBoxArea		-0.18	0.45	1.7	-0.55	0.7	-0.25	-0.79	-1.43	0.64	1.04	0.31	-0.1	-0.23	0.54	0.46	0.48	0.08	1.69	-1.28	0.17	0.97	-0.5	1.19	0.4	-1.46	-0.13	0.05	0.27	-0.03	0.88	0.76	4.14	-1.05	0.73	0.34	-0.37	-0.49	0.57	3.28	-0.03	-0.69	0.32	1.62	-0.66	-1.15	1.43	0.29	0.2
Nuclei_AreaShape_BoundingBoxMinimum_Y		-0.02	-0.33	-0.32	0.17	0.26	0.78	-0.7	-0.53	-1.24	0.58	0.26	-0.61	-0.01	-1.26	-1.73	-0.45	-0.32	1.33	-1.42	-0.48	-0.51	-0.69	1.53	0.75	-1.47	-1.89	0.01	0.39	-0.48	2.45	-1.12	-0.24	0.17	-0.13	-0.63	0.39	-1.12	0.52	0.36	-2.22	0	1.36	-1.34	-0.13	-1.04	1.89	-0.24	2.44
Nuclei_AreaShape_Eccentricity		1.14	0.56	1.51	-1.2	-0.24	1.43	0.1	-0.2	0.68	0.19	-0.33	2.9	-1.81	-0.65	-0.07	0.23	0.99	-0.84	-0.1	2.18	1.77	0.21	0.34	-0.71	1.34	-0.11	-0.08	-0.55	-0.3	-0.15	0.7	0.45	-0.24	-0.38	-0.31	0.08	0.8	-0.26	-0.4	1.03	0.19	0.65	-0.88	-0.58	-1.54	0.41	1.47	-0.9
Nuclei_AreaShape_Extent		-0.64	-0.58	0.15	0.82	0.51	-0.01	-1.23	-0.12	-2.96	0.01	-0.91	-1.2	0.55	0.01	0.25	1.21	-0.06	0.24	-0.65	-1.98	-1.51	-0.18	-0.22	2.08	-0.35	-1.76	1.53	1.86	0.84	1.83	-0.2	-0.6	0.44	0.43	0.28	-0.31	0.66	0.76	-1.74	-1.71	-0.54	-0.48	0.5	0.01	1.01	-0.19	-2.22	1.41
Nuclei_AreaShape_Orientation		0.15	-0.93	0.46	1.05	0.55	-0.19	0.51	-1.14	1.23	-0.25	-1.08	-0.5	1.16	0.35	0.9	0.69	0	-1	-1.83	-0.96	-1.37	-1.17	2.29	-1.43	-0.15	0.44	-0.52	0.05	0.79	0.18	-0.43	0.12	-0.43	-1.32	1.67	1.26	-1.28	0	2.2	-0.16	-0.39	-0.83	-1.19	0.67	-2.59	1.38	0.35	-2.29
Nuclei_AreaShape_Solidity		0.12	-2.2	1.93	0.52	0.16	0.65	-0.97	-0.27	-0.43	1.21	-1.41	0.7	-0.96	0.04	0.07	2.17	1.15	-0.56	-2.08	-1.99	-0.4	0.1	1.93	1.45	-0.76	-1.87	0.62	1.19	0.77	2.19	0.31	0.74	-0.2	-0.84	-0.08	-0.21	1.72	1.54	-1.43	-1.03	0.2	0.07	1.08	-1.26	-0.35	-0.02	-0.8	1.86
Nuclei_AreaShape_Zernike_1_1		-0.37	2.35	-2.55	-0.84	1.2	-0.25	0.79	-0.21	-1.09	0.15	0.8	-0.04	1.12	-0.81	-0.2	-0.95	-0.12	-0.3	0.26	0.78	0.22	-1.37	-2.27	-0.23	-0.14	1.01	-1.05	-0.44	-0.12	-2.07	-0.72	0.45	-0.31	1.02	0.47	1.06	-1.82	-0.69	1.3	0.74	-0.22	-0.37	-0.43	0.11	1.44	-0.68	-1.31	-1.43
Nuclei_AreaShape_Zernike_2_0		0.81	0.74	1.61	-1.07	-0.29	0.92	0.19	-0.38	1.12	0.35	-0.35	2.5	-1.89	-0.56	-0.32	0.02	1.03	-0.88	-0.6	1.85	1.72	0.3	0.68	-0.82	1.05	-0.22	0.11	-0.67	-0.44	-0.18	0.84	0.5	-1.12	-0.85	-0.65	-0.05	1.73	0.42	0.34	0.04	-0.09	0.21	-0.33	-0.4	-1.63	0.27	1.8	-0.82
Nuclei_AreaShape_Zernike_2_2		1.45	0.27	1.75	-1.16	-0.23	1.51	0.05	-0.17	0.68	0.14	-0.51	2.6	-1.9	-0.61	-0.09	0.59	0.86	-0.77	-0.17	1.9	1.52	0.08	0.54	-0.41	1.43	-0.49	-0.06	-0.28	-0.25	0.3	0.06	-1	0.18	-0.59	-0.37	-0.12	-0.66	0.41	-2.46	-0.88	-0.35	0.69	-1.88	0.58	-0.62	0.83	0.04	-0.93
Nuclei_AreaShape_Zernike_3_1		-0.96	1.58	-2.01	0.09	0.06	0.26	-0.96	-0.4	-1.18	0.15	0.97	-0.33	1.61	-0.47	0.08	-0.92	-0.01	0	0.3	0.75	0.33	-0.2	-1.85	-2.09	-0.16	1.29	-0.32	0.02	-0.73	-2.03	0.5	2.06	-0.5	0.34	0.82	1.23	-0.68	-0.57	1.2	2.86	-0.47	1.82	0.56	0.92	0.41	0.07	1.57	-1.65
Nuclei_AreaShape_Zernike_3_3		-1.46	0.7	-2.17	0.08	1.28	0.59	-1.29	0.76	0.49	0.11	0.85	-2.08	1.67	0.48	0.05	-1.79	-0.32	0.27	0.45	-0.23	0.49	-0.72	-1.57	-0.68	0.03	1.62	-0.32	0	-1.55	-1.62	0.49	0.76	0.29	1.07	0.38	0.31	-2.01	-1.26	2.72	1.35	0.3	-0.26	-0.87	0.93	1.13	-0.67	-1.1	-0.88
Nuclei_AreaShape_Zernike_4_0		-0.31	-1.15	-0.28	1.04	0.07	-1.77	0.19	0.19	-0.61	0.07	0.17	-2.25	1.23	0.94	-0.18	-0.58	-1.01	0.89	-0.03	-2	-1.68	0.33	-0.59	1.44	-1.4	-0.47	0.66	0.52	1.14	0.67	0.28	-0.4	0.2	0.1	-0.35	-1.3	1.59	-0.39	0.29	-0.17	-0.65	-0.71	0.36	-0.67	0.54	-0.67	-1.68	1.21
Nuclei_AreaShape_Zernike_4_2		-0.42	-1.1	-1.05	1.88	-0.87	-0.31	-1.14	0.06	-1.47	-0.73	0.52	0.21	0.8	-0.55	1.23	-0.64	-1.24	0.5	1.54	0.46	0.52	1.3	-1.95	-0.7	-0.66	0.69	0.29	-0.26	0.06	-1.29	0.87	0.42	0.14	-0.39	-0.01	0.18	1.26	-0.14	0.39	1.47	0.12	0.32	0.01	-0.91	-1.28	-0.26	1.52	-0.12
Nuclei_AreaShape_Zernike_4_4		0.1	0.66	1.05	-0.73	-0.25	1.14	-0.05	-0.22	0.6	0.39	0	2.39	-1.25	-0.87	0.03	0.09	0.98	-0.96	-0.45	1.7	1.29	0.69	0.91	-1.01	0.69	-0.05	0.02	-0.56	-0.85	-0.95	0.42	-0.81	0.58	-1.47	-0.26	0.08	-0.2	-0.79	0.12	0.72	0.6	-0.05	-1.48	-0.36	-1.59	0.53	0.98	-1.31
Nuclei_AreaShape_Zernike_5_1		-0.29	2.39	-1.04	-1.25	1.36	-0.04	0.99	0.17	-0.79	-0.84	-0.14	1.42	-0.01	-0.71	0.01	0	0.3	0.17	0.99	0.8	0.13	-1.74	-1.47	0.31	0	0.82	-0.75	-1.2	0.53	-1.98	-0.88	0.31	-1.32	1.8	-0.05	0.77	-1.73	-0.75	0.45	0.72	0.23	-1.25	0.02	-0.14	0.57	-0.41	-2.02	-0.78
Nuclei_AreaShape_Zernike_5_3		0.4	1.79	-1.17	-1.21	0.92	-0.11	0.56	0.15	-0.46	-0.14	0.49	0.12	1.67	-0.01	-0.57	-1.39	-0.77	0.33	-0.08	0.21	0.49	-1.9	-1.38	-0.42	0.09	0.82	0.08	-1.11	-0.37	-1.48	-0.85	1.59	0.56	2.29	0.19	-0.03	-2.82	-0.45	1.36	0.09	0.61	-0.65	-0.63	1.23	0.94	-0.24	-1.04	-1.49
Nuclei_AreaShape_Zernike_5_5		-1.07	1.13	-2.11	0.17	0.64	0.21	-0.67	0.66	0.54	0.4	1.52	-1.46	2.12	0.37	-0.69	-1.57	-0.23	-0.42	1.25	0.95	-0.07	-1.01	-2.8	-0.68	0.21	1.8	0.09	-0.35	-1.33	-1.13	0.75	-0.53	-0.3	0.7	-1.17	0.42	-2.01	-1.63	2.26	0.84	-0.45	0.52	-1.21	0.43	1.28	-0.86	-0.36	-0.59
Nuclei_AreaShape_Zernike_6_0		-1.21	-1.68	-0.31	0.57	-0.24	0.77	-0.01	0.16	-0.29	0.98	-1.19	-0.67	-2.12	0.26	-0.99	1.89	1.07	-0.36	-0.54	-0.18	-0.68	0.79	3.23	-1.29	0.78	0.64	0.96	0.61	-0.11	1.05	-1.24	0.28	0.87	-0.59	0.46	-0.45	1.12	-0.13	-0.8	-0.48	1.54	-0.16	2.99	-0.76	-0.28	1.58	2.05	1.18
Nuclei_AreaShape_Zernike_6_2		0.99	0.3	1.72	-0.98	-0.53	1.24	0.52	-0.02	1.61	0.38	-0.5	1.77	-1.72	0.26	-0.2	0.68	1.24	-0.49	-1.28	1.12	1.25	-0.29	1.87	-0.68	1.19	-0.42	-0.17	0.2	-0.36	0.88	-0.97	0.32	-0.61	-1.31	-0.02	-1.28	-0.41	0.49	-0.48	-1.84	-0.52	0.02	0.09	1.62	-0.72	0.51	0.08	-0.03
Nuclei_AreaShape_Zernike_6_4		2.99	-0.79	1.49	-0.8	0.07	-0.73	0.79	-0.02	0.62	-0.35	-0.27	-0.79	-0.84	-0.12	-0.79	0.4	-0.38	0.94	-0.42	-1.09	-0.33	-0.13	0.17	1.48	0.58	-1.3	-0.36	1.69	0.99	1.31	-0.63	0.7	-1.33	0.38	0.81	-1.45	0.42	0.48	-0.75	0.34	0.09	0.31	-2.35	0.59	-1.88	0.11	0.74	-0.34
Nuclei_AreaShape_Zernike_6_6		-0.45	1.14	0.12	-0.43	0.25	1.11	-0.11	0.11	0.01	-0.14	0.48	2.11	-1	-1.11	0.26	-0.65	0.51	-0.5	0.02	2.03	0.85	0.77	0.12	-1.66	0.14	0.99	-0.06	-0.82	-0.96	-1.57	0.64	-0.11	-0.08	-0.13	0.26	0.12	0.09	-1.65	0.12	2.02	0.71	-0.25	-0.11	-0.87	-1.57	0.82	2.23	-1.26
Nuclei_AreaShape_Zernike_7_1		-0.69	1.95	-0.42	-0.38	1.37	-0.96	-0.92	-0.26	-1.96	-0.37	0.19	-0.3	1.48	-1.93	-0.77	-0.18	0.56	0.3	0.82	-0.01	0.23	-0.07	-2.05	-1.03	-0.59	0.3	-0.58	-0.09	1.34	-1.37	-0.48	1.26	-0.91	0.35	1.25	1.88	0.02	0.68	0.19	0.09	-0.38	0.5	-0.06	0.96	1.15	-0.35	1.16	-1.65
Nuclei_AreaShape_Zernike_7_3		-0.56	1.19	-2.07	0.36	0.81	0.46	-0.64	-0.41	1.01	0.11	0.25	-0.02	-0.53	-0.24	-0.35	0.02	-1.44	-0.58	0.59	2.06	0.83	-0.3	-1.67	-1.18	0.76	1.22	0.36	-0.46	-1.17	-1.12	-0.11	0.63	0.05	0.13	1.32	0.37	-1.33	-1.18	0.53	-0.01	0.35	1.17	-1.51	1.62	0.74	-0.6	0.08	-2.18
Nuclei_AreaShape_Zernike_7_5		-0.9	1.86	-2.14	-1.69	0.69	1.01	-0.4	0.88	0	1.02	-0.21	-0.58	-0.36	-1.18	0.67	-0.81	-0.99	-1.1	1.52	0.69	0.59	0.19	-1.71	-0.91	0.7	1.71	-0.49	-0.77	-1.36	-1.34	-0.11	0.49	-0.43	0.56	-1.33	1.14	-1.95	-2.36	-0.03	0.65	0.01	0.05	-1.74	1.29	1.78	-0.53	-0.01	-2.95
Nuclei_AreaShape_Zernike_7_7		-0.33	1.52	-0.69	0.64	0.53	-0.78	0.32	-0.06	-0.21	0.03	1.55	-0.99	0.3	-0.15	-0.1	-1.67	-0.62	0.23	0.75	0.79	-1.37	-0.72	-1.8	-0.99	-0.14	1.63	-0.66	-0.21	-0.53	-1.79	0.72	-0.79	-0.82	2	-0.3	1.33	-1.25	-0.74	2.58	-0.18	-0.21	1.15	0.09	0.61	1.67	-1.3	1.5	-1.34
Nuclei_AreaShape_Zernike_8_0		0.42	-0.68	1	2.39	-2.03	0.36	-0.35	0.21	2.04	-0.71	0.28	0.71	1.42	0.21	0.6	-1.01	-0.22	0.49	-0.37	-0.42	-0.83	0.4	-0.1	1.19	-0.92	-0.09	0.9	0.37	-0.38	1.67	2.5	-1.11	-0.79	-0.97	-2.25	1.61	2.2	0.86	0.05	1.2	0	-0.09	0.02	-0.76	-0.68	-0.47	0.69	1.48
Nuclei_AreaShape_Zernike_8_2		0.08	-0.95	1.42	1.51	-0.63	-0.82	-1.34	-0.06	-0.01	0.1	0.7	0.74	1	0.24	0.56	-2.06	-1.15	2.02	-0.42	-0.7	0.94	1.9	-1.98	1.87	-1.96	-0.17	0.93	0.87	0.89	1.44	1.48	-0.51	0.09	-0.63	-0.33	-0.05	1.91	0.69	0.43	-0.22	-0.66	-0.56	0.89	-0.45	-0.26	0.01	-0.69	0.7
Nuclei_AreaShape_Zernike_8_4		0.03	-0.24	0.33	0.41	0.6	1.31	0.38	-0.35	-0.54	-0.68	-0.17	1.91	-1.42	-0.7	-0.2	0.07	-0.33	-0.47	0.83	1.78	1.85	0.68	0.59	-1.8	1.71	0.66	0.91	-0.36	-0.59	-1.84	-0.11	-1.52	0.39	-1.03	0.38	0.21	-1.07	1.59	-0.28	0.46	0.8	-0.23	-0.12	-0.09	-0.55	1.35	0.68	1.14
Nuclei_AreaShape_Zernike_8_6		0.87	0.83	1.25	-0.79	-0.46	1.42	0.12	-0.23	1.35	0.02	-0.27	1.17	-1.21	-0.58	-0.39	0.47	1.31	-1.5	-1.32	1.63	0.9	0.18	2.01	-0.2	1.8	-0.82	-0.4	0.1	-0.4	0.4	0.07	-0.57	0.29	1.3	1.07	0.61	-1.6	-0.61	-0.05	-0.44	-0.12	-1.37	-1.6	1.99	0.64	1.38	-2.63	0
Nuclei_AreaShape_Zernike_8_8		-0.61	1.92	-0.54	-0.01	-0.15	0.53	-0.38	-0.92	0.52	-0.7	0.48	1.28	-0.19	-0.75	-0.51	-1.35	0.47	-0.54	1.19	1.4	0.05	0.63	-0.64	-2.05	0.46	2.39	-0.35	-1.28	-0.71	-2.4	0.3	0.42	-0.61	0.67	-0.1	0.42	0.5	-1.06	0.81	2.44	0.02	-0.2	-0.28	-1.2	-0.99	-0.01	2.33	-1.48
Nuclei_AreaShape_Zernike_9_1		-1.32	2.25	0.76	-0.46	-0.34	-0.13	0.75	-0.27	-1.78	-0.42	0.42	2.14	-0.18	-0.29	0.49	0.03	1.04	0.52	0.18	1.42	-1.23	-0.35	-1.44	-0.12	-0.75	-1.09	0.85	0.27	0.02	-1.01	1.3	-1.02	-0.9	0.54	0.74	-0.37	-0.11	0	-1.31	-0.93	-0.24	0.87	0.18	0.08	-1.33	-0.61	-0.13	-0.69
Nuclei_AreaShape_Zernike_9_3		-0.75	1.84	-0.04	0.6	0.93	-1.22	0.01	0.55	-1.34	-1.15	-0.34	1.64	-0.01	-0.97	0.68	-0.34	0.81	-0.32	-0.37	0.55	-0.08	0.22	-0.01	0.73	-0.05	-0.95	-0.33	-0.41	1.27	-1.61	0.05	1.2	0.2	0.81	-0.62	-0.65	-1.52	0.06	-1.4	-1.35	-0.63	0.08	-1.46	0.48	-1.34	-1.14	-2.42	-1.83
Nuclei_AreaShape_Zernike_9_5		1.69	0.65	-1.19	-1.12	0.32	0.23	-0.45	0.35	-0.32	-0.43	-0.32	-1.31	0.94	-1.08	0.23	-0.41	-0.07	0.9	0.27	-0.09	-0.11	-0.93	-1.43	-0.99	-0.1	1.17	0.57	-1.16	-0.57	-0.42	-0.11	1.49	-0.21	1.07	0.6	0.74	-1.33	-0.13	1.4	-0.21	0.55	0.93	-0.96	1.48	0.52	-0.33	-0.35	-0.47
Nuclei_AreaShape_Zernike_9_7		-0.69	0.8	-2.15	-0.13	0.68	0.72	-1.06	0.96	0.1	0.09	0.58	0.26	1.5	-0.26	-0.22	-0.92	-0.47	-0.49	1.48	1.71	1.08	0.61	-3.06	-0.29	0.43	2.68	-0.25	-1.21	-1.81	-0.25	0.4	0.29	-0.09	0.39	0.03	0.78	-1.88	-1.94	0.5	-1.07	0.14	-0.6	-2.9	-0.31	1.15	-0.66	1.54	-3.47
Nuclei_AreaShape_Zernike_9_9		-1.06	1.53	-1.42	0.92	-0.06	-1.37	0.72	-0.04	-0.11	-0.68	0.21	-1.49	1.07	0.11	0.09	-0.87	-0.52	0.34	0.89	0.66	-1.05	-0.04	-1.23	-0.64	-0.06	1.17	-0.98	0.34	-0.7	-1.27	0.41	-1.25	-0.01	1.25	0	1.08	-1.36	-1.1	1.9	0.58	-0.3	-0.26	1.08	0.42	0.4	-1.26	0.67	-0.68
Nuclei_Correlation_Correlation_AGP_Bf		-1.4	-1.6	1.48	-0.16	0.03	0.95	0.59	0.29	0.77	-0.37	0.3	1.7	-1.48	-0.84	0.52	0.86	0.13	0.5	-0.85	-0.83	1.58	-2.14	0.55	-0.08	-1.42	-0.32	0.27	-1.3	0.41	1.4	0.55	0.2	-0.16	0.01	1.4	1.1	-0.42	1.87	-0.24	0.83	0.92	0.17	3.13	-0.17	-0.53	-0.87	-0.07	1.27
Nuclei_Correlation_Correlation_AGP_BfH		-1.71	-1.4	0.04	0.56	0.51	0.35	0.31	0.36	-1.26	-0.06	0.34	-0.8	0.01	0.95	1.49	1.23	-0.67	0.63	-2.19	-0.94	0.61	-0.78	0.34	1.68	-1.15	-0.09	0.75	-0.24	1.77	1.02	-1.63	-0.97	-0.39	-0.06	-1.49	-0.35	-1.95	-1	0.42	-0.21	-0.1	-0.4	-1.37	1.19	1.94	0.59	-1.36	-0.81
Nuclei_Correlation_Correlation_AGP_BfL		0.75	-0.08	0.51	-1.11	-1.22	0.46	-0.03	-0.26	2.04	0.23	-0.29	1.62	-1.56	-2.06	-1.01	-0.81	0.09	-0.48	1.88	0.31	0.26	-1.24	0	-1.38	0.25	0.38	-0.6	-1.03	-1.49	0.6	1.31	0.94	0.12	-0.02	1.65	0.98	1.25	1.03	-0.43	0.42	0.02	0.54	2.13	-1.05	-2.04	-0.9	0.65	1.13
Nuclei_Correlation_Correlation_AGP_DNA		0.95	-0.58	0.34	0.45	-1.09	0.22	-0.18	-0.2	1.3	-0.45	0.3	2.33	-2.06	-0.82	-1.04	0.14	1.47	0.67	-0.48	-0.2	1.89	-0.6	0.44	-2.1	-1.45	-1.66	-0.87	-1.48	-0.85	0.31	0.83	1.22	0.13	0.27	0.49	0.68	1.11	1.18	-0.27	0.11	-0.5	0.52	1.87	-1.72	-2.33	-0.91	0.37	1.25
Nuclei_Correlation_Correlation_AGP_ER		0.22	-0.3	0.86	-0.77	0.62	-1.23	-1.71	1.03	-0.6	0.95	-0.5	1.27	1.03	-0.54	-0.2	0.62	-0.16	-0.46	-0.67	0.24	-1.58	0.11	0.79	-0.68	-0.82	0.77	0.55	0.6	-1.98	-1.08	0.37	1.09	0.76	0.5	1.66	0.44	-0.83	1.18	1.41	0.08	-0.68	0.79	2.18	-0.09	-2.2	0.77	0.62	0.72
Nuclei_Correlation_Correlation_AGP_Mito		0.63	-1.81	1.09	-0.53	-0.84	-1.42	0.42	1.75	-0.34	-0.19	-0.97	1.3	-0.38	0.64	-0.41	0.02	-0.63	-0.81	0.93	-0.7	-1.67	0.19	0.51	-2.07	-0.26	0.07	-0.69	-0.5	-1.6	0.04	-2.23	-0.65	0.68	0.71	1.34	0.92	-5.48	0.16	0.77	-0.68	0.35	1.66	-1.88	0.38	-0.94	0.4	0.42	-4.25
Nuclei_Correlation_Correlation_AGP_RNA		-0.45	-0.55	1.99	-0.1	1.36	-0.91	-0.61	0.53	0.67	0.87	-0.14	1.27	-0.72	-0.28	-0.31	1.05	-0.16	1.67	-0.88	-0.27	0.04	-0.97	1.3	-0.4	-1.09	-0.46	0.06	-0.74	-0.94	-0.2	1.21	1.66	-0.11	-0.02	0.57	0.2	1.57	2.31	0.02	-0.24	-0.6	0.39	2.28	-0.73	-1.8	-0.37	-0.11	1.91
Nuclei_Correlation_Correlation_BfH_DNA		0.75	-0.16	0.76	-1.04	1.16	-0.99	1.73	0.66	-0.89	0.26	-0.32	-0.27	2.03	3.17	-0.23	-0.25	-0.61	1.83	-0.01	-1.08	-0.87	-0.54	0.01	0.49	1.85	-0.76	-0.15	-0.69	-0.09	0.18	-0.01	0.1	-1.04	-0.1	-1.09	-1.01	-0.79	2.06	0.67	-0.94	-0.16	-1.09	0.94	0.97	0.93	0.04	-2.6	0.56
Nuclei_Correlation_Correlation_BfH_ER		-0.78	-0.89	1.87	-1.19	1.3	-0.53	1.45	1.69	-0.59	0.45	-0.02	0.28	0.63	2.64	1.09	0.92	-1.1	1.67	-0.2	-1.25	0	-1.88	0.24	1.45	1	-0.84	-0.13	-1.13	1.09	0.95	1.37	1.66	-1.31	0.05	-0.95	-0.96	2.25	2.48	-0.35	-0.12	-0.05	-0.91	1.77	0.59	0.19	-0.96	-1.25	2.11
Nuclei_Correlation_Correlation_BfH_Mito		-0.87	-0.68	0.83	0.52	0.41	0.04	0.62	0.82	-0.21	0.74	0.39	-1	0.31	0.97	1.76	1.41	-0.07	1.36	-0.88	-0.51	0.11	-0.71	0.12	1.66	-1.81	-0.74	-0.17	-0.92	1.18	1.12	-0.71	-0.22	-0.37	0.4	-1.53	-1.07	-0.34	0.5	0.41	-0.33	-0.49	-0.57	-0.68	1.11	1.43	0.28	-1.52	0.15
Nuclei_Correlation_Correlation_BfH_RNA		0.24	-0.31	0.59	-0.91	0.68	-0.68	1.97	1.17	-0.72	-0.46	0.1	0.6	1.26	2.44	0.06	-0.05	-0.88	0.89	0.17	-1.07	0.05	-1.07	-0.51	0.84	1.19	-0.98	-0.82	-1.24	0.38	0.51	0.88	1.21	-0.74	0.97	-0.42	-0.85	0.01	2.92	0.5	-0.02	0.54	-0.79	1.8	1.01	1.03	-0.58	-2.39	1.56
Nuclei_Correlation_Correlation_BfL_DNA		-1.09	-1.29	0.68	1.08	-0.39	0.67	0.45	0.51	1.01	-0.35	-0.06	1.75	-2.42	0.01	0.22	0.68	0.8	-1.2	-0.28	0.42	1.78	0.19	0.72	0.22	-1.37	0.46	-0.46	-0.45	-0.04	1.72	0.77	-0.27	-0.03	-0.1	1.4	1.11	1.09	0.48	-0.91	0.57	-0.4	0.42	1.69	-0.58	-1.16	-0.71	0.34	1.09
Nuclei_Correlation_Correlation_BfL_ER		0.68	0.62	-2.11	1.64	-1.21	0.06	-1.18	-0.99	0.86	-0.31	0.17	0.37	-1.26	-2.76	-1.06	-0.55	1.3	-1.45	-0.12	0.76	0.63	1.41	-0.38	-1.44	-1.34	1.24	-0.19	0.77	-0.66	-0.65	-0.7	-1.5	1.12	0.09	1.48	0.96	-2.07	-1.97	0.56	0.3	0.19	0.63	-0.86	0.13	0	0.62	1.03	-1.69
Nuclei_Correlation_Correlation_BfL_Mito		0	-1.23	-0.6	-0.42	-0.14	-0.46	-1.06	-0.31	0.21	0.23	-0.47	1.39	-1.9	-2	-1.36	0	0.47	-1.11	-0.57	-0.58	0.43	-1.09	0.65	-1.34	0.52	1.62	0.67	0.73	-0.67	1.29	0.63	-0.26	0.08	-0.72	1.77	0.95	-0.62	-0.12	-0.69	0.23	0.41	0.66	0.56	-0.44	-1.37	-0.27	0.71	-0.06
Nuclei_Correlation_Correlation_BfL_RNA		-0.61	-0.55	-0.7	1.57	-0.82	0.38	-1.85	-0.57	0.77	0.37	-0.01	0.26	-2.19	-2.68	-0.44	0.45	1.39	-1.02	-0.77	0.6	0.5	0.57	0.4	-1.09	-1.99	1.01	0.18	0.62	-0.33	0.11	0.48	-0.63	0.39	-0.94	1.57	0.71	0.79	-1.09	-0.31	0.17	-0.68	0.48	0.76	-0.35	-0.83	0.01	1.14	-0.27
Nuclei_Correlation_Correlation_Bf_BfH		0.64	0.67	-2.07	0.31	-0.46	-0.09	-3.19	-0.68	0.19	0.05	-0.45	-2.45	0.22	-1.99	0.69	-0.5	-0.24	-1.01	0.37	0.63	-2.27	1.5	-0.74	-0.15	-0.66	1.17	1.97	1.95	-0.54	-1.43	-0.6	0.34	-0.79	-1.41	-1.41	0.04	0.74	-3.13	-1.03	-0.79	-1.22	-0.35	-1.13	0.22	-0.14	0.54	0.43	-1.42
Nuclei_Correlation_Correlation_Bf_Mito		-1.41	-1.51	1.55	-0.2	0.09	-0.12	0.96	0.69	0.19	0.22	0.36	2.16	-1.52	0.17	-0.06	1.15	1.22	0.89	-0.88	-0.9	1.8	-2.38	0.82	-0.48	-1.13	-0.42	-0.98	-2.16	-0.23	2.06	0.12	-1.24	0.52	0.4	1.69	-0.18	-1.77	2	0.13	0.61	1.27	0.39	1.07	0.69	-0.05	-0.44	-0.42	0.35
Nuclei_Correlation_Correlation_DNA_Mito		-0.69	-0.9	-0.4	-0.2	-0.78	-0.72	-1.14	-0.19	-0.13	0.86	-0.01	0.24	-1.32	-1.16	-0.63	0.66	0.03	-0.17	-1.29	-0.18	0.15	-0.75	0.57	-1.34	-1.67	0.94	0.18	0.51	0.61	1.6	-0.42	0	0.89	-0.26	1.74	1.27	-3.32	-0.2	-0.44	-0.48	0.48	1.81	-0.39	-0.55	-1.89	0.75	1.01	-1.56
Nuclei_Correlation_Correlation_DNA_RNA		0.06	0.26	-0.13	1.91	-1.82	0.48	-1.07	-0.69	0.69	0.24	0.62	1.91	-1.88	-2.22	-0.08	0.43	1.87	-0.76	-0.22	0.99	0.54	1.16	0.2	-1.62	-2.56	0.37	-0.04	0.31	-0.49	-0.09	-0.29	1.45	1.18	0.39	1.47	0.97	-1.18	0	0.85	-0.45	0.4	1.43	0.6	-0.97	-1.57	0.92	0.83	0.2
Nuclei_Correlation_Correlation_ER_Mito		-1.83	-0.51	-0.5	-2.62	1.49	-0.38	2.24	0.79	-0.45	-0.62	-0.21	0.5	0.72	2.23	-0.58	-0.18	-1.63	-0.26	-0.37	-0.82	1.1	-2.12	0.81	1.12	1.33	0.45	0.53	-0.26	-0.83	0.05	-0.6	0	0.79	0.37	1.71	0.79	-2.02	0.02	0.6	1.31	0.16	0.53	0.72	-0.05	-1.46	0.68	0.74	-0.64
Nuclei_Correlation_Correlation_Mito_RNA		-1.76	-1.4	-0.79	-3.02	1.09	-1.74	0.48	0.4	-0.91	-0.11	-0.92	-1.19	0.06	1.51	-1.37	0.07	-2.8	0.32	-1.34	-1.6	-0.08	-2.82	0.4	-0.05	0.6	0.59	-0.27	-0.48	0.27	1.15	0.08	0.03	0.09	-0.61	1.35	0.69	-1.73	1.04	-0.82	0.41	0.58	0.66	0.32	-0.07	-1.35	0.05	0.2	-0.69
Nuclei_Correlation_K_AGP_BfL		-2.08	-0.54	1.66	0.12	-0.39	-0.86	-0.64	1.33	-1.21	1.96	-0.92	-0.91	1.12	0.63	1.01	0.76	-1.1	0.48	-0.01	0.01	-0.24	-0.37	0.38	0.02	0.12	-0.14	0.07	0.04	0.81	1.34	0.94	3.36	-0.85	-0.58	-1.42	-1.32	1.44	-0.13	-0.2	-1.09	-0.23	-0.67	-1.28	0.7	1.73	0.1	-0.76	3.43
Nuclei_Correlation_K_BfH_Bf		0.7	-0.81	-0.5	-0.05	-0.02	-0.27	0.21	0.61	-0.32	-1.62	-1.75	2.06	0.11	-2.4	-0.42	0.45	1.43	-1.88	0.67	0.04	-0.42	0.81	1.05	-1.65	1.59	-0.9	0.33	0.56	-0.11	-1.27	-0.7	-0.99	0.85	-0.6	0.6	0.03	-0.56	-1.03	0.17	0.96	0.49	0	-0.89	0.19	-0.66	-0.64	0.36	-0.91
Nuclei_Correlation_K_Bf_BfH		-0.26	0.5	0.1	-0.3	-0.14	0.74	-0.86	-0.78	0.04	1.3	1.74	-2.58	-0.06	2.46	0.48	-0.32	-1.53	1.52	-0.9	0.24	-0.61	-0.26	-1.26	1.89	-1.26	0.67	0.13	-0.1	0.24	1.05	0.03	0.11	-0.93	0.13	-1.33	-0.81	0.45	0.01	-0.36	-0.92	-0.34	-0.25	-0.73	0.14	1.17	0.62	-0.83	0.53
Nuclei_Correlation_K_DNA_AGP		2.63	1.28	0.43	1.56	-0.42	1.32	0.57	-1.38	1.9	0	1.73	0.93	-0.11	-0.3	-0.86	-0.67	2.32	0.78	0.46	0.92	0.6	1.17	-0.66	-0.9	-0.27	0.15	-0.04	-0.01	-0.85	-1.19	-0.89	0.59	1.64	1.73	1.41	0.6	-1.2	-0.03	0.52	1.02	0.93	-0.06	-0.38	-1.33	-1.47	0.06	1.24	-0.82
Nuclei_Correlation_K_DNA_BfL		0.01	0.45	3.75	2.85	-2	0.33	-0.78	-0.6	0.38	3.23	0.61	-0.58	1.49	0.13	-0.23	-0.33	1.42	1.8	0.59	1.11	-0.01	1.11	-0.79	-1.99	-0.8	-0.38	-0.58	-0.25	-0.7	-0.34	-0.27	3.14	0.68	1.07	-0.12	-0.95	0.19	-0.16	0.42	-0.18	0.74	-0.86	-1.94	-0.58	0.45	0.46	0.2	2.52
Nuclei_Correlation_K_Mito_DNA		-0.71	0.36	0.18	0.64	1.18	1.07	0.41	-0.91	0.12	-1.3	-0.85	0.75	-0.48	-0.96	-0.62	0.65	0.57	0.66	1.2	-0.69	0.21	0.91	0.3	0.97	-0.2	-2.88	-1.07	-0.72	0.93	-0.5	0.81	-0.26	-1.49	0.7	-1.68	0.2	-0.59	0.03	0.41	0.12	-1.55	-1.55	-1.06	0.74	2.35	-0.02	-0.91	0.02
Nuclei_Correlation_Overlap_AGP_DNA		0.88	0.7	-1.92	-0.78	-0.06	-0.27	0.26	-0.51	0.41	-0.45	0.89	0.11	0.94	-1.26	-0.68	-0.29	0.98	1.16	-1.79	-0.45	0.19	0.01	-1.48	-1.11	0.35	-0.86	-0.05	-0.52	0.67	-1.43	1.17	0.46	1.51	1.69	-0.23	1.33	0.93	-0.68	0.4	0.44	-0.83	1.46	0	-1.29	0.07	-0.07	-0.26	0.22
Nuclei_Correlation_Overlap_AGP_ER		0.13	0.67	-1.46	-1.72	0.3	-0.58	0	0.25	-1.39	0.19	0.71	-0.45	1.44	0	-0.5	-0.07	0.16	0.44	-2.25	-0.88	-0.42	0.04	-1.61	0	-0.06	-1.16	0.11	-0.68	1.2	-0.56	-0.28	-0.95	0.78	0.71	0.1	-0.14	-2.81	-1.26	0.51	-0.1	-0.05	0.07	-0.83	0.74	0.67	0.62	-0.58	-1.12
Nuclei_Correlation_Overlap_AGP_Mito		-0.45	-0.08	-1.47	-2.13	0.04	-0.51	0.18	0.65	-0.88	0.29	0.68	-0.1	0.9	0.08	-0.08	0.41	0.33	0.4	-2.03	-1.22	-0.14	-0.09	-1.15	-0.32	0.37	-0.94	0.55	-0.29	0.93	-0.31	-1.02	-0.73	0.6	0.51	-0.46	0.02	-3.66	-1.05	-0.18	0.09	0.32	-0.05	-3.02	0.66	1.25	0.27	-0.42	-3.11
Nuclei_Correlation_Overlap_AGP_RNA		-0.66	0.18	-0.28	-2.32	1.23	-0.67	0.4	0.68	-0.9	0.45	0.71	-0.61	1.07	0.88	-0.28	0.6	-0.36	1.68	-2.67	-1.29	-0.32	-0.96	-1.14	0.52	0.19	-1.55	-0.03	-1.08	1.58	-0.15	1.58	0.37	-0.19	0.47	-0.95	-0.53	0.89	1.22	-0.68	-0.42	-0.25	-0.62	0.92	0.11	0.6	-0.78	-1.91	1.21
Nuclei_Correlation_Overlap_BfL_DNA		1.09	0.54	-2.07	-0.2	0.69	-0.5	0.11	-0.71	-0.06	-0.56	0.09	-1.83	2.17	-1.44	-0.51	-1	-0.15	0.87	-0.96	-0.08	-1.67	0.31	-1.83	-0.69	0.64	0.11	-0.19	0.02	0.73	-2.47	-0.79	-1.97	0.38	-0.24	-0.37	-0.17	-0.45	-1.43	0.35	-0.22	-0.51	0.22	-1.77	0.53	1.94	0.76	-0.7	-1.96
Nuclei_Correlation_Overlap_BfL_ER		1.19	0.74	-1.11	0	0.27	-0.21	0.72	-0.18	-1.24	-0.26	0.56	-0.98	1.38	0.4	-0.72	-0.52	0.14	0.11	-0.75	-0.3	-0.33	0.83	-1.5	0.08	-0.12	-1.1	-0.45	-1.03	1.61	-0.23	-1.17	-2.49	0.24	-0.01	-0.65	-0.7	-2.91	-1.61	0.42	-0.53	0.19	0.13	-2.33	0.79	1.49	0.45	-1.14	-1.62
Nuclei_Correlation_Overlap_BfL_Mito		0.05	-1.25	-0.21	-1.88	0.13	-0.46	-0.22	-0.96	-1.56	0.89	0.48	-2.59	-0.81	0.81	-1.02	0.89	0.07	-0.68	-3.25	-0.42	-1.7	0.31	-0.54	-0.05	-0.67	0.43	0.32	0.63	2.09	1.15	-2.24	-1.8	0.54	-0.17	-0.23	-0.11	-2.75	-2.08	-0.44	0.02	0.58	0.46	-3.22	0.89	1.29	0	-0.51	-2.81
Nuclei_Correlation_Overlap_BfL_RNA		0.13	-0.27	0.42	-1.06	1.15	-0.27	1.06	0.67	-0.89	0.24	0.21	-1.28	1.1	1.7	-0.1	0.36	-0.68	1.18	-0.9	-0.74	-0.68	-0.41	-0.71	0.77	0.44	-1.14	-0.49	-1.07	1.69	0.26	-0.36	-2.62	-0.34	-0.26	-1.74	-1.29	-0.36	0.23	0.11	-0.29	0.61	-0.4	-1.54	1.08	2.77	-0.19	-2.27	-0.4
Nuclei_Correlation_Overlap_Bf_BfL		-0.02	-1.56	1.71	-1.49	-0.05	0.24	1.44	0.32	-1.32	-0.31	0	0.78	0.3	2.8	-0.25	0.75	0.62	1.26	-0.67	-0.25	-0.18	0.05	0.37	1.69	1.39	-1.59	-0.22	-1.26	0.7	1.3	-0.57	-0.7	-0.46	0.83	-0.29	-0.76	-0.79	0.33	0.51	-0.39	0.37	0.32	-1.33	1.14	1.39	-0.21	-2.04	0.32
Nuclei_Correlation_Overlap_DNA_ER		1.74	1.38	-2.57	1.09	-0.93	-0.03	-0.06	-1.18	0.12	-0.91	0.54	0.21	0.92	-2.2	-1.09	-1.25	1.08	-0.74	-0.14	0.6	-0.33	1.51	-1.6	-1.31	-0.58	0.32	-0.41	0.04	0.09	-1.69	-1.83	-1.78	1.01	0.43	0.28	0.17	-3.34	-2.69	0.86	-0.46	-0.13	0.64	-2.37	0.1	0.43	0.83	-0.14	-2.9
Nuclei_Correlation_Overlap_DNA_Mito		0.57	0.06	-2.07	-0.57	0.16	-0.99	-0.48	-0.9	-0.34	0	0.2	-1.68	1.19	-1.88	-1.04	-0.52	-0.05	0.81	-2.17	-0.28	-1.74	-0.13	-1.49	-1.29	-0.42	0.7	-0.05	0.32	1.17	-1.35	-1.27	-1.25	0.62	0.2	0	0.29	-1.99	-1.76	0.32	-0.25	-0.12	0.78	-2.3	0.61	1.22	0.89	-0.32	-2.78
Nuclei_Correlation_Overlap_DNA_RNA		0.73	0.7	-1.05	1.42	-0.76	0.19	-0.32	-0.74	0.57	-0.06	0.68	0.73	0.02	-2.2	-0.29	-0.1	1.57	0.22	-0.62	0.75	-0.6	1.12	-0.78	-1.34	-1.38	0.3	-0.09	0.22	0.28	-1.39	-0.98	0.08	1	0.34	0.42	0.29	-1.09	-1.22	0.89	-0.6	0	1.03	-1.36	-0.23	0.37	1.14	-0.09	-1.44
Nuclei_Correlation_Overlap_ER_Mito		0.69	0.87	-1.16	-0.56	0.46	-0.65	0.97	-0.08	-1.35	-0.59	0.44	-0.71	1.62	0.61	-0.82	-0.99	-0.3	0.36	-0.57	-0.81	-0.04	0.36	-1.49	0.04	0.01	-1.34	-0.67	-1.34	1.26	-0.53	-1.52	-2.76	0.41	0.56	-0.05	-0.08	-5.16	-2	0.49	0.05	0.06	0.17	-2	0.9	1.11	0.72	-1.27	-2.59
Nuclei_Granularity_10_AGP		1.24	-1.47	1.26	-0.95	-0.86	1.28	-0.36	-0.87	-0.46	0.17	-1.76	1.15	-0.55	1.73	0.33	0.59	1.83	0.71	0.72	1.25	-1.21	-1.15	-0.8	-2.1	-1.44	-0.69	-0.66	0.41	-1.09	0.09	0.01	0.03	-0.3	1.43	-1.02	-1.11	0.9	-1.05	0.04	0.39	0.35	0.43	-0.61	2.23	1.95	1.66	-2.4	0.34
Nuclei_Granularity_10_Bf		-0.08	0.88	2.22	0.34	-1.09	-0.48	0.26	-0.87	-0.72	1.68	0.6	-1.22	-0.64	2.72	-0.5	-1.52	-0.6	0.28	0.08	-0.96	0.37	-1.41	0.58	-0.39	-0.56	-0.69	-0.08	-1.03	-1.11	1.24	0.37	1.01	1.94	1.23	0.55	0.54	0.04	0.89	-0.67	-0.68	-0.71	1.64	-0.86	0.6	-0.19	0.63	2.38	0.27
Nuclei_Granularity_10_DNA		-1.32	1.47	0.78	-0.17	0.18	0.76	0.17	-1.06	-0.34	-0.79	0.06	0.99	0.17	0.69	0.47	0.02	-0.11	-0.02	-0.89	0.26	-0.48	-1.37	1.42	0.06	-0.51	-0.82	-0.99	-0.63	-0.35	-1.31	-0.75	1.62	0.79	0.81	0.34	0.62	0.05	-0.22	2.06	-0.57	0.43	0.1	-2.01	1.21	1.2	0	-0.21	0.28
Nuclei_Granularity_10_ER		-0.54	-0.24	1.28	0.83	-0.26	1.19	-0.43	1.44	-0.51	-0.66	0.12	1.76	-2.06	-0.65	0.21	1.58	1.13	-0.35	0.03	0.54	0.62	0.67	1.19	1.19	0.58	0.5	-1	0.67	-0.72	2.94	-0.96	0.09	0.23	0.87	0.51	-0.55	-1.29	0	-0.47	-0.3	0.07	-1.07	-1.01	-0.31	1.08	1.37	-1.98	0.69
Nuclei_Granularity_10_Mito		-1.75	-1.39	1.6	1.02	-0.15	2.06	-1.22	1.86	1.57	0.15	-0.69	0.66	-2.47	-0.6	0.54	1.67	1.1	-0.29	1.31	0	0.12	0.53	0.15	0.05	-0.41	-0.47	-0.88	0.35	-0.25	1.01	-1.46	-0.69	0.22	0.33	-0.94	0.66	-1.07	-0.21	-0.96	-0.9	-0.55	0.1	-0.96	0.25	0.85	1.4	-1.76	0.1
Nuclei_Granularity_10_RNA		0.09	-1.25	1.14	0.12	-0.06	1.2	0.34	1.22	0.31	0.5	0.24	1.18	-2.41	-0.83	0.07	2.23	1.32	-0.02	1.96	0.43	0.73	0.46	1.21	0.13	0.22	-1.08	-0.45	-0.39	-1.03	1.89	-1.08	-0.81	0.45	0.88	-0.5	0.02	-0.8	-0.39	-0.19	-0.44	0.15	-0.56	-0.75	0.51	2.44	1.82	-1.62	-0.19
Nuclei_Granularity_11_AGP		0.03	0.41	0.27	0.37	0.39	0	-1.49	0.35	-0.06	-0.64	-1.48	2.24	-0.54	-0.83	-1.37	-0.74	0	0.13	0	0.38	1.72	0.34	0.66	-1.66	1.02	0.22	0.34	-1.66	1.26	-0.18	-0.17	0.18	1.88	-1.39	-1.15	0.43	-1.47	-0.97	0.73	-0.05	1.55	-1.35	0.17	0.69	-0.15	0.6	-1.17	1.47
Nuclei_Granularity_11_Bf		-1.47	-2.4	0.08	-0.51	-1.34	-1.28	0.02	-1.1	-0.07	-0.63	0.71	0.34	6.06	1.28	-0.62	-0.33	-0.48	-0.11	-1.66	0.29	-0.4	-1.49	1.81	0.47	2.41	-1.21	-1.61	0.18	-1.05	0.54	0.28	0.01	0.16	1.3	1.93	0.46	-1.43	-0.57	-1.2	-1	-0.64	4.06	0.68	-1.02	-0.85	-0.01	0.44	-0.98
Nuclei_Granularity_11_DNA		0.83	1.86	-0.75	0.8	-0.38	0.78	-0.78	0.97	-0.05	-0.81	0.65	0.06	0.74	-1.36	0.77	0.36	1.83	0.14	0	-1.6	-0.29	-0.83	-0.48	-0.26	0.91	-0.75	-0.47	0.91	-1.87	0.93	-0.13	1.42	-0.07	0.4	0.42	-0.55	-0.92	0.22	2.62	1.1	1.2	1.94	-0.52	0.84	0.47	1.33	0.27	0.6
Nuclei_Granularity_12_AGP		0.04	-1.02	0.72	0.07	-0.58	1.38	0.57	-0.75	-0.57	-0.78	-0.56	2.02	-0.53	0.48	0.92	-0.36	1.35	0.82	-0.24	-0.59	0.67	-0.64	1.24	0.42	1.3	-0.73	-0.36	-0.42	-0.05	1.42	-0.31	-0.94	0.7	1.83	-0.04	-0.7	-2.56	1.56	1.11	2.03	-0.21	0.04	-0.28	0.15	0.38	1.35	-0.4	-0.24
Nuclei_Granularity_12_Bf		0.87	-0.67	-0.11	1.44	1.87	-0.91	0.96	0.01	-0.02	-0.08	-0.27	0.89	1.21	-1.16	0.97	0.5	-1.19	1.87	-1.27	0.38	0.36	1.47	-1.06	-0.75	-0.4	0.68	-0.15	1.06	1.44	-0.07	0.02	1.65	0.47	1.44	-0.16	0.36	-0.07	0.69	0.02	-1.19	-0.58	0.87	2.32	-0.4	2.2	-1.1	-0.86	-0.2
Nuclei_Granularity_12_DNA		0.41	0.76	0.28	-0.26	0.71	-0.06	0.12	-0.01	-0.38	-0.11	-0.41	2.17	0.75	0.36	0.07	-0.95	0.01	1.17	0.94	1.06	0.36	-1.28	-1.43	0.21	-0.86	-0.06	0.27	0.71	1.4	1.23	-0.04	2.32	0.45	0.75	0.59	-0.74	-0.86	-1.12	3.02	0.5	0.25	1.23	-1.17	0.88	0.99	0.57	-1.29	0.36
Nuclei_Granularity_12_Mito		0.48	-0.08	2.55	0.54	0.37	-0.32	-1.05	1.8	-1.32	0.26	-0.95	-0.03	-0.3	0.2	1.05	0.33	1.54	-1.16	0.47	0.03	0.4	0.32	0.26	-0.56	1.05	0.7	1.14	0.93	1.43	-1.04	0.87	-0.45	2.57	1.15	0.23	-0.13	-1.55	1.15	0.05	-0.19	0.09	0.29	-1.36	-0.14	0.99	1.42	-0.32	-0.92
Nuclei_Granularity_13_AGP		-0.38	-0.19	1.58	-0.07	0.72	-0.23	0.24	1.34	0	0.98	-0.17	-0.61	-0.49	0.82	0.02	0.23	-0.09	-1	1.95	-0.01	2.63	-0.23	0.46	-0.68	-1.19	1.2	-0.88	0.23	1.47	-1.11	1.36	0.53	-0.94	0.77	-0.1	0.29	1.01	3.76	-0.49	-0.04	-0.72	1.86	-1.46	1.05	0.23	0.19	0.3	-0.07
Nuclei_Granularity_13_Bf		0.66	0.34	-1.5	0.86	-0.41	-0.65	0.35	-0.21	1.1	-0.54	-0.8	-1.2	-1.39	1.03	0.4	0.14	-0.79	0.93	-0.2	0.16	-0.65	-0.37	-0.13	-0.39	0.4	2.59	-0.15	4.42	1.34	-0.66	-0.05	1.77	-0.93	-0.12	0.93	-0.03	-0.5	-1.33	-0.36	-0.07	-1.49	-0.47	0.02	1.5	3.67	0.23	-0.06	-1.14
Nuclei_Granularity_13_BfH		4.02	-0.46	-0.82	0.13	-0.02	-0.74	0.59	-0.68	0.39	-0.11	1.72	0.08	0.77	-0.57	-0.56	-0.13	-0.61	2.46	1.18	1.37	-0.27	1.84	-0.25	-0.15	4.75	0.31	-0.93	-0.06	3.86	-0.18	-0.77	3.11	-1.28	-0.33	-0.86	0.05	-0.51	-0.91	2.05	-1.12	-0.34	-0.59	2.93	0.93	2.99	-0.07	-0.3	-1.58
Nuclei_Granularity_13_DNA		0.05	0.82	0.97	0.15	-1.07	0.01	0.03	-0.01	1.66	-0.33	-1.24	0.77	0.3	0.91	1.8	-0.57	-0.33	0.07	1.04	-0.36	-0.17	-1.8	-1.59	-0.58	-0.74	-1.31	1.46	-0.92	0.76	-0.22	-0.23	3.26	-0.74	1.68	1.71	0.13	-2.2	0.19	1.22	1.05	-0.02	0.99	-0.56	-0.54	-0.79	0.86	0.32	-0.61
Nuclei_Granularity_1_AGP		-0.71	1.09	-1.47	-2.62	1.07	-0.56	-0.66	0	-0.76	0.02	0.05	-1.68	2.12	0.14	0.66	-0.34	-0.87	1.2	-2.01	-0.5	-0.65	-0.26	-1.27	0.94	0.56	0.85	0.45	0.3	1.49	-0.36	0.01	-0.7	-0.81	-0.16	-0.99	-0.73	-0.61	-2.31	-0.28	-0.56	-0.57	-0.65	-1.97	2	2.72	0.4	-0.9	-0.43
Nuclei_Granularity_1_Bf		-0.44	-1.46	2.1	0.39	-0.47	-0.12	-1.13	-0.86	-0.15	0.55	-0.38	1.34	-0.86	-0.44	-0.17	1	1.01	-0.12	0.37	0.11	0.52	0.07	1.68	0.09	-0.22	-1.05	0.22	0.03	1.62	0.96	-1.05	0.13	-1.3	-1.88	-0.32	-0.94	1.06	0.39	-0.82	-0.08	0.21	1.02	0.84	-1.64	-0.48	-0.09	0.05	1.35
Nuclei_Granularity_1_BfH		0.05	-0.76	0.7	-0.48	-0.27	1.29	0.16	0.24	-0.4	-0.66	-0.01	0.23	-1.14	0.61	0.04	0.04	0.36	0.65	-1.65	0.73	-0.38	0.47	0.47	-0.23	0.09	-1.34	0.36	0.64	-0.69	0.63	-0.58	0.02	-0.3	-0.96	0.72	-0.31	1.31	1.43	-1.14	-0.47	0.45	0.24	1.02	-1.27	-0.23	-0.33	-0.1	1.41
Nuclei_Granularity_1_DNA		-0.42	1.06	-2	-0.19	0.1	-0.34	-0.25	-0.27	-0.38	-0.75	0.03	-1.88	1.94	-0.87	-0.2	-0.75	-0.76	0.75	-1.01	0.36	-0.68	0.69	-2.04	-0.42	0.35	1.23	0.26	0.11	0.25	-2.17	-0.53	-1.67	0.36	0.05	-0.37	-0.34	-1.17	-2.01	-0.43	-0.08	-0.43	-0.44	-1.68	1.1	1.56	0.1	-0.03	-1.01
Nuclei_Granularity_2_AGP		0.59	-1.21	1.07	2.93	-0.26	0.68	0.45	0.45	0.37	-0.26	-1.08	1.23	-1.43	-0.8	-0.2	-0.29	1.25	-1.41	2.68	0.24	-0.54	0.53	2.25	-0.59	-0.6	-0.05	-0.44	0.16	-0.42	0.7	0.95	0.47	0.4	-0.25	0.96	0.49	1.76	0.83	-0.02	0.44	0.1	0	1.24	-1.33	-1.72	-0.15	0.64	0.1
Nuclei_Granularity_2_Bf		-0.56	1.7	-0.94	0.46	0.94	-1.03	2.1	0.34	0.56	-0.81	0.17	-0.65	2.91	1.86	-0.16	-1.39	0.34	2.97	-1.39	-0.57	1.09	-0.95	-0.87	0.57	-0.57	1.7	-0.34	-0.9	-1	0.37	0.85	1.95	0.61	0.31	2.73	1.47	0.32	1.02	-0.43	-0.42	-0.55	0.2	1.56	0.22	-1.16	-0.09	0.65	0.33
Nuclei_Granularity_2_BfH		-0.33	0.65	-0.59	-0.58	1.39	-1.39	0.04	-0.09	0.36	0.62	-0.61	-1.29	1.19	-0.71	-0.4	-0.78	-1.39	1.64	-0.24	-0.18	0.83	-0.95	0.35	-0.51	0.83	0.87	-0.93	-0.77	0.71	-0.04	1.03	4.33	-1.11	2.02	1.3	0.5	-1.11	-0.06	0.49	-0.24	0.01	0.67	0.67	0.25	-0.68	-0.73	-0.19	-0.33
Nuclei_Granularity_2_ER		0.29	-0.25	-0.33	1.56	-1.25	0.77	-0.34	-0.23	0.56	-0.28	0.09	2.22	-1.56	-1.61	0.16	0.36	1.37	-1.52	0.94	0.82	0.09	0.97	1.09	-0.43	-0.34	0	0.27	1.4	-1.14	0.24	1.47	0.96	0.17	-0.61	1	0.44	3.08	0.44	-0.53	0.35	0.41	-0.19	1.06	-1.41	-1.94	-0.37	1.03	0.66
Nuclei_Granularity_3_AGP		0.92	-1.7	0.94	2.12	-1.01	-0.03	0.77	0.39	0.42	-0.71	-0.73	2.89	-2.18	-0.93	-0.48	0.42	1.67	-0.91	2.07	-0.09	0.57	-0.04	1.31	-1.13	-0.39	-1.05	-0.92	-0.2	-1.22	0.04	0.59	0.73	0.54	-0.36	1.69	0.96	1.87	1.82	-0.11	0.53	0.1	0.71	2.42	-1.1	-1.96	-0.96	1.61	0.74
Nuclei_Granularity_3_BfH		0.25	-0.52	1.61	-1.75	1.26	-0.42	-0.31	1.61	-0.54	-0.01	0.75	-0.77	2.14	-0.54	0.01	-1.77	-0.37	4.79	-2.11	-0.14	0.46	-0.41	-0.73	1.08	1.09	1.14	0.77	0.61	-0.18	0.08	1.81	6.27	-1.13	0.85	1.44	1.02	0.77	-0.47	-0.84	-0.52	1.07	0.46	0.34	-0.94	-0.64	-0.22	-0.19	0.88
Nuclei_Granularity_3_BfL		-0.17	1.65	0.07	-1.21	-0.26	-0.14	2.44	1.28	-0.01	-0.62	1.06	0.76	2.42	2.36	-1.47	-0.31	-0.86	4.15	-0.87	-0.53	-1.24	-1.03	-0.41	-0.16	1.29	2.25	-0.31	0.33	0.7	-0.05	1.29	4.68	-0.46	-0.01	2.96	0.59	1.34	1.4	-0.94	-1.07	-0.37	-0.48	3.19	0.79	-0.83	-2.18	0.19	1.36
Nuclei_Granularity_3_DNA		-0.03	0.7	0.01	0.1	-1.31	1.03	1.02	1.66	-0.57	-1.17	-0.42	2.45	-0.53	0.47	0.13	0.07	-0.68	-1.81	1.52	1.29	-0.08	-0.2	-0.48	-0.8	2.2	0.79	-0.07	-0.94	-0.5	0.44	0.6	-0.92	-0.44	0.19	-0.66	0.85	0.77	1.63	-1.27	1.73	1.06	0.28	1.22	0.05	-0.62	-3.21	0.3	0.75
Nuclei_Granularity_3_RNA		-0.21	-0.52	0.1	1.41	-1.39	0.41	-0.65	-0.29	0.55	-0.31	-0.08	2.9	-1.96	-1.18	-0.36	0.67	1.7	-1.14	0.66	0.5	0.91	0.77	1.12	-0.78	-0.9	0.16	0.49	0.88	-1.17	0.57	0.53	0.8	0.17	-0.81	1.36	0.6	1.08	1.36	-0.15	0.37	-0.2	0.09	2.14	-0.9	-2.01	-0.81	1.14	0.95
Nuclei_Granularity_4_AGP		0.58	-1.42	0.52	1.55	-1.18	0.52	0.84	0.89	0.31	-0.79	-0.65	2.84	-2.19	-0.29	-0.44	0.64	1.09	-0.73	1.73	-0.05	0.39	-0.18	0.85	-1.52	-0.07	-0.49	-0.53	-0.23	-1.46	0.41	0.32	0.38	-0.2	-0.51	0.26	0.46	0.76	1.91	-0.91	0.35	-0.56	-0.14	1.57	-1.09	-1.88	-1.37	0.83	1.32
Nuclei_Granularity_4_RNA		-0.53	-0.76	0.5	1.67	-0.92	0.65	-0.39	-0.18	0.44	-0.01	-0.04	2.37	-1.78	-1.14	-0.35	1.18	1.44	-1.24	0.5	0.27	0.6	0.25	1.17	-0.76	-0.81	0.01	0.35	0.92	-0.77	0.84	0.24	0.61	0.04	-0.6	1.08	0.37	0.79	1.83	-0.17	0.22	-0.09	-0.22	1.84	-0.42	-1.76	-1.02	1.15	0.67
Nuclei_Granularity_5_AGP		0.49	-1.41	0.8	1.34	-1.02	0.48	0.6	0.42	0.75	-0.09	-0.43	1.7	-1.66	-0.23	-0.78	0.53	1.29	-0.77	1.2	-0.11	0.41	-0.3	1.18	-1.04	-0.26	-0.79	-0.43	-0.46	-1.33	0.42	0.2	0.21	-0.25	-0.71	0.12	0.08	1.69	0.6	0	0	-0.08	-0.17	2.36	-1.27	-2.18	-0.51	0.47	1.88
Nuclei_Granularity_5_BfH		-0.72	-0.23	-0.94	-1.66	0.55	-0.32	1.69	-0.46	0.06	1.22	-1.12	-1.45	1.36	0.45	-0.52	-2.74	-1.2	0.31	-0.62	0.02	0.56	-2.48	0.03	2.35	0.52	1.06	0.81	0.33	-0.64	-0.97	0.43	4.04	1.19	0.65	-1.87	0.4	0.93	-1.3	-1.05	-0.01	-0.01	0.49	0.64	-1.86	-0.09	-1.01	0.36	0.16
Nuclei_Granularity_5_ER		-0.48	-0.94	0.67	1.66	-0.94	0.35	-0.38	0.26	0.41	0.03	0.27	2.17	-2.19	-0.99	-0.12	0.51	1.53	-1.33	0.53	0.52	0.08	0.01	1.35	-0.77	-0.39	-0.23	0.21	0.94	-0.89	0.69	0.23	1.02	-0.1	-0.25	0.54	0.26	0.95	1.04	0.27	1.39	-0.28	0.19	1.8	-1.27	-1.57	-0.6	0.77	1.43
Nuclei_Granularity_5_Mito		-0.22	-1.8	1.07	1.29	-0.89	-0.06	-0.49	0.59	0.12	0.52	-0.18	2.13	-1.66	-0.29	0.6	1.01	0.93	-0.73	0.51	-0.01	0.22	-0.36	1.76	-0.18	-0.29	-0.01	0.4	1	-0.68	1.48	0.68	1.45	-0.32	-0.7	0.41	0.42	1.5	0.67	-0.28	1.06	0.25	0.82	3.28	-0.94	-1.54	-0.04	1	1.96
Nuclei_Granularity_6_AGP		0.84	-1.76	1.02	1.22	-1.14	0.5	0.38	-0.41	1	0.03	-0.24	1.5	-1.84	-0.43	-0.3	0.92	0.99	-1.18	0.83	-0.51	0	-0.76	1.64	-1.24	-0.04	-0.3	-0.57	0.2	-1.62	1.28	-0.63	2.18	-0.43	-0.1	1.07	-0.94	0.86	-0.07	0.25	0.22	0.03	-0.18	2.41	-1.97	-1.14	1.54	0.54	0.16
Nuclei_Granularity_6_DNA		0.26	0.73	1.15	-0.27	1.46	-1.05	1.48	-1.06	-0.25	1.51	-0.66	-0.51	-0.49	0.82	1.47	0.4	0.02	3.76	-0.7	-0.35	-0.39	0.03	0.31	1.25	-1.33	-0.42	-0.16	0.87	0.07	1.76	-0.42	1.06	-0.49	0.23	1.21	-1.5	-0.46	0.56	2.04	-1.7	-0.42	0.73	0.87	-0.39	0.29	2.28	-0.43	-0.36
Nuclei_Granularity_6_ER		-0.33	-0.74	0.69	1.6	-1.05	-0.07	-0.01	0.05	0.98	0.28	-0.22	2.26	-1.66	-0.25	-0.05	0.49	0.93	-1.27	0.49	0.11	0.85	0.01	1.44	-0.51	-0.16	0.22	0.07	0.93	-0.71	1.15	-1.09	0.46	-0.46	-0.55	0.44	0.28	1.78	-0.26	-0.1	-0.33	0.83	1.56	1.07	-1.19	-1.86	-0.09	0.94	1.79
Nuclei_Granularity_6_Mito		-0.89	-1.67	0.88	1.04	-1.01	0.47	-0.48	0.16	0.85	0.49	-0.06	1.41	-1.67	0.01	0.42	0.96	0.75	-1.18	0.33	-0.64	0.6	-0.37	1.39	0.04	-0.35	0.04	0.41	0.6	-0.72	1.55	0.47	1.44	-0.61	-0.05	0.53	-0.54	0.7	-0.99	-0.1	-0.3	-0.18	0.73	1.97	-1.86	-3.21	0.75	0.34	2.52
Nuclei_Granularity_7_AGP		0.32	-2.17	0.24	1.9	-1.25	0.13	0.19	0.36	0.03	-0.22	-2.03	1.61	-2.39	0.3	0.43	0.67	0.61	-1.3	1.26	-0.46	-0.77	-0.84	0.75	-0.57	-0.56	-1.28	-0.66	0.05	-1.04	0.7	-1.27	3.19	-0.72	0.32	-0.16	-0.35	0.52	0.6	-0.94	-0.58	0.98	-0.59	0.5	-0.87	-3.33	0.52	0.2	0.37
Nuclei_Granularity_7_Bf		-0.9	-0.76	-0.23	0.63	-0.86	0.54	0.83	-0.09	2.12	-0.14	-0.08	-0.11	0.39	0	1.14	0.52	-0.98	-0.84	0	-1.07	-0.46	1.16	0.77	0.88	1.92	1.41	-0.15	-0.56	-0.51	0.71	1.01	6.14	0.26	0.81	-0.77	-0.05	0.59	0.01	-0.77	-0.28	0.06	1.66	-0.62	0.32	1.08	0.05	2.56	-0.38
Nuclei_Granularity_7_DNA		1.06	0.71	0.15	-0.69	0.5	-0.69	1.31	-0.32	-0.95	0.58	-0.55	1.04	-1.37	0.78	1.04	-0.14	-1.08	1.73	-0.19	-0.82	0.93	0.01	0.36	0.6	-1.14	-0.29	-1.68	0.4	0.22	0.71	-0.1	0.83	-1.01	0.23	-0.41	-1.19	0.06	0.21	0.72	-0.65	0.02	0.02	0.85	-1.53	-0.97	1.01	0.84	-0.6
Nuclei_Granularity_7_ER		-0.25	-1.21	0.75	0.78	-1.31	0.36	-0.36	-0.12	0.36	0.11	-0.23	1.45	-2.35	0.13	0.13	0.26	0.91	-1.33	0.68	0.1	0.21	0.57	1.86	-0.18	-0.6	0.08	0.4	0.76	-1.31	0.45	-0.65	2.38	-1.31	0.26	-1.28	-1.01	1.43	0.11	-0.41	0.27	-0.14	-0.64	0.13	0.16	-3.39	0.09	0.7	0.08
Nuclei_Granularity_7_Mito		-0.91	-1.95	1.05	0.92	-0.43	0.47	-1.04	0.24	0.31	0.27	-0.39	0.84	-1.43	0.08	0.16	0.31	-0.08	-1.31	0.4	-0.63	0.52	-0.42	1.84	0.23	-0.09	-0.58	0.35	1.04	-0.41	0.95	0.07	1.72	-0.62	0.12	-0.62	-0.26	1.63	-1.22	-0.2	-0.39	0.31	-0.51	0.46	-0.7	-2.06	1	-0.48	0.27
Nuclei_Granularity_8_AGP		0.02	-1.18	0.84	1.5	-1.01	2.13	-0.37	-0.73	-1.09	-0.44	-0.11	1.05	-2.36	-0.48	0.72	1.47	-0.38	0.04	-0.62	0.14	1.45	-1.31	1.25	-1.72	0.1	0.36	-0.11	-0.34	-1.11	-0.31	-2.24	1.01	-0.44	0.77	-1.16	-0.84	-0.03	-0.74	0.1	0.96	1.12	-1.1	-0.79	-0.86	-0.69	-0.82	0.59	-0.38
Nuclei_Granularity_8_Bf		-0.65	-0.22	-1.69	-0.32	0.38	0.25	2.25	-1.68	0.53	-0.79	-0.47	0.62	1.28	-0.02	0.22	-1.72	1.01	-1.74	-0.93	-0.82	0.5	0.26	-0.29	1.61	-0.59	0.59	-0.82	-1.33	0.39	-0.64	0.43	-0.46	0.73	-0.17	-0.78	-0.06	1.19	0.59	-0.48	0.47	1.42	0.12	-0.4	0.18	-0.19	1.45	2.56	-0.86
Nuclei_Granularity_8_DNA		0.29	0.88	0.84	0.42	0.42	-0.29	1.11	0.22	-0.23	0.29	-0.59	-1.5	1.22	0.64	1.31	0.06	0.58	1.09	0.49	-0.37	0.34	0.84	-0.44	0.04	0.78	0.4	0.24	-0.69	-0.15	0.85	0.45	1.72	-0.41	1.14	0.65	-0.52	-0.44	0.23	0.61	-0.67	-1.18	-0.83	0.21	-0.45	0.15	1	-0.36	-0.92
Nuclei_Granularity_8_ER		-0.31	-1.17	0.85	1.03	-1.05	0.1	-0.29	0.36	0.13	-0.14	-0.41	1.35	-1.95	-0.12	0.31	0.99	1.68	-0.82	0.48	-0.3	0.05	-0.1	1.19	0.09	-1	-0.33	1.04	0.69	-1.13	1.57	-1.51	2.76	0.42	2.06	-0.54	-1.21	-0.15	-0.39	-0.31	-0.6	0.05	-0.72	-1.82	-0.29	0.18	-0.22	-1.32	0.88
Nuclei_Granularity_8_Mito		-0.22	-1.93	1.77	0.74	-0.04	0.39	-1.04	0.42	0.55	0.29	-0.55	0.76	-1.88	0.34	0.69	1.28	0.37	-0.14	0.59	0.46	-0.57	0	1.54	0.31	-1.32	-0.24	-0.04	1.19	-0.47	1.66	-0.15	1.48	-0.3	1.38	0.02	-1.51	1.88	-0.61	-1.28	-0.21	0.82	-1.15	-0.81	0.57	-0.69	0.1	-1.4	1.09
Nuclei_Granularity_8_RNA		-0.37	-1.04	1.5	0.9	-0.58	0.02	-0.2	0.2	0.8	-0.17	-0.09	1.49	-1.79	-0.09	0.48	1.39	1.61	-0.78	0.67	-0.68	-0.07	0.14	1.88	0.04	-0.75	0.02	0.79	1.04	-0.6	1.64	-1.79	2.61	-0.04	1.61	-0.89	-0.73	0.64	-0.33	-0.76	-0.43	0.64	-0.32	-0.68	0.57	0.19	-0.33	-0.26	1.31
Nuclei_Granularity_9_AGP		-0.59	1.18	2.79	0.15	-3.26	1.64	0.25	-1.49	0.26	-0.54	-3.19	-0.94	-1.13	0.23	0.33	-0.16	0.04	-0.09	0.13	2.74	3.48	-0.75	0.68	-2.06	0.25	-3.25	0.37	0.32	-0.5	1.27	-1.79	1.41	0.13	0.29	0.95	0.55	0.86	0.38	-0.71	-0.19	-0.11	0.15	-1.83	-0.21	1.42	-0.82	-0.55	0.97
Nuclei_Granularity_9_Bf		-1.07	-1.53	0.56	1.74	1.59	1.36	-0.53	0.67	2.66	-0.86	0.12	-1.3	-0.47	1.9	-1.15	0.57	-0.28	-0.6	1	-1.44	0.28	3.75	0.42	2.51	-0.4	0.66	0.03	0.17	-0.33	1.55	1.03	-0.91	0.39	0.37	0.95	0.16	0.11	0.91	-0.31	-0.55	1.5	0.78	-0.28	0.8	0.08	-0.96	1.41	-1.08
Nuclei_Granularity_9_DNA		-0.76	1.15	1.08	0.73	0.42	-0.05	0.98	-0.51	0.41	-0.55	-0.25	-0.13	-0.64	-0.35	1.56	0.07	-0.97	0.45	0.57	0.01	-1.43	-0.87	0.18	-0.45	1.29	-1.92	-0.85	0.46	0.71	0.51	0.49	1.54	-0.21	0.87	1.37	-0.16	-1.68	-1.54	0.76	0.22	-0.33	0.27	-1.23	0.01	0.52	-0.92	0.68	-1.22
Nuclei_Granularity_9_ER		-0.36	-1.25	1.34	-0.31	-1.36	0.77	-0.97	0.16	0.66	0.16	-0.36	2.36	-1.72	-0.2	0.28	0.9	0.43	-0.71	0.89	0.38	0.02	0.26	1.17	0.52	0.12	-0.19	0.21	0.71	-1.03	1.06	-1.73	0.77	0.5	1.49	-1.05	0.8	-0.18	-1.46	0.6	-0.58	0.51	-0.01	-1.29	1.28	3.92	-0.02	-2.24	-0.04
Nuclei_Granularity_9_Mito		0.1	-2.17	1.27	-0.85	-0.85	-0.33	0.02	0.29	-0.36	0.2	-0.22	1.01	-1.61	-0.89	0	0.73	0.07	0.03	1.25	0.46	0.19	-0.63	0.76	0.89	-0.7	-0.21	-0.13	0.41	-0.99	1.6	-0.5	1.38	0.66	0.76	-0.33	0.02	-0.28	0.18	-0.69	-0.66	-0.33	0.94	-1.68	0.88	2.88	0	-1.27	0.27
Nuclei_Granularity_9_RNA		0.21	0.05	1.39	-0.8	-1.1	0.96	-0.42	0.52	-0.76	0.06	-0.28	1.73	-1.88	-0.48	1.28	0.44	-0.4	-1.07	1.63	1.31	0.82	-0.23	0.18	1.73	-0.15	-0.39	-0.3	1.5	-0.4	1.1	-1.63	0.33	-0.7	0.96	-0.72	0.58	-0.11	-1.75	-0.94	-0.01	0.38	0.2	-0.59	-0.12	1.51	-0.07	-1.84	0.43
Nuclei_Intensity_IntegratedIntensityEdge_BfL		-0.77	-0.52	3.24	0.99	-1.24	-0.65	-1.18	-0.95	-0.51	2.41	-0.19	0.1	1.56	-0.51	0	0.11	0.09	1.05	0.61	0.08	0.07	0.1	0.38	-1.48	-0.52	-0.18	-0.38	0.14	0.15	0.83	-0.2	5.92	-0.72	1.21	0.45	-0.29	-1.43	-0.5	3.11	0.94	-0.69	0.56	-0.15	-1.54	-1.42	2.34	0.71	1.21
Nuclei_Intensity_IntegratedIntensityEdge_ER		3.04	0.35	-0.09	0.67	-1.49	0.05	0.47	-1	1.24	-1.01	-0.04	1.58	0.14	-0.42	-1	-1.86	0.79	-1.77	3.03	0.31	-0.4	0.72	-0.42	-1.89	0.31	1.74	-0.66	0.35	-2.33	-1.72	-0.4	0.91	0.68	0.93	1.52	0.54	-0.73	0.08	1.89	0.92	0.71	0.35	0.15	-0.5	-1.49	0.85	0.26	-1.65
Nuclei_Intensity_IntegratedIntensity_AGP		1.83	0.53	0.13	0.14	-0.08	0.4	0.03	-1.98	1.23	-0.66	0.93	0.8	-0.34	-0.64	-0.87	-0.69	1.14	0.45	-0.11	0.14	0.49	0.17	-0.03	-0.72	-0.86	-0.16	-0.2	-0.04	-0.72	-0.77	-0.11	1.57	0.09	1.56	0.86	0.81	-1.64	-0.16	2.24	1.02	-0.1	0.35	1.09	-0.72	-1.58	1.37	0.73	-1.01
Nuclei_Intensity_IntegratedIntensity_ER		2.54	1.01	-0.18	0.78	-1.22	-0.03	0.37	-1.05	1.12	-0.84	0.09	1.5	0.19	-0.45	-0.83	-1.49	0.83	-1.21	2.01	0.63	0.17	0.79	-0.31	-1.55	-0.28	1.41	-0.57	0.22	-1.75	-1.09	0.19	2.08	0.35	1.75	1.94	1.04	-0.93	0.17	2.97	0.81	0.39	0.43	1.85	-0.84	-2.08	1.33	0.85	-0.52
Nuclei_Intensity_MassDisplacement_AGP		-0.2	-0.43	2.31	2.24	0.63	-0.12	1.2	0.21	0.5	-0.12	-0.38	1.71	-0.97	1.09	0.33	0.02	-0.07	0.22	2.27	0.47	0.67	-0.04	0.85	0.33	-0.48	0.81	-0.49	-0.31	-0.69	0.83	0.16	2.75	-1.1	0.44	0.78	-0.01	0.34	1.99	1.94	0.06	-0.01	-0.08	0.26	-0.1	-1.4	0.87	-0.53	-0.01
Nuclei_Intensity_MassDisplacement_Bf		0.02	5.53	-0.4	0.31	0.43	-0.59	0.03	1.48	1.25	-0.71	1.37	1.69	0.29	0.91	-0.23	-1.13	0	5.17	0.46	-0.77	0.72	-0.6	-0.09	0.53	0.44	1.89	0.35	-0.75	-1.29	-0.18	-0.19	2.42	0.18	0.83	0.85	0.49	0.74	0.59	0.06	0.57	-0.07	0.37	1.17	-0.55	-1.12	0.22	0.68	0.34
Nuclei_Intensity_MassDisplacement_BfH		0.49	6.16	-0.45	0.42	0.93	-0.78	-0.37	1.28	1.55	-0.84	0.94	1.95	0.29	-0.04	-0.42	-0.96	-0.02	4.01	2.1	-0.34	0.52	0.02	0.53	-0.62	1.2	2.85	0.67	-0.32	-1.67	-1.21	0.25	2.31	0.3	0.24	0.87	0.54	0.62	0.43	0.35	0.67	-0.47	0.27	1.91	-0.5	-1.84	-0.39	0.46	0.65
Nuclei_Intensity_MassDisplacement_DNA		-0.19	0.8	0.35	0.38	-0.71	-0.16	-1.54	-0.77	1.97	0.91	1.16	0.51	-0.42	-0.71	-0.59	-1.04	0.42	-0.12	0.56	0.65	1.56	-0.05	0.38	-0.91	-0.66	0.42	-0.21	-0.63	-1	-0.71	0.4	2.63	-0.38	0.67	0.44	0.68	-0.27	0.05	1.52	0.09	-0.97	0.04	1.7	-0.31	-1.92	-0.32	0.89	0.85
Nuclei_Intensity_MassDisplacement_ER		-0.49	1.14	1.27	-0.37	0	-0.47	0.39	-0.37	1.67	0.16	-0.07	0.99	0.64	0.73	0.47	-0.29	-1.05	0.81	0.69	-0.15	1.47	-1.42	0.76	-0.87	0.45	1.69	-0.2	-0.36	-2.52	0.52	0.31	3.43	-0.37	0.79	0.43	0.06	1.03	1.36	-0.01	1.25	-0.51	-0.76	1.86	0.14	-1.57	-0.26	-0.31	0.58
Nuclei_Intensity_MassDisplacement_Mito		0.14	1.02	0.32	1.38	-0.24	0.11	-0.04	0.78	1.66	-0.46	-0.35	2.18	1.22	0.21	1.05	-0.88	-0.32	0.89	2.31	0.06	2.05	-0.24	0.67	-0.59	0.98	-0.01	-0.68	-0.83	-2.09	-0.24	1.42	1.67	-0.57	0.53	0.02	-0.28	0.93	1.9	1.44	0.69	-0.38	-0.58	1.87	0.22	-1.27	0.53	-0.14	1.57
Nuclei_Intensity_MassDisplacement_RNA		0.3	2.03	0.25	0	-0.41	-0.65	0.04	-0.64	1.56	-0.32	-0.13	0.97	0.9	0.27	-0.12	-1.51	-1.28	0.05	1.4	-0.11	1.83	-0.7	-0.02	-1.25	0.79	2.26	-0.54	-0.55	-2.8	-0.36	-0.25	2.45	0.34	1.4	1.15	0.32	-0.76	0.29	0.58	1.46	-0.89	-0.59	0.81	0.66	-1.38	0.06	-0.23	-0.3
Nuclei_Intensity_StdIntensityEdge_AGP		2.29	-0.79	0.35	1.73	-0.83	0.78	0.38	-0.59	0.86	-0.87	-0.35	0.93	-1	-1.05	-1.03	-0.76	1.03	-0.9	2.57	0.37	-0.83	0.42	0.27	-1.23	-0.41	0.1	-0.63	-0.04	-1.68	-1.18	-2.16	-1.84	0.7	0.35	0.61	0.2	-2.49	-0.86	0.57	0.52	0.39	-0.09	-1.89	0.38	-0.18	0.83	0.71	-3.42
Nuclei_Intensity_StdIntensityEdge_DNA		0.6	1.53	-2.54	-0.37	-0.38	-0.56	0.88	0.29	0.2	-0.58	0.43	-0.43	0.73	-0.99	-0.67	-1.45	-0.07	-0.41	0.68	0.28	-0.61	-0.33	-1.35	-0.87	0.56	1.52	-0.72	-0.9	0.19	-1.58	-0.85	-0.71	-0.12	-0.18	0.19	0.66	-1.73	-0.66	1.02	-0.25	-0.79	0.46	-1.49	0.22	1.21	0.26	-0.11	-1.92
Nuclei_Neighbors_AngleBetweenNeighbors_2		-0.27	-0.86	-1.68	-1.39	0.77	-0.5	0.19	0.74	-1.1	-0.35	1.17	-1.04	0.79	-0.86	-2.22	-1.02	-0.41	-0.61	-2.42	0.01	-0.89	-0.68	0.2	0.08	0.33	0.9	-0.1	0.23	1.31	-0.47	-1.51	-1.69	0.14	0.19	-1.18	-0.05	-0.33	-1.57	0.19	-0.02	0.01	-0.24	-1.75	1.19	1.19	-0.48	0.39	0.13
Nuclei_Neighbors_FirstClosestDistance_2		-0.3	-1.19	1.34	0.51	0.05	0.27	-1.06	-0.53	0.52	0.74	-0.09	1.48	-1.37	0.04	0.24	1.05	0.53	-0.21	-0.11	-0.18	0.16	-0.08	1.68	0.29	-0.58	-0.26	0.67	1.04	-0.16	0.92	1.05	1.3	-0.31	-0.47	0.81	-0.26	2.03	2.33	0.46	-0.05	-0.27	-0.05	1.94	-0.92	-1.43	0.31	0.36	1.75
Nuclei_Neighbors_PercentTouching_2		-0.06	1.33	-0.92	-0.58	0.04	-0.48	1.99	0.18	0.6	-0.52	0.25	-0.75	0.34	0.64	-0.12	-1.99	-0.74	0.59	0.99	0.66	0.38	-0.27	-1.46	-0.74	0.65	1.52	-1.13	-1.19	-0.31	-1.07	0.34	-0.24	-0.42	1.04	1.78	0.97	-2.11	-0.53	0.8	0.97	0.26	0.15	-0.69	-0.28	1.32	-0.37	0.32	-0.71
Nuclei_RadialDistribution_FracAtD_AGP_1of4		-0.06	-1.17	-0.55	1.68	-1.2	-1.09	-0.07	0.11	-0.25	-0.02	-0.07	-0.37	-0.14	-0.07	-0.61	0.95	0.22	0.56	-0.78	-2.54	-0.31	-0.06	0.78	-0.51	-2.62	-0.66	-0.34	-0.2	0.02	0.89	0.94	1.57	-0.32	0.12	0.66	0.74	1.89	1.83	-0.14	-1.2	-0.42	0	4.28	-1.27	-1.41	-0.6	-0.18	2.73
Nuclei_RadialDistribution_FracAtD_AGP_3of4		0.97	-0.11	0.49	0.4	-0.22	1.14	0.87	-0.05	1.61	-1	0.25	2.85	-1.72	-0.71	-1.1	0.08	1.72	0.21	-0.69	0.78	2.42	-0.63	-0.3	-1.61	-0.03	-1.66	-0.46	-1.1	-0.53	0.02	0.52	0.22	0.69	0.08	0.81	0.99	1.81	1.1	-0.3	0.59	0.15	0.8	2.04	-1.06	-1.79	-0.79	0.89	1.11
Nuclei_RadialDistribution_FracAtD_BfL_1of4		-0.77	-1.23	-0.95	1.06	-0.23	-1.58	0.07	0.6	-0.94	0.1	-0.17	-2.36	1.03	0.65	0	0	-0.61	0.35	-0.28	-2.37	-1.36	-0.33	0.02	1.24	-1.71	-0.57	0.31	0.57	0.58	0.79	-0.25	0.29	-0.25	-0.44	0.74	0.49	0.73	1.81	-0.75	-2.2	0.07	-0.64	3.37	-0.07	0.98	-0.65	-0.72	2.12
Nuclei_RadialDistribution_FracAtD_BfL_3of4		1.3	-0.37	1	-0.35	0.58	2.24	0.82	0.89	-0.32	-1.55	-1.49	2.42	-1.4	-0.74	-0.74	1.86	0.78	-2.07	-0.45	0.52	1.46	-0.01	0.34	-0.34	2.55	-0.44	0.15	-0.64	-0.4	0.45	-0.74	-2.79	1.05	-0.61	0.32	-0.43	-0.08	-0.21	-1.56	-0.72	0.2	-0.02	-1.32	0.78	0.84	-0.66	-2.23	1.13
Nuclei_RadialDistribution_FracAtD_DNA_1of4		-1.83	-2.15	1.72	0.53	0.13	-1.18	0.35	0.91	-0.57	0.75	-0.89	-0.02	-1.02	1.84	0.12	0.97	0.02	-0.46	0.59	-1.9	0.64	-1.18	2.28	1.52	-1.91	-0.61	0.24	0.37	-0.46	2.75	1.02	1.31	-0.08	-0.19	0.96	0.74	1.59	1.77	-0.43	-0.29	0.22	-0.03	3.47	-0.73	-1.08	-0.64	0.65	2.02
Nuclei_RadialDistribution_FracAtD_DNA_3of4		-0.05	-0.5	1.59	0.15	-0.65	1.25	-0.15	0.39	0.42	-0.45	0.03	2.62	-2.1	0.4	0.82	0.88	-0.08	-1.57	1.1	0.8	1.3	-0.03	1.22	0.13	0.84	-0.27	0.21	-0.27	-0.46	1.47	-0.15	-0.46	-0.22	0.05	0.78	0	2.39	0.7	0.19	1.9	0.8	0.75	-0.67	-0.41	-2.08	-0.49	0.75	0.5
Nuclei_RadialDistribution_FracAtD_ER_1of4		1.01	0.52	-2.45	2.67	-1.64	-0.42	-0.53	-0.54	-0.05	-0.27	0.08	0.31	0.22	-2.14	-0.44	-0.12	2	-0.98	0.19	-0.5	-0.06	1.78	-0.14	-0.33	-2.54	0.22	0.16	1.37	0.16	0.42	-1.18	0.11	0.9	0.34	1.58	1.58	-0.74	-0.75	0.55	-1.93	0.54	0.46	3.51	-0.95	-0.87	0.27	1.19	1.07
Nuclei_RadialDistribution_FracAtD_Mito_3of4		-0.04	-0.95	-0.36	-0.72	-0.14	-0.39	-0.5	-0.06	-0.58	0.04	-0.6	0.54	-1.11	-1.63	-1.79	0.73	0.06	-1.04	-2.33	0.15	0.02	-0.87	-0.25	-2.19	-1.08	0.88	0.01	0.37	0.67	0.95	0.68	-0.66	1.33	-0.5	1.95	1.51	-1.39	0.42	-0.95	-0.01	0.35	1.02	2.38	-0.41	-1.59	-0.42	0.65	0.39
Nuclei_RadialDistribution_FracAtD_Mito_4of4		0.69	1.6	0.81	-0.07	0.55	1.27	0.67	0	0.74	-0.41	0.68	0.77	0.66	1	0.91	-0.9	0	0.3	1.69	1.43	0.92	0.76	-0.09	0.72	2.16	-0.06	-0.15	-0.72	-0.79	-1.56	-0.8	-0.41	-0.61	0.06	-1.49	-1.29	-0.17	-1.86	0.64	1.21	-0.15	-0.63	-3.61	0.52	0.78	0.04	-0.17	-1.76
Nuclei_RadialDistribution_FracAtD_RNA_1of4		-0.35	-0.49	-0.66	2.63	-1.42	-0.44	-0.65	-0.17	0.23	0.39	-0.12	0.89	-0.92	-1.47	0.24	0.8	2.05	-0.55	-0.03	-0.52	0.13	1.08	0.94	-0.04	-2.96	0.12	0.45	1.32	-0.13	1.26	-0.03	1.51	0.15	-0.37	1.13	1.06	1.42	1.02	-0.19	-1.58	0.25	0.09	4.04	-1.28	-1.45	-0.13	1.03	2.48
Nuclei_RadialDistribution_MeanFrac_AGP_2of4		0.43	-0.81	-0.04	0.77	-1.5	0.13	-0.25	-0.67	0.85	-0.7	-0.33	1.93	-1.56	-1.07	-0.73	0.34	1.37	0.1	-0.52	-0.48	1.03	-0.1	0.23	-2.26	-1.57	-1.09	-0.83	-0.64	-1.13	-0.17	1.33	1.16	-0.02	0.18	0.56	0.7	1.93	1.52	0.15	-0.11	-0.33	0.49	3.12	-1.47	-2.02	-0.46	0.7	1.66
Nuclei_RadialDistribution_MeanFrac_BfH_1of4		0.77	-1	0.07	0.35	-0.03	-0.16	0.53	-0.02	-1.23	-0.43	0.26	-0.74	0.81	-0.13	-0.85	-0.73	-1.22	1.12	1.05	-1	-1.29	0.2	-0.69	-1.88	0.4	0.7	0.03	0.1	-0.5	-1.54	-0.42	-3.65	0.03	1.01	0.84	-0.7	-2.53	2.9	0.75	-1.06	-0.41	0.58	-0.4	1.11	0.78	0.6	-1.71	-0.61
Nuclei_RadialDistribution_MeanFrac_BfH_2of4		0.7	0.32	-0.93	-0.25	0.86	0.07	-2.21	-1.19	-0.94	-0.68	0.83	-2.37	1.98	0.39	-0.43	-0.47	0.15	0.51	-1.49	0.24	-0.23	0	-0.67	-0.55	1.19	-0.73	1.49	0.15	0.65	0.19	-2	-1.58	0	0.28	-1.2	-0.3	-2.15	-1.23	0.43	0.06	0.21	-0.9	-2.07	1.26	1.16	0	-1.7	-0.31
Nuclei_RadialDistribution_MeanFrac_BfH_3of4		0.27	0.29	-0.36	-0.92	0.38	-0.8	0.13	-0.81	-0.01	0.8	0.24	-2.29	0.8	1.15	-0.56	-0.26	0.15	1.14	-0.75	-0.66	-1.32	-0.26	-0.11	0.13	1.32	-0.85	0.34	0.12	0.59	-0.49	-0.87	-0.46	0.16	0.35	-0.64	-1.2	-1.17	-0.86	0.42	-0.29	0	0	-1.04	0.81	1.56	0.51	-1.11	-0.71
Nuclei_RadialDistribution_MeanFrac_BfL_1of4		-0.46	-1.06	0.84	0	0.76	-0.42	-0.03	1.65	0.8	0.22	-0.75	2.19	-0.13	-0.45	0.66	-0.95	2.36	0.63	0.93	0.01	2.51	-0.51	0.84	-0.23	-2.15	0.43	-0.35	-0.13	-1.92	0.1	1.07	0.5	0.14	-0.53	0.9	1.07	0.72	1.16	-0.45	-0.15	0.04	-0.38	2.42	-0.91	-0.9	-0.04	0.86	0.62
Nuclei_RadialDistribution_MeanFrac_BfL_3of4		-0.36	-0.44	2.03	-0.6	-0.56	1.03	2.31	1.83	-0.37	-1.08	-0.01	2.93	-0.77	2.04	0.5	1.45	-0.22	-1.01	1.42	0.3	2.31	-0.05	0.05	0.72	1.09	0	-1.05	-1.02	-0.06	2.39	-0.49	-1.05	0.13	0.38	0.29	0.3	-0.12	-1.98	0.23	2.23	0.94	0.45	-2.97	0.1	-0.68	-0.64	-1.46	1.16
Nuclei_RadialDistribution_MeanFrac_BfL_4of4		0.76	1.5	-2.04	0.25	-0.24	-0.1	-2.79	-1.85	0.1	0.66	0.78	-3.48	0.87	-1.37	-0.09	-0.79	-0.69	0.2	-1.95	0.51	-2.3	0.44	-0.54	0	0.24	0	1.06	0.98	1.25	-1.72	-0.81	0.07	-0.36	0.64	-1.22	-1.26	-0.66	-0.77	0.67	-0.38	-0.07	-0.18	-1.99	0.97	1.39	0.53	-0.61	-1.19
Nuclei_RadialDistribution_MeanFrac_Bf_1of4		-0.05	-1.64	-0.13	0.34	0.67	-0.15	-0.65	1.57	0.36	-0.67	-0.86	0.49	0.65	-1.58	0.57	-2.15	1.35	1.31	1.15	-0.14	1.08	0.28	-0.01	-1.93	-2.64	0.56	0.14	0.43	-2.44	-1.59	1.35	0.04	0.18	-0.38	1.32	1.18	0.48	1.91	-0.35	-0.15	-0.07	-0.31	2.55	-0.77	-0.91	0.04	0.51	0.65
Nuclei_RadialDistribution_MeanFrac_Bf_2of4		-0.59	-1.6	0.84	0.29	1.96	-0.7	1.12	0.46	0.02	-0.64	-0.64	0.78	-0.02	0.39	-0.73	-0.57	1.1	1.47	0.68	-1.05	1.22	-0.73	0.02	-1.17	-1.06	-0.15	0.55	-0.11	-1.87	0.45	0.5	-0.39	0.76	-0.46	1.24	1.5	-0.18	1.22	-0.35	0.1	0.16	-0.04	2.97	-0.36	-0.8	-0.22	1.15	0.92
Nuclei_RadialDistribution_MeanFrac_Bf_3of4		0.35	-0.18	-0.08	-2.69	-0.15	0.25	1.91	1.3	-1.44	-0.32	-0.05	-1.25	-0.33	3.97	-0.41	1.12	-0.23	-0.08	-0.44	-0.55	-0.15	-1.26	-1.35	0.82	2.15	-1.55	-0.71	-0.68	0.38	2.23	-1.46	-1.19	-0.26	0.43	-0.48	-0.98	-1.3	-1.38	0.26	0.9	0.16	0.02	-2.68	0.52	0.52	-0.41	-2.39	0.02
Nuclei_RadialDistribution_MeanFrac_Bf_4of4		0.18	1.34	-0.35	1.31	-1.23	0.29	-1.76	-1.09	0.72	0.67	0.8	0.21	0	-2.11	0.7	0.05	-0.84	-0.98	-0.23	1	-0.68	1.14	0.77	0.58	0	0.92	0.15	0.43	1.42	-1.34	0.31	1.14	-0.94	0.07	-1.7	-1.46	1.33	-1.22	0.28	-0.76	-0.35	-0.06	-2.15	0.19	0.46	0.34	0.8	-1.63
Nuclei_RadialDistribution_MeanFrac_ER_1of4		1.31	1.14	-1.65	1.67	-1.4	0.5	-0.64	-0.87	0.55	-0.37	0.08	1.72	-0.56	-2.42	-0.47	-0.21	2.18	-1.13	0.3	0.99	0.8	1.75	-0.2	-1.14	-1.41	0.49	-0.16	0.82	-0.39	-0.18	-0.34	0.28	1.07	0.55	1.21	1.51	-0.89	-1.28	1.03	-0.11	0.58	0.87	1.5	-0.92	-1.49	0.69	1.81	-0.2
Nuclei_RadialDistribution_MeanFrac_Mito_3of4		-0.54	-0.74	-0.43	-0.57	-0.36	-1.12	-0.44	-0.09	-0.38	0.68	0.13	0.05	-0.53	-0.99	-1.36	0.27	-0.19	-0.19	-1.94	0.09	-0.19	-0.8	-0.28	-1.93	-1.95	1.26	-0.08	0.64	0.98	1.23	0.65	0.53	0.35	-0.14	1.24	1.25	-1.15	-0.03	-0.07	0.52	0.19	0.71	1.8	-0.79	-1.83	-0.23	1.18	-0.2
Nuclei_RadialDistribution_RadialCV_AGP_1of4		0.4	0.69	-0.47	2.24	-0.26	0.74	-1.27	-1.41	0.17	-0.19	0.05	-0.4	0.35	-1.73	-0.58	-0.63	-0.14	-0.58	0.28	0.32	-1.04	1.23	0.43	-0.52	-0.92	1.3	0.08	1.35	-0.46	-0.52	-0.51	0.74	-0.69	-0.21	-0.03	-0.56	-0.3	0.5	0.32	-0.71	-0.71	0.12	0.86	-1.16	-0.92	0.11	-1.16	0.33
Nuclei_RadialDistribution_RadialCV_AGP_2of4		-0.68	0.58	0.24	2.25	0.41	0.39	-0.63	-1.8	0.8	-1.01	0.18	0.39	-0.13	-1.58	-0.54	-0.8	-0.14	-0.35	0.24	0.66	-0.47	0.94	0.19	-0.67	-1.21	1.35	0.18	1.01	-0.4	-0.43	-0.18	0.49	-0.92	0.01	0.17	-0.3	-0.55	1.39	0.87	-0.52	-0.55	0.77	0.48	-0.9	-1.09	0.34	-0.6	0.45
Nuclei_RadialDistribution_RadialCV_AGP_3of4		-0.65	0.19	1.51	1.82	0.56	0.11	0.57	-1.05	0.84	-0.64	0.07	1.1	-0.72	-0.47	-0.7	-0.76	-0.18	-0.24	0.93	0.82	0.45	0.48	0.53	0.07	-0.7	1.34	-0.16	-0.01	-0.7	-0.11	-0.51	0.9	-0.56	0.25	0.7	0.48	-0.11	0.99	0.79	0.02	0.44	0.67	1.7	-0.43	-1.18	0.04	0.31	0.25
Nuclei_RadialDistribution_RadialCV_AGP_4of4		0.33	-0.93	2.04	2.49	-0.18	0.31	1.55	0.99	0.74	-0.08	-0.86	1.8	-1.24	0.79	-0.2	0.05	0.1	-0.38	3.52	0.72	0	-0.1	0.97	0	-0.01	0.46	-0.88	-0.48	-1.3	0.62	-0.45	0.7	-0.45	0.12	1.03	0.3	1.51	2.06	0.69	-0.08	0.65	-0.1	0.96	0.21	-0.83	-0.14	0.64	0.74
Nuclei_RadialDistribution_RadialCV_BfH_1of4		-1.04	0.4	-0.3	1	-0.13	-0.88	-0.93	-1.03	0.51	0.81	-0.52	-0.23	-0.79	-2.03	0.41	0.54	0.44	-0.57	0.2	0.29	1.48	-0.66	0.86	-0.51	-0.81	1.47	0	-0.03	0.15	0.43	0.58	1.97	-0.42	-0.11	0.61	1.35	-0.94	0.18	0.37	0.22	-1.04	0.55	0.98	-0.7	-1.66	-0.03	0.15	-0.09
Nuclei_RadialDistribution_RadialCV_BfH_3of4		-0.1	1.08	-0.97	0.75	-0.5	-1.41	-0.92	-0.42	1.5	-0.52	-0.21	1.79	-0.22	-2.8	-0.49	-1	0.06	0	1.84	-0.02	0.53	-0.53	0.11	-1.88	0.23	2.28	-0.44	-0.28	-1.58	-2.07	0.62	1.57	0.14	0	1.19	1.3	0.16	-0.06	0	0.4	-0.28	0.45	1.78	-0.73	-1.58	-0.14	0.69	-0.12
Nuclei_RadialDistribution_RadialCV_BfL_1of4		-1	1.14	-0.51	1.9	0.31	-0.42	0.21	-0.14	1.23	0.32	-0.06	0.53	-0.83	-1.73	-0.36	0.53	0.45	-0.67	-0.01	0.1	2.53	-1.34	0.12	-1.41	-1.26	1.35	-0.97	-0.68	0.1	0.84	0.3	0.41	0.54	0.07	0.69	0.49	-1.02	1.3	-0.01	0.82	0.41	0.06	1.71	-1.31	-1.42	0.08	1.14	0.62
Nuclei_RadialDistribution_RadialCV_DNA_1of4		0.2	1.06	-1.25	1.43	-0.78	0.58	-1.27	-0.82	1.27	-0.04	0.76	0.62	-0.61	-2.22	-0.45	-0.11	1.11	-1.62	0.51	1.14	0.74	1.12	-0.29	-0.55	-0.67	1.08	0.54	0.85	-0.68	-0.75	-1.31	-0.42	0.55	0.37	1.07	1.3	-1.25	-2.03	-0.49	0.56	-0.92	1.19	0.85	0.14	-1.2	-0.07	0.97	-0.47
Nuclei_RadialDistribution_RadialCV_DNA_2of4		-0.18	0.64	-0.65	1.5	-0.74	0.84	-0.95	-0.35	1.1	-0.09	0.5	0.86	-0.84	-1.79	-0.07	-0.32	0.56	-1.02	0.68	0.94	0.96	1.08	0.13	-0.81	-0.32	0.5	0.32	0.33	-1.18	-1.36	-0.4	1.41	0.02	0.21	0.93	1.07	-0.67	-0.44	-0.49	0.67	-0.41	0.32	1.6	-0.68	-2.01	0.04	1.85	0.25
Nuclei_RadialDistribution_RadialCV_DNA_3of4		-0.74	0.24	0.09	1.18	-0.49	0.09	-1.21	-0.33	0.98	-0.21	0.26	1.15	-0.92	-1.13	-0.4	-0.72	0.19	-1.63	0.81	0.7	1.03	-0.11	0.18	-1.13	-0.46	0.16	-0.06	-0.22	-1.6	-1.01	0.75	1.54	-0.18	0.15	0.98	0.76	0.48	0.68	0.38	0.9	-0.15	0.18	1.72	-0.65	-1.57	-0.3	1.12	1.14
Nuclei_RadialDistribution_RadialCV_DNA_4of4		-0.13	0.75	0.14	-0.33	-1.37	-0.18	-0.05	0.11	1.41	-0.26	0.22	1.54	-1.56	-0.23	-0.09	-1.37	0.25	-0.79	1.48	1.12	1.84	-0.65	-0.01	-0.96	0.17	0.96	-1.07	-1.47	-1.52	-0.71	0.25	1.05	-0.42	-0.22	1.22	0.7	0.5	0.64	0.64	1.01	-0.09	0.39	0.85	-1.14	-1.76	-0.78	0.78	-0.14
Nuclei_RadialDistribution_RadialCV_ER_1of4		-0.27	0.43	-0.99	1.36	-1.23	0.58	-2.64	-1.31	1.23	0.61	-0.51	-0.45	-1.37	-2.67	0.62	0.45	1.1	-1.48	-0.27	1.15	0.03	0.94	0.33	-0.88	-1.71	1.28	0.34	1.88	-1.77	-0.62	-1.91	-1.42	0.23	-0.71	-0.72	0.03	0.2	-1.94	-0.27	-0.01	-0.94	0.13	-1.73	-0.94	-0.75	1.14	1.39	-1.71
Nuclei_RadialDistribution_RadialCV_ER_2of4		-0.37	0.19	-0.48	1.36	-1.13	0.61	-1.55	-1.09	1.21	0.18	-0.33	0.68	-1	-1.99	0.21	-0.03	0.6	-1.06	0.23	0.82	0.24	0.57	0.12	-1.42	-1.04	1.07	0.25	0.77	-1.59	-0.56	-1.02	1.28	-0.41	-0.57	-0.15	0.89	1.61	-0.51	-0.55	0.35	-0.86	0.47	-0.56	-0.46	-1.16	1.02	2.1	-0.69
Nuclei_RadialDistribution_RadialCV_ER_3of4		-0.23	0.68	-0.5	0.79	-1.15	0.29	-0.67	-0.73	1.5	-0.34	0.21	1.86	-0.4	-1.39	0.09	-0.46	0.37	-1.28	1.14	0.6	0.96	-0.05	0.16	-1.51	-0.28	1.29	0.16	0.2	-2.34	-0.68	1.23	2.66	-0.09	-0.23	0.25	0.69	2.96	1.23	-0.3	1.05	-0.64	-0.14	2.1	-0.37	-1.37	-0.08	1.3	0.86
Nuclei_RadialDistribution_RadialCV_Mito_1of4		0.27	1.04	-0.38	3.13	0.31	1.32	-1.31	-0.54	2.18	-0.51	-0.47	2.35	0.51	-2.14	1.13	-0.28	-0.22	0.32	2.57	-0.04	0.76	0.35	0.13	-0.84	0.44	-0.71	0.99	0.46	-1.94	-1.49	0.92	1.81	-0.32	0.17	-0.57	-0.67	1.87	2.23	0.89	0.09	-0.51	-0.68	0.87	-0.67	-0.96	0.05	-0.85	2.95
Nuclei_RadialDistribution_RadialCV_RNA_1of4		-0.34	0.27	-0.79	1.43	-1.29	0.23	-2.39	-1.4	0.92	0.36	-0.55	-0.56	-1.58	-2.42	0.67	0	1.11	-1.62	0.03	0.95	0.06	0.71	0.29	-0.83	-1.37	1.4	0.68	1.44	-1.64	-0.41	-1.74	-0.98	0.26	-0.64	-0.49	0.01	-1.39	-2.84	0.14	-0.09	-0.67	0.4	-1.67	-0.41	-0.94	1.61	1.81	-2.2
Nuclei_RadialDistribution_RadialCV_RNA_2of4		-0.44	0.03	-0.38	1.55	-1.34	0.48	-1.65	-1.14	1.2	0.13	-0.44	0.38	-1.37	-2.19	0.37	-0.18	0.74	-1.25	0.43	0.75	0.31	0.5	0.4	-1.62	-0.87	1.23	0.52	0.79	-1.85	-0.66	-1.52	1	-0.15	-0.11	0.55	0.91	-1.55	-2.48	-0.39	0.06	-0.42	0.57	-1.79	0.11	-0.96	1.84	2.34	-2.38
Nuclei_RadialDistribution_RadialCV_RNA_3of4		-0.44	0.35	-0.4	1.13	-1.37	0.2	-0.97	-0.82	1.14	-0.29	0.04	1.53	-0.9	-1.8	0.17	-0.66	0.38	-1.58	1.05	0.49	0.75	0	0.59	-1.67	-0.49	1.37	0.3	0.33	-2.4	-0.82	0.45	2.43	0.37	-0.23	0.6	1.02	0.18	-1.22	-0.18	0.89	-1.04	0.03	0.59	0.01	-1.6	0.81	2.33	-1.52
Nuclei_Texture_AngularSecondMoment_AGP_10_01_256		-1.84	0.02	-0.07	-1.86	0.43	-1.03	-0.67	1.71	-0.91	0.76	-0.7	-1.67	0.91	1.16	1.23	0.57	-1.34	0.25	-1.25	-0.37	-0.14	-0.68	0.11	0.93	0.33	-0.02	0.32	0.11	1.32	0.98	0.8	5.63	-0.46	-0.46	-0.96	-0.79	-0.1	-1.15	0.31	0.01	-0.08	-0.6	-1.02	1.19	1.96	0.5	-0.14	0.22
Nuclei_Texture_AngularSecondMoment_AGP_20_00_256		-1.67	-0.3	0.47	-1.2	0.63	-0.89	-0.79	0.47	-0.72	1.43	-0.07	-1.53	0.5	1.03	0.71	0.78	-0.54	0.63	-1.12	-0.83	-0.02	-0.51	0.68	1.46	-0.31	-0.6	0.35	0.89	0.87	1.34	1.09	8.02	-0.9	-0.4	-0.39	-1.02	0.73	-0.57	0.14	-1.05	-0.68	-0.63	-1	0.09	2.15	0.56	-0.04	0.09
Nuclei_Texture_AngularSecondMoment_AGP_20_01_256		-2.21	-0.62	-0.01	-2.29	0.88	-1.48	0.25	0.4	-1.76	0.37	-0.78	-2.89	-0.46	1.45	-0.41	0.58	-2.24	1.31	-0.45	0.31	0.06	-0.37	-0.31	1.15	-0.23	0.22	-1.17	0.8	-0.31	0.26	2.19	1.11	-0.4	-0.48	-0.61	-0.74	1.91	0.26	0.86	-0.54	-1.3	0.9	-0.61	-0.2	0.64	-0.42	-0.6	-0.95
Nuclei_Texture_AngularSecondMoment_AGP_20_03_256		-1.65	-0.84	0.4	-0.5	0.93	0.29	0.35	-0.46	-0.04	0.58	-0.72	-1.18	0.2	1.54	0.56	-0.02	-0.27	0.79	-1.06	-1.27	-0.6	-0.53	1.15	1.06	0.4	0.68	-0.26	0.41	0.98	2.6	2.69	2.76	-0.13	-0.52	0	0	0.26	-0.36	-0.15	-0.49	-0.81	-0.57	-1.02	-0.06	0.13	-0.13	-1.26	0.91
Nuclei_Texture_AngularSecondMoment_BfH_10_01_256		1.05	0.57	-1.05	-0.42	0.47	2.27	1.7	2.1	0.3	-1.96	1.02	0.35	0.2	2.92	-0.19	0.22	0.17	1.25	-0.98	0.69	-0.59	0.48	-0.71	1.75	-0.37	-0.51	0.11	0.11	-0.48	-0.02	-0.48	-2.17	0.4	-0.17	-0.37	-1.4	1.7	0.57	-0.43	-0.5	0.43	-0.8	-1.11	1.03	2.03	0.22	-0.14	-0.16
Nuclei_Texture_AngularSecondMoment_BfH_20_00_256		-0.18	-0.55	-0.15	0.14	1.05	2.08	0.67	0.3	-0.05	-0.6	1.17	-0.37	0.01	3.02	-0.16	0.86	0.72	2.07	-1.32	-0.54	0	0.3	0.16	2.53	-1.1	-1.31	0.28	1.26	-0.19	1.57	-0.05	-0.86	-0.15	-0.01	-0.24	-1.18	1.72	0.88	0.01	-0.9	-0.23	-0.7	-0.74	0.36	0.93	0.56	-0.47	0.05
Nuclei_Texture_AngularSecondMoment_BfH_20_01_256		-0.64	-0.11	-0.86	-0.5	0.14	1.23	0.5	-0.2	-0.94	-0.66	0.5	-1.04	-0.92	1.29	-0.61	0.84	-0.56	1.8	-0.48	0.81	0.01	0.13	-0.28	1.67	-1.11	-0.33	-0.52	1.02	-0.99	0.56	0.65	-1.22	0.05	-0.42	0.35	-0.43	1.89	0.56	-0.22	-0.52	-0.69	-0.01	-0.95	-0.36	0.4	0.12	-0.66	-0.56
Nuclei_Texture_AngularSecondMoment_BfH_20_03_256		-0.64	-0.88	-0.32	0.55	0.91	2.02	0.48	-1.03	1.04	-0.28	0.17	-0.62	-0.49	1.6	-0.33	0.29	0.77	1.13	-1.01	-0.22	-0.48	-0.06	0.31	1.79	-0.37	-0.33	0.16	0.79	-0.16	3.04	1.13	-0.1	-0.05	-0.59	0.67	-0.89	1.9	1.02	-0.31	-0.85	-0.74	-0.55	-1.14	-0.02	0.34	0.24	-0.91	0.23
Nuclei_Texture_AngularSecondMoment_BfL_10_01_256		0.25	-0.48	-0.49	-1.27	0	0.64	-0.71	0.19	-1.2	-1.59	-0.51	-0.62	0.22	0.92	0.72	-0.25	0.36	1.33	-0.83	0.99	-1.94	1.36	-0.36	3	0.11	-0.86	1.79	0.77	-1.47	-1.03	-0.34	-1.06	-0.71	0.09	-0.71	-0.41	1.11	-0.68	0.03	-1.13	-0.88	-0.24	-0.68	1.39	0.89	-0.05	-0.78	-0.31
Nuclei_Texture_AngularSecondMoment_BfL_20_01_256		-1.46	-0.8	0.39	-0.76	0.06	-0.06	-0.6	-1.2	-1.69	-0.49	-0.38	-1.88	-1.17	0.87	-0.03	1.13	-0.05	1.76	-0.23	0.35	-0.76	0.58	0.23	3.1	-0.91	-0.47	0.84	1.42	-1.21	0.65	1.82	-0.42	-0.66	0.11	-0.29	-0.53	1.58	0.51	0.28	-0.92	-1.62	0.28	-0.8	-0.02	0.37	0.01	-0.8	-0.51
Nuclei_Texture_AngularSecondMoment_BfL_20_02_256		-0.61	-0.87	0.55	-0.29	0.58	0.31	-1.24	-1.01	-0.72	0.03	0.12	-0.86	-0.22	0.88	0.38	0.53	0.75	1.77	-0.99	-0.29	-0.98	0.51	0.51	3.15	-0.58	-1.22	1.36	1.68	-0.65	0.5	0.16	0.2	-1.01	-0.26	-0.22	-0.67	1.59	0.31	0.48	-1.3	-1.13	-0.21	-0.55	0.6	0.41	0.52	-0.81	0.28
Nuclei_Texture_AngularSecondMoment_BfL_20_03_256		-1.12	-0.62	0.26	0.4	0.47	0.89	-0.65	-1.66	0.18	0.07	-0.42	-0.87	-0.9	0.71	0.35	0.03	0.51	1.24	-0.97	-0.55	-0.95	0.1	0.91	2.15	-0.18	0.17	1.02	1.02	-0.39	1.84	1.42	0.53	-0.4	-0.46	-0.06	-0.71	0.87	0.2	0.03	-1.18	-1.1	-0.7	-1.21	-0.16	-0.16	0.16	-1.1	0.21
Nuclei_Texture_AngularSecondMoment_Bf_20_01_256		-0.62	-1.13	0.89	-0.19	0.62	-0.21	-0.83	-0.78	-0.04	0.76	0.3	0.14	-1.06	0.47	-0.57	1.03	0.42	1.64	-0.03	-0.72	0.11	0	1.36	0.94	-0.39	-0.9	-0.28	0.39	0.77	0.51	1.19	0.13	-0.28	-0.6	-0.31	-0.9	1.09	0.92	0.34	-0.59	-0.91	0.73	-0.36	-0.05	0.68	0.14	-1.15	0.07
Nuclei_Texture_AngularSecondMoment_Bf_20_03_256		-0.71	-1.19	0.96	0.22	0.71	0.52	-0.81	-1.09	0.37	0.78	0.36	0.56	-0.91	0.17	-0.39	0.73	0.87	1.03	-0.74	-0.96	0.12	-0.51	1.53	0.65	-0.02	-0.74	-0.44	0	0.96	1.47	1.29	0.5	-0.1	-0.54	-0.09	-0.92	0.66	1.04	0	-0.79	-0.76	-0.22	-0.78	0.04	0.62	0.18	-1.17	-0.18
Nuclei_Texture_AngularSecondMoment_DNA_10_01_256		1.17	1.23	-0.04	0.58	-0.15	0.17	0.26	-0.15	0.62	0.1	0.8	-1.04	1.67	-0.13	-0.51	-1.07	1.07	1.31	-0.17	0.56	0.01	0.57	-1.52	-0.72	-0.02	0.34	-0.39	-0.63	-0.66	-1.77	0.98	3.53	0.34	-0.24	-0.47	0.34	0	-1.16	1.26	1.16	0.05	-0.7	-1.26	-0.52	-0.22	2.11	0.51	0.72
Nuclei_Texture_AngularSecondMoment_DNA_10_03_256		1.42	1.29	-0.01	0.72	0.09	0.04	0.51	-0.11	0.92	0.2	0.24	-1.2	2.11	-0.07	-0.27	-1.06	0.99	1.39	-0.41	0.64	-0.35	0.87	-1.48	-1.01	0.01	0.42	-0.36	-0.68	-0.54	-1.96	0.81	1.71	4.32	-0.26	0.47	-0.26	3.66	-0.94	-0.53	-0.77	1.07	-0.42	-2.22	0.87	-0.57	-0.36	-0.09	-0.6
Nuclei_Texture_AngularSecondMoment_DNA_20_00_256		-0.68	-0.14	1.4	1.23	0.58	0.12	-0.72	-1.93	0.42	1.79	-0.13	-2.19	1.79	1.78	-0.75	-0.57	0.55	3	-0.57	-0.99	0.45	0.3	-0.5	0.45	-0.36	-0.71	0.17	0.97	-0.26	-0.21	1.05	1.6	-0.18	1.27	-0.37	-0.64	1.47	0.14	0.44	-0.14	0.08	-0.44	-1.06	-0.89	-0.54	0.35	-0.81	0.21
Nuclei_Texture_AngularSecondMoment_DNA_20_01_256		-1.12	0.26	-0.48	-1.71	0.43	-0.51	0.98	-0.06	-1.62	-0.69	-1.24	-1.89	-1.02	1.84	-0.49	1.2	-1.87	1.4	1.45	1.27	-0.23	0.26	-0.61	0.46	-0.1	0.6	-1.43	-0.08	-1.63	-0.78	2.7	-0.2	0.45	-0.47	0.08	0.02	2.59	0.87	0.19	-0.04	-1.12	0.53	0.99	-0.7	-0.05	-0.17	0.27	-0.55
Nuclei_Texture_AngularSecondMoment_DNA_20_02_256		-0.15	-0.34	1.3	0.85	0.5	0.04	-0.44	-1.24	0.78	1.8	1.12	-1.62	0.43	0.47	-0.21	0.57	0.85	2.19	-1.35	-0.85	-0.53	0.75	-0.04	0.99	-0.79	-1.02	-0.6	1.11	-0.17	0.14	0.93	2.08	-0.27	0.79	0.28	-0.81	1.3	0.19	0.51	-0.32	-0.84	-0.64	-0.8	-0.26	-0.01	0.14	-0.63	0.53
Nuclei_Texture_AngularSecondMoment_DNA_20_03_256		-0.36	-0.42	2.11	1.69	-0.27	1.79	0.7	-1.63	1.51	0.01	-1.67	0.03	-0.95	1.64	-1.08	-0.93	-0.81	0.88	-0.13	-0.93	-1.15	0.01	0.36	0.6	0.98	2.33	-0.11	0.61	-0.36	2.16	2.95	2.97	-0.73	-0.69	0.47	0.05	1.49	0.33	-0.88	0.01	-0.68	-0.21	0.01	-0.98	-1.09	-0.3	-0.81	1.68
Nuclei_Texture_AngularSecondMoment_DNA_5_02_256		1.15	1.12	0.49	0.58	0.08	0.04	0.44	-0.32	0.77	0.37	0.33	-1.47	1.98	0.47	-0.51	-1.11	0.53	1.88	-0.63	0.27	-0.04	0.37	-1.37	-0.72	-0.15	-0.07	-0.33	-0.73	-0.64	-1.62	0.65	4.21	0.35	1.79	-0.12	-0.8	1.44	-0.48	0.12	-0.43	0.33	-0.88	-0.71	-0.13	0.58	0.06	-0.43	1.41
Nuclei_Texture_AngularSecondMoment_ER_20_01_256		-1.62	-0.57	0.47	-1.26	1.27	-0.59	0.44	-0.44	-0.94	0.9	0.25	-1.28	-0.5	1.36	0.17	1.53	-0.79	2.73	-1.23	-0.34	0.66	-0.14	-0.15	2.15	-0.57	-0.94	0.06	-0.13	1.35	1.49	1.52	-0.82	-0.28	0.21	-0.44	0.02	0.39	0.7	-0.14	-0.53	-1.22	0.29	-0.16	-0.24	0.98	0.12	-1.32	-0.49
Nuclei_Texture_AngularSecondMoment_ER_20_03_256		-1.26	-0.43	0.36	0.16	1.2	0.16	0.26	-0.96	-0.32	1.02	-0.29	-0.81	0.15	1.16	0.08	0.72	-0.32	1.67	-1.6	-1.05	0.37	-0.45	0.93	1.23	-0.23	-0.84	0.07	0.02	1.57	2.01	1.53	1.06	-0.38	-0.32	-0.39	-0.31	-0.33	0.83	-0.27	-0.81	-0.51	-0.65	-1.29	0.53	0.6	0.58	-1.36	0.65
Nuclei_Texture_AngularSecondMoment_Mito_20_01_256		-1.21	0.07	0	-0.56	0.74	0.42	1.37	-1.08	-1.43	-0.11	-0.88	-1.61	-1.37	0.99	-1.41	1.5	-0.64	2.84	0.62	0.1	-0.37	0.95	-0.38	0.73	-0.78	-1.22	-1.75	0.1	-0.17	-0.42	1.88	-0.68	0	0	-0.3	-0.08	0.49	-0.02	0.65	-0.23	-1.5	0.23	-0.65	-0.57	0.86	-0.68	-0.53	-1.09
Nuclei_Texture_AngularSecondMoment_Mito_20_03_256		-0.85	-0.34	0.78	0.93	0.92	1.52	1.24	-1.62	0.57	-0.22	-0.73	-0.51	-0.76	0.71	-0.97	0.31	0.4	1.11	-0.19	-1.01	-1.14	0.25	0.51	0.52	0.04	-0.38	-0.68	-0.17	1.4	1.69	2.29	1.21	0.11	0.04	-0.01	-0.38	0	-0.2	-0.3	-0.63	-0.86	-0.79	-1.32	-0.08	0.26	-0.06	-1.37	0.73
Nuclei_Texture_AngularSecondMoment_RNA_20_01_256		-2.09	-1.03	1.31	-1.02	1.51	-0.48	0.06	0.01	-0.95	1.46	0.25	-1.35	-0.54	1.41	0.7	1.99	-0.78	2.79	-1.26	-0.39	0.12	-0.72	0.34	1.72	-0.94	-1.05	-0.09	-0.17	1.08	1.29	1.98	0.11	-0.9	-0.26	-1.25	-0.62	2.79	1.61	-0.47	-1.19	-1.36	-0.09	0.09	-0.59	0.44	-0.04	-1.27	2.43
Nuclei_Texture_AngularSecondMoment_RNA_20_03_256		-1.82	-0.86	1.3	-0.1	1.5	-0.02	-0.01	-0.32	-0.41	1.42	-0.19	-1.07	-0.15	1.46	0.79	1.6	-0.52	2.28	-1.63	-0.77	0.02	-0.72	1.23	1.5	-0.53	-0.81	0.18	-0.01	1.69	1.99	1.64	1.52	-0.67	-0.45	-0.84	-0.63	1.41	0.77	-0.48	-0.77	-0.72	-0.82	-0.44	-0.02	0.29	0.37	-1.02	2.65
Nuclei_Texture_Contrast_AGP_20_01_256		2.28	-0.74	0.09	2.53	-0.2	2.31	0.04	-1.31	1.8	0.49	-0.16	0.09	-0.64	-0.23	-0.59	0.17	0.67	-0.05	3.83	0.67	0.18	0.17	0.75	-0.6	-0.1	-0.57	-0.94	0.53	-1.51	0.23	-0.27	0.76	-0.54	1.99	0	0.32	-0.57	-0.86	1.15	0.32	0.34	0.24	0.37	-1.09	-2.23	0.51	0.25	-0.77
Nuclei_Texture_Contrast_AGP_20_03_256		0.79	-0.99	0.74	1.34	-0.26	0.78	1.2	-0.34	2.42	-0.47	-0.01	0.93	-0.84	-0.16	-1.17	-1.04	-0.04	0.27	1.38	0.72	-0.56	0.34	0.9	-0.79	-0.3	0.05	-1.19	-0.18	-0.67	0.14	-0.49	0.01	-0.9	2.93	1.21	0.61	-0.75	0.37	1.05	0.65	-0.13	-0.05	0.35	-0.78	-1.96	0.94	-0.23	-0.46
Nuclei_Texture_Contrast_ER_20_02_256		1.04	0.18	0.54	1.76	-0.2	-0.47	0.85	0.04	1.62	-0.8	-0.91	2.09	-0.64	-0.96	-1.05	-1.36	1.79	-1.28	1.44	0.15	0.54	-0.07	0.91	-1.59	-0.56	1.2	-1.09	0.03	-2.29	0.19	0.95	0.41	0.21	1.29	1.72	1.65	1.39	0.53	1.51	0.26	-0.18	-0.78	3.21	-0.36	-1.99	0.48	1.96	-0.34
Nuclei_Texture_Contrast_Mito_20_01_256		0.04	-0.57	-0.61	0.25	-1	-0.52	-0.66	0.94	2.01	0.32	-0.09	0.87	0.73	0.37	0.42	-0.44	-0.06	-0.52	-0.22	0.96	0.7	-0.97	0.42	-0.54	3.25	2.26	0.17	-0.02	-1.28	0.01	1.53	0.85	-0.2	0.3	1.32	0.33	2.45	0.82	1.14	-0.32	0.53	0.63	3.26	-0.95	-2.54	0.73	0.38	0.73
Nuclei_Texture_Contrast_RNA_20_02_256		1.52	0.57	-0.51	1.99	-0.38	-0.54	0.95	-0.38	0.87	-1.02	-0.67	1.94	-0.48	-1.36	-1.27	-1.28	2.1	-1.41	1.15	0.46	0.59	0.61	0.35	-1.61	-0.76	0.87	-0.94	-0.05	-1.77	-0.17	0.02	-0.13	0.85	1.69	2	1.57	-0.37	-0.3	2.36	0.25	0.31	-0.02	1.42	0.08	-1.22	0.82	1.8	-1.12
Nuclei_Texture_Correlation_AGP_10_00_256		0.11	-1.3	0.65	-0.32	0.53	-0.82	0.95	-0.03	-0.44	0.87	2.13	0.25	-1.58	1.22	0.65	1.02	0.51	0.37	-1.69	-0.75	-0.64	-1.03	-0.32	1.02	-0.76	-1.22	-0.55	-0.2	-0.11	1.02	0.14	0.98	-1.46	0.36	-0.4	-0.1	-0.95	0.76	1.77	-0.15	-0.67	0.05	-1.54	0.34	0.28	0.54	-1.12	0.94
Nuclei_Texture_Correlation_AGP_10_01_256		0.18	-1.16	0.34	1.19	0.86	0.76	0.97	-0.29	0.49	0.91	-1.85	-0.49	-0.03	1.83	0.33	0.39	0.42	-0.99	-2.19	-0.68	-1.28	-1.3	1.07	-0.81	-0.92	-0.34	-0.33	1.39	0.59	0.47	-0.52	0.25	-1.21	0.02	-0.77	-1.28	-1.74	0.01	1.34	-0.99	-0.04	0.05	-0.86	0.15	0.84	1.24	-0.81	-0.44
Nuclei_Texture_Correlation_AGP_10_02_256		-1.13	0.55	1.54	0.72	1.16	-0.36	0.68	0.52	-0.62	-0.89	-1.41	1.68	2.2	2.2	-0.59	-0.37	-0.56	1.68	1	-0.66	2.7	-0.25	-0.24	0.4	0.15	0.43	0.53	-0.89	0.28	1.4	-0.11	1.01	-0.15	0.36	-0.66	-0.51	0	0.9	0.82	-0.49	-0.22	0.37	0.32	-0.2	0.33	1.33	-1.64	-0.42
Nuclei_Texture_Correlation_AGP_10_03_256		-1.34	-1.13	1.21	-1.16	0.65	-1.04	-1.5	1.16	-1.03	0.7	0.37	-0.93	-0.49	0.91	0.53	0.92	0	1.53	0.96	0	0.06	0.75	-0.9	2.1	-0.12	-0.21	0.33	-0.41	0.01	2.06	0.86	0.63	-0.49	-0.11	-1.02	-0.67	0.61	0.8	0.38	-0.59	-0.62	-0.23	-0.64	-0.17	0.4	0.81	-0.99	-0.28
Nuclei_Texture_Correlation_AGP_20_00_256		0.91	0.43	-0.84	-0.63	-0.55	0.14	0.4	0.71	-0.28	0.27	2.02	-1.21	-0.66	-1.02	0.88	0.56	0.36	-2.32	-0.13	1.29	-1.99	-0.63	-0.79	-0.6	-0.27	-0.13	0.03	0.8	-0.65	-1.05	-0.39	0.01	-0.27	-1.12	0.75	-0.83	-1.94	-2.22	0.66	-0.22	1.47	-0.59	-1.18	1.77	0.68	-0.48	0.07	0.15
Nuclei_Texture_Correlation_AGP_20_01_256		1.11	1.26	-1.47	0.6	0.31	0.11	-0.87	0.35	0.77	-1.32	-0.94	-0.69	1.06	-1.99	0.95	-1.64	0.23	-1.8	-0.68	0.95	-1.72	0.5	0.39	-1.78	-0.41	2.78	-0.28	-0.13	0.11	-2.16	-1.19	-0.82	0.34	-0.59	0.81	0.78	-1.29	-1.51	-0.62	0.13	1.12	-0.13	-0.59	0.97	0.55	-0.12	0.93	-0.32
Nuclei_Texture_Correlation_AGP_20_02_256		0.24	0.24	-1.25	-0.73	-0.51	0.41	-1.31	0.7	-0.71	-0.36	-2.09	0.73	1.2	-1.32	0.69	-0.58	-1.48	-0.62	0.83	0.2	0.94	0.58	0.53	-0.73	0.67	0.82	1.42	0.15	0.33	-1.74	-0.78	-1.26	0.04	0	-0.1	0.03	-1.37	-1.44	-0.67	0.65	1.04	0.71	-0.39	0.19	1.28	0.56	-0.04	-1.78
Nuclei_Texture_Correlation_AGP_20_03_256		1.68	0.9	-1.18	-1.29	-0.11	0.18	-1.22	0.74	-1.03	-0.94	0	0.11	0.53	-1.76	0.93	-0.02	0.5	-0.67	1.19	2.2	-0.21	0.49	-1.13	-0.98	-0.15	1.77	0.89	-0.06	-0.12	-1.72	-0.61	-0.86	-0.12	-0.66	0.4	0.22	-1.02	-1.48	-0.61	0.74	0.45	0.17	0.47	1.05	1.04	-0.66	0.83	-0.88
Nuclei_Texture_Correlation_AGP_5_00_256		-0.65	-0.84	1.49	-0.67	0.8	-1.09	1.91	0.06	0.36	0.33	1.93	1.72	-1.21	1.69	0.1	0.58	0.64	0.8	-1.17	-1.09	1.23	-0.81	0.17	1.42	-0.5	-0.67	-0.85	-1.51	0.49	1.41	0.85	1.38	-1.11	1.5	-0.25	0.53	-2.22	3.1	2.86	-0.38	-0.27	0.03	-0.21	0.01	0.15	0.77	-1.3	2.34
Nuclei_Texture_Correlation_AGP_5_01_256		-0.15	-0.72	1.29	0.9	1.08	-0.6	3.18	-0.28	1	0.03	-0.17	1.52	-0.01	2.85	-0.13	-0.13	0.58	0.18	-1.83	-0.9	1.5	-1.08	0.47	0.06	-0.67	-0.35	-0.7	-0.89	0.72	1.29	-0.19	1.3	-0.46	0.91	-0.81	-0.4	-2.2	2.03	2.17	-0.82	-0.45	-0.14	0.37	-0.08	0.27	1.3	-0.78	0.82
Nuclei_Texture_Correlation_AGP_5_02_256		-1.5	0.41	1.67	0.57	1.21	-0.56	2.16	-0.05	0.18	-0.97	-0.36	2.2	1.09	2.63	-0.99	-0.17	-0.52	1.77	0.62	-0.57	3.08	-0.93	-0.53	0.36	-0.22	0.12	-0.01	-1.8	0.74	1.39	0.02	0.87	0.01	0.94	-0.22	-0.05	-1.39	2.3	1.4	-0.56	0.01	0.57	1.18	-0.26	-0.24	0.78	-1.68	0.68
Nuclei_Texture_Correlation_AGP_5_03_256		-1.2	-0.34	1.61	-0.86	1.01	-0.9	2.01	1.17	-0.18	0.17	1.13	2.14	0.03	2.65	-0.04	1.13	0.01	2.37	0.61	-0.68	2.89	-0.28	-0.37	2.02	0.27	-0.49	-0.3	-1.59	0.51	2.07	0.98	0.96	-0.55	0.85	-0.56	0.2	-0.62	2.19	1.3	-0.48	0.11	0.35	-0.15	-0.39	0.09	0.76	-1.42	0.68
Nuclei_Texture_Correlation_BfH_10_00_256		0.04	0.43	-1.06	-0.25	1.54	1.23	-0.02	0.77	0.44	0.9	2.27	0.05	0.41	-0.52	1.82	-0.31	0.65	1.66	-0.62	-0.66	-2.2	0.71	-0.23	0.61	-0.98	-0.81	0.05	0.14	-0.97	0.2	-0.98	-0.14	0.91	0.5	-0.68	-0.54	1.03	0.13	0.11	-1.62	-1.26	0.12	-2.41	-0.56	1.11	0.25	-0.37	0.78
Nuclei_Texture_Correlation_BfH_10_01_256		0.29	-0.9	0.57	-1.31	0.59	0.66	-0.5	-0.02	0.1	0.74	-0.39	-1.8	-0.78	0.95	0.46	0.15	-0.86	-0.62	-1.29	0.23	0.85	0.43	1.78	-0.38	-0.23	-1.82	0.71	1.12	-0.5	-0.05	-0.26	-0.35	0.58	0.74	0.34	0.74	-2.57	0.56	1.84	-1.49	0.17	-0.36	0.56	0.26	1.76	-0.38	-2	0.57
Nuclei_Texture_Correlation_BfH_10_02_256		-0.22	1.54	1.29	-0.14	-0.9	-0.48	0.43	0.23	-0.64	-1.99	-0.47	-1.31	0.43	0.67	0.07	0.28	-1.03	-1.48	1.6	-0.07	-0.2	0.6	-2.27	0.22	1.59	1.58	1.37	-0.11	-1.19	-0.68	1.03	0.68	-2.46	-0.1	-0.7	-0.25	0.77	0.48	-0.57	-0.11	-0.81	0.06	-0.56	-0.24	0.62	-0.68	-3.99	1.02
Nuclei_Texture_Correlation_BfH_10_03_256		-0.9	-1.3	1.19	-1.21	1.06	-1.03	0.1	-2.47	-0.46	-1.98	-0.78	-2.47	0.05	-0.48	0.93	1.02	1.26	2.38	-0.19	-1.49	1.81	-1.37	0.61	0.63	-0.57	0.29	0.43	-1.1	1.47	-0.04	0.29	-0.5	-0.55	-0.23	-1.15	0.1	-1.24	-1.98	0.92	0.34	0.69	-0.47	1.17	0.07	-0.35	-1.18	-0.88	0.02
Nuclei_Texture_Correlation_BfH_20_00_256		-0.75	-1.37	2.19	-0.81	1.39	-2.45	-0.32	-0.66	0.27	0.9	-0.17	-0.61	-1.46	0.48	1.69	0.31	2.43	2.41	-0.07	0.11	0.54	-0.2	-2.09	1.11	-0.93	0.12	0.39	-0.05	1.49	2.19	1.04	-0.76	-1.01	0.67	-1.12	0.66	-3.08	-2.22	0.36	0.46	0.21	-0.17	0.12	0.37	-0.58	-0.01	-0.78	1.11
Nuclei_Texture_Correlation_BfH_20_01_256		1.96	0.08	1.03	1.32	-0.65	0.37	0.51	-0.02	-0.18	-0.61	-0.98	1.42	2.99	-0.04	1.09	-0.59	0.3	0.27	-1.88	0.21	-0.01	-0.12	1.65	-1.09	1.05	0	0.58	0.13	1.49	0.69	-0.72	0	-0.25	1.12	0	0.72	-3.03	-2.52	-0.23	0.9	1.21	0.14	-0.55	1.54	-0.47	1.76	0.73	-0.02
Nuclei_Texture_Correlation_BfH_20_02_256		-0.22	1.95	1.16	0.45	0.8	-1.06	0.63	-0.97	-0.35	1.56	-0.73	0.64	1.78	-0.27	-1.58	-0.53	-1.21	0.68	0.07	-0.57	-0.57	0.2	1.21	-0.07	-0.94	-0.38	0.98	1.54	1.61	1.07	-0.02	-1.36	-0.59	0.56	-0.37	-0.77	-3.81	0.77	-1.79	-0.01	0.24	0.22	-0.12	0.48	-0.35	0.89	0.71	-1.16
Nuclei_Texture_Correlation_BfH_20_03_256		1.37	0.08	-0.04	-3.48	0.68	-0.37	0.52	0.21	0.51	0.63	-0.42	-0.59	2.21	-0.37	0.28	0.39	0.69	-0.89	1.93	3.54	1.93	0.6	-1.92	0.74	-2.24	-0.83	-0.58	-0.43	0.72	-0.67	0.88	-1.25	0.15	0.82	-0.84	-0.75	-0.66	-2.64	0.16	-0.11	0.92	0.31	-0.26	0.55	1.57	-0.77	-0.68	0.81
Nuclei_Texture_Correlation_BfH_5_00_256		-1.28	-0.59	-0.34	-2.5	1.37	-1.16	-0.38	0.76	-0.65	1.32	1.83	-0.46	-1.44	1.17	0.75	0.88	0.23	0.5	-2.2	-2.14	-0.22	-0.93	-0.1	1.78	-0.34	-1.97	0.37	0.2	0.7	1	1.08	2.03	-0.57	0.84	0.37	-0.6	1.91	0.8	0.68	0.02	-0.58	-0.01	0.3	0.61	-0.99	-0.67	-2	1.22
Nuclei_Texture_Correlation_BfH_5_01_256		-1	-0.1	-0.54	-0.62	1.12	-1.7	0.13	-0.28	0.71	0.85	-0.8	-0.67	-1.12	0.98	0.68	0.86	-0.12	-0.79	-1.36	-2.6	-0.26	-0.59	1.86	1.57	-0.89	-0.41	0.7	0.31	1.1	0.68	1.5	2.48	-0.54	-0.53	-0.98	0.34	-1.33	1.14	0.09	-0.4	0.34	-0.47	0.59	0.81	0.15	-0.61	-1.99	1.28
Nuclei_Texture_Correlation_BfH_5_02_256		-2.26	0.94	-0.1	-1.06	1.74	-0.41	-0.58	-0.54	-1.11	-0.35	-1.62	0.57	1.81	2.1	-0.54	0.04	-0.82	-0.33	1.73	-0.59	0.58	-0.79	-0.35	0.24	1.71	-1.17	1.92	-0.58	1.11	0.57	0.96	1.23	0.23	0.8	-0.92	0.31	0.17	0.59	0.51	-0.17	-0.25	0.44	1.76	0.18	-0.93	-0.22	-2.56	-1.06
Nuclei_Texture_Correlation_BfH_5_03_256		-2.29	1.28	0.09	-0.24	-1.15	0.9	-0.64	0.71	0.86	-0.8	0.48	-1.21	-0.18	0.98	-0.18	0.1	-0.39	2.44	-0.3	-0.42	1.63	-0.78	-0.72	1.45	-0.75	-0.1	-0.47	0.65	0.94	1.27	-0.94	-2.04	0.66	-1.02	0.18	-1.01	0.74	1.48	-1.94	1.49	0.29	0.09	-0.45	1.09	1.27	1.08	0.53	-1.65
Nuclei_Texture_Correlation_BfL_10_00_256		1.64	1.26	-1.21	-0.16	0.92	1.01	-0.14	0.24	-0.7	0.23	1.85	0.88	-0.65	-0.47	1.35	-0.41	2.37	2.12	-1.4	0.64	-3.44	0.21	-0.01	1.19	0.57	-1.39	0.95	0.59	-2.71	-0.8	-1.8	-0.67	-0.16	0.81	-0.82	-1.18	-0.39	-1.71	0.97	-0.17	-0.87	-0.27	-2.78	1.24	1.59	0.43	-0.02	-0.16
Nuclei_Texture_Correlation_BfL_10_01_256		0.96	-0.37	0.17	0.7	0.78	0.98	-0.79	0.05	0.55	-0.42	-0.57	-1.16	-0.7	0.8	-0.19	-0.18	-0.6	-1.13	-2.7	-0.84	0.83	2.37	1.65	-0.47	0.39	-1.05	1.28	0.42	-0.17	-1.23	-1.27	0.09	0.45	0.65	-0.8	-0.19	-1.41	-0.96	0.58	-1.07	0.61	0.15	-0.99	0.15	1.47	0.14	0.17	-0.96
Nuclei_Texture_Correlation_BfL_10_02_256		-0.79	1.36	0.36	1.31	-0.49	0.02	-0.3	-0.73	-0.02	-1.24	-1.25	-0.28	1.65	0.33	0.2	-0.64	-1.3	-1.02	1.6	0.33	-0.66	-0.08	-1.29	0.4	0.93	1.82	2.1	0.95	-0.68	-1.1	0.1	-0.3	-0.84	0.42	-0.71	-0.2	-0.17	0.42	1	-0.55	-0.67	-0.38	0.67	0.7	1.14	0.28	-2.55	0.1
Nuclei_Texture_Correlation_BfL_10_03_256		-2.38	0.6	0.38	-1.82	0.48	-0.64	-0.21	-0.6	-0.01	-1.23	-0.24	-3.39	0.14	0.19	1.31	0.83	0.12	2.49	0.71	0.15	2.45	0.01	-0.66	-0.22	-0.88	0.3	-0.94	-0.84	1.09	0.51	-0.23	-0.6	-0.35	-0.21	-0.5	-1.36	-0.89	-0.18	1.11	0.28	0.83	-0.53	-0.94	0.98	0.87	0.85	-0.02	0
Nuclei_Texture_Correlation_BfL_20_00_256		0.18	-0.31	-0.02	-0.41	-0.3	-2.01	-2	-1.5	1.25	0.2	0.89	-1.48	-1.59	-2.06	0.95	1.36	1.84	-0.44	0.36	0.74	-0.63	-1.4	-1.41	-0.29	0.26	0.49	0.48	0.45	-0.37	0.77	-0.79	0.42	0.28	-2.11	-0.42	1.48	-1.32	-4.11	0.52	-0.02	0.2	-1.73	0.34	-0.56	0.46	0.92	-2.07	-0.11
Nuclei_Texture_Correlation_BfL_20_01_256		4.22	0.32	-0.3	0.19	-0.12	0.5	-1.74	0.08	0.97	-1.06	-0.28	1.42	2.5	-0.62	1.15	0.72	0.64	-1.62	-1.42	0.32	-0.38	1.4	1.26	-0.03	0.05	-0.08	0.65	0.26	0.72	0.04	0.59	-0.53	-0.95	0.05	-0.21	-0.92	-3.19	-1.08	0.55	1.25	1.03	0.12	-0.83	0.54	0.34	1.03	0.99	-1.37
Nuclei_Texture_Correlation_BfL_20_02_256		-0.03	1.52	1.03	1.81	1.75	-0.1	-0.7	-0.19	0.15	1.33	0.83	-0.67	3.17	-1.25	-0.52	-0.86	-1.61	0.67	0.29	0.56	0.44	-0.27	1.8	-1.21	-0.42	-0.44	-0.25	1.73	2.65	-1.67	0.59	-0.15	0.25	-0.43	0.06	-0.11	-4.7	0.1	-1.09	1.99	-0.59	-0.54	1.71	-0.66	-0.24	-0.19	2.75	-1.12
Nuclei_Texture_Correlation_BfL_20_03_256		1.29	1.08	0.17	-1.22	0.6	-0.6	-0.26	0.16	-0.69	0	0.33	-0.67	0.89	-1.57	0.1	-1.25	-0.56	-0.35	1.2	2.1	-0.11	0.46	-0.48	-0.97	-0.6	0.75	-0.14	-0.98	-1.01	-1.36	-0.03	-0.22	0.77	0.68	-1.48	-0.71	-1.93	-2.5	-0.71	1.15	1.06	0.51	-0.47	-0.02	2.48	-0.91	-0.63	1.04
Nuclei_Texture_Correlation_BfL_5_00_256		0.16	0.68	-1.79	-0.95	0.08	0.43	-1.67	-0.21	-0.31	1.7	2.82	-1.61	-1.63	-1.22	0.71	0.05	0.53	-0.04	-2.05	-0.02	-1.45	0.17	-2.15	1.63	-2.61	-1.38	-0.27	1.11	0.51	-0.05	1.13	2.43	0.67	0.43	0.08	0.15	1.89	-0.59	-0.23	1.14	-0.48	0.07	-1.26	-0.81	-1.51	-0.26	0.81	1.21
Nuclei_Texture_Correlation_BfL_5_01_256		0.54	1.31	-2.68	0.46	-0.07	0.5	-0.45	-1	1.3	0.45	-0.53	-2.46	-0.97	-0.3	0.1	-0.21	-0.26	-1.55	-1.34	-1.18	-1.57	-0.61	0.32	2.48	-1.98	0.27	0.42	1.34	-0.14	0.02	-0.45	0.88	-0.4	-0.52	-1.35	-0.48	-1.42	-0.42	0.19	0.17	0.57	-1.05	-0.98	0.57	0.9	-0.24	1.14	1.45
Nuclei_Texture_Correlation_BfL_5_02_256		-1.06	1.79	-0.41	0.34	0.27	0.01	-1.43	-0.29	-0.5	-0.8	-1.67	0.5	2.09	1.23	-0.84	-1.3	-1.56	0.68	1.19	0.58	0.47	-0.85	-0.81	-0.41	1.02	-0.1	1.43	-0.6	0.17	-0.41	1.41	1.3	0.91	0.13	0	0.56	-0.23	2.32	-0.45	0.02	-0.03	0.35	2.67	-0.22	-1.3	0.33	-1.58	-0.52
Nuclei_Texture_Correlation_BfL_5_03_256		-1.05	0.72	2.12	-1.26	-2.19	-0.05	-1.95	1.41	-0.01	-0.23	0.67	-1.39	-0.69	0.51	0.98	-0.19	0.01	3.16	0.03	-0.64	1.76	-0.68	-0.99	2.33	-1.34	-0.89	0.05	0.63	-0.27	1.8	0.47	-0.84	0.37	-0.85	-1.21	-0.31	0.62	1.01	-1.21	0.66	-0.06	1.19	-0.62	0.29	0.6	0.8	-0.92	-1.19
Nuclei_Texture_Correlation_Bf_10_00_256		0.88	0.76	0.22	0.24	0.09	0.86	-0.45	1.04	-0.66	0.81	1.26	1.81	-1.03	-0.65	0.1	1.13	1.25	0.82	-0.34	-0.74	-1.9	0.79	0.71	0.41	0.98	-1.03	-0.02	0.05	0.39	-0.46	-0.79	-1.07	0.11	0.3	-0.79	-0.62	0.37	-1.24	1.23	0	-0.4	-0.17	-1.75	0.78	1.25	1.28	-0.16	0.02
Nuclei_Texture_Correlation_Bf_10_01_256		0.03	-0.28	1.37	0.38	1.38	0.7	-0.65	-0.88	-0.19	1.07	0.9	-0.44	0.39	0.96	0.47	0	0.41	-1.41	-0.64	0.18	-0.4	1.03	0.32	-0.08	-1.22	-0.53	0.17	0.89	-0.04	1.08	-1.45	-0.42	0.06	0.87	-0.62	1.63	-2.85	-0.63	-0.75	-1.28	-0.07	0.45	0.05	0.21	0.67	0.91	0.13	-0.38
Nuclei_Texture_Correlation_Bf_10_02_256		-0.15	1.75	-0.38	0.35	0.58	-1.24	-0.93	-1.78	-1.41	0.46	-1.69	0.33	0.23	1.68	0.24	-0.21	-1.32	0	0.77	-0.19	-0.36	-0.81	0.19	-0.45	0.06	0.48	0.71	-0.24	0.29	-1.36	-0.31	1.56	-0.98	0.25	-1.04	-1.36	1.49	0.54	0.4	-1.5	-1.28	-0.03	1.37	-0.72	0.25	0.29	-2.36	0.46
Nuclei_Texture_Correlation_Bf_10_03_256		-1.15	0.42	0.66	0.09	1.18	0.17	-0.27	-1.26	-0.66	1.11	-1.35	-2.89	0.09	1.26	1.82	-0.43	-0.92	1.88	1.26	0.25	1.96	-1.09	0.81	-0.67	-0.86	1.07	0.55	0.14	0.64	0.22	-0.26	0.05	-1.01	0.04	-1.73	-0.23	-0.11	0.64	1.48	0.02	-1.83	-1.49	-1.59	0	1.01	-0.58	0.75	0.13
Nuclei_Texture_Correlation_Bf_20_00_256		-0.09	-0.81	0.13	-0.87	0.19	1.17	0.03	-1.36	-0.3	0.04	1.08	-1.06	-0.48	-1.22	-0.27	0.96	1.67	-0.01	-0.37	0.73	1.31	1.92	-1.5	-1.05	0.57	0.99	0.78	0.92	-0.37	-0.43	1.87	-0.1	0.96	-1.71	-0.82	0.1	-0.49	-2.32	1.43	1.01	-1.06	-1.09	-0.78	-0.2	0.56	-0.02	-1.07	0.16
Nuclei_Texture_Correlation_Bf_20_01_256		1.35	-0.44	0.6	-0.88	0.27	0	-0.04	0.11	1.26	-0.77	0.53	-0.46	2.06	-0.34	0	-0.79	0.19	-0.72	-1.24	0.11	-0.9	1.08	0.1	-0.68	-0.62	1.08	1.61	0.65	0.16	-1.65	0.37	-0.76	-1.36	-0.87	-0.27	0.51	-3.52	0.19	0.33	-0.12	-0.54	0.47	-1.9	1.28	0.2	0.61	0.68	-0.3
Nuclei_Texture_Correlation_Bf_20_02_256		0.56	0.98	1.31	-0.18	1.59	-0.59	-0.08	-0.54	-2.44	-0.81	-0.78	-0.34	1.96	-0.32	-0.91	-1.67	-1.76	0.47	-0.76	2.53	0.72	-0.08	1.63	-0.04	-1.33	-0.53	1.09	1.63	1.8	0.06	-0.38	-0.34	-0.49	1.53	-0.64	-0.15	-3.16	1.23	-0.81	-1.01	-0.15	-0.43	1.19	-0.34	-0.98	0.8	1.53	-1.39
Nuclei_Texture_Correlation_Bf_20_03_256		-1.31	0.57	0.54	-1.03	-0.08	1.56	-0.73	-0.11	-0.13	0.18	-0.36	-0.76	1.01	-1.49	1.07	-0.27	-0.03	-0.78	0.45	2.36	0.56	-0.06	-2.47	0.3	-0.04	0.7	0.24	-1.02	-0.93	-0.46	0.12	-1.64	0.47	0.07	-0.5	0.55	-2.42	-1.49	-0.98	0.3	0.31	0.82	0.07	0.81	0.99	-1.7	-0.43	0.71
Nuclei_Texture_Correlation_Bf_5_00_256		1.05	0.56	0.63	0.27	-0.19	0.42	-1.18	1.86	0.5	0.88	2.62	3.29	-1.39	-0.2	-0.5	0.85	2.01	1.65	-0.63	-2.26	-1.16	0.01	-0.01	0.95	0.25	-1.29	-0.45	-1.43	0.69	-0.6	-1.87	1.57	1.14	-0.36	-0.72	-0.28	2.04	-1.83	-0.16	0.54	-0.17	0.71	-1.46	0.61	-0.03	0.57	-0.44	0.34
Nuclei_Texture_Correlation_Bf_5_01_256		1.36	0.34	0.13	1.19	0.12	-0.36	-1.32	1.21	0.03	0.4	1.05	0.59	-1.05	1.42	-0.12	0.37	0.02	-0.76	-0.05	-2.02	-1.59	-0.27	1.07	1.06	-1.01	-0.34	0.25	-0.95	0.84	-0.34	-1.75	0	0.67	-0.22	-1.61	-0.83	0.33	-0.67	-1.34	-0.34	0.21	0.24	-1.06	0.47	0.49	0.58	-0.3	0.41
Nuclei_Texture_Correlation_Bf_5_02_256		-0.63	0.79	0.38	-0.69	0.17	-0.74	-0.97	0.93	0.42	-0.77	0.1	1.99	-0.02	0.79	-0.72	-0.25	0.25	0.83	0.04	-0.08	0.61	-0.63	0.32	0.12	0.47	-1.03	0.81	-1.51	1.11	0	0.45	0.1	1.22	0.44	-1	-1.14	0.89	1.84	0.01	-0.53	0.34	0.01	2.31	0.66	0.62	0.21	-1.58	0.22
Nuclei_Texture_Correlation_Bf_5_03_256		-0.67	1.44	1.13	-0.42	-0.31	0.18	-2.33	0.81	1.11	-0.39	0.85	0.68	-0.08	0.14	-0.74	-0.33	0.79	1.91	2.16	-1.04	0.94	-0.05	-0.6	0.63	-0.76	-1.88	0.63	-0.54	0.3	-0.22	0.06	-0.49	0.3	-0.96	-1.65	-1.16	2.51	0.88	-0.17	-0.85	0.4	0.38	-0.93	0.18	0.75	-0.49	0.08	-1.04
Nuclei_Texture_Correlation_DNA_10_00_256		0.59	-0.99	-0.18	-0.18	0.51	0.13	-0.76	-0.91	0.44	1.19	2.07	-0.1	-1.9	-1.47	1.12	1.3	1.23	0.33	-1.79	-0.37	-1.26	0.11	0.5	1.21	-1.16	-0.51	-0.46	0.82	0	0.6	-0.66	1.45	-0.67	0.66	-0.46	-1.07	0.77	-0.16	1.94	-0.17	-1.3	-0.01	-0.79	-0.12	0.06	0.43	-0.72	1.17
Nuclei_Texture_Correlation_DNA_10_01_256		1.61	-0.47	-0.81	3.12	0.5	0.51	-0.62	-2.7	2.3	-0.04	0.04	0.15	0.96	-1.31	-0.15	-0.2	1.62	-0.97	-1.95	-0.07	-0.76	0.14	1.23	-1.95	-0.9	0.63	0.13	1.58	0.71	-0.91	-0.93	0.89	-0.31	0.15	-0.02	-1.4	-0.77	-1.91	2.21	-0.52	-1.13	0.38	-0.64	-0.36	0.22	2.24	0.08	-1.26
Nuclei_Texture_Correlation_DNA_10_02_256		-0.79	1.18	1.18	0.51	0.32	-0.05	-0.89	-1.1	-0.02	-0.17	-1.8	-0.53	2.24	1.49	-0.64	-0.93	-0.57	0.77	0.19	-0.06	1.64	-0.95	0.11	-0.71	0.02	0.28	0.89	-0.24	0.4	0.61	0.3	0.37	-1.02	0.57	-0.88	-0.33	-0.61	1.09	1.46	-1.29	-0.71	0.27	0.68	-1.02	0.42	1.17	-1.52	0.17
Nuclei_Texture_Correlation_DNA_10_03_256		-0.11	0.93	0.13	-1.35	0.11	0.36	-1.75	-0.28	0.02	0.68	0.59	-1.4	-0.5	-1.6	0.35	0.06	0.03	2.28	-0.1	-0.08	1.39	0.94	-1.63	1.22	-1.1	-1.01	0.17	-0.49	-0.06	0.15	-0.57	0.34	-0.63	0.68	-0.64	-0.9	0.28	0.76	1.16	-0.7	-0.03	-0.3	-0.81	0.39	0.93	0.55	-0.24	-0.2
Nuclei_Texture_Correlation_DNA_20_00_256		1.52	1.07	-1.73	0.22	-0.4	0.17	0.01	0.66	0.87	-1.16	0.79	0.86	-0.26	-2.55	0.75	-0.06	0.47	-1.51	0.22	1.71	-0.53	1.01	-1.05	-1.18	0.43	0.68	-0.32	-0.35	-0.01	-1.81	-1.6	-0.54	0.66	-0.53	0.44	0.54	-1.17	-1.12	0.14	0.68	0.79	-0.12	-1.14	0.68	0.19	-0.4	0.61	-0.96
Nuclei_Texture_Correlation_DNA_20_02_256		0.53	1.57	-0.69	-0.02	-0.67	-0.04	-0.04	0.58	-0.03	-1.65	-0.99	0.55	1.37	-1.25	-0.42	-1.26	-0.44	-0.88	1.1	1.43	0.5	0.32	-1.02	-1.84	0.47	0.89	0.13	-0.75	0.04	-2.27	-0.61	-1.89	0.71	0.06	0.04	0.19	-2.27	-1.94	-0.69	0.27	0.65	0.09	-0.88	0.54	0.48	-0.22	1.02	-1.22
Nuclei_Texture_Correlation_DNA_5_00_256		-0.38	-1.67	1.96	-1.22	0.81	-0.52	0.49	0.14	-0.5	1.64	1.23	0.07	-1.75	1.61	0.92	1.19	0.3	1.29	-1.24	-1.48	-0.44	-1.1	1.7	1.92	-1.09	-1.2	-0.62	0.03	-0.2	2.19	1.12	2.34	-0.73	0.31	0.03	0.2	1.41	1.94	0.79	-0.2	-0.65	-0.01	1.92	-0.64	-0.77	0.08	0.16	2.99
Nuclei_Texture_Correlation_DNA_5_01_256		-0.02	-1.12	1.32	0.79	0.8	-0.26	0.58	-1.39	1.04	0.92	-0.52	-0.1	0.09	1.88	0.2	0.56	0.72	0.12	-1.49	-1.35	-0.17	-0.92	2.46	-0.06	-0.84	0.01	0.03	0.35	0.35	1.13	0.31	1.76	-0.82	0.01	0.05	-0.24	-0.08	0.76	0.93	-0.63	-0.62	-0.06	1.2	-0.29	-0.81	1.18	-0.18	1.48
Nuclei_Texture_Correlation_DNA_5_02_256		-1.06	-0.28	2.1	-0.42	0.78	-0.47	0.38	0.01	-0.55	0.5	-1.22	-0.04	0.92	2.69	-0.38	0.01	-0.65	1.45	0.44	-0.81	1.28	-1.24	1.03	0.44	0.16	-0.47	0.45	-0.54	0.19	1.58	1.5	2.68	-0.93	0.48	0.3	0.3	0.95	3.27	0.83	-0.84	-0.17	0.55	3.52	-0.79	-0.65	0.77	-0.48	2.19
Nuclei_Texture_Correlation_DNA_5_03_256		-0.89	-0.23	1.64	-1.73	0.38	-0.48	-0.66	0.44	-0.65	1.01	0.28	-0.29	-0.64	1.06	0.04	0.27	-0.56	1.91	0.27	-0.62	1.12	-0.59	0.44	1.82	-0.74	-0.86	0.05	-0.43	-0.22	1.9	0.74	1.71	-1.04	0.53	-1.11	-0.33	0.74	2.24	0.58	-1.03	-0.42	0	1.44	-0.56	0.15	0.05	-0.23	1.33
Nuclei_Texture_Correlation_ER_10_00_256		-0.51	-1.01	0.56	-1.68	1.02	-0.07	0.82	0.08	-0.03	0.5	1.68	-0.72	0.31	1.94	0.54	0.4	-0.39	0.6	-1.77	-0.34	-1.25	-1.01	-0.94	0.62	0.53	-0.17	-0.67	0.11	0.03	0.67	0.24	2.27	-1.25	0.73	-0.46	-0.72	-0.61	1.57	1.5	0.13	-1.66	-1	-2.01	0.68	0.49	0.67	-1.01	0.43
Nuclei_Texture_Correlation_ER_10_01_256		-0.18	-1.28	0.77	0.13	1.2	0.04	0.34	-0.84	0.36	1.12	-1.44	-2.91	0.62	0.78	0.87	0.76	-1.15	0.47	-1.45	-0.96	-1.98	-1.08	1.84	0.18	-0.5	0.9	-0.04	0.18	0.14	-0.17	-0.8	-0.02	-1.32	0.42	-1.93	-0.83	-1.92	0.22	0.59	0.28	-0.95	-1.06	-0.39	1	-0.09	0.7	-0.84	-0.15
Nuclei_Texture_Correlation_ER_10_02_256		-0.67	1.65	0.72	-0.3	0.58	-1.36	0.67	-0.39	0.35	-0.21	-1.35	-1.74	3.26	2.83	-0.86	-1.2	-2.88	1.03	1.5	-0.93	1.27	-2.12	0.21	-0.57	0.8	1.15	0.61	-1.11	-0.4	0.08	-0.18	0.18	-0.67	0.5	-0.12	-1.26	-0.89	1.23	0.51	-0.67	-2.02	0.33	2.65	0.36	-0.37	0.83	-2.15	-1.24
Nuclei_Texture_Correlation_ER_10_03_256		-1.03	-0.78	1.14	-2	0.68	-0.68	-0.71	0.77	-0.32	0	-0.61	-2.2	-0.6	1.13	0.46	-0.22	-1.93	1.9	-0.99	-0.31	1.11	-0.97	-0.44	0.91	0.4	-1.1	-0.31	-0.35	-0.05	0.27	-0.32	0.33	-1.76	0.85	-1.24	-1.22	-0.4	1.28	-0.05	-0.98	-0.08	-0.54	0.96	0.04	1.63	0.26	-2.66	-0.83
Nuclei_Texture_Correlation_ER_20_00_256		-0.9	-1.54	-0.25	-1.35	0.33	1.1	-1.25	0.56	-0.68	-0.26	1.18	-1.85	-0.87	-0.95	0.88	-0.37	0.47	0.13	-2.34	1.95	-3.04	0.85	-0.66	0.96	-0.54	-0.4	0.3	-0.62	0.6	0.17	-1.19	2.73	0.26	-0.14	-0.03	0.4	0.63	0	-2.04	0.89	1	-1.35	-1.01	1.36	1.82	-0.53	-0.21	0.24
Nuclei_Texture_Correlation_ER_20_01_256		2.13	0.32	-0.43	0.96	-0.1	0.57	-1.22	0.24	1.11	-0.98	0.18	1.01	0.35	-3.38	1.73	-0.77	0.29	-0.93	0.39	0.5	-0.62	0.73	0.5	-0.89	-0.69	0.54	0.96	-0.24	0.98	-2.06	-0.77	-1.15	-0.62	-0.8	-0.12	0.17	-1.81	-2.12	-0.65	0	0.56	-0.94	0.25	1.07	-0.08	0.52	0.71	0.59
Nuclei_Texture_Correlation_ER_20_02_256		-0.71	1.21	-0.2	-0.08	-0.31	-0.3	-0.31	0.99	-0.65	-0.25	-1.59	-0.39	1.21	-2.05	-0.15	0.01	-1.68	0.12	0.94	0.83	0.73	-1.57	-0.36	-0.63	1.1	0.04	1.23	0.15	0.3	-1.28	-0.06	-1.13	0.32	-0.04	-0.15	0.98	-1.79	-0.38	-1.56	0.38	0.89	0.72	-0.76	-0.08	0.61	0.23	0.48	0.68
Nuclei_Texture_Correlation_ER_20_03_256		1.47	1.54	-1.95	-1.23	-0.85	1.16	-2.15	-0.37	-1.21	0.61	-0.3	1.55	-0.08	-4.47	-0.04	0.1	0.64	-2.59	-0.72	2.07	1.16	0.54	-1.03	-2.19	-0.69	0.56	0.53	0.14	0.05	-2.6	-1.24	-0.87	1.07	-0.78	-0.51	0.3	-0.11	-0.81	-1.94	0.38	0.94	-0.01	0.37	1.27	0.66	-0.56	0.92	-0.42
Nuclei_Texture_Correlation_ER_5_00_256		0.34	0.97	1.22	-0.94	0.24	-0.21	3.52	0.24	0.15	-0.85	1.15	3.25	1.47	2.71	-0.45	-0.02	-0.11	0.77	0.4	-0.3	2.12	-0.67	-0.46	-0.56	1.3	0.91	-1.27	-1.6	-0.21	1.35	0.52	2.53	0.01	1.73	1.07	-0.23	-0.48	2.94	2.25	0.14	0.3	-0.01	0.71	0.74	-0.71	0.6	-0.8	1.8
Nuclei_Texture_Correlation_ER_5_01_256		0.53	0.81	0.79	0.21	0.66	-0.52	3.9	0	1.26	-0.68	0.08	0.89	1.9	2.7	1.04	0.07	-0.19	0.47	0.03	-1.24	0.95	-1.14	0.72	-0.24	0.34	1.56	-0.56	-1.32	-0.86	0.97	0.09	2.03	-0.12	0.83	0.17	-0.3	-1.74	2.34	2.12	0.12	-0.71	-0.4	2.22	0.61	-0.85	1.13	-0.19	0.93
Nuclei_Texture_Correlation_ER_5_02_256		0.61	2.37	0.45	-0.07	0.28	-0.62	3.29	-0.23	0.96	-0.67	0.71	2.37	1.74	2.95	-0.79	-0.74	0.01	0.47	1.28	-0.74	2.43	-0.62	-0.18	-0.37	0.81	1.03	-0.52	-1.63	-1.11	1.48	0.33	1.02	0.42	1.18	0.62	-0.37	-1.35	3.13	1.93	0.13	-0.52	0.35	3.74	0.21	-1.45	0.52	-1.51	0.98
Nuclei_Texture_Correlation_ER_5_03_256		-0.07	1.34	0.58	-1.69	0.11	-1.23	2.31	0.1	0.34	-1.01	0.41	1.72	1.86	3.09	-0.67	-0.72	-0.83	1.16	0.27	-0.84	2.89	-0.78	-0.9	-0.12	0.83	0.07	-0.93	-1.36	-0.46	0.68	0.61	1.73	-0.58	1.18	0.01	-1.01	-0.15	3.51	1.44	-0.04	0.11	0.01	2.05	0.85	-0.38	0.33	-1.6	0.6
Nuclei_Texture_Correlation_Mito_10_00_256		0.49	-0.64	-0.52	-0.76	0.93	0.01	-0.03	0.46	0.24	1.12	1.84	-0.41	-0.58	1.06	0.97	1	1.22	0.9	-2.47	0.18	-1.07	-0.31	-0.84	0.58	-0.56	-0.91	-0.89	-0.15	-0.19	0.87	-0.5	0.54	-0.77	1.31	-0.19	-0.65	-1.03	0.44	1.58	0.16	-0.9	0.29	-1.54	1.14	0.67	1.32	-0.58	0.6
Nuclei_Texture_Correlation_Mito_10_01_256		0.87	-0.27	0.36	1.38	0.98	0.87	1.4	-0.81	1.11	1.4	-1.22	-0.74	0.78	1.31	0.74	0.45	0.74	-0.13	-0.4	-0.42	-0.73	-0.01	2.1	-0.29	-0.23	0.47	-0.13	0.1	0.11	0.27	-0.45	-0.1	-0.99	0.84	-1.62	-0.82	-1.07	1.25	2.06	-0.15	-0.54	-0.27	0.5	0.84	0.35	1.77	0.6	1.28
Nuclei_Texture_Correlation_Mito_10_02_256		-0.73	1.34	1.15	-0.01	-0.11	-1.18	0.49	-0.32	0.42	-0.31	-1.03	-0.2	2.72	1.8	-1.75	-1.2	-1.74	1.54	0.8	-0.59	1.65	-0.67	0.01	-1.3	0.59	0.27	0.38	-0.51	-0.15	1.05	-1.27	0.01	0.32	0.28	-0.59	-0.47	-3.2	0.17	1.18	-0.86	-0.9	0.67	1.1	1.11	1.31	2.24	-2.66	-2.51
Nuclei_Texture_Correlation_Mito_10_03_256		0.19	0.13	0.01	-0.64	0	-0.52	-0.67	1.04	0.29	-0.43	1.17	-0.67	-0.06	0.01	-0.05	-0.81	0.26	1.45	0.09	0.89	1.91	0.45	-2.31	1.67	0.92	-1.68	-1.1	-0.95	-1.09	0.75	0.08	0.5	-1.24	0.55	-0.83	-1.23	0.62	0.6	1.5	-0.98	-0.44	-0.57	0.56	0.33	0.09	-0.23	-2.27	-0.56
Nuclei_Texture_Correlation_Mito_20_00_256		0.34	0.63	0.14	-0.31	0.55	1.05	-0.35	0.24	-0.68	-0.72	0.8	0.55	-0.32	-1.3	1.32	-0.91	1.38	-0.8	-0.54	1.65	-0.94	0.98	-0.88	-0.47	0.05	0.23	0.17	-0.61	-0.29	-0.94	0.14	1.76	-0.19	0.17	-0.03	-0.36	1.43	-0.61	0.06	0.43	0.18	-1.32	1.23	0.75	0.07	-0.91	0.1	1.44
Nuclei_Texture_Correlation_Mito_20_01_256		1	1.33	-0.2	0.22	0.13	0.84	-0.2	0.2	0.89	-1.01	-0.97	0.68	0.69	-1.62	0.42	-0.95	0.03	-0.77	-0.12	0.8	0.36	1.14	0.56	-1.01	-0.01	0.79	0.14	-0.68	-0.01	-1.86	-0.92	-1.14	-0.08	-0.12	0.13	0.52	-0.69	-0.42	-0.07	0.39	0.74	-0.28	-0.01	-0.07	-0.02	-0.4	0.68	0.74
Nuclei_Texture_Correlation_Mito_20_02_256		0.71	2.22	0.17	0.42	-0.53	0.46	-0.09	0.32	-0.06	-1.24	-1.73	0.43	1.38	-1.08	0	-0.16	-1.04	0	1.42	0.64	1.34	0.66	-0.12	-0.58	1.16	0.14	0.83	0.43	-0.6	-1.49	-0.53	-1.16	1.09	-0.63	-0.55	0.8	-0.34	-1.4	-0.31	0.78	1.87	0.04	0.09	-0.24	0.25	-0.53	-0.1	0.27
Nuclei_Texture_Correlation_Mito_20_03_256		1.68	1.51	-0.12	-0.61	0.2	0.04	-0.78	0.7	-0.75	-1.26	0.43	0.81	-0.14	-1.95	0.82	-0.35	0.39	-1.63	1.06	2.28	0.53	0.52	-2.37	-0.82	0.43	1.05	1.07	-1.43	-0.33	-2.35	-1.39	0.78	0.02	-0.22	-0.17	0.21	-0.33	-1.93	-1.34	0.81	0.51	-0.7	0.64	0.23	0.54	-1.24	0.41	0.77
Nuclei_Texture_Correlation_Mito_5_00_256		-0.66	-0.9	-0.08	-1.04	-0.23	-1.21	0.77	0.61	-0.16	0.66	1.1	0.2	-0.17	1.29	-0.38	0.75	-0.19	0.85	-1.87	-0.74	-0.3	-1.21	0.41	-0.44	-0.94	0.39	-0.72	-0.56	0.43	1.93	-0.74	-0.77	0.17	0.96	0.18	-0.18	-2.61	0.31	0.83	-0.01	0.17	0.71	-1.29	1.25	0.82	1.34	-0.22	-1.1
Nuclei_Texture_Correlation_Mito_5_01_256		-0.22	-0.9	0.34	0.45	0.21	-0.46	1.81	-0.04	0.66	0.77	-0.14	-0.07	0.57	2.17	-0.02	0.38	-0.33	0.47	-1.39	-1.07	-0.39	-1.06	1.09	-0.94	-0.92	0.79	-0.71	-0.7	0.56	1.28	-1.24	-0.38	0.21	0.86	-0.67	-0.38	-3.87	0.5	1.44	-0.11	-0.08	0.8	-1.02	1.47	1.02	2.2	0.47	-1.62
Nuclei_Texture_Correlation_Mito_5_02_256		-0.9	-0.2	0.14	-0.38	-0.85	-1.64	1.05	0.38	0.13	0.42	-0.17	0.31	1.08	2.18	-1.58	-0.44	-1.67	1.15	-0.63	-0.84	0.98	-1.53	0.22	-1.77	-0.97	1.03	-0.32	-0.93	0.36	1.83	-1.45	-0.79	0.54	0.7	0.25	-0.14	-3.86	0.45	0.73	-0.41	0.24	1.06	-0.73	1.23	1.08	1.79	-1.1	-2.53
Nuclei_Texture_Correlation_Mito_5_03_256		-0.06	-0.26	-0.29	-1.57	-1.01	-1.96	0.48	1.11	-0.12	0.34	0.79	0.39	0.62	1.4	-0.96	-0.28	-1.25	1.7	-0.52	-0.65	1.51	-0.74	-0.89	-0.16	-0.77	-0.55	-0.97	-1.19	0.07	1.84	-0.67	-0.32	-0.41	1.14	-0.17	-0.27	-2.36	0.79	1.03	-0.38	0.37	0.67	-0.83	1.48	1.18	1.29	-1.22	-1.57
Nuclei_Texture_Correlation_RNA_10_00_256		0.21	-0.62	-0.26	-1.12	1.41	-0.26	0.48	0.26	0.03	1.31	2.4	-0.83	-0.48	0.68	0.76	0.87	0.01	0.5	-2.09	-0.92	-1.42	-0.41	-0.86	1.05	-0.08	-0.39	-0.83	0.45	-0.18	0.63	0.1	1.51	-0.68	0.42	-0.47	-1	0.28	0.45	1.4	0.36	-1.65	-0.21	-1.65	0.95	1.28	1.06	-0.95	1.55
Nuclei_Texture_Correlation_RNA_10_01_256		0.48	-0.57	-0.01	0.43	0.93	0.16	0.22	-1.51	0.75	0.15	-1.4	-2.33	1.18	0.97	0.21	-0.08	-0.95	-0.51	-1.17	-0.73	-1.57	-0.87	1.53	-0.18	0.24	1.01	-0.34	0.25	0.53	-0.78	-1.53	-0.66	-0.18	0.95	-0.92	-0.51	-2.55	-1.41	0.87	0.41	-1.1	-0.71	-0.82	1.6	0.29	0.87	-0.55	-1.31
Nuclei_Texture_Correlation_RNA_10_02_256		-0.42	1.68	0.75	-0.1	0.5	-0.77	0.53	-0.63	-0.03	-0.8	-1.54	-1.21	3.65	2.77	-0.84	-1.48	-2.46	1.02	1.83	0	1.26	-1.33	-0.42	-0.65	1.15	1.11	0.81	-0.87	0.27	-0.31	-0.18	-0.96	-0.89	0.69	-0.01	-0.91	-1.54	1.17	0.77	-1.08	-1.51	0.01	1.2	0.29	-0.13	0.54	-2.39	-1.37
Nuclei_Texture_Correlation_RNA_10_03_256		-0.21	0.1	-0.14	-2.35	1.01	-0.83	-0.61	0.84	-0.95	0.04	-0.25	-2.9	-0.33	0.36	0.41	-1.1	-2.21	2.44	-0.08	-0.36	1.46	-0.04	-2.04	1.24	0.46	-1.06	0.22	-0.58	-0.58	0.13	-0.13	-0.53	-1.28	0.51	-0.44	-0.65	-0.93	1.61	0.41	-0.35	0.28	-0.02	-0.07	0.19	1.18	0.22	-1.41	-1.4
Nuclei_Texture_Correlation_RNA_20_00_256		0.31	-0.21	-1.52	-1.58	0.52	0.49	0.12	0.92	-0.07	-0.07	0.98	-1.61	-0.67	-0.77	0.83	0.12	0	-0.18	-1.38	1.01	-2.15	0.44	-1.41	0.43	0.32	0.2	0.49	-0.53	0.07	-0.21	-0.37	1.06	0.68	-0.13	-0.37	0.55	-0.67	-1.86	-0.66	1.18	0.87	-1.09	0.04	1.29	1.85	0.04	0	-0.19
Nuclei_Texture_Correlation_RNA_20_01_256		1.25	-0.36	-0.33	0.27	0.21	0.22	-0.83	-0.7	0.99	-0.95	-0.35	0.85	0.54	-2.45	1.46	-0.47	0.47	-1	0.3	1.3	-0.71	0.24	0.89	-0.46	-0.61	0.02	1.07	-0.12	1.89	-1.85	-0.51	-1.06	-0.8	-0.32	-0.87	0.66	-2.14	-2.69	-0.08	0.22	1.15	-0.28	-0.23	1.12	0.48	-0.27	1.83	0.61
Nuclei_Texture_Correlation_RNA_20_02_256		-0.15	1.51	0.05	-0.38	-0.17	-0.53	-0.01	0.58	-0.95	-0.88	-1.33	-0.18	2.11	-0.21	-0.19	-1.68	-1.85	-0.06	1.6	0.64	0.54	-0.93	-0.9	-0.69	1.98	0.49	0.51	-0.39	0.27	-1.98	-1.51	-3.39	0.8	0.29	-0.01	1.04	-2.35	-1.33	-1.41	0.13	0.56	0.07	-0.64	0.39	0.64	-0.18	0.73	-1.77
Nuclei_Texture_Correlation_RNA_20_03_256		0.91	1.54	-1.09	-0.42	0.51	0.2	-2.07	0.62	-0.97	-0.26	-0.36	-0.2	-0.47	-3.48	1.09	0.7	0.64	-1.48	-0.71	2.72	0.3	0.45	-0.97	-0.24	-0.56	0.85	1.09	0.62	0.8	-1.73	-1.35	-0.9	0.47	-0.3	-0.08	-0.08	-1.56	-2.18	-1.08	0.86	1.62	0.48	0.32	1.48	0.89	-0.98	1.02	-0.03
Nuclei_Texture_Correlation_RNA_5_00_256		0.18	-0.02	1.35	-0.72	0.34	-0.58	2.5	0.75	0.12	0.24	1.64	2.51	-0.05	1.79	0	0.67	0.24	0.76	-0.68	-1.08	0.79	-0.34	0.29	-0.07	-0.11	-0.19	-1.63	-0.77	-0.45	1.37	0.72	2.4	-0.55	0.53	0.52	-0.54	0.17	2.52	0.74	-0.02	-0.09	0.01	0.78	0.14	-0.44	0.34	-0.79	2.77
Nuclei_Texture_Correlation_RNA_5_01_256		0.17	0.21	1.21	0.92	0.96	-0.38	2.76	-0.48	1.34	-0.29	-0.14	0.68	1.73	2.67	0.41	0.35	-0.01	0.07	-0.67	-1.27	0.21	-1.08	1.61	-0.34	-0.07	1.22	-1.07	-0.59	0.3	0.46	-0.15	1.57	-0.08	0.46	0.28	-0.32	-1.03	1.71	1.1	0.09	-0.59	-0.04	1.33	0.93	-0.18	1.05	-0.39	1.71
Nuclei_Texture_Correlation_RNA_5_02_256		-0.16	1.43	1.41	0.42	0.03	-0.57	2.69	-0.21	0.55	-0.92	-0.09	2.55	1.9	2.99	-1.13	-0.61	-0.38	1.19	1.5	-0.26	2.43	-0.6	0.17	-1.12	0.59	0.52	-0.7	-1.59	-0.39	1.09	0.33	1.74	-0.19	1.04	0.64	-0.02	-1.07	3.87	1.2	-0.44	-0.39	0.18	3.06	-0.08	-0.99	0.15	-2.08	1.83
Nuclei_Texture_Correlation_RNA_5_03_256		-0.14	0.96	0.37	-1.52	0.11	-0.9	1.21	0.7	-0.32	-0.41	0.83	1.08	0.71	1.8	-0.49	-0.53	-0.83	1.81	0.7	-0.63	2.27	-0.21	-1.25	0.17	0.02	-0.44	-0.63	-1.03	-0.65	1.02	1.29	1.48	-1.06	0.49	-0.29	-0.91	-0.23	3.91	0.91	-0.18	0.19	0.14	1.32	0.37	0.06	-0.03	-1.8	1.17
Nuclei_Texture_DifferenceVariance_AGP_20_01_256		-2.09	-0.58	0.55	-1.55	1.09	-0.98	-0.15	0.19	-1.38	1.02	-0.54	-1.91	0.11	1.75	0.26	0.98	-1.22	1.43	-1.08	-0.3	0.3	-0.8	0.35	1.46	-0.47	-0.36	-0.34	0.4	0.59	1.37	2.14	2.59	-0.51	-0.41	-0.67	-0.4	1.86	-0.02	0.06	-0.73	-0.92	0.15	-0.63	0.06	1.37	-0.32	-0.71	0.57
Nuclei_Texture_DifferenceVariance_AGP_20_03_256		-1.71	-0.57	0.68	-0.78	0.96	-0.08	-0.08	-0.1	-0.5	1.2	-0.3	-1.01	0.33	1.4	0.74	0.47	-0.15	0.99	-1.21	-0.86	0.1	-0.62	0.85	1.24	-0.18	0.02	0.03	0.44	1.26	2.29	2.68	4.68	-0.52	-0.43	-0.57	-1.02	1.06	-0.22	-0.01	-1.21	-0.79	-0.75	-0.7	0.22	1.1	0.01	-1.16	1.56
Nuclei_Texture_DifferenceVariance_DNA_20_01_256		-1	0.07	0.92	-1.08	0.05	-0.84	1.11	0.01	-1.14	0.51	-0.45	-2.37	-0.53	2.18	-0.61	0.8	-1.19	2.6	1.22	0.57	-0.15	0.03	-1.2	0.82	-0.04	0.11	-0.88	0.08	-1.23	-0.23	2.64	1.3	0.38	0	-0.15	-0.66	2.6	0.57	-0.09	-0.63	-1.38	-0.2	-0.11	-1.09	0.43	-0.28	-0.48	0.22
Nuclei_Texture_DifferenceVariance_DNA_20_02_256		0.08	0.23	1.69	1.15	0.81	0.13	-1.08	-1.35	0.88	1.89	0.84	-1.72	1.49	0.25	-0.31	0.03	0.91	2.7	-1.04	-0.5	0	0.74	-0.17	0.59	-0.88	-0.91	-0.1	0.97	-0.06	-0.56	0.52	2.17	0.2	1.01	0.18	-0.85	0.4	-0.33	0.65	-0.8	-0.59	-0.57	-1.46	-0.01	0.62	0.63	-0.71	0.24
Nuclei_Texture_DifferenceVariance_DNA_20_03_256		-0.21	-0.17	2.29	1.7	0.33	1.06	0.86	-0.98	1	0.81	-0.91	-0.75	0.52	2.23	-0.72	-0.98	-0.01	1.96	-0.67	-0.85	-1.03	0.37	0.68	0.15	0.65	0.93	-0.41	0.69	-0.11	1.37	1.77	2.57	-0.46	-0.29	0.89	-1	0.87	0.92	0.33	-0.36	-0.17	-0.89	-0.92	-0.8	-0.43	-0.35	-0.64	1.14
Nuclei_Texture_DifferenceVariance_Mito_20_01_256		-1.12	0.31	0.86	0.59	1.12	1.12	0.69	-1.34	-0.3	-0.15	-0.59	-0.59	-0.76	0.01	-1.18	1.34	0.51	2.2	0.42	-0.41	0.08	1.14	0.07	1.12	-1.17	-2.46	-1.24	-0.2	0.78	-0.06	1.28	0.03	-0.7	1.11	-1.02	-0.19	-0.63	0.16	0.95	-0.47	-1.54	-0.97	-1.98	0.26	2.88	0	-1.19	-0.65
Nuclei_Texture_Entropy_DNA_10_03_256		-1.1	-1.07	0.24	-0.81	0	-0.08	-0.54	0.02	-0.54	-0.21	-0.2	1.12	-1.65	-0.1	0.3	0.94	-0.43	-0.92	0.39	-0.66	0.67	-0.73	1.56	0.99	-0.17	-0.3	0.28	0.54	0.5	1.86	0	0.3	-1.41	0.19	-1.26	0.46	-0.52	1.45	1.05	0.16	-1.37	1.04	2.25	-0.72	-0.85	0.72	-0.33	-0.34
Nuclei_Texture_Entropy_RNA_20_01_256		0.9	-0.36	0.05	1.13	-0.5	0.05	-1.32	-2.02	0.96	0.18	0.24	-0.04	-0.03	-0.31	-0.67	-1.11	0.82	-0.93	0.02	-1.33	0	0.3	0.68	-0.24	-0.7	-0.03	-0.13	1.34	-1.01	0.36	0.09	1.41	-0.16	0.91	0.75	0.11	-0.58	0.04	2.4	-0.09	-0.71	0.17	0.25	-0.38	-1.25	1.56	-0.13	-1.07
Nuclei_Texture_InfoMeas1_AGP_20_00_256		1.02	1.21	-1.07	-1.29	-0.43	-0.09	-0.39	1.8	-0.05	-0.27	-0.08	0.04	0.58	-1.4	1.41	0.51	-0.03	-0.87	-0.14	1.6	-0.54	0.29	-0.39	-0.81	0.76	0.75	0.34	-0.32	0.35	-1.04	-0.27	-0.61	0.23	-1	-0.36	-0.48	-0.3	-1.12	-0.89	-0.02	1.24	-0.39	-0.19	1.55	2.22	-0.38	-0.08	1.14
Nuclei_Texture_InfoMeas1_AGP_20_01_256		0.58	1.6	-0.63	-0.3	0.16	-0.06	-0.26	1.99	0.3	-1.32	-0.75	0.95	1.25	-0.85	1.28	-0.64	-0.57	-1.28	-0.97	1.23	0.53	0.08	0.45	-1.27	0.18	1.27	0.34	-1.35	1.27	-0.71	-0.52	-0.86	-0.04	-1.05	-0.52	-0.34	-0.37	-0.82	-0.5	0.11	1.43	-0.87	0.16	1.34	1.01	-0.01	0.49	0.87
Nuclei_Texture_InfoMeas1_AGP_20_03_256		1.11	1.62	-1.06	-2.38	-0.3	-0.63	0	2.06	-0.87	-0.89	-0.12	0.51	1.03	-0.98	1.75	0.68	-0.09	-0.22	0.54	2.47	1.01	0.29	-1.53	-0.71	0.59	0.82	0.57	-1.12	0.02	-1.6	-0.42	-1.03	0.41	-0.73	-0.78	0.03	-0.49	-0.65	-1.2	0.08	1.15	0.27	1.11	0.85	1.5	-1.01	0.46	0.62
Nuclei_Texture_InfoMeas1_AGP_5_02_256		0.85	0.01	-2.09	-1	-0.9	0.28	-2.81	-0.46	-0.33	0.93	0.41	-2.4	-0.7	-3.01	1.18	0.62	0.13	-0.81	-1.48	0.24	-2.44	0.36	-0.43	-0.78	0.2	-0.68	0.32	1.54	-0.3	-1.35	0.44	-0.1	-0.51	-0.07	-1.49	-1.27	1.01	-0.83	-0.29	-0.53	-0.22	-0.16	-1.23	0.75	1.54	-0.16	-1.07	0.94
Nuclei_Texture_InfoMeas1_BfH_20_01_256		1.17	0.84	-0.53	0.39	0	1.57	-0.64	0.81	1.24	-1.76	0.28	1.77	0.25	-0.24	0.83	-0.21	0.65	-0.75	-2.21	0.35	0.52	0.22	0.93	-0.12	-1.48	-0.7	0.91	-0.37	0.49	-0.53	-2.52	-1.93	0.57	-1.58	0.13	-1.1	-1.03	-1.33	-1.16	-0.1	1.76	-0.84	-0.88	1.29	0.08	0.8	0.26	0.63
Nuclei_Texture_InfoMeas1_BfH_20_02_256		1.03	0.62	-0.66	-1.08	0.17	1.15	1.19	1.1	-0.45	-2.12	-0.41	0.79	0.64	1.07	-0.13	-0.3	-0.24	-0.04	0.15	1.21	0.42	0.04	-1.07	0.06	0.76	-0.05	0.92	-1.14	-0.12	-1.26	-1.69	-2.72	0.28	-0.82	-0.58	-0.83	-0.51	-0.82	-1.38	-0.17	1.68	-0.01	-0.2	0.74	1.5	-0.14	-0.06	-0.24
Nuclei_Texture_InfoMeas1_BfH_20_03_256		0.93	0.75	-1.09	-1.86	-0.28	0.79	0.39	0.98	-0.68	-0.97	1.35	0.38	0.2	-0.62	0.75	0.88	0.6	-0.03	0.05	2.43	1.57	0.45	-1.45	1.2	-1.51	-0.53	0.6	-0.56	-0.22	-0.67	-2.36	-3.82	0.87	-0.05	-0.74	-0.31	0.14	0.39	-1.4	-0.47	1.43	0.41	0.68	1.66	2.53	-0.01	0.53	-1.16
Nuclei_Texture_InfoMeas1_BfL_20_00_256		1.63	0.49	-1.19	-2.1	-0.03	0.47	-0.09	1.03	-0.6	-1.58	0.45	-0.16	-0.41	-0.72	1.08	0.23	0.51	-0.57	-0.34	1.51	-1.82	1.17	-0.15	1.62	0.14	-0.13	1.39	-0.13	-0.4	-1.63	-1.43	-1.49	-0.64	-0.75	-0.9	-0.37	-1.05	-1.59	-0.56	-0.78	0.34	0.16	-0.98	0.99	1.53	-0.52	-0.99	-0.26
Nuclei_Texture_InfoMeas1_BfL_20_01_256		0.72	0	0.1	0.02	0.05	0.94	-0.55	0.1	0.14	-1.74	-0.13	1.48	0.16	-0.9	1.39	-0.02	1.12	-0.93	-1.79	0.41	-0.2	0.68	1.27	0.63	-0.76	-0.45	1.39	-0.63	0.9	-0.01	-0.96	-0.55	-0.78	-0.72	-0.49	-0.27	-0.71	-1.23	-0.8	-0.74	0.8	-0.28	-0.05	1.28	0.08	0.21	-0.04	0.42
Nuclei_Texture_InfoMeas1_BfL_20_02_256		0.97	0.68	-0.86	-1.84	-0.26	0.62	-0.31	0.53	-1.53	-2.04	-1.2	-0.32	0.88	0.15	0.64	-0.69	-0.14	-0.15	0.44	1.44	-0.91	0.36	-0.58	0.54	0.67	0.19	2.1	-0.39	-0.09	-2.48	-1.19	-1.63	-0.33	-0.68	-0.82	-0.23	-1.01	-1.35	-0.58	-0.58	0.98	0.56	-0.66	0.99	1.34	-0.36	-0.63	-0.55
Nuclei_Texture_InfoMeas1_BfL_20_03_256		0.61	1.25	-0.52	-1.89	-0.27	-0.31	-0.47	0.68	-1.08	-0.8	0.26	0.26	-0.72	-1.48	1.73	0.8	-0.16	-0.57	0.61	2.78	1.15	0.72	-0.89	1.3	-1.71	-0.67	1.41	-0.5	-0.87	-1.85	-1.83	-1.88	0	-0.27	-1	0.27	-0.26	-0.06	-1.01	-0.51	0.72	0.38	0.81	0.78	1.85	-0.31	0.75	-0.9
Nuclei_Texture_InfoMeas1_Bf_20_00_256		1.49	-1.11	-0.47	-1.86	0.11	0.5	-0.56	0.2	0.5	0.14	-0.03	0.54	-0.86	-1.31	0.36	0.95	1.07	-0.92	0.33	1.53	-1.27	0.19	0.93	0.05	0.07	-0.43	-0.15	-1.15	1.42	-1.88	-0.94	-0.9	-0.38	-1.1	-1.25	-0.63	-1.16	-1.36	-0.38	0.13	0.46	0.47	-1.04	0.67	1.94	-0.22	-1.23	-0.06
Nuclei_Texture_InfoMeas1_Bf_20_01_256		1.54	-0.31	1.67	0.65	1.38	0.19	-2.18	0.11	2.46	-0.56	0.31	1.69	0.16	-1.77	0.49	-0.47	1.24	-0.87	-0.75	-0.1	0.75	-0.05	2.26	-0.61	-1.01	0.31	0.79	-1.03	2.22	0.36	-1.14	-0.16	-0.65	-1.15	-0.68	-0.25	-1.66	0.22	-0.75	-0.37	1.34	0.16	0.06	0.95	0.73	-0.03	-0.24	1.34
Nuclei_Texture_InfoMeas1_Bf_20_02_256		0.7	-0.81	0.06	-1.25	0.26	0.58	-0.13	-0.17	-0.69	-1.22	-1.18	0.85	0.37	-0.68	0.46	0.16	-0.05	0.05	0.91	1.25	-0.12	-0.46	0.54	-0.7	0.67	-0.13	0.92	-1.02	1.67	-1.81	-1.04	-1.39	-0.15	-1.22	-1.09	-0.57	-1.71	-1.04	-0.57	0.19	0.82	0.84	-0.49	0.62	1.37	-0.47	-0.84	-0.31
Nuclei_Texture_InfoMeas1_Bf_20_03_256		-0.23	0.09	-0.33	-1.73	0.43	1.12	-1.06	0.42	-0.23	-0.02	-0.04	0.88	-0.27	-0.71	0.91	1.26	0.71	-0.21	0.43	1.47	1.3	-0.87	-0.36	0.17	-1.09	-0.46	1.09	-1.23	0.26	-0.98	-0.35	-0.87	0.39	-0.09	-1.15	0.33	-0.94	-0.4	-0.8	-0.09	0.95	0.87	0.74	1.1	1.79	-0.41	0.09	-0.98
Nuclei_Texture_InfoMeas1_Bf_5_02_256		0.62	-3.43	-0.22	-1.01	0.48	0.88	-1.18	-1.52	-0.52	0.68	-0.26	-2.8	-1.25	0.16	0.96	1.41	0.18	-1.42	-1.28	-0.35	-2.1	0.93	0.67	1.53	0.27	-0.67	0.33	1.17	2.13	0.26	-0.42	-1.54	-0.69	-0.25	-1.43	-1.1	-0.24	-1.69	0.28	-0.1	-0.52	0.1	-1.83	0.69	1.45	-0.01	-1.2	-0.45
Nuclei_Texture_InfoMeas1_DNA_20_01_256		1.05	1.76	0.55	-0.18	0.01	-0.01	0.62	0.95	0.51	-1.02	-0.57	1.09	0.78	0.19	0.68	-0.77	-0.37	-0.16	0.32	2.08	0.41	0.14	-0.62	-1.16	0.28	0.98	-0.38	-1.63	-0.24	-1.35	0.68	0.31	0.45	-0.78	0.32	-0.13	0.24	0.02	-1.11	0.67	0.98	-0.95	1.03	-0.01	-0.34	-0.97	0.93	0.92
Nuclei_Texture_InfoMeas1_ER_20_00_256		0.15	-0.62	-0.62	-1.31	0.66	-0.07	-1.48	1.29	-0.68	0.12	0.63	-1.08	-0.24	-3.05	1.63	0.74	0.24	-0.03	-1.79	1.19	-1.59	0.77	-0.34	0.43	-0.29	-1.14	0.14	0.01	1.98	-0.54	-1.41	-1.55	-0.02	-0.59	-1.12	-0.87	-1.71	-1.5	-1.1	-0.54	0.77	0.06	-1.25	0.86	2.32	-0.2	-0.7	0.1
Nuclei_Texture_InfoMeas1_ER_20_01_256		0.9	0.31	-0.14	0.54	0.91	0.5	-2.08	0.82	0.75	-0.48	0.18	1.67	0.79	-3.1	1.77	-0.31	0.46	-0.14	-1	0.31	-0.29	0.42	1.13	-0.88	-1.18	-0.82	1.01	-0.44	2.49	-1.09	-0.95	-1.67	0.27	-0.57	-1.02	0.16	-2.06	-1.9	-0.86	-0.51	1.01	-0.49	-0.38	0.85	0.88	0.41	-0.09	0.28
Nuclei_Texture_InfoMeas1_ER_20_02_256		-0.2	0.7	-0.37	-0.42	0.65	0.44	-1.24	0.85	-1.24	-0.06	-0.8	-0.62	0.9	-1.4	0.94	0.49	-0.93	0.59	-0.25	1.37	-0.3	-0.19	0.07	-0.05	0.78	-0.09	1.29	-0.15	1.71	-1.28	-0.99	-1.79	0.02	-0.61	-1.23	-0.37	-1.93	-1.14	-0.98	-0.07	0.93	0.42	-1.21	0.72	1.77	-0.21	-0.11	-0.27
Nuclei_Texture_InfoMeas1_ER_20_03_256		0.45	1.04	-0.63	-1.96	0.71	-0.42	-2.27	0.53	-1.78	0.62	0.48	0.53	0.66	-2.97	1.58	0.81	-0.43	-0.03	-0.72	1.83	1.01	0.46	-1.36	-0.34	-0.81	-0.7	1.31	-0.8	0.76	-1.64	-1.54	-2.25	0.6	-0.27	-1.7	0	-1.69	-1.2	-1.43	-0.31	0.91	0.44	0.52	1.11	2.27	-0.08	0.47	-0.46
Nuclei_Texture_InfoMeas1_ER_5_00_256		-0.39	-0.37	-0.93	0.51	-0.09	0.15	-4.61	-0.24	-0.45	0.98	-1.34	-3.59	-0.62	-3.82	0.47	0.16	-0.27	-0.14	-0.96	0.22	-2.03	0.65	0.39	0.25	-0.92	-1.26	1.33	1.07	1.36	-1.55	-0.62	-1.62	-0.46	-0.07	-1.66	-0.65	-0.75	-1.63	-0.13	-0.48	-0.24	0.4	-1.76	0.84	1.88	0.47	-0.68	-0.38
Nuclei_Texture_InfoMeas1_Mito_20_01_256		0.9	1.26	0.09	0.35	0.34	1.05	0.08	-0.03	0.76	-1.7	-0.71	1.31	0.37	-1.69	-0.2	0.03	0.61	-0.23	-0.49	0.55	0.05	0.74	0.63	-0.84	-0.91	-1.14	-0.4	-1.54	1.45	-1.14	-1.47	-0.93	-0.02	0.21	-1.04	0.38	-3.1	-1.39	-0.01	0.52	1.24	-1.38	-1.41	1.38	2.23	-0.17	0.07	-0.09
Nuclei_Texture_InfoMeas1_Mito_20_03_256		0.93	1.39	-0.08	-1.11	0.19	0.21	-0.09	0.17	-0.8	-1.4	0.03	0.53	-0.18	-1.61	-0.05	0.4	0.33	-0.33	1.26	1.66	0.39	0.76	-1.47	-0.39	-0.87	-1.16	-0.08	-1.24	0.75	-1.98	-1.33	-0.8	0.36	0.57	-1.34	0.29	-1.91	-1.25	-0.66	0.2	0.85	-0.58	-0.89	0.82	2.07	-0.44	0.19	-0.3
Nuclei_Texture_InfoMeas1_RNA_20_00_256		-0.04	-0.3	-0.35	-1.67	1.05	-0.01	-0.46	1.67	-0.41	0.36	0.66	-1.13	0.07	-1.35	1.82	0.95	0	0.29	-1.16	1.02	-1.46	0.33	-0.33	1.21	0.86	-0.45	0.64	0	1.75	-0.19	-0.4	-0.9	-1.25	-1.42	-2.27	-1.33	0.05	-1.27	-2.06	-0.58	0.48	-0.56	0.05	0.6	2.11	-0.88	-1.15	1.53
Nuclei_Texture_InfoMeas1_RNA_20_01_256		-0.66	-0.24	0.24	-0.51	0.87	0.13	-1.52	0.45	0.73	-0.28	-0.15	1	0.98	-1.49	2.06	0.46	0.3	0	-1.88	0.69	-0.27	-0.07	1.36	-0.1	-0.77	-0.77	1.69	-0.56	2.62	-0.48	-0.38	-0.12	-0.42	-1.27	-1.75	-0.23	0.16	-0.6	-0.97	-0.71	1.21	-0.43	0.58	1.18	0.97	-0.51	-0.2	2.68
Nuclei_Texture_InfoMeas1_RNA_20_02_256		-0.57	0.54	0.08	-1.15	0.58	-0.17	-0.78	0.93	-0.96	-0.33	-0.9	-0.56	1.08	-0.52	0.59	-0.09	-1	0.68	-0.21	0.69	-0.42	-0.57	-0.23	0.2	1.01	-0.01	1.35	-0.64	1.41	-1.22	-0.29	-1.95	-1.05	-1.43	-2.34	-1.13	0.12	-0.52	-2.37	-0.47	0.61	-0.38	-0.42	0.51	1.73	-1.24	-0.77	0.99
Nuclei_Texture_InfoMeas1_RNA_20_03_256		-0.58	0.42	0.35	-1.9	0.83	-0.54	-1.64	1.02	-1.61	0.06	0.01	-0.11	-0.09	-2.16	1.16	1.19	0.09	0.55	-1.1	2.02	0.87	-0.25	-0.8	0.88	-0.8	-0.72	1.43	-0.18	1.26	-1.48	-0.85	-1.36	-0.38	-1.32	-2.04	-0.84	1.04	-0.29	-1.88	-0.06	0.55	-0.13	1.67	1.11	1.91	-0.76	0.16	1.66
Nuclei_Texture_InfoMeas1_RNA_5_00_256		-0.53	0.02	-0.57	-0.26	0.3	0.11	-3.09	-0.18	-0.53	-0.01	-1.55	-2.8	0.63	-1.72	0.16	-0.36	-0.88	0.16	-0.25	0.35	-1.14	-0.09	0.03	0.69	0.84	-0.68	1.73	0.61	1.44	-1.19	0.43	-1.08	-1.79	-0.52	-2.77	-1.43	0.62	-0.46	-0.59	-0.94	-0.67	-0.67	-0.63	0.34	1.42	-0.71	-1.42	0.32
Nuclei_Texture_InfoMeas1_RNA_5_02_256		-0.13	-1.19	-0.71	-1.04	0.67	0.31	-2.62	0.54	-0.39	1.19	0.52	-2.58	-1.45	-2.82	1.2	1.26	0.04	-0.15	-1.99	-0.37	-2.31	0.11	0	1.46	-0.06	-1.27	0.8	1.18	1.38	-0.5	0.57	-0.55	-1.76	-0.73	-2.66	-1.6	0.82	-0.46	-0.72	-0.6	-0.71	-0.58	-0.86	0.42	1.49	-0.8	-1.44	0.81
Nuclei_Texture_InfoMeas2_BfH_20_00_256		-1.35	-0.88	1.14	0.85	0.06	-0.9	-1.45	-1.71	0.11	1.84	-0.28	-1.01	-0.33	-0.38	-0.15	0.02	-0.12	0.39	-0.36	-1.34	0.4	-0.36	0.91	0.09	-0.57	-0.13	-0.02	0.94	0.36	1.05	1.36	2.77	-0.59	0.73	0.22	0.34	0.6	0.69	1.76	-0.17	-1.66	0.33	0.51	-0.92	-1.51	1.03	-0.63	0.22
Nuclei_Texture_InfoMeas2_Bf_20_01_256		-1.61	-0.37	0.11	0.38	-0.42	0.11	0.41	-1.4	-0.92	1.89	0.52	-2.36	-0.13	1.51	-0.21	-0.02	-0.31	1.11	-0.64	-1.57	-0.11	-0.04	-1.15	1.5	-0.48	-0.67	0.25	2.08	-1.51	1.93	0.6	1.57	-0.33	1.41	0.42	0.18	1.18	0.33	1.21	-0.19	-1.44	-0.47	0.17	-1.14	-1.26	0.65	-0.13	0.02
Nuclei_Texture_InverseDifferenceMoment_AGP_20_01_256		-1.26	-0.63	0.88	-0.19	0.75	-0.66	-1.34	-0.4	-0.17	1.06	-0.13	-1.6	-0.04	0.33	0.4	0.15	-0.25	0.89	-1.61	-1.06	0.04	-0.09	1.12	1.21	-0.94	-0.23	0.06	1.41	0.58	1.54	0.47	1.43	-0.86	-0.43	-0.91	-0.92	1.5	-0.15	1.08	-1.25	-0.97	-0.75	-0.2	0.14	0.67	0.55	-0.74	0.28
Nuclei_Texture_InverseDifferenceMoment_AGP_20_03_256		-1.18	-0.89	0.46	-1.46	0.69	-0.47	-1.43	-0.47	-0.66	1.18	-0.04	-1.55	0.25	0.45	0.86	1	0.22	1.14	-1.13	-0.89	-0.08	-0.29	0.48	1.15	-0.64	-0.59	0.21	0.9	0.38	1.11	1.31	1.9	-0.62	-1	-1.26	-0.93	0.95	-0.21	0.6	-1.1	-1.32	-0.14	0.32	0.24	0.87	0.38	-1.04	0.37
Nuclei_Texture_InverseDifferenceMoment_BfL_20_00_256		-0.69	-0.9	0.81	-0.08	0.74	0.11	-0.97	-1.13	-0.22	0.83	0.41	-0.99	-0.33	0.83	0.25	0.6	0.6	1.44	-0.92	-1.02	-0.41	0.27	0.83	2	-0.78	-0.95	0.72	1.45	-0.03	1.12	0.22	0.48	-0.79	-0.08	-0.4	-0.62	0.96	0.27	0.81	-1.09	-1.04	-0.1	-0.34	0.07	0.23	0.72	-0.99	-0.08
Nuclei_Texture_InverseDifferenceMoment_DNA_10_01_256		1.54	1.12	-0.11	1.54	0.1	0.48	-0.43	-1.21	1.67	0.84	0.68	-1.33	1.71	-0.62	-0.34	-0.74	1.27	1.34	-0.93	0.59	-0.35	1.16	-1.14	-1.13	-0.32	-0.02	-0.14	-0.03	-0.34	-1.95	0.22	1.98	0.57	0.61	-0.4	-1.4	0.76	-1.38	0.65	-0.27	-0.09	-1.06	-1.27	-0.36	0.86	0.8	-0.06	0.4
Nuclei_Texture_InverseDifferenceMoment_DNA_20_00_256		-0.35	-0.51	0.95	1.19	0.62	0.07	-1.92	-2.38	0.84	2.05	0.78	-1.98	0.39	0.08	-0.39	0.22	1.32	2.15	-1.68	-1.01	0.04	0.58	-0.03	0.66	-1.66	-1.56	-0.11	1.44	-0.14	0.16	0.66	1.63	-0.17	0.4	0.11	-0.66	1.02	0.12	0.82	-0.59	-0.71	-0.52	-0.76	-0.55	-0.16	0.81	-0.74	0.19
Nuclei_Texture_InverseDifferenceMoment_DNA_20_01_256		-1.5	-0.41	1.7	-0.69	0.74	-0.77	0.25	-1.23	-0.63	1.43	-0.08	-2.35	-0.49	2.22	-0.36	1.11	-0.53	2.79	0.52	0.05	0.01	0.42	-0.66	1.7	-0.6	-0.59	-1.16	1.25	-1.08	1.22	2.7	1.19	0.01	0.09	0.15	-0.43	2.57	1.8	-0.01	-0.29	-1.19	0.05	1.06	-1.13	-0.41	-0.17	-0.21	0.33
Nuclei_Texture_InverseDifferenceMoment_DNA_20_03_256		-0.69	-0.59	2.16	1.87	0.1	0.64	-0.03	-1.44	1.01	1.51	-0.45	-0.58	-0.37	1.9	-0.95	-0.17	-0.28	1.94	-1.07	-1.22	-0.57	0.04	0.91	0.73	0.19	0.55	-0.11	1.03	0.01	1.63	1.82	2.04	-0.67	-0.26	0.95	-0.27	1.98	1.28	-0.14	0.04	-0.68	-0.44	0.19	-1.13	-0.9	-0.09	-0.06	1.39
Nuclei_Texture_InverseDifferenceMoment_ER_20_03_256		-1.36	-0.8	0.54	-0.13	0.9	-0.21	-0.99	-1.21	-0.65	1.32	0.04	-1.11	-0.19	0.35	0.1	0.85	-0.01	1.14	-1.69	-1.23	0.3	-0.26	0.67	1.07	-1.05	-1.42	0.07	0.6	0.98	1.29	0.28	0.52	-0.67	-0.39	-1.24	-0.83	0.16	0.33	0.19	-1.09	-1.07	-0.68	-0.82	0.2	1.04	1.04	-0.98	0.07
Nuclei_Texture_SumAverage_AGP_20_03_256		0.27	-1.11	0.43	0.47	0.24	0.2	-0.83	-2.87	0.92	0.33	1.05	-0.59	-0.75	0	-1.34	-0.59	0.89	0.85	-0.93	-1.91	-0.14	0.16	0.28	0.46	-1.33	-1.01	-0.31	1.03	-0.65	0.36	-0.48	0.2	-0.22	1.49	0.75	0.39	-1.36	0.03	1.78	0.44	-0.78	0.08	-0.37	-0.73	-1.3	1.42	-0.58	-1.82
Nuclei_Texture_SumAverage_DNA_10_03_256		-0.69	-1.18	-2.07	-2.45	0.96	-1.45	0.03	0.44	-1.65	-2.11	-1.22	0.28	0.43	-1.2	-0.23	0.07	-1.93	-1.46	0.24	-1.79	-0.76	-1.08	0.53	0.61	1	0.48	0.08	0.11	1.25	0.66	-0.43	-1.56	-0.34	-0.39	-0.43	0.78	-0.97	-0.4	0.13	0.13	-0.65	0.91	0.52	0.75	0.53	0.66	-0.37	-1.79
Nuclei_Texture_SumAverage_DNA_20_01_256		-0.75	-1.14	0.27	-0.27	1.22	-0.5	-0.99	-1.45	-0.31	0.44	0.02	-0.92	0.39	0.21	0.15	0.31	-0.24	0.69	-1.35	-1.89	-0.31	-0.58	1.19	0.94	-0.89	-0.65	-0.02	0.97	0.82	1.06	-0.3	0.04	-0.86	0.11	-0.77	-0.49	-1.39	-0.44	2	-0.73	-1.35	0.47	-0.23	0.44	-0.04	2.45	-1.32	-1.56
Nuclei_Texture_SumAverage_ER_20_03_256		1.61	-0.62	0.37	1.15	-0.96	-0.24	-0.27	-1.82	1.04	-0.01	0.4	0.31	-0.17	0.39	-1.24	-1.45	0.75	-0.73	1.48	-1.36	-0.27	0.57	-0.03	-0.6	-0.6	0.5	-0.78	1.23	-2.02	-0.15	0.26	1.2	0.11	1.64	1.44	0.67	0.05	0.36	2.45	0.37	-0.38	0.33	0.81	-0.85	-1.9	1.17	-0.51	-1.07
Nuclei_Texture_SumAverage_Mito_20_01_256		-0.08	-1.06	0.05	-0.68	-0.28	-1.12	-0.77	-0.02	-0.23	1.63	0.79	-1.08	0.38	1.25	0.49	-0.18	-0.63	-0.18	-1.37	-0.63	-0.26	-0.92	0.48	0.07	-0.08	2.57	1.03	1.47	-0.42	1.47	-0.3	0.43	0.68	-0.38	1.46	0.02	0.76	0.1	0.71	-0.24	0.35	2.15	1.31	-0.6	-2.04	1.08	0.19	-0.86
Nuclei_Texture_SumAverage_RNA_20_03_256		2.43	0.25	-0.65	1.19	-1.15	-0.19	0.01	-1.58	0.91	-0.52	0.41	0.34	0.15	-0.17	-1.43	-1.79	0.86	-1.25	1.62	-0.69	0.03	1.03	-0.56	-0.96	-0.17	0.6	-0.84	0.83	-1.71	-0.48	-0.71	-0.19	0.69	1.41	1.09	0.73	-1.39	-0.72	1.91	0.33	0.19	0.44	-0.45	-0.2	-0.7	0.81	-0.01	-1.84
Nuclei_Texture_SumVariance_AGP_20_00_256		1.39	-0.46	1.01	1.61	-0.1	1.04	-0.14	-1.18	2.2	-0.51	0.34	-0.3	-1.06	-0.19	-0.64	-1.1	0.18	-0.2	0.92	1.46	-0.15	0.22	0.56	-0.87	-0.56	-0.24	-1.03	0.25	-1.38	-0.1	0.36	1.7	-0.51	2.44	0.81	0.74	-0.51	-0.67	1.32	0.64	-0.07	-0.13	1.14	-0.67	-2.55	0.54	0.5	-0.05
Nuclei_Texture_SumVariance_AGP_20_03_256		1.11	-0.22	0.74	1.52	0.39	0.52	-0.8	-0.88	1.69	-0.39	0.07	-0.09	-0.77	-0.59	-0.65	-0.96	0.24	-0.51	1.4	0.49	-0.04	0.19	0.51	-0.88	-1.4	0.24	-0.22	-0.2	-1.14	-0.32	-0.16	1.55	-0.27	2.78	0.93	0.96	-1.07	-0.56	1.5	1.23	-0.01	0.16	1.01	-0.33	-1.53	1.07	0.04	-0.55
Nuclei_Texture_SumVariance_BfH_20_03_256		0.25	3.47	1.34	1.16	-0.28	-1.68	-1.28	0.56	0.45	1.42	1.88	-0.5	3.22	-0.93	-0.11	-0.64	-0.89	2.35	0.42	-0.41	0.44	-0.82	0.52	-0.81	0.03	3.33	-0.94	-0.21	-0.42	-0.16	0.75	6.33	-0.69	4.18	1.97	0.8	-0.72	-0.34	1.32	0.36	-0.73	1.11	0.51	-0.1	-1.5	-0.02	0.1	0.97
Nuclei_Texture_SumVariance_BfH_5_02_256		-1.54	2.83	0.5	1.42	-0.63	-1.79	-0.97	0.53	0.84	1.17	-0.21	0.32	1.1	-1.96	-0.17	-0.61	-0.37	1.45	1.55	-0.42	0.66	-0.91	0.47	-1.63	-0.11	3.01	-0.47	-0.61	-0.22	-0.34	0.83	4.47	-0.43	1.58	1.31	1.22	-0.53	0.14	0.25	0.32	-0.84	0.4	1.27	-0.92	-1.73	-0.2	0.42	0.35
Nuclei_Texture_SumVariance_BfL_20_01_256		-0.38	3.1	0.29	3.55	-0.55	-0.77	-0.77	2.02	1.28	0.36	2.35	0.09	3.69	-0.42	-0.35	-0.67	-0.63	3.37	0.19	-0.23	1.36	-0.95	0.28	-1.69	0.01	1.87	-1.49	-0.91	-0.36	0.22	0.83	3.88	-0.14	2.99	1.41	0.67	-0.79	-0.35	1.44	0.64	-0.04	-0.39	0.89	-0.01	-0.95	0.23	1.7	1.08
Nuclei_Texture_SumVariance_BfL_20_03_256		-0.26	3.56	1.35	3.74	0.04	-0.94	-0.14	2.6	1.12	0.29	3.07	0.49	2.41	-0.53	-0.62	-0.86	-0.81	3.03	0.21	-0.55	1.21	-0.78	-0.03	-1.48	-0.09	2.37	-1.45	-0.98	-0.59	-0.1	0.27	5.24	-0.17	3.54	1.26	0.46	-0.68	0.24	0.46	0.78	0.02	0.12	0.66	0.28	-1.28	-0.11	0.61	1.87
Nuclei_Texture_SumVariance_Bf_20_01_256		-0.2	11.5	0.55	6.85	-0.55	-0.42	0.3	6.58	1.21	0.09	5.51	-0.43	9.82	0.11	-0.11	-1.13	-0.99	13.06	-0.21	-0.67	1.56	-0.66	-0.07	-0.64	0.89	6.4	-0.72	-0.39	-1.46	0.98	0.92	6.11	-0.29	4.67	2.5	0.49	-0.67	-0.58	0.86	-0.16	-0.2	-0.06	0.1	0.24	-0.96	0.1	1.19	0.88
Nuclei_Texture_SumVariance_DNA_20_01_256		-0.63	-0.68	0.36	0.01	0.29	-0.56	-0.81	-0.69	0.77	-0.76	-0.27	0.03	0.21	-0.06	0.37	-0.22	-0.71	-0.34	-0.23	-1.17	0.21	-0.38	1.78	-0.39	-1.25	0.5	-0.2	0.25	0.03	0.21	1.09	1.31	-1.06	1.72	-0.6	0.68	-1.3	-0.74	1.75	0.51	-0.06	0.67	2.48	-0.26	-1.75	1.77	0.43	0.19
Nuclei_Texture_SumVariance_DNA_20_03_256		-0.23	-0.11	0.67	-1.07	0.32	-0.63	-0.75	-0.59	0.61	-0.2	0.36	-0.16	-0.49	-0.21	0.72	-0.03	-0.66	0.06	0.34	-0.71	1.41	-0.33	1.28	0.63	-1.17	0.17	0.24	0.49	-0.17	0.91	1.18	0.65	-0.5	1.39	0.14	1.29	-0.49	0.72	2.13	0.59	-0.23	0.69	1.91	0.21	-1.58	1.35	-0.3	0.69
Nuclei_Texture_SumVariance_ER_20_03_256		0.85	1.18	0.56	1.2	-0.47	-0.11	-0.21	-0.49	1.73	-0.36	0.05	0.74	-0.83	-0.9	-0.38	-1.02	-0.06	-0.83	1.6	0.31	0.4	0.19	0.52	-0.72	-0.45	1.35	-0.18	0.73	-1.83	-0.75	0.46	2.38	0.06	3.26	1.26	2.2	0.62	-0.11	3.26	1.21	0.16	0.11	2.69	-0.25	-2.44	-0.33	0.3	-0.04
Nuclei_Texture_SumVariance_Mito_20_03_256		0.2	1.65	-0.23	0.66	-0.61	-0.52	-0.69	0.84	0.72	-0.07	-0.2	0.55	0.17	-0.22	0.92	-1.17	-0.69	-0.52	0.05	-0.22	1.47	-0.66	0.86	-0.39	1.41	2.4	0.74	-0.23	-1.89	-0.15	1.2	1.28	-0.11	0.76	1.39	0.38	2.16	0.13	1.31	0.58	0.12	0.85	3.83	-0.4	-2.37	-0.01	-0.08	1.48
Nuclei_Texture_SumVariance_RNA_20_01_256		1.63	1.33	-0.49	1.57	-0.73	0	0.24	-0.86	1.19	-0.65	0	0.82	-0.15	-0.82	-0.7	-1.44	0.08	-1.13	1.79	0.6	0.05	1.7	0.21	-1.12	-0.49	1.11	-0.49	-0.07	-1.36	-0.88	-0.14	0.14	0.39	3.15	0.81	1.12	-1.13	-1.26	2.67	0.61	0	0.28	0.72	0.17	-1.05	0.49	0.97	-1.1
Nuclei_Texture_SumVariance_RNA_20_03_256		1.66	2.25	-0.54	1.17	-0.6	-0.35	0.09	-0.68	0.92	-0.85	0.12	0.68	-0.29	-1.1	-0.89	-1.35	-0.21	-1.19	1.11	0.79	0.8	0.95	-0.05	-1.04	-0.29	1.06	-0.45	0.21	-1.46	-0.9	-0.18	0.65	0.68	2.89	1.15	1.67	-0.92	-0.72	3.39	0.84	0.27	0.79	0.95	0.26	-1.02	0.29	0.35	-1.01
[truncated: 72 more columns]

## Sheet: t-test MC3T3 Ostn
MC3T3 WT: Ostn+CNP vs CNP																		Note: all statistical comparisons were performed using Morpheus as detailed in the Methods section
				Plate_Map_Name	MC3T3-E1	MC3T3-E1	MC3T3-E1	MC3T3-E1	MC3T3-E1	MC3T3-E1	MC3T3-E1	MC3T3-E1	MC3T3-E1	MC3T3-E1	MC3T3-E1	MC3T3-E1
				well_position	B03	B18	C04	C19	D05	E06	B09	C10	D11	E12	H18	I19
				cell_type	WT	WT	WT	WT	WT	WT	WT	WT	WT	WT	WT	WT
				CNP_dose	100	100	100	100	100	100	100	100	100	100	100	100
				CNP_treatment	CNP	CNP	CNP	CNP	CNP	CNP	CNP	CNP	CNP	CNP	CNP	CNP
				Ostn_treatment	con	con	con	con	con	con	OstnFull	OstnFull	OstnFull	OstnFull	OstnFull	OstnFull
				Ostn_dose	0	0	0	0	0	0	500	500	500	500	500	500
Feature Name	T-Test	p_value	FDR(BH)	Comparison	B	B	B	B	B	B	A	A	A	A	A	A	B_mean	A_mean	∆FeatureMean
Cells_Intensity_IntegratedIntensity_DNA	4.26	0	0.78		-0.62	-1.16	-0.64	-1.19	-1.02	0.15	-0.01	0.14	0.11	1.03	0.87	0.33	-0.746667	0.411667	1.15833
Cytoplasm_Correlation_Overlap_BfL_DNA	3.65	0	0.78		-1.23	-0.27	-0.75	-0.39	-0.88	-0.11	0.57	-0.3	0.93	0.5	-0.09	0.27	-0.605	0.313333	0.918333
Cells_Texture_Correlation_Mito_20_02_256	3.5	0.01	0.78		-1.11	-1.58	-0.02	-1.2	-1.51	0.26	0.54	1.01	0.82	0.29	0.17	-0.23	-0.86	0.433333	1.29333
Nuclei_Texture_Correlation_DNA_10_02_256	3.43	0.01	0.78		-0.89	-1.1	-0.02	-0.17	-1.8	-0.53	0.02	0.28	0.89	-0.24	0.4	0.61	-0.751667	0.326667	1.07833
Cells_Texture_Correlation_DNA_10_02_256	3.42	0.01	0.78		-1.26	-1.75	-0.08	-0.47	-1.66	-0.49	0.27	-0.74	0.87	0.59	0.17	0.83	-0.951667	0.331667	1.28333
Cells_Texture_InfoMeas1_AGP_5_00_256	3.38	0.01	0.78		-1.34	-0.66	-0.25	-0.15	-0.14	-0.98	0.8	1.09	1.43	1.07	0.69	-0.83	-0.586667	0.708333	1.295
Cytoplasm_Granularity_4_Bf	3.28	0.01	0.78		-0.05	-0.94	-0.53	-1.1	-0.12	-2.02	0.63	0.17	0.18	0.54	0.4	-0.25	-0.793333	0.278333	1.07167
Cytoplasm_Correlation_Overlap_DNA_ER	3.24	0.01	0.78		0.06	-0.51	-0.84	-1.47	-0.58	-0.39	1.03	-0.78	0.84	0.45	0.61	0.64	-0.621667	0.465	1.08667
Cytoplasm_Texture_InfoMeas1_AGP_5_03_256	3.16	0.01	0.78		-1.94	-0.33	0.03	-0.23	-0.46	-0.83	0.08	-0.01	0.99	1.58	0.93	0.1	-0.626667	0.611667	1.23833
Cells_Texture_InfoMeas1_AGP_5_03_256	3.05	0.01	0.78		-0.98	-0.67	-0.1	0.15	0.27	-1.5	0.43	0.68	1.13	1.14	1.09	-0.4	-0.471667	0.678333	1.15
Cytoplasm_Texture_InfoMeas1_AGP_5_00_256	2.93	0.02	0.78		-2.23	-0.41	-0.08	-0.28	-0.62	-0.58	0.81	0.79	1.65	1.52	0.46	-0.87	-0.7	0.726667	1.42667
Cytoplasm_Intensity_IntegratedIntensity_DNA	2.86	0.02	0.78		-0.77	-1.3	-0.51	-1.65	-1.25	0.16	0.8	0.2	-0.14	1.57	0.5	-0.86	-0.886667	0.345	1.23167
Cells_Texture_InfoMeas1_Bf_20_02_256	2.83	0.02	0.78		-0.86	-1.17	-0.07	-0.31	-0.83	-1.99	-0.12	-1.19	0.87	0.95	1.74	1.41	-0.871667	0.61	1.48167
Nuclei_Granularity_1_AGP	2.83	0.02	0.78		-0.66	0	-0.76	0.02	0.05	-1.68	0.56	0.85	0.45	0.3	1.49	-0.36	-0.505	0.548333	1.05333
Cytoplasm_Texture_Correlation_Mito_20_02_256	2.79	0.02	0.78		-1.37	-1.52	0.17	-1.41	-1.46	0.13	0.9	0.88	0.61	0.28	0.12	-0.94	-0.91	0.308333	1.21833
Cells_Intensity_IntegratedIntensityEdge_DNA	2.78	0.02	0.78		-0.15	-0.39	-1.49	-1.52	-0.75	-1.71	1.28	1.33	0.11	-0.18	1.45	-1.3	-1.00167	0.448333	1.45
Nuclei_RadialDistribution_MeanFrac_BfH_2of4	2.75	0.02	0.78		-2.21	-1.19	-0.94	-0.68	0.83	-2.37	1.19	-0.73	1.49	0.15	0.65	0.19	-1.09333	0.49	1.58333
Cytoplasm_Correlation_Overlap_AGP_DNA	2.7	0.02	0.78		0.18	-0.26	-0.55	-0.82	-0.35	0.67	0.7	1.24	0.51	-0.01	1.57	0.21	-0.188333	0.703333	0.891667
Nuclei_Texture_SumAverage_DNA_10_03_256	2.68	0.03	0.8		0.03	0.44	-1.65	-2.11	-1.22	0.28	1	0.48	0.08	0.11	1.25	0.66	-0.705	0.596667	1.30167
Cytoplasm_Correlation_Overlap_DNA_Mito	2.68	0.02	0.78		-0.78	-0.32	-0.43	-0.58	-0.76	0.57	0.47	0.04	0.72	0.73	-0.39	0.5	-0.383333	0.345	0.728333
Cells_Texture_SumEntropy_DNA_20_01_256	2.64	0.03	0.8		-0.05	0.45	-0.72	0.1	-0.6	-0.73	0.41	-0.02	0.12	0.45	1.5	1.73	-0.258333	0.698333	0.956667
Cytoplasm_Correlation_Correlation_AGP_BfL	2.59	0.03	0.8		-0.69	-0.68	0.67	-0.67	-0.55	-0.65	1.63	0.92	0.27	0.2	0.01	-0.15	-0.428333	0.48	0.908333
Cells_Texture_InfoMeas1_RNA_5_00_256	2.57	0.03	0.8		-1.99	0.76	-0.69	0.03	-1.09	-1.41	1.5	-0.34	2.37	0.29	1.37	-0.26	-0.731667	0.821667	1.55333
Nuclei_Texture_AngularSecondMoment_BfL_20_03_256	2.56	0.03	0.8		-0.65	-1.66	0.18	0.07	-0.42	-0.87	-0.18	0.17	1.02	1.02	-0.39	1.84	-0.558333	0.58	1.13833
Nuclei_Texture_InfoMeas1_RNA_5_00_256	2.51	0.03	0.8		-3.09	-0.18	-0.53	-0.01	-1.55	-2.8	0.84	-0.68	1.73	0.61	1.44	-1.19	-1.36	0.458333	1.81833
Cytoplasm_Correlation_Overlap_AGP_BfL	2.48	0.03	0.8		-0.66	0.01	-0.58	0.22	0.82	-0.84	0.25	0.86	0.8	0.06	2.04	0.67	-0.171667	0.78	0.951667
Nuclei_Texture_Correlation_BfH_10_03_256	2.46	0.03	0.8		0.1	-2.47	-0.46	-1.98	-0.78	-2.47	-0.57	0.29	0.43	-1.1	1.47	-0.04	-1.34333	0.08	1.42333
Cytoplasm_Texture_InfoMeas2_DNA_10_02_256	2.44	0.04	0.8		0.53	-0.34	-0.09	-2.3	-1.68	-1.77	0.92	0.86	0.09	0.07	0.86	-0.69	-0.941667	0.351667	1.29333
Nuclei_Texture_InfoMeas1_Bf_5_02_256	2.43	0.04	0.8		-1.18	-1.52	-0.52	0.68	-0.26	-2.8	0.27	-0.67	0.33	1.17	2.13	0.26	-0.933333	0.581667	1.515
Cytoplasm_Granularity_2_RNA	2.4	0.04	0.8		-0.73	0.69	-1.24	0.24	-0.61	-0.51	1.84	-0.73	1.38	1.02	0.1	1.13	-0.36	0.79	1.15
Cytoplasm_Granularity_1_DNA	2.38	0.05	0.8		-1.34	-0.86	-0.44	-0.57	-0.58	-1.38	0.25	1.1	0.25	1.11	0.65	-1.79	-0.861667	0.261667	1.12333
Nuclei_AreaShape_Zernike_6_0	2.36	0.05	0.8		-0.01	0.16	-0.29	0.98	-1.19	-0.67	0.78	0.64	0.96	0.61	-0.11	1.05	-0.17	0.655	0.825
Nuclei_AreaShape_Extent	2.35	0.04	0.8		-1.23	-0.12	-2.96	0.01	-0.91	-1.2	-0.35	-1.76	1.53	1.86	0.84	1.83	-1.06833	0.658333	1.72667
Cells_Texture_Variance_DNA_20_01_256	2.34	0.04	0.8		0.13	0.33	-0.66	-0.98	-1.35	0.32	0	0.39	-0.13	0.43	1.11	1.23	-0.368333	0.505	0.873333
Cells_Texture_SumAverage_DNA_20_01_256	2.29	0.05	0.8		0.39	0.18	-1.27	-0.72	-0.71	-1.35	0.58	0.54	-0.19	-0.48	1.34	0.18	-0.58	0.328333	0.908333
Nuclei_Texture_Correlation_BfL_10_02_256	2.28	0.06	0.8		-0.3	-0.73	-0.02	-1.24	-1.25	-0.28	0.93	1.82	2.1	0.95	-0.68	-1.1	-0.636667	0.67	1.30667
Cytoplasm_Texture_Correlation_ER_20_02_256	2.19	0.06	0.8		-0.94	-1.24	0.3	-1.84	-1.15	0.75	1.16	0.54	0.21	0.48	0.09	-0.51	-0.686667	0.328333	1.015
Nuclei_Texture_AngularSecondMoment_AGP_20_03_256	2.18	0.06	0.8		0.35	-0.46	-0.04	0.58	-0.72	-1.18	0.4	0.68	-0.26	0.41	0.98	2.6	-0.245	0.801667	1.04667
Cytoplasm_Granularity_6_BfL	2.18	0.05	0.8		0.36	-0.7	-1.61	-0.11	-0.82	-0.79	0.02	0.58	1.14	-0.93	0.41	0.23	-0.611667	0.241667	0.853333
Cells_RadialDistribution_FracAtD_AGP_4of4	2.15	0.06	0.8		-1.08	-0.42	-0.3	-0.04	0.27	-1.27	0.78	0.69	0.72	-0.29	0.8	-0.78	-0.473333	0.32	0.793333
Nuclei_Texture_AngularSecondMoment_BfL_20_01_256	2.15	0.06	0.8		-0.6	-1.2	-1.69	-0.49	-0.38	-1.88	-0.91	-0.47	0.84	1.42	-1.21	0.65	-1.04	0.0533333	1.09333
Cells_Texture_Correlation_RNA_20_02_256	2.14	0.06	0.8		-0.5	-1.34	-0.1	-1.87	-1.8	0.59	1.17	1.08	0.77	-0.25	0.04	-0.99	-0.836667	0.303333	1.14
Nuclei_Texture_Correlation_RNA_10_02_256	2.13	0.06	0.8		0.53	-0.63	-0.03	-0.8	-1.54	-1.21	1.15	1.11	0.81	-0.87	0.27	-0.31	-0.613333	0.36	0.973333
Cytoplasm_Texture_InfoMeas2_DNA_5_01_256	2.11	0.08	0.8		0.58	-0.96	0.51	-2.55	-1.43	-2.02	0.68	0.9	-0.29	0.3	0.11	-0.38	-0.978333	0.22	1.19833
Cells_Texture_InfoMeas1_AGP_5_01_256	2.1	0.07	0.8		-1.75	-0.16	-1.01	0.44	0.68	-1.15	0.3	0.3	1.04	1.14	0.66	-0.52	-0.491667	0.486667	0.978333
Cytoplasm_Granularity_12_BfH	2.1	0.07	0.8		0.18	-0.79	-0.91	0.21	0.67	0.38	0	-0.43	1.42	1.48	1.16	2.1	-0.0433333	0.955	0.998333
Nuclei_Texture_Correlation_Bf_20_02_256	2.08	0.07	0.8		-0.08	-0.54	-2.44	-0.81	-0.78	-0.34	-1.33	-0.53	1.09	1.63	1.8	0.06	-0.831667	0.453333	1.285
Cells_Correlation_Overlap_AGP_BfL	2.07	0.07	0.8		-0.56	0.18	-0.85	0.23	0.78	-1.41	0.25	0.51	0.69	0.02	1.9	0.32	-0.271667	0.615	0.886667
Nuclei_Texture_Correlation_BfL_5_02_256	2.06	0.07	0.8		-1.43	-0.29	-0.5	-0.8	-1.67	0.5	1.02	-0.1	1.43	-0.6	0.17	-0.41	-0.698333	0.251667	0.95
Nuclei_Texture_Correlation_BfH_5_02_256	2.03	0.08	0.8		-0.58	-0.54	-1.11	-0.35	-1.62	0.57	1.71	-1.17	1.92	-0.58	1.11	0.57	-0.605	0.593333	1.19833
Cytoplasm_Texture_InfoMeas1_RNA_5_00_256	2.03	0.07	0.8		-1.84	0.53	-0.33	-0.3	-0.73	0.02	0.71	-0.64	2.04	0.31	0.81	0.09	-0.441667	0.553333	0.995
Cells_Texture_Correlation_DNA_20_02_256	2.03	0.08	0.8		-1.56	-2.19	0.72	-0.33	-1.55	-0.12	-0.32	-0.35	0.86	1.18	-0.04	-0.03	-0.838333	0.216667	1.055
Nuclei_Correlation_Overlap_BfL_Mito	2.02	0.07	0.8		-0.22	-0.96	-1.56	0.89	0.48	-2.59	-0.67	0.43	0.32	0.63	2.09	1.15	-0.66	0.658333	1.31833
Cytoplasm_Texture_Correlation_BfH_5_02_256	2.01	0.08	0.8		-0.83	-0.67	-0.35	-1.02	-1.02	0.94	-0.29	-0.83	2.27	0.64	0.48	1.42	-0.491667	0.615	1.10667
Cytoplasm_Texture_Correlation_BfL_5_02_256	2.01	0.07	0.8		-1.87	-0.66	-0.72	-0.8	-1.83	0.97	-0.4	-0.03	1.67	0.35	-0.43	0.3	-0.818333	0.243333	1.06167
Cells_Texture_Correlation_BfL_20_02_256	2	0.08	0.8		-1.6	-2.28	-0.33	0.2	-0.75	-0.43	0.05	-0.08	1.46	2.02	-0.29	-1.11	-0.865	0.341667	1.20667
Cells_Texture_InfoMeas1_RNA_5_03_256	1.99	0.07	0.8		-1.3	0.43	-0.64	0.87	-0.12	-2	0.89	-0.94	1.55	0.56	1.69	0.48	-0.46	0.705	1.165
Cytoplasm_Correlation_Overlap_AGP_Mito	1.96	0.09	0.84		0.37	0.44	-0.22	-0.13	0.83	-0.14	0.5	1.67	0.42	0.24	2.28	0.53	0.191667	0.94	0.748333
Nuclei_Texture_Correlation_Bf_10_03_256	1.95	0.09	0.84		-0.27	-1.26	-0.66	1.11	-1.35	-2.89	-0.86	1.07	0.55	0.14	0.64	0.22	-0.886667	0.293333	1.18
Cells_Texture_Correlation_BfH_5_02_256	1.93	0.08	0.83		-0.39	-0.31	-0.52	-1.41	-1.18	1.24	0.79	-0.65	2.35	0.2	0.32	0.86	-0.428333	0.645	1.07333
Cytoplasm_Granularity_12_BfL	1.93	0.1	0.84		0.08	-0.41	0.13	-0.17	-0.97	0.11	-0.28	0.6	3.23	0.17	2.06	-0.11	-0.205	0.945	1.15
Cytoplasm_Granularity_1_BfL	1.92	0.08	0.84		-0.62	-0.89	-0.35	1.07	-0.69	-0.07	0.17	-0.7	1.26	1.33	0.33	1.06	-0.258333	0.575	0.833333
Cytoplasm_Correlation_K_ER_DNA	1.91	0.09	0.84		0.12	0.51	-1.2	-0.37	-0.31	-1.39	0.37	-0.18	0.29	-0.5	1.9	0.7	-0.44	0.43	0.87
Cells_Texture_Correlation_BfL_5_02_256	1.9	0.09	0.84		-1.03	-0.24	-0.75	-1.11	-1.55	1.16	0.56	0.26	1.68	0	-0.3	-0.13	-0.586667	0.345	0.931667
Cytoplasm_Correlation_Overlap_DNA_RNA	1.88	0.11	0.84		-0.23	-0.33	-0.22	-0.3	-0.32	0.05	0.22	-0.81	0.82	0.19	0.28	0.67	-0.225	0.228333	0.453333
Cells_Texture_InfoMeas1_AGP_10_02_256	1.86	0.1	0.84		-1.26	0	-0.29	0.75	0.71	-1.41	0.15	-0.06	0.77	1.29	0.99	0.25	-0.25	0.565	0.815
Cells_Texture_Correlation_BfL_10_03_256	1.82	0.1	0.84		-1.12	-0.38	-0.19	-1.47	0.02	-0.52	0.26	-0.43	0.52	0.73	-0.69	-0.42	-0.61	-0.005	0.605
Nuclei_Granularity_13_Bf	1.81	0.11	0.84		0.35	-0.21	1.1	-0.54	-0.8	-1.2	0.4	2.59	-0.15	4.42	1.34	-0.66	-0.216667	1.32333	1.54
Nuclei_Correlation_Correlation_Bf_BfH	1.81	0.1	0.84		-3.19	-0.68	0.19	0.05	-0.45	-2.45	-0.66	1.17	1.97	1.95	-0.54	-1.43	-1.08833	0.41	1.49833
Cells_Texture_InverseDifferenceMoment_AGP_10_01_256	1.81	0.12	0.84		-1.04	1.26	-0.38	0.76	-1.25	-1.11	0.39	0.65	0.23	0.17	0.73	1	-0.293333	0.528333	0.821667
Cytoplasm_RadialDistribution_MeanFrac_ER_4of4	1.78	0.11	0.84		0.28	0	-0.47	-0.18	0.9	-2.55	0.67	1.63	1.07	-0.36	1.24	-0.09	-0.336667	0.693333	1.03
Cells_Texture_Correlation_ER_20_02_256	1.78	0.11	0.84		-0.45	-1.05	0.33	-1.24	-1.02	1.05	1.06	1.18	0.35	0.23	-0.04	-0.36	-0.396667	0.403333	0.8
Cells_Texture_InfoMeas2_DNA_5_03_256	1.78	0.11	0.84		0.09	0.99	-1.73	-1.09	-0.82	-1.01	-0.36	-0.24	0.28	0.27	0.1	1.59	-0.595	0.273333	0.868333
Cells_Texture_InverseDifferenceMoment_AGP_20_01_256	1.77	0.13	0.84		-1.51	1.38	-0.7	0.7	-1.16	-1.24	0.24	0.51	0.44	0.01	0.55	1.07	-0.421667	0.47	0.891667
Nuclei_Correlation_Correlation_Mito_RNA	1.76	0.11	0.84		0.48	0.4	-0.91	-0.11	-0.92	-1.19	0.6	0.59	-0.27	-0.48	0.27	1.15	-0.375	0.31	0.685
Cytoplasm_RadialDistribution_MeanFrac_BfL_4of4	1.75	0.12	0.84		-1.89	-0.18	-0.11	0.23	-0.02	-0.65	-0.84	-0.93	1.16	1.46	1.56	0.82	-0.436667	0.538333	0.975
Cells_Texture_Correlation_BfL_10_02_256	1.74	0.12	0.84		-0.99	-0.68	-0.34	-1.43	-0.63	0.33	0.55	0.56	2.12	0.75	-1.14	-0.9	-0.623333	0.323333	0.946667
Cytoplasm_Granularity_8_BfH	1.72	0.14	0.84		0.13	-0.02	-0.89	0.44	-0.04	-0.45	5.82	-0.04	-0.33	0.4	2.54	0.81	-0.138333	1.53333	1.67167
Cells_Texture_Contrast_DNA_20_03_256	1.72	0.12	0.84		-0.24	1.36	-1.19	-1.43	-0.33	0.6	0.18	0.2	0.75	0.12	1	1.67	-0.205	0.653333	0.858333
Nuclei_Texture_Correlation_BfH_10_02_256	1.67	0.13	0.84		0.43	0.23	-0.64	-1.99	-0.47	-1.31	1.59	1.58	1.37	-0.11	-1.19	-0.68	-0.625	0.426667	1.05167
Cytoplasm_AreaShape_Zernike_6_4	1.66	0.13	0.84		-0.6	-0.88	-0.32	-0.28	-1.03	-0.13	0.24	-0.99	-0.32	-0.03	-0.09	0.46	-0.54	-0.121667	0.418333
Nuclei_Texture_SumAverage_DNA_20_01_256	1.66	0.13	0.84		-0.99	-1.45	-0.31	0.44	0.02	-0.92	-0.89	-0.65	-0.02	0.97	0.82	1.06	-0.535	0.215	0.75
Nuclei_Texture_Correlation_Bf_10_02_256	1.62	0.14	0.84		-0.93	-1.78	-1.41	0.46	-1.69	0.33	0.06	0.48	0.71	-0.24	0.29	-1.36	-0.836667	-0.01	0.826667
Nuclei_Texture_InfoMeas1_ER_20_02_256	1.62	0.14	0.84		-1.24	0.85	-1.24	-0.06	-0.8	-0.62	0.78	-0.09	1.29	-0.15	1.71	-1.28	-0.518333	0.376667	0.895
Nuclei_Texture_AngularSecondMoment_DNA_20_03_256	1.61	0.14	0.84		0.7	-1.63	1.51	0.01	-1.67	0.03	0.98	2.33	-0.11	0.61	-0.36	2.16	-0.175	0.935	1.11
Cells_Texture_InfoMeas2_DNA_20_00_256	1.61	0.14	0.84		0.71	0.8	-0.95	-1.2	-0.91	-0.85	1.11	0.66	-0.1	-0.71	0.58	0.4	-0.4	0.323333	0.723333
Cells_Texture_Correlation_Bf_20_01_256	1.6	0.15	0.84		-0.01	-2.28	1.05	0.26	-0.6	0.32	0.06	0.01	0.85	1.63	1.09	0.26	-0.21	0.65	0.86
Cytoplasm_RadialDistribution_FracAtD_ER_4of4	1.59	0.14	0.84		-1.1	-0.09	-0.38	0.77	0.51	-1.11	-0.7	0.69	0.42	0.41	1.32	0.46	-0.233333	0.433333	0.666667
Cells_Texture_AngularSecondMoment_BfL_20_03_256	1.59	0.16	0.84		-1.4	-0.35	-0.39	-0.75	-0.39	-0.27	-1.13	-0.21	1.96	1.4	-0.99	0.62	-0.591667	0.275	0.866667
Nuclei_RadialDistribution_MeanFrac_BfL_4of4	1.59	0.15	0.84		-2.79	-1.85	0.1	0.66	0.78	-3.48	0.24	0	1.06	0.98	1.25	-1.72	-1.09667	0.301667	1.39833
Cytoplasm_Texture_InfoMeas1_Bf_5_02_256	1.59	0.15	0.84		-0.39	-0.12	-0.64	0.09	-1.04	-3.91	-0.36	-1.11	0.49	0.99	-0.14	0.57	-1.00167	0.0733333	1.075
Nuclei_Texture_DifferenceVariance_AGP_20_03_256	1.58	0.15	0.84		-0.08	-0.1	-0.5	1.2	-0.3	-1.01	-0.18	0.02	0.03	0.44	1.26	2.29	-0.131667	0.643333	0.775
Nuclei_Texture_SumAverage_Mito_20_01_256	1.56	0.15	0.84		-0.77	-0.02	-0.23	1.63	0.79	-1.08	-0.08	2.57	1.03	1.47	-0.42	1.47	0.0533333	1.00667	0.953333
Cytoplasm_Texture_InfoMeas1_AGP_5_01_256	1.56	0.15	0.84		-3.91	0.5	-1.35	0.57	0.29	-0.52	0.1	-0.55	1.46	2.39	0.44	-0.37	-0.736667	0.578333	1.315
Nuclei_Granularity_12_Mito	1.53	0.16	0.84		-1.05	1.8	-1.32	0.26	-0.95	-0.03	1.05	0.7	1.14	0.93	1.43	-1.04	-0.215	0.701667	0.916667
Nuclei_Texture_Correlation_BfH_20_01_256	1.53	0.16	0.84		0.51	-0.02	-0.18	-0.61	-0.98	1.42	1.05	0	0.58	0.13	1.49	0.69	0.0233333	0.656667	0.633333
Nuclei_Texture_Correlation_Bf_20_00_256	1.52	0.16	0.84		0.03	-1.36	-0.3	0.04	1.08	-1.06	0.57	0.99	0.78	0.92	-0.37	-0.43	-0.261667	0.41	0.671667
Cells_Texture_InverseDifferenceMoment_AGP_20_03_256	1.51	0.18	0.84		-1.78	1.12	-0.85	1.05	-0.79	-0.7	0.13	0.06	0.33	0.48	1.08	0.48	-0.325	0.426667	0.751667
Cytoplasm_Correlation_Overlap_Bf_BfH	1.5	0.17	0.84		-2.63	-0.3	0.57	0.04	0.03	-1.1	-1.17	0.01	1.11	1.13	0.44	0.34	-0.565	0.31	0.875
Nuclei_Texture_InverseDifferenceMoment_AGP_20_01_256	1.5	0.16	0.84		-1.34	-0.4	-0.17	1.06	-0.13	-1.6	-0.94	-0.23	0.06	1.41	0.58	1.54	-0.43	0.403333	0.833333
Cytoplasm_RadialDistribution_MeanFrac_Bf_3of4	-1.51	0.18	0.84		1.31	1.61	0.46	1.65	0.2	0.68	0.27	-1.07	-0.02	-0.74	-1.25	2.78	0.985	-0.005	-0.99
Nuclei_Texture_AngularSecondMoment_DNA_5_02_256	-1.51	0.16	0.84		0.44	-0.32	0.77	0.37	0.33	-1.47	-0.15	-0.07	-0.33	-0.73	-0.64	-1.62	0.02	-0.59	-0.61
Cells_Texture_InfoMeas2_RNA_5_00_256	-1.52	0.16	0.84		0.73	-0.88	0.72	-0.77	0.41	1.39	-0.39	0.8	-1.41	0.2	-1.72	-0.77	0.266667	-0.548333	-0.815
Nuclei_AreaShape_Zernike_6_6	-1.55	0.15	0.84		-0.11	0.11	0.01	-0.14	0.48	2.11	0.14	0.99	-0.06	-0.82	-0.96	-1.57	0.41	-0.38	-0.79
Cytoplasm_Granularity_10_DNA	-1.55	0.17	0.84		0.38	-0.86	0.57	0.4	-0.28	2.83	-0.22	-1.1	-0.78	0.21	-0.19	-0.02	0.506667	-0.35	-0.856667
Cells_Granularity_10_DNA	-1.55	0.17	0.84		0.16	-1.12	0.24	-0.21	-0.31	2.24	-0.38	-1.1	-0.99	-0.04	-0.36	-0.66	0.166667	-0.588333	-0.755
Nuclei_Texture_AngularSecondMoment_DNA_10_01_256	-1.55	0.15	0.84		0.26	-0.15	0.62	0.1	0.8	-1.04	-0.02	0.34	-0.39	-0.63	-0.66	-1.77	0.0983333	-0.521667	-0.62
Cells_RadialDistribution_FracAtD_RNA_1of4	-1.56	0.15	0.84		0.47	-0.46	0.88	-0.48	-0.09	1.87	-1.65	0.39	-0.6	0.52	-1.69	0.08	0.365	-0.491667	-0.856667
Nuclei_Texture_InfoMeas1_BfH_20_03_256	-1.56	0.15	0.84		0.39	0.98	-0.68	-0.97	1.35	0.38	-1.51	-0.53	0.6	-0.56	-0.22	-0.67	0.241667	-0.481667	-0.723333
Nuclei_Texture_Correlation_Mito_5_03_256	-1.56	0.17	0.84		0.48	1.11	-0.12	0.34	0.79	0.39	-0.77	-0.55	-0.97	-1.19	0.07	1.84	0.498333	-0.261667	-0.76
Cells_Texture_InfoMeas1_DNA_5_01_256	-1.57	0.16	0.84		0.59	1.95	-0.92	1.2	1.06	-0.28	0.27	-0.73	0.04	-1.02	0.52	-0.11	0.6	-0.171667	-0.771667
Cytoplasm_RadialDistribution_RadialCV_BfL_2of4	-1.57	0.15	0.84		2.58	2.06	0.35	-0.39	0.74	0.36	1.86	0.89	-1.3	-1.2	-0.09	-1.12	0.95	-0.16	-1.11
Cytoplasm_Correlation_K_Mito_RNA	-1.58	0.15	0.84		0.95	-0.81	0.96	-1.01	-0.09	1.29	0.39	-1.15	-0.92	-0.25	-0.27	-0.96	0.215	-0.526667	-0.741667
Cells_RadialDistribution_MeanFrac_AGP_1of4	-1.58	0.15	0.84		0.67	-0.08	0.93	-0.85	-0.77	1.72	-0.68	-0.25	-0.93	0.24	-1.37	0.01	0.27	-0.496667	-0.766667
Nuclei_Texture_Correlation_AGP_5_03_256	-1.58	0.15	0.84		2.01	1.17	-0.18	0.17	1.13	2.14	0.27	-0.49	-0.3	-1.59	0.51	2.07	1.07333	0.0783333	-0.995
Cytoplasm_AreaShape_Zernike_8_2	-1.59	0.14	0.84		0.76	-0.12	1.54	-0.39	-0.9	0.34	-0.76	-1.31	0.04	0.36	-1.23	-0.21	0.205	-0.518333	-0.723333
Nuclei_Granularity_10_RNA	-1.59	0.16	0.84		0.34	1.22	0.31	0.5	0.24	1.18	0.22	-1.08	-0.45	-0.39	-1.03	1.89	0.631667	-0.14	-0.771667
Nuclei_Correlation_Correlation_AGP_BfL	-1.6	0.14	0.84		-0.03	-0.26	2.04	0.23	-0.29	1.62	0.25	0.38	-0.6	-1.03	-1.49	0.6	0.551667	-0.315	-0.866667
Cytoplasm_Texture_Contrast_BfL_20_01_256	-1.62	0.14	0.84		0.15	2.38	-0.06	0.39	1.01	0.41	0.2	1.73	-0.92	-1.05	-0.34	-0.79	0.713333	-0.195	-0.908333
Nuclei_Granularity_4_AGP	-1.62	0.15	0.84		0.84	0.89	0.31	-0.79	-0.65	2.84	-0.07	-0.49	-0.53	-0.23	-1.46	0.41	0.573333	-0.395	-0.968333
Cells_Intensity_MassDisplacement_AGP	-1.62	0.15	0.84		0.45	-1.49	1.73	-0.26	0.12	2.21	-0.35	0.21	-0.5	-0.08	-1.65	-0.83	0.46	-0.533333	-0.993333
Cells_Texture_Correlation_AGP_10_03_256	-1.62	0.16	0.84		-0.2	-0.99	0.62	0.18	0.31	2.87	-0.42	-0.67	-0.74	-0.07	-0.58	-0.02	0.465	-0.416667	-0.881667
Cells_Texture_Correlation_RNA_5_03_256	-1.63	0.14	0.84		0.61	-0.64	0.64	-1.22	0.2	1.97	-0.68	0.58	-1.38	-0.05	-1.88	-0.73	0.26	-0.69	-0.95
Cells_Texture_Correlation_AGP_20_00_256	-1.64	0.15	0.84		-0.27	-1.96	1.13	0.26	1.25	1.21	-0.24	-0.5	-0.6	-0.15	-1.34	-0.9	0.27	-0.621667	-0.891667
Cytoplasm_RadialDistribution_FracAtD_Mito_1of4	-1.65	0.13	0.84		1.7	0.61	0.34	-0.89	0.08	1.34	0.76	-0.64	0.01	-0.29	-1.13	-0.1	0.53	-0.231667	-0.761667
Nuclei_Correlation_Correlation_AGP_Mito	-1.66	0.13	0.84		0.42	1.75	-0.34	-0.19	-0.97	1.3	-0.26	0.07	-0.69	-0.5	-1.6	0.04	0.328333	-0.49	-0.818333
Nuclei_Intensity_StdIntensityEdge_AGP	-1.67	0.13	0.84		0.38	-0.59	0.86	-0.87	-0.35	0.93	-0.41	0.1	-0.63	-0.04	-1.68	-1.18	0.06	-0.64	-0.7
Cytoplasm_Texture_Correlation_DNA_5_03_256	-1.67	0.13	0.84		0.34	-0.24	0.64	-0.33	-0.23	0.86	0	0.09	-0.45	-0.2	-1.5	-0.09	0.173333	-0.358333	-0.531667
Cells_Texture_DifferenceVariance_DNA_20_01_256	-1.69	0.12	0.84		-0.54	-0.55	1.29	-0.61	0.64	1.3	-0.33	0.2	-0.14	-0.05	-1.66	-1.68	0.255	-0.61	-0.865
Nuclei_AreaShape_Zernike_4_4	-1.71	0.12	0.84		-0.05	-0.22	0.6	0.39	0	2.39	0.69	-0.05	0.02	-0.56	-0.85	-0.95	0.518333	-0.283333	-0.801667
Cytoplasm_Texture_Correlation_RNA_20_03_256	-1.71	0.13	0.84		-0.44	0.28	0.09	-0.06	0.89	1.72	-0.33	-0.07	-0.14	0.42	-0.22	-0.85	0.413333	-0.198333	-0.611667
Cells_RadialDistribution_RadialCV_Bf_4of4	-1.72	0.12	0.84		0.43	1.44	1.26	-0.87	1.26	1.12	0.29	1.74	-0.18	-0.71	-1.17	-1.49	0.773333	-0.253333	-1.02667
Cells_Texture_InfoMeas1_DNA_5_02_256	-1.72	0.12	0.84		0.97	1.44	-0.28	1.11	1.37	-0.62	0.18	-0.09	-0.49	-0.99	0.89	-0.09	0.665	-0.0983333	-0.763333
Cells_Texture_Correlation_AGP_5_02_256	-1.73	0.12	0.84		2.87	-0.03	0.44	-0.6	-0.4	2.9	-0.45	-1.27	-0.98	-1.41	0.35	1	0.863333	-0.46	-1.32333
Cytoplasm_RadialDistribution_RadialCV_BfL_1of4	-1.75	0.11	0.84		1.36	1.69	0.4	-0.46	0.33	0.56	1.49	0.01	-1.47	-0.85	0.22	-1.46	0.646667	-0.343333	-0.99
Cytoplasm_Intensity_MassDisplacement_AGP	-1.77	0.12	0.84		0.32	-1.68	1.55	0.17	0.5	1.94	-0.69	-0.08	-0.27	0.03	-1.62	-0.66	0.466667	-0.548333	-1.015
Cells_Texture_DifferenceEntropy_AGP_20_00_256	-1.78	0.11	0.84		0.27	-0.92	0.87	-0.82	0.31	1.07	-0.49	-0.55	-0.36	0.15	-1.17	-1	0.13	-0.57	-0.7
Cytoplasm_RadialDistribution_RadialCV_AGP_2of4	-1.8	0.11	0.84		1.06	-0.44	0.22	-0.44	0.22	0.61	-1.01	-2.43	0.12	0.44	-1.13	-0.08	0.205	-0.681667	-0.886667
Nuclei_Texture_SumVariance_BfL_20_03_256	-1.8	0.1	0.84		-0.14	2.6	1.12	0.29	3.07	0.49	-0.09	2.37	-1.45	-0.98	-0.59	-0.1	1.23833	-0.14	-1.37833
Nuclei_Intensity_MassDisplacement_Mito	-1.81	0.1	0.84		-0.04	0.78	1.66	-0.46	-0.35	2.18	0.98	-0.01	-0.68	-0.83	-2.09	-0.24	0.628333	-0.478333	-1.10667
Cells_Texture_InfoMeas2_AGP_20_03_256	-1.82	0.1	0.84		2.62	-0.2	0.71	-0.72	0.4	-0.18	0.34	0.41	-1.09	-1.76	-0.67	-1.11	0.438333	-0.646667	-1.085
Cytoplasm_Texture_InfoMeas2_Bf_5_02_256	-1.82	0.1	0.84		1.41	0.23	-0.14	0.19	0.77	3.06	0.73	1.08	-0.65	-0.98	-0.6	-0.51	0.92	-0.155	-1.075
Nuclei_Granularity_10_DNA	-1.82	0.11	0.84		0.17	-1.06	-0.34	-0.79	0.06	0.99	-0.51	-0.82	-0.99	-0.63	-0.35	-1.31	-0.161667	-0.768333	-0.606667
Cells_Correlation_Correlation_AGP_RNA	-1.83	0.1	0.84		0.72	-0.44	0.94	-0.78	-0.5	1.82	-0.72	0.19	-0.93	-0.49	-1.83	-0.08	0.293333	-0.643333	-0.936667
Nuclei_Correlation_K_DNA_AGP	-1.84	0.11	0.84		0.57	-1.38	1.9	0	1.73	0.93	-0.27	0.15	-0.04	-0.01	-0.85	-1.19	0.625	-0.368333	-0.993333
Nuclei_Texture_Correlation_BfH_20_03_256	-1.85	0.1	0.84		0.52	0.21	0.51	0.63	-0.42	-0.59	-2.24	-0.83	-0.58	-0.43	0.72	-0.67	0.143333	-0.671667	-0.815
Cells_Intensity_StdIntensityEdge_BfL	-1.86	0.11	0.84		0.82	1	0.27	0.18	0.58	0.29	1.26	0.46	-1.63	-1.56	0.14	-1.28	0.523333	-0.435	-0.958333
Nuclei_RadialDistribution_RadialCV_AGP_4of4	-1.86	0.09	0.84		1.55	0.99	0.74	-0.08	-0.86	1.8	-0.01	0.46	-0.88	-0.48	-1.3	0.62	0.69	-0.265	-0.955
Cells_Texture_Correlation_RNA_20_00_256	-1.86	0.09	0.84		0.26	-0.6	0.99	0.33	1.57	0.38	-0.77	0.26	-0.82	0.85	-0.79	-0.39	0.488333	-0.276667	-0.765
Cells_Granularity_2_BfL	-1.87	0.09	0.84		1.71	1.3	0.99	-1.27	0.38	0.19	0.12	-0.32	-1.03	-0.98	0.7	-1.1	0.55	-0.435	-0.985
Nuclei_Correlation_Correlation_Bf_Mito	-1.9	0.1	0.84		0.96	0.69	0.19	0.22	0.36	2.16	-1.13	-0.42	-0.98	-2.16	-0.23	2.06	0.763333	-0.476667	-1.24
Nuclei_Texture_Correlation_AGP_10_00_256	-1.91	0.09	0.84		0.95	-0.03	-0.44	0.87	2.13	0.25	-0.76	-1.22	-0.55	-0.2	-0.11	1.02	0.621667	-0.303333	-0.925
Cells_Texture_Entropy_BfL_20_01_256	-1.91	0.11	0.84		0.77	0.34	0.42	0.86	0.31	0.52	0.83	0.26	-1.97	-1.26	0.67	-0.73	0.536667	-0.366667	-0.903333
Nuclei_Texture_Correlation_RNA_5_03_256	-1.94	0.08	0.82		1.21	0.7	-0.32	-0.41	0.83	1.08	0.02	-0.44	-0.63	-1.03	-0.65	1.02	0.515	-0.285	-0.8
Nuclei_Granularity_3_AGP	-1.95	0.1	0.84		0.77	0.39	0.42	-0.71	-0.73	2.89	-0.39	-1.05	-0.92	-0.2	-1.22	0.04	0.505	-0.623333	-1.12833
Nuclei_Texture_Correlation_Mito_10_00_256	-1.96	0.08	0.82		-0.03	0.46	0.24	1.12	1.84	-0.41	-0.56	-0.91	-0.89	-0.15	-0.19	0.87	0.536667	-0.305	-0.841667
Nuclei_Texture_Contrast_AGP_20_03_256	-1.98	0.09	0.84		1.2	-0.34	2.42	-0.47	-0.01	0.93	-0.3	0.05	-1.19	-0.18	-0.67	0.14	0.621667	-0.358333	-0.98
Cytoplasm_RadialDistribution_MeanFrac_Bf_2of4	-2	0.07	0.8		1.08	1.03	0.04	2.02	0.8	0.18	0.37	-0.59	0.43	-0.78	-0.43	1.12	0.858333	0.02	-0.838333
Cytoplasm_Texture_Contrast_AGP_20_01_256	-2.03	0.07	0.8		-0.03	-0.7	0.12	-0.36	0.63	0.36	-0.79	-0.63	-0.03	0.14	-1.38	-1.01	0.00333333	-0.616667	-0.62
Cells_RadialDistribution_MeanFrac_AGP_3of4	-2.07	0.07	0.8		0.67	0.14	0.65	-0.26	-0.43	1.75	-0.42	-0.63	-0.25	-0.2	-1.23	0.39	0.42	-0.39	-0.81
Cells_Texture_Correlation_RNA_5_00_256	-2.08	0.06	0.8		1.23	-0.92	0.87	-0.92	0.71	1.85	-0.81	0.52	-2.22	0.03	-1.94	-0.74	0.47	-0.86	-1.33
Cells_Texture_Correlation_RNA_10_00_256	-2.08	0.06	0.8		0.68	-0.95	1.2	-0.28	1.12	1.43	-1.04	0.54	-1.61	0.66	-1.72	-0.79	0.533333	-0.66	-1.19333
Cytoplasm_RadialDistribution_RadialCV_DNA_1of4	-2.1	0.06	0.8		1.07	0.72	1.27	-0.68	0.37	1.78	0.86	-0.31	-0.72	-0.16	-1.89	0.24	0.755	-0.33	-1.085
Nuclei_RadialDistribution_MeanFrac_BfL_1of4	-2.14	0.06	0.8		-0.03	1.65	0.8	0.22	-0.75	2.19	-2.15	0.43	-0.35	-0.13	-1.92	0.1	0.68	-0.67	-1.35
Cytoplasm_RadialDistribution_MeanFrac_BfL_3of4	-2.14	0.06	0.8		2.26	0.61	0.08	-0.28	-0.08	0.63	0.63	0.45	-1.15	-1.74	-1.78	-0.55	0.536667	-0.69	-1.22667
Nuclei_RadialDistribution_RadialCV_DNA_4of4	-2.15	0.06	0.8		-0.05	0.11	1.41	-0.26	0.22	1.54	0.17	0.96	-1.07	-1.47	-1.52	-0.71	0.495	-0.606667	-1.10167
Cytoplasm_Texture_InfoMeas1_DNA_5_02_256	-2.17	0.06	0.8		0.61	1.55	-0.56	1	0.95	0.62	0.02	-0.73	-0.53	-0.86	0.63	0.55	0.695	-0.153333	-0.848333
Cells_Texture_SumVariance_AGP_20_03_256	-2.18	0.05	0.8		-0.09	-0.72	0.69	-0.39	0.05	0.54	-0.71	-0.53	-0.34	-0.04	-1.41	-0.7	0.0133333	-0.621667	-0.635
Cells_RadialDistribution_RadialCV_BfL_3of4	-2.19	0.05	0.8		1.69	2.1	0.57	-0.89	1.15	1.78	0.39	1.39	-0.59	-1.79	-0.87	-0.44	1.06667	-0.318333	-1.385
Cytoplasm_RadialDistribution_MeanFrac_BfL_2of4	-2.2	0.06	0.8		1.41	0.25	0.16	-0.34	0.28	0.73	0.66	0.79	-1.05	-1.92	-2.16	-1.46	0.415	-0.856667	-1.27167
Cells_Correlation_Correlation_AGP_DNA	-2.21	0.06	0.8		0.54	-0.14	0.9	-0.78	-0.31	2.05	-0.61	-0.58	-0.99	-0.73	-1.06	0.19	0.376667	-0.63	-1.00667
Cytoplasm_Texture_InfoMeas1_DNA_10_02_256	-2.22	0.05	0.8		0.1	1.14	-0.23	1.73	1.32	1.69	0.01	-0.93	-0.14	-0.25	0.01	1.19	0.958333	-0.0183333	-0.976667
Nuclei_RadialDistribution_MeanFrac_AGP_2of4	-2.23	0.06	0.8		-0.25	-0.67	0.85	-0.7	-0.33	1.93	-1.57	-1.09	-0.83	-0.64	-1.13	-0.17	0.138333	-0.905	-1.04333
Cells_Texture_InfoMeas2_AGP_5_02_256	-2.23	0.06	0.8		1.37	-0.13	0.43	-0.61	-0.41	1.56	-0.29	-0.61	-0.77	-1.1	-0.79	0.16	0.368333	-0.566667	-0.935
Cells_RadialDistribution_MeanFrac_BfL_2of4	-2.24	0.05	0.8		1.99	0.72	-0.28	-0.53	0.36	-0.36	-0.63	0.29	-2.62	-2.33	0.12	-1.49	0.316667	-1.11	-1.42667
Cytoplasm_RadialDistribution_RadialCV_AGP_3of4	-2.25	0.05	0.8		1	-0.14	-0.3	-0.02	-0.44	0.6	-0.69	-2.11	-0.2	-0.32	-1.58	0.01	0.116667	-0.815	-0.931667
Cytoplasm_Texture_SumVariance_BfL_20_03_256	-2.25	0.05	0.8		0.2	1.53	0.48	0.17	0.53	0.03	0.73	0.46	-0.97	-0.87	-0.56	-1.17	0.49	-0.396667	-0.886667
Nuclei_RadialDistribution_FracAtD_AGP_3of4	-2.26	0.06	0.8		0.87	-0.05	1.61	-1	0.25	2.85	-0.03	-1.66	-0.46	-1.1	-0.53	0.02	0.755	-0.626667	-1.38167
Cytoplasm_Texture_Correlation_AGP_10_00_256	-2.27	0.05	0.8		1.1	-1.03	0.02	0.76	1.66	1.4	-1.1	-1.75	-1.2	0.28	0.05	0.25	0.651667	-0.578333	-1.23
Cells_RadialDistribution_FracAtD_AGP_3of4	-2.31	0.04	0.8		1.37	0.68	0.12	0.29	-0.04	1.15	-0.7	-0.73	-0.62	-0.04	-0.65	1.1	0.595	-0.273333	-0.868333
Cytoplasm_Texture_Correlation_AGP_5_03_256	-2.31	0.04	0.8		1.28	0.36	-0.68	0.93	1.13	1.68	-0.47	-1.52	-0.53	-0.16	0.41	0.57	0.783333	-0.283333	-1.06667
Cytoplasm_Texture_SumVariance_AGP_10_00_256	-2.35	0.04	0.8		0.01	-0.72	0.24	0.09	0.36	0.72	-0.88	-0.91	-0.02	0.14	-1.26	-0.54	0.116667	-0.578333	-0.695
Nuclei_Texture_Correlation_AGP_5_00_256	-2.36	0.04	0.8		1.91	0.06	0.36	0.33	1.93	1.72	-0.5	-0.67	-0.85	-1.51	0.49	1.41	1.05167	-0.271667	-1.32333
Cells_RadialDistribution_RadialCV_BfL_1of4	-2.39	0.05	0.8		1.8	1.75	1.57	-0.11	0.67	1	-0.9	1.86	-1.31	-2.09	-0.16	0.15	1.11333	-0.408333	-1.52167
Cytoplasm_Texture_Correlation_AGP_5_00_256	-2.4	0.04	0.8		2.14	0.1	-0.22	0.41	1.21	1.13	-0.79	-2.11	-1.57	-0.67	0.68	0.74	0.795	-0.62	-1.415
Nuclei_Texture_Correlation_Bf_5_00_256	-2.43	0.04	0.8		-1.18	1.86	0.5	0.88	2.62	3.29	0.25	-1.29	-0.45	-1.43	0.69	-0.6	1.32833	-0.471667	-1.8
Nuclei_Granularity_5_AGP	-2.52	0.03	0.8		0.6	0.42	0.75	-0.09	-0.43	1.7	-0.26	-0.79	-0.43	-0.46	-1.33	0.42	0.491667	-0.475	-0.966667
Nuclei_Texture_Correlation_RNA_5_00_256	-2.66	0.02	0.78		2.5	0.75	0.12	0.24	1.64	2.51	-0.11	-0.19	-1.63	-0.77	-0.45	1.37	1.29333	-0.296667	-1.59
Nuclei_Texture_Correlation_BfH_10_00_256	-2.71	0.02	0.78		-0.02	0.77	0.44	0.9	2.27	0.05	-0.98	-0.81	0.05	0.14	-0.97	0.2	0.735	-0.395	-1.13
Cells_Texture_InfoMeas1_DNA_10_02_256	-2.79	0.02	0.78		1.01	1.41	0.02	1.69	1.53	-0.18	0.08	-0.68	-0.46	-0.79	0.47	0.27	0.913333	-0.185	-1.09833
Nuclei_Correlation_Correlation_AGP_DNA	-2.85	0.02	0.78		-0.18	-0.2	1.3	-0.45	0.3	2.33	-1.45	-1.66	-0.87	-1.48	-0.85	0.31	0.516667	-1	-1.51667
Cells_Texture_Correlation_AGP_5_00_256	-2.85	0.02	0.78		2.11	-0.11	0.35	-0.02	0.91	1.91	-0.85	-1.71	-1.6	-1.16	0.14	0.73	0.858333	-0.741667	-1.6
Cells_RadialDistribution_RadialCV_AGP_3of4	-2.88	0.02	0.78		1.02	-0.06	1.29	-0.32	-0.67	1.85	-0.48	-0.93	-0.77	-0.7	-1.95	-0.27	0.518333	-0.85	-1.36833
Cytoplasm_Texture_SumVariance_BfL_5_00_256	-2.93	0.02	0.78		0.03	1.17	0.18	0.32	1.41	0.48	0.12	0.4	-0.37	-0.93	-0.36	-1.19	0.598333	-0.388333	-0.986667
Nuclei_Correlation_Correlation_AGP_RNA	-2.97	0.02	0.78		-0.61	0.53	0.67	0.87	-0.14	1.27	-1.09	-0.46	0.06	-0.74	-0.94	-0.2	0.431667	-0.561667	-0.993333
Cytoplasm_RadialDistribution_RadialCV_AGP_4of4	-2.99	0.01	0.78		1.25	-0.61	0.63	-0.4	-0.04	0.64	-0.18	-0.74	-0.6	-1.1	-1.97	-0.78	0.245	-0.895	-1.14
Cytoplasm_Texture_Contrast_BfL_5_03_256	-3.12	0.01	0.78		0.76	1.24	-0.18	0.48	0.89	1.25	0.52	0.43	-0.97	-0.88	-0.4	-1.02	0.74	-0.386667	-1.12667
Cytoplasm_Texture_InfoMeas2_AGP_5_00_256	-3.17	0.02	0.78		1.97	-0.87	0.42	-0.11	1.45	0.86	-0.6	-1.17	-1.43	-0.82	-0.78	-0.18	0.62	-0.83	-1.45
Cells_RadialDistribution_RadialCV_AGP_4of4	-3.78	0	0.78		1.18	-0.43	0.67	-0.15	0.04	0.74	-0.31	-0.51	-0.58	-1.16	-1.58	-1.05	0.341667	-0.865	-1.20667
Cells_Texture_InfoMeas2_AGP_5_00_256	-4.29	0	0.78		1.22	-0.15	0.39	-0.21	0.51	1.12	-0.89	-1.34	-1.46	-0.79	-1.06	0	0.48	-0.923333	-1.40333

## Sheet: t-test MC3T3 CNP
MC3T3 WT: 1000nMCNP vs 100nMCNP
				Plate_Map_Name	MC3T3-E1	MC3T3-E1	MC3T3-E1	MC3T3-E1	MC3T3-E1	MC3T3-E1	MC3T3-E1	MC3T3-E1	MC3T3-E1	MC3T3-E1	MC3T3-E1	MC3T3-E1
				well_position	B03	B18	C04	C19	D05	E06	B14	B19	C15	D16	E04	N18
				cell_type	WT	WT	WT	WT	WT	WT	WT	WT	WT	WT	WT	WT
				CNP_dose	100	100	100	100	100	100	1000	1000	1000	1000	1000	1000
				CNP_treatment	CNP	CNP	CNP	CNP	CNP	CNP	CNP	CNP	CNP	CNP	CNP	CNP
				Ostn_treatment	con	con	con	con	con	con	con	con	con	con	con	con
				Ostn_dose	0	0	0	0	0	0	0	0	0	0	0	0
Feature Name	T-Test	p_value	FDR(BH)	Comparison	B	B	B	B	B	B	A	A	A	A	A	A	B_mean	A_mean	∆FeatureMean
Nuclei_Texture_AngularSecondMoment_BfL_10_01_256	3.83	0	0.95		-0.71	0.19	-1.2	-1.59	-0.51	-0.62	0.22	0.92	0.72	-0.25	0.36	1.33	-0.74	0.55	1.29
Nuclei_Texture_AngularSecondMoment_BfL_20_02_256	3.68	0	0.95		-1.24	-1.01	-0.72	0.03	0.12	-0.86	-0.22	0.88	0.38	0.53	0.75	1.77	-0.613333	0.681667	1.295
Nuclei_Texture_Correlation_BfH_10_03_256	3.63	0	0.95		0.1	-2.47	-0.46	-1.98	-0.78	-2.47	0.05	-0.48	0.93	1.02	1.26	2.38	-1.34333	0.86	2.20333
Nuclei_AreaShape_Extent	3.02	0.02	0.95		-1.23	-0.12	-2.96	0.01	-0.91	-1.2	0.55	0.01	0.25	1.21	-0.06	0.24	-1.06833	0.366667	1.435
Nuclei_Texture_AngularSecondMoment_BfL_20_01_256	2.91	0.02	0.95		-0.6	-1.2	-1.69	-0.49	-0.38	-1.88	-1.17	0.87	-0.03	1.13	-0.05	1.76	-1.04	0.418333	1.45833
Cytoplasm_AreaShape_Zernike_5_1	2.8	0.02	0.95		-0.86	0.44	-1.06	0.6	0	-1.88	0.22	1.08	0.68	0.41	0.73	1.8	-0.46	0.82	1.28
Nuclei_Texture_Correlation_BfL_10_03_256	2.79	0.02	0.95		-0.21	-0.6	-0.01	-1.23	-0.24	-3.39	0.14	0.19	1.31	0.83	0.12	2.49	-0.946667	0.846667	1.79333
Cells_Texture_Correlation_BfL_10_03_256	2.73	0.02	0.95		-1.12	-0.38	-0.19	-1.47	0.02	-0.52	-0.77	0.45	0.24	0.33	0.66	1.16	-0.61	0.345	0.955
Nuclei_Texture_InverseDifferenceMoment_AGP_20_03_256	2.61	0.04	0.95		-1.43	-0.47	-0.66	1.18	-0.04	-1.55	0.25	0.45	0.86	1	0.22	1.14	-0.495	0.653333	1.14833
Cytoplasm_Correlation_Overlap_BfL_DNA	2.53	0.04	0.95		-1.23	-0.27	-0.75	-0.39	-0.88	-0.11	0.84	1.56	0.85	0.98	-1.53	0.8	-0.605	0.583333	1.18833
Nuclei_Texture_SumAverage_DNA_20_01_256	2.5	0.04	0.95		-0.99	-1.45	-0.31	0.44	0.02	-0.92	0.39	0.21	0.15	0.31	-0.24	0.69	-0.535	0.251667	0.786667
Nuclei_RadialDistribution_MeanFrac_BfH_2of4	2.42	0.04	0.95		-2.21	-1.19	-0.94	-0.68	0.83	-2.37	1.98	0.39	-0.43	-0.47	0.15	0.51	-1.09333	0.355	1.44833
Cytoplasm_Correlation_Overlap_DNA_RNA	2.4	0.06	0.95		-0.23	-0.33	-0.22	-0.3	-0.32	0.05	0.64	2.13	0.91	1.5	-1.02	0.77	-0.225	0.821667	1.04667
Cells_Texture_Correlation_BfL_20_02_256	2.34	0.04	0.95		-1.6	-2.28	-0.33	0.2	-0.75	-0.43	1.98	0.84	-0.27	-0.22	0.02	-0.19	-0.865	0.36	1.225
Nuclei_Granularity_8_DNA	2.28	0.05	0.95		1.11	0.22	-0.23	0.29	-0.59	-1.5	1.22	0.64	1.31	0.06	0.58	1.09	-0.116667	0.816667	0.933333
Nuclei_Texture_InverseDifferenceMoment_BfL_20_00_256	2.2	0.06	0.95		-0.97	-1.13	-0.22	0.83	0.41	-0.99	-0.33	0.83	0.25	0.6	0.6	1.44	-0.345	0.565	0.91
Nuclei_Texture_AngularSecondMoment_BfL_20_03_256	2.19	0.05	0.95		-0.65	-1.66	0.18	0.07	-0.42	-0.87	-0.9	0.71	0.35	0.03	0.51	1.24	-0.558333	0.323333	0.881667
Cytoplasm_Granularity_1_DNA	2.17	0.07	0.95		-1.34	-0.86	-0.44	-0.57	-0.58	-1.38	2.09	0	-0.19	-0.54	-0.9	0.4	-0.861667	0.143333	1.005
Nuclei_Granularity_10_AGP	2.08	0.06	0.95		-0.36	-0.87	-0.46	0.17	-1.76	1.15	-0.55	1.73	0.33	0.59	1.83	0.71	-0.355	0.773333	1.12833
Nuclei_Texture_Correlation_Bf_10_03_256	2.06	0.07	0.95		-0.27	-1.26	-0.66	1.11	-1.35	-2.89	0.09	1.26	1.82	-0.43	-0.92	1.88	-0.886667	0.616667	1.50333
Nuclei_Texture_InfoMeas1_BfL_20_02_256	2.06	0.07	0.95		-0.31	0.53	-1.53	-2.04	-1.2	-0.32	0.88	0.15	0.64	-0.69	-0.14	-0.15	-0.811667	0.115	0.926667
Cells_Texture_Correlation_DNA_10_02_256	2.06	0.07	0.95		-1.26	-1.75	-0.08	-0.47	-1.66	-0.49	1.47	1.49	-1.1	-0.79	-0.34	0.18	-0.951667	0.151667	1.10333
Nuclei_Texture_DifferenceVariance_AGP_20_03_256	2.05	0.07	0.95		-0.08	-0.1	-0.5	1.2	-0.3	-1.01	0.33	1.4	0.74	0.47	-0.15	0.99	-0.131667	0.63	0.761667
Cytoplasm_Granularity_6_BfL	2.05	0.07	0.95		0.36	-0.7	-1.61	-0.11	-0.82	-0.79	1.87	0.51	-0.57	-0.55	0.26	0.43	-0.611667	0.325	0.936667
Cytoplasm_Correlation_Overlap_AGP_DNA	1.97	0.08	0.95		0.18	-0.26	-0.55	-0.82	-0.35	0.67	1.15	0.88	1.62	0.41	-0.78	0.34	-0.188333	0.603333	0.791667
Cells_Texture_AngularSecondMoment_BfL_20_03_256	1.96	0.09	0.95		-1.4	-0.35	-0.39	-0.75	-0.39	-0.27	-1.54	-0.05	1.15	0.6	0.79	0.53	-0.591667	0.246667	0.838333
Nuclei_Texture_Correlation_DNA_10_02_256	1.92	0.09	0.95		-0.89	-1.1	-0.02	-0.17	-1.8	-0.53	2.24	1.49	-0.64	-0.93	-0.57	0.77	-0.751667	0.393333	1.145
Cells_Texture_Correlation_BfL_10_02_256	1.91	0.09	0.95		-0.99	-0.68	-0.34	-1.43	-0.63	0.33	-0.01	0.95	-0.09	-0.61	-0.22	-0.08	-0.623333	-0.01	0.613333
Nuclei_Granularity_1_AGP	1.9	0.09	0.95		-0.66	0	-0.76	0.02	0.05	-1.68	2.12	0.14	0.66	-0.34	-0.87	1.2	-0.505	0.485	0.99
Nuclei_Texture_AngularSecondMoment_AGP_20_03_256	1.88	0.09	0.95		0.35	-0.46	-0.04	0.58	-0.72	-1.18	0.2	1.54	0.56	-0.02	-0.27	0.79	-0.245	0.466667	0.711667
Cells_Granularity_5_DNA	1.87	0.1	0.95		-0.47	-1.24	0.34	1.02	0.1	-1.09	-0.07	0.43	0.58	0.65	0.29	1.32	-0.223333	0.533333	0.756667
Cytoplasm_AreaShape_Zernike_8_4	1.82	0.11	0.95		-1.17	-0.84	-1.28	0.49	-1.19	-1.1	1.41	0.17	0.47	0.27	1.28	-2.19	-0.848333	0.235	1.08333
Nuclei_Correlation_Correlation_AGP_BfH	1.82	0.1	0.95		0.31	0.36	-1.26	-0.06	0.34	-0.8	0.01	0.95	1.49	1.23	-0.67	0.63	-0.185	0.606667	0.791667
Nuclei_Texture_AngularSecondMoment_RNA_20_03_256	1.82	0.1	0.95		-0.01	-0.32	-0.41	1.42	-0.19	-1.07	-0.15	1.46	0.79	1.6	-0.52	2.28	-0.0966667	0.91	1.00667
Cells_AreaShape_Zernike_8_4	1.8	0.1	0.95		-0.89	-0.78	-1.62	0.71	-0.63	-0.79	1.18	-1.02	-0.09	1.11	0.85	-0.67	-0.666667	0.226667	0.893333
Nuclei_Texture_InverseDifferenceMoment_ER_20_03_256	1.79	0.11	0.95		-0.99	-1.21	-0.65	1.32	0.04	-1.11	-0.19	0.35	0.1	0.85	-0.01	1.14	-0.433333	0.373333	0.806667
Cells_Texture_InfoMeas1_RNA_5_03_256	1.79	0.12	0.95		-1.3	0.43	-0.64	0.87	-0.12	-2	0.98	-0.07	0.47	0.24	-0.17	1.02	-0.46	0.411667	0.871667
Nuclei_Correlation_Correlation_BfH_Mito	1.79	0.1	0.95		0.62	0.82	-0.21	0.74	0.39	-1	0.31	0.97	1.76	1.41	-0.07	1.36	0.226667	0.956667	0.73
Nuclei_Texture_AngularSecondMoment_ER_20_03_256	1.78	0.11	0.95		0.26	-0.96	-0.32	1.02	-0.29	-0.81	0.15	1.16	0.08	0.72	-0.32	1.67	-0.183333	0.576667	0.76
Cytoplasm_Texture_InfoMeas1_RNA_5_03_256	1.77	0.12	0.95		-1.93	0.41	-0.54	0.73	0.24	-0.85	0.15	-0.37	0.62	0.62	1.15	0.76	-0.323333	0.488333	0.811667
Cytoplasm_Texture_InfoMeas1_DNA_5_03_256	1.77	0.11	0.95		0.29	0.61	-0.85	0.37	0.44	0.82	0.15	1.07	0.53	1.25	0.51	1.67	0.28	0.863333	0.583333
Cytoplasm_Texture_Correlation_BfH_5_02_256	1.72	0.12	0.95		-0.83	-0.67	-0.35	-1.02	-1.02	0.94	-0.3	0.83	-0.36	0.35	0.01	0.17	-0.491667	0.116667	0.608333
Cytoplasm_AreaShape_Zernike_6_2	1.7	0.13	0.95		0.13	-0.48	-1.54	1.16	0.7	-2.47	1.5	1.18	0.32	0.67	0.56	-0.36	-0.416667	0.645	1.06167
Cells_Correlation_Overlap_AGP_BfL	1.7	0.12	0.95		-0.56	0.18	-0.85	0.23	0.78	-1.41	1.18	0.35	0.86	0.04	-0.66	1.07	-0.271667	0.473333	0.745
Cytoplasm_Correlation_Overlap_DNA_Mito	1.69	0.13	0.95		-0.78	-0.32	-0.43	-0.58	-0.76	0.57	0.44	1.19	0.46	0.82	-1.15	-0.07	-0.383333	0.281667	0.665
Cytoplasm_Correlation_K_RNA_DNA	1.69	0.13	0.95		-0.16	0.69	-0.96	0.39	-0.24	-1.06	0.27	0.56	1.07	1.51	-1.22	1.88	-0.223333	0.678333	0.901667
Cells_Texture_InfoMeas1_ER_20_02_256	1.69	0.12	0.95		-1.99	0.09	-0.06	0.96	-0.47	-1.24	-0.23	-0.28	0.76	1.24	-0.19	1.37	-0.451667	0.445	0.896667
Cytoplasm_Correlation_Overlap_AGP_BfL	1.69	0.12	0.95		-0.66	0.01	-0.58	0.22	0.82	-0.84	1.22	0.29	1.01	0.1	-0.67	0.99	-0.171667	0.49	0.661667
Cytoplasm_RadialDistribution_MeanFrac_BfL_1of4	1.68	0.12	0.95		0.73	-0.83	-0.02	-1.22	0.7	0.6	0.84	1.2	0.17	-0.05	0.48	2.59	-0.00666667	0.871667	0.878333
Cells_Texture_InfoMeas1_DNA_5_03_256	1.68	0.13	0.95		0.91	0.5	-0.45	0.47	0.51	-0.97	1.3	1.25	0.63	0.51	-0.33	2.6	0.161667	0.993333	0.831667
Cytoplasm_Granularity_4_Bf	1.67	0.13	0.95		-0.05	-0.94	-0.53	-1.1	-0.12	-2.02	1.31	1.2	-0.5	0.03	-1.79	0.68	-0.793333	0.155	0.948333
Nuclei_Texture_AngularSecondMoment_DNA_20_00_256	1.66	0.13	0.95		-0.72	-1.93	0.42	1.79	-0.13	-2.19	1.79	1.78	-0.75	-0.57	0.55	3	-0.46	0.966667	1.42667
Nuclei_Texture_Correlation_Bf_10_02_256	1.65	0.13	0.95		-0.93	-1.78	-1.41	0.46	-1.69	0.33	0.23	1.68	0.24	-0.21	-1.32	0	-0.836667	0.103333	0.94
Nuclei_Texture_Correlation_BfH_5_02_256	1.65	0.14	0.95		-0.58	-0.54	-1.11	-0.35	-1.62	0.57	1.81	2.1	-0.54	0.04	-0.82	-0.33	-0.605	0.376667	0.981667
Cells_AreaShape_Zernike_2_2	1.64	0.14	0.95		0.31	1	-0.51	0.16	-0.25	-1.5	0.84	-0.01	0.86	0.12	0.2	1.12	-0.131667	0.521667	0.653333
Cells_Texture_AngularSecondMoment_ER_20_03_256	1.64	0.13	0.95		0.37	0.62	-0.64	0.93	-0.07	-1.5	0.44	0.9	1.2	1.39	-0.93	2.79	-0.0483333	0.965	1.01333
Nuclei_Texture_DifferenceVariance_AGP_20_01_256	1.63	0.13	0.95		-0.15	0.19	-1.38	1.02	-0.54	-1.91	0.11	1.75	0.26	0.98	-1.22	1.43	-0.461667	0.551667	1.01333
Cytoplasm_Texture_AngularSecondMoment_ER_10_01_256	1.63	0.14	0.95		0.61	0.3	-0.64	0.67	-0.11	-1.41	0.39	1.02	1	1.31	-1.09	2.64	-0.0966667	0.878333	0.975
Nuclei_Texture_Correlation_BfH_20_00_256	1.63	0.15	0.95		-0.32	-0.66	0.27	0.9	-0.17	-0.61	-1.46	0.48	1.69	0.31	2.43	2.41	-0.0983333	0.976667	1.075
Cytoplasm_AreaShape_Zernike_9_3	1.63	0.13	0.95		-1.79	-0.02	-0.32	0.17	-1.53	-0.42	0.51	-0.55	0.12	-0.86	1.32	0.05	-0.651667	0.0983333	0.75
Cytoplasm_Correlation_Overlap_DNA_ER	1.61	0.16	0.95		0.06	-0.51	-0.84	-1.47	-0.58	-0.39	2.16	2.45	0.47	0.57	-2.07	-0.41	-0.621667	0.528333	1.15
Nuclei_Texture_InverseDifferenceMoment_AGP_20_01_256	1.61	0.15	0.95		-1.34	-0.4	-0.17	1.06	-0.13	-1.6	-0.04	0.33	0.4	0.15	-0.25	0.89	-0.43	0.246667	0.676667
Nuclei_Texture_InfoMeas1_RNA_5_00_256	1.58	0.15	0.95		-3.09	-0.18	-0.53	-0.01	-1.55	-2.8	0.63	-1.72	0.16	-0.36	-0.88	0.16	-1.36	-0.335	1.025
Nuclei_Texture_AngularSecondMoment_BfH_20_00_256	1.58	0.16	0.95		0.67	0.3	-0.05	-0.6	1.17	-0.37	0.01	3.02	-0.16	0.86	0.72	2.07	0.186667	1.08667	0.9
Cells_Texture_AngularSecondMoment_RNA_20_03_256	1.56	0.16	0.95		-0.04	0.71	-0.54	1.17	0.02	-0.93	0.05	1	1.08	1.7	-0.69	2.98	0.065	1.02	0.955
Cytoplasm_Texture_InfoMeas1_ER_5_03_256	1.56	0.16	0.95		-2	0.71	-0.79	0.89	0.11	-1.33	0	-0.45	0.69	0.69	0.39	1.28	-0.401667	0.433333	0.835
Cells_AreaShape_Extent	1.56	0.15	0.95		-0.18	-0.16	-1.63	0.68	0.14	-1.44	0.89	1	-0.88	-0.17	0.15	0.96	-0.431667	0.325	0.756667
Cytoplasm_Texture_Correlation_BfL_5_02_256	1.55	0.16	0.95		-1.87	-0.66	-0.72	-0.8	-1.83	0.97	-0.12	0.19	-0.76	-0.42	-0.2	0.82	-0.818333	-0.0816667	0.736667
Cells_Texture_AngularSecondMoment_RNA_20_01_256	1.55	0.16	0.95		-0.11	0.9	-0.73	1.2	0.06	-0.98	-0.02	1.14	1.21	1.64	-0.73	3.27	0.0566667	1.085	1.02833
Nuclei_Texture_InverseDifferenceMoment_DNA_20_01_256	1.53	0.16	0.95		0.25	-1.23	-0.63	1.43	-0.08	-2.35	-0.49	2.22	-0.36	1.11	-0.53	2.79	-0.435	0.79	1.225
Cytoplasm_Correlation_K_ER_DNA	1.49	0.17	0.95		0.12	0.51	-1.2	-0.37	-0.31	-1.39	0.88	0.25	0.6	0.79	-1.69	1.2	-0.44	0.338333	0.778333
Nuclei_Texture_AngularSecondMoment_AGP_20_00_256	1.49	0.18	0.95		-0.79	0.47	-0.72	1.43	-0.07	-1.53	0.5	1.03	0.71	0.78	-0.54	0.63	-0.201667	0.518333	0.72
Cells_Texture_Correlation_BfH_5_02_256	1.49	0.17	0.95		-0.39	-0.31	-0.52	-1.41	-1.18	1.24	0.85	1.65	-0.63	0.33	-0.15	-0.09	-0.428333	0.326667	0.755
Cells_AreaShape_Zernike_9_3	1.49	0.17	0.95		-2.05	-1.01	-0.44	-0.45	0.24	-0.23	0.32	0.67	0.37	-1.89	0.79	0.43	-0.656667	0.115	0.771667
Cells_Texture_InfoMeas1_AGP_5_03_256	1.48	0.17	0.95		-0.98	-0.67	-0.1	0.15	0.27	-1.5	1.51	-1.21	0.66	0.24	0.02	0.05	-0.471667	0.211667	0.683333
Cytoplasm_AreaShape_Zernike_4_0	1.48	0.17	0.95		0.5	0.47	-0.78	0.88	0.16	-0.73	1.12	1.08	0.12	0.61	-0.43	1.87	0.0833333	0.728333	0.645
Cytoplasm_Texture_InfoMeas1_RNA_10_00_256	1.47	0.18	0.95		-1.73	0.67	-0.72	0.73	-0.15	-0.28	-0.16	-0.15	0.19	0.78	0.5	1.24	-0.246667	0.4	0.646667
Cells_Correlation_Overlap_BfL_ER	1.47	0.18	0.95		0.03	0.59	-1.3	1.05	0.61	-2.55	1.35	1.01	0.45	0.39	-0.85	2.39	-0.261667	0.79	1.05167
Cytoplasm_Granularity_11_BfL	1.46	0.19	0.95		0.08	-1.47	0.23	0.23	-0.92	-0.62	4.39	-1.16	1.55	-0.19	-0.36	0.8	-0.411667	0.838333	1.25
Nuclei_Texture_AngularSecondMoment_RNA_20_01_256	1.45	0.18	0.95		0.06	0.01	-0.95	1.46	0.25	-1.35	-0.54	1.41	0.7	1.99	-0.78	2.79	-0.0866667	0.928333	1.015
Nuclei_Texture_Correlation_AGP_10_03_256	1.45	0.18	0.95		-1.5	1.16	-1.03	0.7	0.37	-0.93	-0.49	0.91	0.53	0.92	0	1.53	-0.205	0.566667	0.771667
Cells_RadialDistribution_MeanFrac_ER_4of4	1.43	0.18	0.95		-0.18	0.73	-1.07	1.31	0.31	-2.27	0.81	0.84	0.82	0.59	-0.91	2.93	-0.195	0.846667	1.04167
Nuclei_Granularity_9_AGP	1.43	0.2	0.95		0.25	-1.49	0.26	-0.54	-3.19	-0.94	-1.13	0.23	0.33	-0.16	0.04	-0.09	-0.941667	-0.13	0.811667
Nuclei_Texture_AngularSecondMoment_ER_20_01_256	1.42	0.19	0.95		0.44	-0.44	-0.94	0.9	0.25	-1.28	-0.5	1.36	0.17	1.53	-0.79	2.73	-0.178333	0.75	0.928333
Nuclei_Texture_Correlation_DNA_5_02_256	1.42	0.2	0.95		0.38	0.01	-0.55	0.5	-1.22	-0.04	0.92	2.69	-0.38	0.01	-0.65	1.45	-0.153333	0.673333	0.826667
Cells_Texture_InfoMeas1_ER_5_03_256	1.42	0.19	0.95		-1.75	0.72	-0.71	1.43	0.14	-2.22	0.06	-0.4	0.95	0.93	-0.02	1.79	-0.398333	0.551667	0.95
Nuclei_Texture_Correlation_ER_10_01_256	1.41	0.2	0.95		0.34	-0.84	0.36	1.12	-1.44	-2.91	0.62	0.78	0.87	0.76	-1.15	0.47	-0.561667	0.391667	0.953333
Cells_Texture_InfoMeas1_Bf_20_02_256	1.4	0.19	0.95		-0.86	-1.17	-0.07	-0.31	-0.83	-1.99	-0.24	0.46	0.52	0.37	-0.35	-1.98	-0.871667	-0.203333	0.668333
Cells_Correlation_Overlap_AGP_RNA	1.4	0.19	0.95		0.64	0.5	-0.45	0.49	0.68	-1.05	0.39	1.18	1.27	0.59	-0.67	2.15	0.135	0.818333	0.683333
Nuclei_RadialDistribution_FracAtD_BfL_1of4	1.4	0.2	0.95		0.07	0.6	-0.94	0.1	-0.17	-2.36	1.03	0.65	0	0	-0.61	0.35	-0.45	0.236667	0.686667
Cells_Texture_SumAverage_DNA_20_01_256	1.4	0.19	0.95		0.39	0.18	-1.27	-0.72	-0.71	-1.35	1.1	0.09	0.41	0.29	-1.63	0.27	-0.58	0.0883333	0.668333
Nuclei_Texture_InfoMeas1_Bf_5_02_256	1.39	0.19	0.95		-1.18	-1.52	-0.52	0.68	-0.26	-2.8	-1.25	0.16	0.96	1.41	0.18	-1.42	-0.933333	0.00666667	0.94
Cells_Texture_Correlation_BfL_5_02_256	1.39	0.19	0.95		-1.03	-0.24	-0.75	-1.11	-1.55	1.16	1.23	1.13	-0.83	-0.8	-0.55	1.09	-0.586667	0.211667	0.798333
Cells_AreaShape_Zernike_9_9	1.39	0.21	0.95		0.53	0.11	0.1	0.43	-0.26	-1.04	2.04	1.87	0.59	-0.94	-0.59	1.74	-0.0216667	0.785	0.806667
Cytoplasm_Texture_InfoMeas1_ER_5_00_256	1.38	0.2	0.95		-2.12	0.99	-0.48	0.38	-0.68	-0.69	0.76	-0.65	0.08	0.28	-0.2	1.69	-0.433333	0.326667	0.76
Cells_Texture_InfoMeas1_RNA_5_00_256	1.38	0.2	0.95		-1.99	0.76	-0.69	0.03	-1.09	-1.41	1.77	-0.61	-0.44	-0.81	-0.64	1.68	-0.731667	0.158333	0.89
Cytoplasm_RadialDistribution_MeanFrac_ER_4of4	1.37	0.2	0.95		0.28	0	-0.47	-0.18	0.9	-2.55	1.46	-0.32	0.63	-0.19	-0.4	2.11	-0.336667	0.548333	0.885
Cells_Intensity_IntegratedIntensity_DNA	1.37	0.21	0.95		-0.62	-1.16	-0.64	-1.19	-1.02	0.15	1.07	-0.54	0.08	0.1	-1.44	-0.46	-0.746667	-0.198333	0.548333
Cells_Texture_Correlation_DNA_20_02_256	1.36	0.21	0.95		-1.56	-2.19	0.72	-0.33	-1.55	-0.12	1	0.46	-1.18	-0.49	0.29	-0.57	-0.838333	-0.0816667	0.756667
Nuclei_Texture_Correlation_RNA_10_01_256	1.36	0.21	0.95		0.22	-1.51	0.75	0.15	-1.4	-2.33	1.18	0.97	0.21	-0.08	-0.95	-0.51	-0.686667	0.136667	0.823333
Cytoplasm_Texture_SumAverage_ER_20_01_256	-1.37	0.21	0.95		0.68	-0.39	0.47	-0.75	0.23	0.77	0.93	-0.32	-1.2	-2.06	0.54	-1.25	0.168333	-0.56	-0.728333
Cytoplasm_Correlation_K_BfH_ER	-1.37	0.2	0.95		1.16	-0.2	0.99	-1.55	0.37	0.69	-0.2	0.23	-0.8	-1.73	0.57	-1.02	0.243333	-0.491667	-0.735
Nuclei_Intensity_MassDisplacement_DNA	-1.38	0.21	0.95		-1.54	-0.77	1.97	0.91	1.16	0.51	-0.42	-0.71	-0.59	-1.04	0.42	-0.12	0.373333	-0.41	-0.783333
Cells_Correlation_Correlation_AGP_ER	-1.38	0.2	0.95		0.69	-0.6	0.66	-1.53	-0.5	1.9	-0.79	-0.43	-0.74	-1.11	0.81	-3.12	0.103333	-0.896667	-1
Nuclei_Texture_Correlation_RNA_5_00_256	-1.38	0.2	0.95		2.5	0.75	0.12	0.24	1.64	2.51	-0.05	1.79	0	0.67	0.24	0.76	1.29333	0.568333	-0.725
Cells_RadialDistribution_FracAtD_ER_3of4	-1.38	0.2	0.95		0.69	-0.24	0.93	-0.9	-0.02	2.33	-0.6	0.18	-1.07	-0.31	1.35	-2.85	0.465	-0.55	-1.015
Cells_RadialDistribution_MeanFrac_RNA_1of4	-1.39	0.19	0.95		0.31	-0.5	1.23	-0.75	-0.28	2.37	-1.48	-1.3	-0.08	-0.06	1.36	-1.87	0.396667	-0.571667	-0.968333
Cytoplasm_Texture_Correlation_RNA_20_00_256	-1.4	0.19	0.95		0.04	-0.91	1.1	-0.14	1.02	0.38	-0.59	-0.82	0.45	-0.33	0.58	-1.66	0.248333	-0.395	-0.643333
Cytoplasm_Intensity_MassDisplacement_RNA	-1.4	0.2	0.95		0.32	-1.18	1.21	-1.58	-0.29	1.42	-0.05	-0.93	-0.6	-1.33	-0.06	-2.23	-0.0166667	-0.866667	-0.85
Cytoplasm_RadialDistribution_RadialCV_RNA_4of4	-1.41	0.19	0.95		0.68	-0.67	0.96	-1.64	-0.53	1.45	0.02	-0.81	-0.58	-1.28	0.16	-2.58	0.0416667	-0.845	-0.886667
Cells_Correlation_Correlation_AGP_RNA	-1.41	0.19	0.95		0.72	-0.44	0.94	-0.78	-0.5	1.82	-1.7	-0.1	-0.42	-0.29	0.97	-1.69	0.293333	-0.538333	-0.831667
Cells_Correlation_Overlap_DNA_ER	-1.42	0.19	0.95		-0.55	-0.87	0.86	-0.15	0.67	1.57	-1.69	-1.99	-0.61	-0.04	1.79	-2.01	0.255	-0.758333	-1.01333
Cytoplasm_Texture_Correlation_ER_10_00_256	-1.42	0.19	0.95		0.32	-1.65	0.81	-0.39	0.49	0.95	-1.41	-0.66	-0.38	-0.54	0.88	-2.85	0.0883333	-0.826667	-0.915
Cytoplasm_Texture_InfoMeas2_AGP_5_00_256	-1.42	0.19	0.95		1.97	-0.87	0.42	-0.11	1.45	0.86	-1.67	0.51	-0.9	0.01	0.97	-0.1	0.62	-0.196667	-0.816667
Nuclei_Texture_Correlation_DNA_20_00_256	-1.42	0.19	0.95		0.01	0.66	0.87	-1.16	0.79	0.86	-0.26	-2.55	0.75	-0.06	0.47	-1.51	0.338333	-0.526667	-0.865
Cytoplasm_Texture_Correlation_DNA_20_02_256	-1.42	0.19	0.95		-1.36	-0.71	1.37	-0.44	-0.15	0.51	-1.79	-0.86	-0.5	-0.27	-0.3	-0.93	-0.13	-0.775	-0.645
Cells_RadialDistribution_MeanFrac_AGP_3of4	-1.43	0.19	0.95		0.67	0.14	0.65	-0.26	-0.43	1.75	-2.2	-0.36	-0.09	0.57	0.73	-0.8	0.42	-0.358333	-0.778333
Nuclei_Intensity_IntegratedIntensityEdge_ER	-1.43	0.18	0.95		0.47	-1	1.24	-1.01	-0.04	1.58	0.14	-0.42	-1	-1.86	0.79	-1.77	0.206667	-0.686667	-0.893333
Cells_Texture_Correlation_AGP_20_00_256	-1.43	0.18	0.95		-0.27	-1.96	1.13	0.26	1.25	1.21	-1.19	-0.77	-0.13	-0.33	0.67	-2.28	0.27	-0.671667	-0.941667
Cells_Texture_Entropy_RNA_20_01_256	-1.44	0.18	0.95		0.09	-0.74	0.7	-1.06	-0.15	1.06	0.04	-0.99	-0.92	-1.36	0.7	-2.24	-0.0166667	-0.795	-0.778333
Cells_RadialDistribution_RadialCV_ER_2of4	-1.45	0.18	0.95		-0.57	-0.44	1.15	0.08	-0.78	2.06	-1.49	-1.2	-0.03	-0.21	0.67	-1.3	0.25	-0.593333	-0.843333
Nuclei_Granularity_5_AGP	-1.45	0.18	0.95		0.6	0.42	0.75	-0.09	-0.43	1.7	-1.66	-0.23	-0.78	0.53	1.29	-0.77	0.491667	-0.27	-0.761667
Nuclei_Correlation_Correlation_BfL_DNA	-1.45	0.18	0.95		0.45	0.51	1.01	-0.35	-0.06	1.75	-2.42	0.01	0.22	0.68	0.8	-1.2	0.551667	-0.318333	-0.87
Nuclei_AreaShape_Eccentricity	-1.45	0.18	0.95		0.1	-0.2	0.68	0.19	-0.33	2.9	-1.81	-0.65	-0.07	0.23	0.99	-0.84	0.556667	-0.358333	-0.915
Cytoplasm_Texture_Contrast_AGP_20_01_256	-1.47	0.18	0.95		-0.03	-0.7	0.12	-0.36	0.63	0.36	-0.68	-1.21	-1.01	-0.65	0.6	0	0.00333333	-0.491667	-0.495
Cells_RadialDistribution_MeanFrac_ER_3of4	-1.47	0.17	0.95		-0.17	-0.69	1.36	-1.18	-0.23	2.54	-0.97	-0.8	-0.84	-0.41	0.9	-3.14	0.271667	-0.876667	-1.14833
Nuclei_RadialDistribution_RadialCV_BfH_3of4	-1.47	0.17	0.95		-0.92	-0.42	1.5	-0.52	-0.21	1.79	-0.22	-2.8	-0.49	-1	0.06	0	0.203333	-0.741667	-0.945
Cells_Texture_Correlation_RNA_20_00_256	-1.47	0.17	0.95		0.26	-0.6	0.99	0.33	1.57	0.38	-0.96	-0.87	0.62	0.32	0.85	-1.3	0.488333	-0.223333	-0.711667
Nuclei_Intensity_StdIntensityEdge_AGP	-1.49	0.17	0.95		0.38	-0.59	0.86	-0.87	-0.35	0.93	-1	-1.05	-1.03	-0.76	1.03	-0.9	0.06	-0.618333	-0.678333
Cells_Texture_SumVariance_AGP_20_03_256	-1.49	0.17	0.95		-0.09	-0.72	0.69	-0.39	0.05	0.54	-0.53	-0.94	-1.03	-0.72	0.94	-1.06	0.0133333	-0.556667	-0.57
Nuclei_RadialDistribution_RadialCV_RNA_3of4	-1.51	0.16	0.95		-0.97	-0.82	1.14	-0.29	0.04	1.53	-0.9	-1.8	0.17	-0.66	0.38	-1.58	0.105	-0.731667	-0.836667
Nuclei_RadialDistribution_RadialCV_ER_3of4	-1.51	0.17	0.95		-0.67	-0.73	1.5	-0.34	0.21	1.86	-0.4	-1.39	0.09	-0.46	0.37	-1.28	0.305	-0.511667	-0.816667
Nuclei_Texture_Contrast_ER_20_02_256	-1.51	0.16	0.95		0.85	0.04	1.62	-0.8	-0.91	2.09	-0.64	-0.96	-1.05	-1.36	1.79	-1.28	0.481667	-0.583333	-1.065
Cytoplasm_Texture_Correlation_AGP_10_03_256	-1.51	0.17	0.95		-0.63	-0.8	-0.07	1.38	0.92	2.02	-0.11	0.43	-0.72	-0.12	-0.28	-1.01	0.47	-0.301667	-0.771667
Cytoplasm_Texture_Correlation_ER_5_03_256	-1.54	0.16	0.95		0.37	-0.98	0.67	-0.78	0	1.57	-0.48	-0.1	-1.11	-0.34	0.2	-2.01	0.141667	-0.64	-0.781667
Cells_Texture_Correlation_ER_20_03_256	-1.54	0.15	0.95		-0.7	0.12	0.03	0.11	0.99	0.86	-0.21	-0.91	-0.47	-0.5	-0.43	0.77	0.235	-0.291667	-0.526667
Nuclei_Granularity_6_ER	-1.54	0.15	0.95		-0.01	0.05	0.98	0.28	-0.22	2.26	-1.66	-0.25	-0.05	0.49	0.93	-1.27	0.556667	-0.301667	-0.858333
Cytoplasm_Granularity_7_DNA	-1.55	0.16	0.95		0.3	0.17	0.49	1.18	-0.05	2.22	-2.79	0.03	0.2	0.82	0.71	-0.68	0.718333	-0.285	-1.00333
Cells_RadialDistribution_MeanFrac_ER_1of4	-1.55	0.15	0.95		0.44	-0.74	0.74	-1.3	-0.34	1.77	-0.72	-1.11	-0.64	-0.82	0.64	-2.34	0.095	-0.831667	-0.926667
Cytoplasm_Intensity_MassDisplacement_ER	-1.55	0.16	0.95		0.16	-1.32	1.69	-1.48	-0.28	2.12	-1.01	-0.97	-0.42	-0.98	0.19	-2.67	0.148333	-0.976667	-1.125
Cytoplasm_RadialDistribution_RadialCV_ER_4of4	-1.56	0.15	0.95		0.6	-0.58	1.62	-1.63	-0.45	2.27	-0.73	-0.8	-0.47	-0.94	0.62	-3.18	0.305	-0.916667	-1.22167
Cytoplasm_Correlation_K_AGP_RNA	-1.57	0.15	0.95		0.67	0.15	0.26	-0.89	-0.57	0.68	0.5	-0.29	-0.85	-1.78	0.08	-1.88	0.05	-0.703333	-0.753333
Cells_Correlation_Correlation_BfL_ER	-1.58	0.15	0.95		0.4	-0.51	0.42	-1.64	-0.09	1.21	-0.33	-1.23	-1.11	-0.78	0.33	-1.94	-0.035	-0.843333	-0.808333
Nuclei_Intensity_StdIntensityEdge_DNA	-1.59	0.15	0.95		0.88	0.29	0.2	-0.58	0.43	-0.43	0.73	-0.99	-0.67	-1.45	-0.07	-0.41	0.131667	-0.476667	-0.608333
Cytoplasm_Texture_SumEntropy_ER_20_03_256	-1.59	0.14	0.95		-0.18	-0.42	0.9	-0.92	-0.05	1.78	-0.34	-0.8	-0.9	-1.11	0.95	-2.34	0.185	-0.756667	-0.941667
Cells_Texture_Correlation_AGP_10_03_256	-1.59	0.16	0.95		-0.2	-0.99	0.62	0.18	0.31	2.87	-0.92	0	-0.89	-0.24	0.22	-0.79	0.465	-0.436667	-0.901667
Nuclei_AreaShape_Zernike_4_4	-1.62	0.14	0.95		-0.05	-0.22	0.6	0.39	0	2.39	-1.25	-0.87	0.03	0.09	0.98	-0.96	0.518333	-0.33	-0.848333
Nuclei_RadialDistribution_RadialCV_DNA_2of4	-1.63	0.13	0.95		-0.95	-0.35	1.1	-0.09	0.5	0.86	-0.84	-1.79	-0.07	-0.32	0.56	-1.02	0.178333	-0.58	-0.758333
Cells_Correlation_Correlation_Mito_RNA	-1.65	0.13	0.95		0.91	-0.11	0.6	-1.28	-0.37	0.93	-0.24	0.43	-1.29	-0.73	-0.4	-2.86	0.113333	-0.848333	-0.961667
Cells_Granularity_12_RNA	-1.65	0.13	0.95		0.99	1.04	-0.46	1.02	-0.21	1.88	-1.36	-0.01	0.92	0.42	-0.14	-0.3	0.71	-0.0783333	-0.788333
Cells_Correlation_Correlation_AGP_BfL	-1.66	0.14	0.95		0.44	-0.12	1.16	-1.01	-0.82	1.15	-0.48	-0.72	-1.58	-0.09	-0.11	-0.65	0.133333	-0.605	-0.738333
Cells_Texture_InfoMeas2_AGP_5_00_256	-1.67	0.13	0.95		1.22	-0.15	0.39	-0.21	0.51	1.12	-2.13	0.45	-0.75	0.04	0.92	-0.75	0.48	-0.37	-0.85
Nuclei_RadialDistribution_MeanFrac_Mito_3of4	-1.67	0.13	0.95		-0.44	-0.09	-0.38	0.68	0.13	0.05	-0.53	-0.99	-1.36	0.27	-0.19	-0.19	-0.00833333	-0.498333	-0.49
Cells_Texture_Correlation_RNA_10_00_256	-1.68	0.13	0.95		0.68	-0.95	1.2	-0.28	1.12	1.43	-1.28	-0.83	-0.02	-0.09	1.32	-2.39	0.533333	-0.548333	-1.08167
Nuclei_AreaShape_Zernike_2_0	-1.69	0.12	0.95		0.19	-0.38	1.12	0.35	-0.35	2.5	-1.89	-0.56	-0.32	0.02	1.03	-0.88	0.571667	-0.433333	-1.005
Nuclei_RadialDistribution_RadialCV_AGP_4of4	-1.7	0.13	0.95		1.55	0.99	0.74	-0.08	-0.86	1.8	-1.24	0.79	-0.2	0.05	0.1	-0.38	0.69	-0.146667	-0.836667
Cells_Correlation_Correlation_DNA_Mito	-1.7	0.12	0.95		-0.55	-0.42	-0.12	0.21	-0.23	0.65	-1.23	-0.66	-0.86	0.27	0.05	-1.3	-0.0766667	-0.621667	-0.545
Cytoplasm_Texture_SumVariance_AGP_10_00_256	-1.73	0.12	0.95		0.01	-0.72	0.24	0.09	0.36	0.72	-0.74	-0.73	-0.95	-0.43	0.69	-0.34	0.116667	-0.416667	-0.533333
Cells_Texture_SumVariance_ER_20_03_256	-1.74	0.12	0.95		0.39	-0.5	1.73	-1.41	-0.51	2.58	-0.67	-1.28	-1.04	-1.53	1.02	-2.13	0.38	-0.938333	-1.31833
Cells_Texture_InfoMeas2_RNA_5_00_256	-1.76	0.11	0.95		0.73	-0.88	0.72	-0.77	0.41	1.39	-0.84	-0.63	-0.54	-0.72	0.83	-2.54	0.266667	-0.74	-1.00667
Cells_AreaShape_Zernike_4_0	-1.77	0.12	0.95		-0.82	0.71	0.33	0.59	0	0.33	-2.81	-1.88	-0.12	0.17	0	-0.12	0.19	-0.793333	-0.983333
Cytoplasm_Texture_InfoMeas2_ER_5_00_256	-1.77	0.11	0.95		1.05	-0.96	0.67	-0.61	0.36	1.24	-0.68	-0.12	-0.58	-0.79	0.57	-2.41	0.291667	-0.668333	-0.96
Cytoplasm_Granularity_9_BfH	-1.79	0.11	0.95		-0.75	-0.43	0.8	0.05	2.23	0.57	0.19	-1.31	-0.61	-0.85	-0.12	-0.1	0.411667	-0.466667	-0.878333
Cytoplasm_Texture_InfoMeas2_ER_20_01_256	-1.79	0.1	0.95		1.22	0.22	0.06	-0.84	-0.01	0.67	0.14	-0.03	-0.68	-1.1	0.1	-1.05	0.22	-0.436667	-0.656667
Cells_Texture_Correlation_RNA_5_03_256	-1.79	0.11	0.95		0.61	-0.64	0.64	-1.22	0.2	1.97	-0.78	-0.48	-1.1	-0.83	0.58	-1.8	0.26	-0.735	-0.995
Cells_Texture_Correlation_RNA_5_00_256	-1.81	0.1	0.95		1.23	-0.92	0.87	-0.92	0.71	1.85	-1.21	-0.31	-0.68	-0.61	0.96	-2.85	0.47	-0.783333	-1.25333
Cells_RadialDistribution_RadialCV_AGP_2of4	-1.82	0.1	0.95		0.6	0.14	1.33	-0.22	-0.75	1.54	-0.95	-0.38	-0.38	-0.32	0.79	-1.07	0.44	-0.385	-0.825
Nuclei_RadialDistribution_RadialCV_AGP_3of4	-1.82	0.12	0.95		0.57	-1.05	0.84	-0.64	0.07	1.1	-0.72	-0.47	-0.7	-0.76	-0.18	-0.24	0.148333	-0.511667	-0.66
Nuclei_AreaShape_Zernike_7_3	-1.83	0.1	0.95		-0.64	-0.41	1.01	0.11	0.25	-0.02	-0.53	-0.24	-0.35	0.02	-1.44	-0.58	0.05	-0.52	-0.57
Cytoplasm_Texture_Correlation_RNA_20_03_256	-1.84	0.1	0.95		-0.44	0.28	0.09	-0.06	0.89	1.72	-0.03	-1.46	-0.8	-0.14	-0.04	0.37	0.413333	-0.35	-0.763333
Nuclei_Correlation_Correlation_BfL_Mito	-1.84	0.1	0.95		-1.06	-0.31	0.21	0.23	-0.47	1.39	-1.9	-2	-1.36	0	0.47	-1.11	-0.00166667	-0.983333	-0.981667
Cytoplasm_Texture_InfoMeas2_RNA_5_00_256	-1.84	0.1	0.95		0.81	-0.77	0.47	-0.75	0.12	0.7	-0.35	-0.37	-0.57	-0.96	0.17	-2.3	0.0966667	-0.73	-0.826667
Cells_Texture_Entropy_BfL_20_01_256	-1.84	0.12	0.95		0.77	0.34	0.42	0.86	0.31	0.52	1.73	-0.06	-1.15	-0.41	-0.87	-0.95	0.536667	-0.285	-0.821667
Nuclei_AreaShape_Zernike_6_6	-1.87	0.09	0.95		-0.11	0.11	0.01	-0.14	0.48	2.11	-1	-1.11	0.26	-0.65	0.51	-0.5	0.41	-0.415	-0.825
Nuclei_AreaShape_Zernike_7_5	-1.87	0.09	0.95		-0.4	0.88	0	1.02	-0.21	-0.58	-0.36	-1.18	0.67	-0.81	-0.99	-1.1	0.118333	-0.628333	-0.746667
Nuclei_RadialDistribution_RadialCV_BfL_1of4	-1.95	0.09	0.95		0.21	-0.14	1.23	0.32	-0.06	0.53	-0.83	-1.73	-0.36	0.53	0.45	-0.67	0.348333	-0.435	-0.783333
Cytoplasm_Granularity_7_BfH	-1.95	0.09	0.95		2.44	0.7	1.09	0.9	-0.72	-0.19	0.17	-0.15	-0.22	-0.11	-0.04	-1.07	0.703333	-0.236667	-0.94
Cytoplasm_Texture_Correlation_DNA_10_03_256	-1.96	0.09	0.95		-0.1	-0.16	1.64	0.09	-1.11	1.02	-0.6	-0.39	0.04	-0.68	-0.83	-1.23	0.23	-0.615	-0.845
Nuclei_RadialDistribution_RadialCV_DNA_3of4	-1.98	0.08	0.95		-1.21	-0.33	0.98	-0.21	0.26	1.15	-0.92	-1.13	-0.4	-0.72	0.19	-1.63	0.106667	-0.768333	-0.875
Cytoplasm_Intensity_MassDisplacement_AGP	-2.03	0.07	0.95		0.32	-1.68	1.55	0.17	0.5	1.94	0.04	-0.37	-2.12	-0.59	-0.18	-1.62	0.466667	-0.806667	-1.27333
Nuclei_Texture_SumVariance_RNA_20_01_256	-2.03	0.07	0.95		0.24	-0.86	1.19	-0.65	0	0.82	-0.15	-0.82	-0.7	-1.44	0.08	-1.13	0.123333	-0.693333	-0.816667
Cytoplasm_Texture_Correlation_ER_20_03_256	-2.04	0.07	0.95		-0.03	0.09	0.42	-0.68	0.74	2.11	0.14	-1.49	-0.77	-0.27	-0.05	-0.47	0.441667	-0.485	-0.926667
Cytoplasm_RadialDistribution_RadialCV_DNA_1of4	-2.07	0.07	0.95		1.07	0.72	1.27	-0.68	0.37	1.78	-0.95	0.55	-0.17	0.1	0.48	-1.75	0.755	-0.29	-1.045
Cells_Intensity_MassDisplacement_AGP	-2.12	0.07	0.95		0.45	-1.49	1.73	-0.26	0.12	2.21	-0.39	-0.72	-1.74	-0.75	0.14	-1.9	0.46	-0.893333	-1.35333
Cytoplasm_Texture_Correlation_DNA_5_03_256	-2.16	0.06	0.95		0.34	-0.24	0.64	-0.33	-0.23	0.86	-0.8	0.58	-0.22	-0.86	-0.83	-1.04	0.173333	-0.528333	-0.701667
Nuclei_Texture_Contrast_AGP_20_03_256	-2.17	0.06	0.95		1.2	-0.34	2.42	-0.47	-0.01	0.93	-0.84	-0.16	-1.17	-1.04	-0.04	0.27	0.621667	-0.496667	-1.11833
Cytoplasm_RadialDistribution_RadialCV_DNA_4of4	-2.23	0.06	0.95		3.76	0.12	0.61	-0.66	0.66	-0.08	-0.32	-0.58	-0.83	-1.91	-0.36	-0.72	0.735	-0.786667	-1.52167
Cytoplasm_RadialDistribution_RadialCV_AGP_4of4	-2.25	0.05	0.95		1.25	-0.61	0.63	-0.4	-0.04	0.64	-0.6	-0.39	-1.75	-0.56	0.33	-1.03	0.245	-0.666667	-0.911667
Cells_RadialDistribution_RadialCV_AGP_3of4	-2.29	0.05	0.95		1.02	-0.06	1.29	-0.32	-0.67	1.85	-1.63	-0.62	-0.84	-0.12	0.42	-1.02	0.518333	-0.635	-1.15333
Cells_Granularity_2_DNA	-2.3	0.05	0.95		0.83	1.76	0.43	-0.45	-0.56	3.11	-1.68	-0.79	-0.27	-0.12	0.45	-1.86	0.853333	-0.711667	-1.565
Cytoplasm_AreaShape_Zernike_9_1	-2.33	0.04	0.95		-0.76	1	1.07	-0.13	-0.16	2.01	-1.51	-2.33	-0.35	-0.06	0.4	-1.48	0.505	-0.888333	-1.39333
Nuclei_Texture_SumVariance_ER_20_03_256	-2.42	0.05	0.95		-0.21	-0.49	1.73	-0.36	0.05	0.74	-0.83	-0.9	-0.38	-1.02	-0.06	-0.83	0.243333	-0.67	-0.913333
Nuclei_Texture_SumVariance_RNA_20_03_256	-2.54	0.03	0.95		0.09	-0.68	0.92	-0.85	0.12	0.68	-0.29	-1.1	-0.89	-1.35	-0.21	-1.19	0.0466667	-0.838333	-0.885
Nuclei_RadialDistribution_RadialCV_DNA_4of4	-2.59	0.03	0.95		-0.05	0.11	1.41	-0.26	0.22	1.54	-1.56	-0.23	-0.09	-1.37	0.25	-0.79	0.495	-0.631667	-1.12667
Cells_Texture_Correlation_Mito_5_00_256	-2.77	0.02	0.95		0.44	-0.24	-0.03	-0.01	0.49	0.39	-0.84	-0.06	-0.66	0	-0.17	-1.29	0.173333	-0.503333	-0.676667
Cytoplasm_Granularity_2_DNA	-2.85	0.02	0.95		-0.01	0.4	0.2	-0.91	0.09	0.95	-0.72	-1.9	-0.91	-1.33	0.28	-1.51	0.12	-1.015	-1.135
Cells_RadialDistribution_RadialCV_DNA_4of4	-2.88	0.02	0.95		0.8	-0.18	0.34	-0.49	0.26	0.57	-1.68	-1.4	-0.31	-0.58	-0.17	-0.24	0.216667	-0.73	-0.946667
Nuclei_Correlation_Correlation_AGP_BfL	-2.93	0.02	0.95		-0.03	-0.26	2.04	0.23	-0.29	1.62	-1.56	-2.06	-1.01	-0.81	0.09	-0.48	0.551667	-0.971667	-1.52333
Cells_RadialDistribution_RadialCV_AGP_4of4	-3.08	0.01	0.95		1.18	-0.43	0.67	-0.15	0.04	0.74	-0.38	-0.31	-1.33	-0.8	-0.08	-0.82	0.341667	-0.62	-0.961667
Cells_RadialDistribution_RadialCV_BfL_1of4	-3.84	0.01	0.95		1.8	1.75	1.57	-0.11	0.67	1	0.11	-0.33	-0.67	-0.24	-0.15	0.26	1.11333	-0.17	-1.28333

## Sheet: t-test shSp7_MC3T3 Ostn
MC3T3 shSp7: Ostn+CNP vs CNP
				Plate_Map_Name	MC3T3-E1	MC3T3-E1	MC3T3-E1	MC3T3-E1	MC3T3-E1	MC3T3-E1	MC3T3-E1	MC3T3-E1	MC3T3-E1	MC3T3-E1	MC3T3-E1	MC3T3-E1
				well_position	B22	C23	G03	H04	I05	J06	G09	H10	H22	I11	I23	J12
				cell_type	shSp7	shSp7	shSp7	shSp7	shSp7	shSp7	shSp7	shSp7	shSp7	shSp7	shSp7	shSp7
				CNP_dose	100	100	100	100	100	100	100	100	100	100	100	100
				CNP_treatment	CNP	CNP	CNP	CNP	CNP	CNP	CNP	CNP	CNP	CNP	CNP	CNP
				Ostn_treatment	con	con	con	con	con	con	OstnFull	OstnFull	OstnFull	OstnFull	OstnFull	OstnFull
				Ostn_dose	0	0	0	0	0	0	500	500	500	500	500	500
Feature Name	T-Test	p_value	FDR(BH)	Comparison	B	B	B	B	B	B	A	A	A	A	A	A	B_mean	A_mean	∆FeatureMean
Nuclei_Texture_AngularSecondMoment_Mito_20_03_256	3.25	0.01	0.93		0	-0.2	-0.3	-0.63	-0.86	-0.79	0.87	0.35	1.66	1.24	-0.49	0.3	-0.463333	0.655	1.11833
Cytoplasm_Correlation_K_ER_DNA	3.14	0.01	0.93		-1.71	-1.12	-0.36	-0.85	-1.47	0.54	0.64	0.37	-0.17	1.2	0.18	0.12	-0.828333	0.39	1.21833
Nuclei_Texture_AngularSecondMoment_AGP_20_03_256	3.06	0.02	0.93		0.26	-0.36	-0.15	-0.49	-0.81	-0.57	0.72	0.2	1.38	1.02	-0.32	0.28	-0.353333	0.546667	0.9
Nuclei_Granularity_13_Bf	2.87	0.03	0.93		-0.5	-1.33	-0.36	-0.07	-1.49	-0.47	1.57	2.43	0.61	0.23	4.11	-0.59	-0.703333	1.39333	2.09667
Nuclei_Granularity_1_AGP	2.84	0.02	0.93		-0.61	-2.31	-0.28	-0.56	-0.57	-0.65	0.79	0.26	0.59	1.01	-0.86	0.12	-0.83	0.318333	1.14833
Cytoplasm_Texture_Correlation_BfH_10_02_256	2.82	0.03	0.93		-0.43	-0.35	0.04	-0.7	-0.95	0.4	0.3	0.28	0.43	0.23	0.14	0.12	-0.331667	0.25	0.581667
Cells_Texture_Correlation_BfH_10_02_256	2.81	0.02	0.93		0.1	0.34	-0.23	-0.26	-0.89	-0.1	0.24	0.26	0.34	0.58	0.69	0.1	-0.173333	0.368333	0.541667
Nuclei_Granularity_8_RNA	2.8	0.02	0.93		0.64	-0.33	-0.76	-0.43	0.64	-0.32	-0.51	1.04	1.3	2.27	1.15	2.1	-0.0933333	1.225	1.31833
Cytoplasm_Granularity_1_DNA	2.61	0.03	0.93		-0.36	-0.36	0.02	-1.2	-0.6	-0.67	0.68	0.04	0.69	0.94	-0.04	-0.73	-0.528333	0.263333	0.791667
Nuclei_AreaShape_Zernike_9_3	2.53	0.03	0.93		-1.52	0.06	-1.4	-1.35	-0.63	0.08	-0.27	0.47	-0.49	0.6	0.77	-0.22	-0.793333	0.143333	0.936667
Cytoplasm_Texture_Correlation_ER_20_01_256	2.49	0.03	0.93		-2.92	-1.25	0.68	-1.63	-0.95	-1.25	1.18	0.6	0.1	-0.1	1.06	-1.24	-1.22	0.266667	1.48667
Cells_RadialDistribution_MeanFrac_ER_4of4	2.43	0.04	0.93		-0.77	-1.97	-0.52	-0.04	-0.21	-0.18	0.22	0.29	0.61	1	-0.68	0.26	-0.615	0.283333	0.898333
Nuclei_Texture_AngularSecondMoment_ER_20_03_256	2.43	0.04	0.93		-0.33	0.83	-0.27	-0.81	-0.51	-0.65	1.07	0.22	1.94	1.38	0.2	-0.36	-0.29	0.741667	1.03167
Nuclei_Granularity_8_ER	2.42	0.06	0.93		-0.15	-0.39	-0.31	-0.6	0.05	-0.72	-0.94	0.73	1.6	2.12	-0.11	1.98	-0.353333	0.896667	1.25
Cytoplasm_Correlation_K_Mito_DNA	2.36	0.04	0.93		-1.6	-0.37	0.75	-0.01	-1.7	-1.39	1.42	0.1	1.71	-0.21	0.55	-0.31	-0.72	0.543333	1.26333
Nuclei_Texture_AngularSecondMoment_AGP_10_01_256	2.28	0.05	0.93		-0.1	-1.15	0.31	0.01	-0.08	-0.6	1.08	-0.69	0.93	0.83	0.26	0.65	-0.268333	0.51	0.778333
Cells_Correlation_Overlap_AGP_BfL	2.25	0.05	0.93		-0.21	-1.84	-0.74	0.45	0.33	-0.57	1.09	0.65	-0.09	1.17	-0.35	0.7	-0.43	0.528333	0.958333
Cytoplasm_Texture_AngularSecondMoment_ER_10_01_256	2.25	0.06	0.93		-0.45	-0.55	-0.66	-1.16	-1	-0.44	0.44	-0.74	0.1	0.35	0.71	-0.99	-0.71	-0.0216667	0.688333
Cytoplasm_Texture_Correlation_BfH_10_03_256	2.25	0.05	0.93		0.23	-0.95	0.02	0.11	-0.17	-0.68	1.48	-0.12	0.69	0.83	1	-0.5	-0.24	0.563333	0.803333
Cytoplasm_Texture_InfoMeas1_ER_5_03_256	2.21	0.05	0.93		-1.3	-0.73	-0.54	-0.79	-0.23	0.89	0.4	0.42	1.21	2.27	-0.26	-0.19	-0.45	0.641667	1.09167
Nuclei_Texture_Correlation_RNA_10_01_256	2.18	0.06	0.93		-2.55	-1.41	0.87	0.41	-1.1	-0.71	0	1.56	1.03	-0.51	0.81	0.39	-0.748333	0.546667	1.295
Nuclei_Texture_Correlation_ER_10_01_256	2.17	0.06	0.93		-1.92	0.22	0.59	0.28	-0.95	-1.06	-0.7	1.78	2.13	0.04	1.13	0.52	-0.473333	0.816667	1.29
Cells_Correlation_Correlation_AGP_BfH	2.15	0.06	0.93		-0.72	-0.01	0.6	-0.38	-0.7	0.01	-0.19	0.64	1.8	1.64	0.7	-0.36	-0.2	0.705	0.905
Cells_Texture_AngularSecondMoment_AGP_20_02_256	2.1	0.08	0.93		0.26	-0.3	-0.36	-1.2	-0.83	-0.49	0.57	-0.65	2.05	1.29	1.85	-0.99	-0.486667	0.686667	1.17333
Cells_Correlation_Overlap_Mito_RNA	2.09	0.08	0.93		-2.62	-0.15	-1.44	0.4	0.12	-0.22	-0.11	0.51	0.07	0.13	0.71	1.07	-0.651667	0.396667	1.04833
Cells_Texture_InfoMeas1_Mito_5_02_256	2.08	0.07	0.93		-0.53	-0.73	0.53	0.45	-0.39	-0.84	0.72	0	2.13	0.75	0.95	-0.53	-0.251667	0.67	0.921667
Cells_RadialDistribution_MeanFrac_BfH_2of4	2.08	0.06	0.93		-1.18	-1.3	0.32	-0.12	-0.03	-0.04	-0.31	0.25	1.24	1.43	0.26	-0.18	-0.391667	0.448333	0.84
Cytoplasm_AreaShape_Zernike_8_2	2.07	0.07	0.93		-1.57	-1.72	-0.08	-0.99	0.57	-0.12	-0.45	1.41	1.1	0.63	-1.05	1.58	-0.651667	0.536667	1.18833
Nuclei_Texture_InfoMeas1_ER_5_00_256	2.06	0.07	0.93		-0.75	-1.63	-0.13	-0.48	-0.24	0.4	-0.22	0.48	1.13	1.12	-0.7	0.42	-0.471667	0.371667	0.843333
Cells_Correlation_K_ER_DNA	2.04	0.07	0.93		0.18	-0.12	-1	-0.57	-1.21	0.66	-0.01	-0.52	1.43	0.78	0.95	0.34	-0.343333	0.495	0.838333
Nuclei_Texture_Correlation_Bf_10_01_256	2.04	0.08	0.93		-2.85	-0.63	-0.75	-1.28	-0.07	0.45	0.29	0.39	1.23	-0.38	-0.27	-0.01	-0.855	0.208333	1.06333
Cytoplasm_Texture_Correlation_BfL_10_03_256	2.01	0.08	0.93		0.62	-0.6	-0.53	0	0.01	-0.43	0.47	-0.65	0.64	0.76	1.48	0.47	-0.155	0.528333	0.683333
Cytoplasm_Correlation_Overlap_BfH_BfL	1.95	0.09	0.93		-0.46	-0.26	-0.46	-0.88	-0.17	0.2	0.09	0.06	0.85	1.25	0.58	-0.89	-0.338333	0.323333	0.661667
Nuclei_Texture_AngularSecondMoment_AGP_20_00_256	1.94	0.1	0.93		0.73	-0.57	0.14	-1.05	-0.68	-0.63	0.68	-0.7	3.02	1.08	2.94	-0.66	-0.343333	1.06	1.40333
Cells_Texture_Correlation_BfL_10_02_256	1.94	0.08	0.93		-0.08	0.3	0.38	-0.67	-1.18	-0.23	-0.48	0.02	1.24	1.08	0.66	0.21	-0.246667	0.455	0.701667
Nuclei_Granularity_9_Mito	1.92	0.08	0.93		-0.28	0.18	-0.69	-0.66	-0.33	0.94	0.6	0.36	-0.49	1.37	0.82	0.59	-0.14	0.541667	0.681667
Nuclei_Texture_AngularSecondMoment_BfL_20_03_256	1.92	0.08	0.93		0.87	0.2	0.03	-1.18	-1.1	-0.7	0.43	-0.23	2.01	0.15	1.11	0.11	-0.313333	0.596667	0.91
Nuclei_Texture_Correlation_BfH_10_02_256	1.92	0.08	0.93		0.77	0.48	-0.57	-0.11	-0.81	0.06	-0.33	0.66	0.14	1.39	1.23	0.92	-0.03	0.668333	0.698333
Cells_Granularity_4_DNA	1.9	0.1	0.93		0.25	-0.03	0.08	-1	-0.7	-0.54	-0.26	-0.28	2.27	0.54	0.88	-0.01	-0.323333	0.523333	0.846667
Cytoplasm_AreaShape_Zernike_7_1	1.9	0.1	0.93		-1.7	0.48	-0.91	-1.82	-0.4	0.13	-0.15	0.66	0.4	0.62	-0.53	-0.26	-0.703333	0.123333	0.826667
Nuclei_Correlation_Correlation_AGP_BfH	1.89	0.09	0.93		-1.95	-1	0.42	-0.21	-0.1	-0.4	0.24	0.52	0.12	1.87	-0.6	0.03	-0.54	0.363333	0.903333
Cytoplasm_Texture_Correlation_BfL_5_03_256	1.89	0.09	0.93		-0.27	0.11	-1.2	-0.05	-0.61	-0.32	1.18	-1.06	0.42	0.19	0.36	0.62	-0.39	0.285	0.675
Nuclei_Granularity_8_AGP	1.87	0.1	0.93		-0.03	-0.74	0.1	0.96	1.12	-1.1	0.01	1.53	0.77	0.78	0.77	1.12	0.0516667	0.83	0.778333
Cytoplasm_Texture_Correlation_BfL_10_02_256	1.87	0.1	0.93		0.08	-0.04	0.12	-0.36	-0.73	-0.15	-0.75	0.28	1.07	0.75	0.65	0.17	-0.18	0.361667	0.541667
Cytoplasm_Texture_Correlation_Mito_20_01_256	1.87	0.09	0.93		-0.99	-0.88	0.44	-1.18	-0.68	-0.7	-0.01	-0.18	0.34	0.13	1.13	-1.13	-0.665	0.0466667	0.711667
Cells_Texture_InfoMeas1_ER_5_03_256	1.84	0.1	0.93		-0.26	-1.75	-1.77	0.41	-0.31	0	-0.37	0.22	1.91	0.81	-1.17	1.84	-0.613333	0.54	1.15333
Cells_Granularity_11_RNA	1.84	0.1	0.93		-1.93	0.01	0.26	-0.02	1.16	-0.65	2.06	0.55	-0.82	0.7	1.7	1.18	-0.195	0.895	1.09
Cells_Texture_AngularSecondMoment_Mito_10_03_256	1.83	0.11	0.93		-0.79	-0.35	0.37	-0.1	-0.88	-1.84	0.92	-0.76	2.84	-0.33	1.67	-0.61	-0.598333	0.621667	1.22
Cytoplasm_Correlation_Overlap_Bf_BfH	1.82	0.1	0.93		-0.06	-1.16	-0.79	-0.43	-0.55	0.04	0.26	-0.23	0.78	0.78	-0.18	-0.86	-0.491667	0.0916667	0.583333
Cells_AreaShape_Zernike_1_1	1.8	0.1	0.93		-3.19	-2	-0.78	-1.01	0.55	-0.51	-1.52	-0.11	0.51	1.28	-0.39	0.34	-1.15667	0.0183333	1.175
Nuclei_RadialDistribution_MeanFrac_BfH_3of4	1.78	0.11	0.93		-1.17	-0.86	0.42	-0.29	0	0	0.47	-0.27	1.17	1.47	-0.04	-0.42	-0.316667	0.396667	0.713333
Nuclei_Texture_InfoMeas1_RNA_5_00_256	1.77	0.11	0.93		0.62	-0.46	-0.59	-0.94	-0.67	-0.67	-0.57	-0.51	1.91	0.6	0.24	0.2	-0.451667	0.311667	0.763333
Cytoplasm_Granularity_1_RNA	1.75	0.11	0.93		0.48	-0.24	-0.21	-0.9	-1.35	-0.82	0.27	-0.47	1.47	0.13	0.11	-0.44	-0.506667	0.178333	0.685
Cells_AreaShape_Zernike_3_3	1.75	0.11	0.93		-2.8	-0.63	-1.25	-0.35	0	-1.04	-0.86	0.29	0.14	0.6	-1.28	0.36	-1.01167	-0.125	0.886667
Nuclei_Granularity_10_RNA	1.75	0.13	0.93		-0.8	-0.39	-0.19	-0.44	0.15	-0.56	-0.12	1.04	-0.31	1.26	0.41	-0.8	-0.371667	0.246667	0.618333
Cytoplasm_Texture_Correlation_BfL_10_00_256	1.74	0.11	0.93		0.1	-1.93	-0.02	0.34	-1.88	-0.58	-0.61	-0.46	1.62	0.84	1.36	-0.56	-0.661667	0.365	1.02667
Cytoplasm_Correlation_Overlap_AGP_Mito	1.74	0.13	0.93		-2.31	-0.59	-1.2	0.39	0.77	0.53	0.49	1.15	-0.11	0.06	0.85	0.65	-0.401667	0.515	0.916667
Cytoplasm_AreaShape_Zernike_6_2	1.73	0.13	0.93		-3.34	-2.29	0.19	-1.4	0.91	0.45	0.62	0.5	-0.08	1.01	-0.64	0.74	-0.913333	0.358333	1.27167
Nuclei_Texture_DifferenceVariance_Mito_20_01_256	1.72	0.13	0.93		-0.63	0.16	0.95	-0.47	-1.54	-0.97	1.43	-0.44	4.09	0.52	1.42	-1.04	-0.416667	0.996667	1.41333
Cells_RadialDistribution_RadialCV_AGP_1of4	1.68	0.14	0.93		-1.51	0.33	-0.01	-1.34	-0.82	0.22	-0.21	-0.36	0.2	0.16	0.47	0.16	-0.521667	0.07	0.591667
Nuclei_Texture_AngularSecondMoment_BfL_10_01_256	1.68	0.13	0.93		1.11	-0.68	0.03	-1.13	-0.88	-0.24	0.01	-0.42	1.11	0.13	0.78	0.64	-0.298333	0.375	0.673333
Cells_Texture_SumEntropy_DNA_20_01_256	1.67	0.13	0.93		-2.29	-0.53	0.42	-0.02	-1.23	1.18	0.28	1.19	0.86	1.68	-0.08	-0.4	-0.411667	0.588333	1
Cytoplasm_AreaShape_Zernike_8_4	1.66	0.13	0.93		-2.04	-1.32	0.72	-0.65	0.68	-0.56	1.19	1.61	0.31	-1.34	0.26	0.89	-0.528333	0.486667	1.015
Cytoplasm_Correlation_K_AGP_DNA	1.65	0.14	0.93		0.68	-0.34	-0.48	-1.37	-1.23	0.41	-0.01	-0.35	0.2	0.93	0.33	0.32	-0.388333	0.236667	0.625
Cells_Texture_Correlation_ER_20_01_256	1.64	0.13	0.93		-0.18	-0.71	0.9	-1.02	-0.75	-1.45	0.49	-0.5	1.39	-0.4	1.29	-0.57	-0.535	0.283333	0.818333
Cytoplasm_Texture_Correlation_BfL_20_02_256	1.63	0.13	0.93		-0.18	-2.18	0.09	-0.44	-0.28	0.02	-0.66	-0.35	1	0.3	1.1	0.07	-0.495	0.243333	0.738333
Nuclei_AreaShape_Zernike_1_1	1.63	0.14	0.93		-1.82	-0.69	1.3	0.74	-0.22	-0.37	-0.75	0.63	1.33	0.78	1.88	0.68	-0.176667	0.758333	0.935
Nuclei_Texture_DifferenceVariance_AGP_20_03_256	1.62	0.14	0.93		1.06	-0.22	-0.01	-1.21	-0.79	-0.75	0.44	-0.69	2.89	0.92	0.69	-0.27	-0.32	0.663333	0.983333
Cytoplasm_Correlation_Overlap_AGP_BfL	1.61	0.15	0.93		0.92	-1.47	-1.9	0.31	0.01	0.04	0.07	0.73	-0.04	0.25	1.21	0.37	-0.348333	0.431667	0.78
Cells_Texture_Correlation_Bf_10_01_256	1.61	0.14	0.93		-1.87	-0.02	-0.62	-0.31	0.17	0.68	0.46	0.15	1.65	0.35	-0.1	-0.15	-0.328333	0.393333	0.721667
Nuclei_RadialDistribution_RadialCV_RNA_1of4	1.61	0.14	0.93		-1.39	-2.84	0.14	-0.09	-0.67	0.4	0.98	0.75	0.67	1.01	-1.59	-0.09	-0.741667	0.288333	1.03
Cells_AreaShape_Zernike_7_3	1.6	0.15	0.93		1.12	-1.41	-2.27	-0.21	-1.83	0.18	0.34	-0.34	0.07	1.18	-0.66	0.8	-0.736667	0.231667	0.968333
Nuclei_Correlation_Overlap_BfL_Mito	1.59	0.15	0.93		-2.75	-2.08	-0.44	0.02	0.58	0.46	-0.32	0.51	-0.08	1.49	-0.37	0.67	-0.701667	0.316667	1.01833
Nuclei_Correlation_Correlation_Bf_BfH	1.58	0.15	0.93		0.74	-3.13	-1.03	-0.79	-1.22	-0.35	0.88	-0.27	1.24	-0.53	-1.36	0.45	-0.963333	0.0683333	1.03167
Cells_AreaShape_Zernike_9_5	1.58	0.15	0.93		-0.01	-0.86	-1.72	1.17	-1.12	-0.54	-0.32	-0.33	0.17	0.99	0.01	0.91	-0.513333	0.238333	0.751667
Cytoplasm_Correlation_K_ER_AGP	1.58	0.16	0.93		-4.46	-1.82	-0.28	0.64	-0.67	0.13	0.96	1.27	-1.28	0.41	0.16	-0.01	-1.07667	0.251667	1.32833
Cytoplasm_Texture_InfoMeas1_ER_5_01_256	1.57	0.15	0.93		-0.63	-0.99	-0.96	-0.65	-0.15	1.26	-0.24	0.46	0.98	2.44	0.13	-0.59	-0.353333	0.53	0.883333
Cells_Texture_Correlation_BfL_10_00_256	1.57	0.15	0.93		-0.02	-1.43	0.77	-0.26	-0.82	-0.2	0.27	-0.45	0.5	0.61	0.76	-0.24	-0.326667	0.241667	0.568333
Cytoplasm_AreaShape_Zernike_1_1	1.57	0.15	0.93		-2.45	-0.34	-0.68	-0.81	0.39	-0.29	-0.92	-0.11	1.21	1.17	-0.07	-0.47	-0.696667	0.135	0.831667
Nuclei_AreaShape_Zernike_5_3	1.57	0.16	0.93		-2.82	-0.45	1.36	0.09	0.61	-0.65	0.39	0.85	0.67	1.25	1.19	-0.29	-0.31	0.676667	0.986667
Cells_Texture_InfoMeas1_ER_20_01_256	1.57	0.16	0.93		0.12	-0.98	-0.06	-1.1	-1	-0.54	-0.3	-0.87	1.33	0.48	1.14	-0.99	-0.593333	0.131667	0.725
Cells_AreaShape_Zernike_2_0	1.56	0.16	0.93		-2.67	-0.07	-0.12	-0.86	-0.23	-0.05	0.06	0.61	-0.13	0.86	-0.91	0.07	-0.666667	0.0933333	0.76
Cells_Texture_AngularSecondMoment_AGP_10_01_256	1.55	0.16	0.93		0.38	0.3	-0.52	-1.54	-0.6	-0.66	0.23	-1.18	1.99	1.03	1.98	-0.84	-0.44	0.535	0.975
Cytoplasm_Correlation_Correlation_Bf_DNA	1.55	0.16	0.93		1.1	-2.12	-0.27	-1.08	-1.73	-0.57	-0.18	0.36	1.3	-0.17	-0.74	-0.14	-0.778333	0.0716667	0.85
Cells_AreaShape_Zernike_9_7	1.54	0.16	0.93		-1.51	0.48	-1.76	-0.29	-0.45	-0.68	-0.36	0.16	-0.29	0.19	-0.81	0.51	-0.701667	-0.1	0.601667
Cytoplasm_Texture_Correlation_Mito_20_02_256	1.54	0.17	0.93		-0.97	-1.25	1.35	-1.49	-1.28	-0.06	-0.11	0.29	0.65	0.64	-0.04	-0.64	-0.616667	0.131667	0.748333
Cytoplasm_Granularity_11_ER	1.53	0.16	0.93		-2.2	-0.74	0.56	0.12	1.04	0.1	1.57	0.42	-0.74	0.15	2.04	1.19	-0.186667	0.771667	0.958333
Nuclei_Texture_InverseDifferenceMoment_ER_20_03_256	1.52	0.18	0.93		0.16	0.33	0.19	-1.09	-1.07	-0.68	-0.01	-0.43	2.72	0.87	2.32	-1.28	-0.36	0.698333	1.05833
Nuclei_Texture_Correlation_BfL_10_02_256	1.51	0.16	0.93		-0.17	0.42	1	-0.55	-0.67	-0.38	-0.46	0.01	1.2	1.53	0.59	0.41	-0.0583333	0.546667	0.605
Cytoplasm_AreaShape_Zernike_9_3	1.51	0.16	0.93		-2.67	-0.45	-1.15	-0.17	0.05	0.51	1.03	1.1	0.83	0.51	-1.47	-0.29	-0.646667	0.285	0.931667
Cells_RadialDistribution_MeanFrac_BfH_1of4	1.51	0.17	0.93		-0.78	0.89	0.42	-0.35	-0.23	0.08	0.9	0.3	1.13	0.79	-0.92	2.2	0.005	0.733333	0.728333
Nuclei_Texture_Correlation_BfL_20_00_256	1.48	0.17	0.93		-1.32	-4.11	0.52	-0.02	0.2	-1.73	-1.16	1.93	0.79	0.22	-0.43	-0.37	-1.07667	0.163333	1.24
Cells_Texture_InfoMeas1_ER_5_01_256	1.48	0.17	0.93		0.56	-1.9	-2.9	0.85	-0.01	0.54	-0.56	-0.4	2.2	1.74	-0.56	2.36	-0.476667	0.796667	1.27333
Nuclei_AreaShape_Zernike_9_7	1.47	0.17	0.93		-1.88	-1.94	0.5	-1.07	0.14	-0.6	-0.22	-0.45	0.22	0.39	-1.31	1.51	-0.808333	0.0233333	0.831667
Cytoplasm_AreaShape_Zernike_7_5	1.47	0.17	0.93		-1.3	-0.94	-1.32	0.13	-0.33	-0.33	0.26	0.69	-0.6	0	-1.16	-0.1	-0.681667	-0.151667	0.53
Cells_Texture_Correlation_BfL_10_03_256	1.46	0.18	0.93		-0.27	-0.62	0.24	-0.04	0.57	-0.46	0.39	-0.35	0.71	0.55	1.12	-0.35	-0.0966667	0.345	0.441667
Cells_Texture_SumEntropy_Bf_20_01_256	1.46	0.19	0.93		-2.69	-0.35	0.35	0.03	-0.8	0.47	0.44	1.28	-0.05	-0.35	-0.05	0.39	-0.498333	0.276667	0.775
Nuclei_Correlation_Correlation_BfH_Mito	1.45	0.18	0.93		-0.34	0.5	0.41	-0.33	-0.49	-0.57	-0.08	0.04	0.88	1.46	-0.09	-0.13	-0.136667	0.346667	0.483333
Cells_Texture_DifferenceVariance_AGP_20_03_256	1.45	0.19	0.93		0.97	-0.68	-0.58	-0.12	-0.29	-0.17	0.56	0.13	2.74	1.29	0.89	-1.3	-0.145	0.718333	0.863333
Cells_Correlation_K_Bf_BfH	1.45	0.18	0.93		-1.35	-0.12	-0.2	-0.81	0.21	-0.14	0.24	0.52	1.29	0.72	0.01	-1.39	-0.401667	0.231667	0.633333
Nuclei_Texture_Correlation_DNA_20_00_256	-1.32	0.22	0.93		-1.17	-1.12	0.14	0.68	0.79	-0.12	-0.04	-0.32	-2.64	-0.19	-2.2	-0.12	-0.133333	-0.918333	-0.785
Nuclei_Texture_InfoMeas1_Bf_20_03_256	-1.34	0.21	0.93		-0.94	-0.4	-0.8	-0.09	0.95	0.87	-0.96	-0.89	-1.32	-0.18	-0.05	-0.2	-0.0683333	-0.6	-0.531667
Nuclei_Correlation_Correlation_AGP_Bf	-1.35	0.21	0.93		-0.42	1.87	-0.24	0.83	0.92	0.17	-0.53	-0.2	-2.16	-0.06	1.05	0.45	0.521667	-0.241667	-0.763333
Nuclei_Intensity_MassDisplacement_Bf	-1.37	0.22	0.93		0.74	0.59	0.06	0.57	-0.07	0.37	0.14	0.04	-1.06	-0.9	1.04	0.18	0.376667	-0.0933333	-0.47
Nuclei_Granularity_6_ER	-1.37	0.2	0.93		1.78	-0.26	-0.1	-0.33	0.83	1.56	-1.29	-0.24	0.75	-0.98	0.64	0.32	0.58	-0.133333	-0.713333
Nuclei_RadialDistribution_RadialCV_DNA_4of4	-1.38	0.21	0.93		0.5	0.64	0.64	1.01	-0.09	0.39	-0.64	0.1	0.24	-0.97	1.3	0.13	0.515	0.0266667	-0.488333
Cells_RadialDistribution_MeanFrac_BfL_1of4	-1.38	0.2	0.93		0.67	1.5	-0.56	-0.16	0.34	-0.15	0	-0.39	-1	-0.6	0.12	0.43	0.273333	-0.24	-0.513333
Nuclei_Granularity_2_ER	-1.38	0.21	0.93		3.08	0.44	-0.53	0.35	0.41	-0.19	-0.3	-0.68	0	-1.1	0.67	0.15	0.593333	-0.21	-0.803333
Cells_RadialDistribution_FracAtD_DNA_3of4	-1.38	0.2	0.93		2.49	-0.04	0.69	2.77	0.56	-0.35	-0.5	0.5	1.07	0.05	-1.41	0.94	1.02	0.108333	-0.911667
Cells_Correlation_Correlation_AGP_ER	-1.39	0.19	0.93		-1.45	0.55	1.46	0.6	0.05	0.84	0.26	0.48	-2.1	-0.67	0.32	-1.06	0.341667	-0.461667	-0.803333
Cytoplasm_RadialDistribution_MeanFrac_BfL_3of4	-1.4	0.19	0.93		0.06	0.1	-0.28	1.12	0.94	-0.49	-0.36	0.31	-1.34	-0.87	-0.83	0.91	0.241667	-0.363333	-0.605
Cells_Correlation_Overlap_DNA_RNA	-1.4	0.19	0.93		-0.73	-0.45	1.18	-0.3	0.36	1.83	-0.53	0.38	-0.62	0.61	-1.06	-1.18	0.315	-0.4	-0.715
Cytoplasm_Granularity_7_BfL	-1.41	0.2	0.93		2.4	-0.43	-0.98	1.28	-1.13	1.82	-1.71	0.71	0.09	-1.33	0.18	-1.24	0.493333	-0.55	-1.04333
Nuclei_Texture_InfoMeas1_AGP_20_03_256	-1.42	0.19	0.93		-0.49	-0.65	-1.2	0.08	1.15	0.27	-0.94	-0.73	-1.99	-0.01	-1.86	0.34	-0.14	-0.865	-0.725
Cytoplasm_Granularity_11_DNA	-1.42	0.19	0.93		0.34	1.39	-0.41	1.3	0.9	0.27	-0.51	-0.55	0.51	-0.87	1.69	-0.66	0.631667	-0.065	-0.696667
Cytoplasm_Correlation_Correlation_AGP_DNA	-1.42	0.19	0.93		-0.15	1.23	-0.6	0.66	0.78	0.49	-0.73	0.28	-0.66	-0.83	0.83	0.2	0.401667	-0.151667	-0.553333
Cells_Granularity_11_DNA	-1.43	0.19	0.93		-0.5	0.92	0.97	1.06	1.12	0.94	-0.6	0.18	0.28	-0.62	1.96	-0.99	0.751667	0.035	-0.716667
Nuclei_Granularity_13_AGP	-1.43	0.19	0.93		1.01	3.76	-0.49	-0.04	-0.72	1.86	-1.95	0.4	0.46	-0.63	-0.13	0.4	0.896667	-0.241667	-1.13833
Nuclei_Texture_SumVariance_BfL_20_03_256	-1.46	0.18	0.93		-0.68	0.24	0.46	0.78	0.02	0.12	0.22	0.37	-1.4	-0.42	0.11	-1.1	0.156667	-0.37	-0.526667
Cells_AreaShape_Zernike_8_6	-1.47	0.17	0.93		0.92	-0.08	2.95	1.46	-0.47	0.12	-1.31	-0.62	0.97	1.43	-0.13	-1.97	0.816667	-0.271667	-1.08833
Cytoplasm_RadialDistribution_RadialCV_ER_4of4	-1.48	0.17	0.93		1.7	2.16	-0.21	0.16	0.42	0.01	-0.7	-0.26	0.87	-0.93	0.72	0.11	0.706667	-0.0316667	-0.738333
Cells_Texture_Contrast_BfL_20_03_256	-1.49	0.17	0.93		-0.8	1	0.2	0.69	0.33	-0.05	0.41	0.3	-1.31	-0.56	-0.49	-0.21	0.228333	-0.31	-0.538333
Nuclei_RadialDistribution_RadialCV_BfH_3of4	-1.52	0.17	0.93		0.16	-0.06	0	0.4	-0.28	0.45	-0.07	0.29	-0.84	-1.13	-0.21	0.23	0.111667	-0.288333	-0.4
Cytoplasm_Granularity_3_ER	-1.53	0.16	0.93		1.35	0.76	-0.28	0.23	-0.03	-0.46	-0.28	-0.73	0.04	-1.19	-0.03	0.41	0.261667	-0.296667	-0.558333
Nuclei_Texture_InfoMeas1_BfL_20_03_256	-1.53	0.16	0.93		-0.26	-0.06	-1.01	-0.51	0.72	0.38	-1.48	-1.4	-1.43	-0.59	0.43	-0.1	-0.123333	-0.761667	-0.638333
Cytoplasm_Texture_Contrast_BfL_5_01_256	-1.54	0.16	0.93		-0.08	0.46	-0.01	1.17	0.74	-0.36	0.02	-0.23	-0.9	-0.83	-0.12	0.79	0.32	-0.211667	-0.531667
Cytoplasm_Granularity_3_DNA	-1.56	0.16	0.93		-0.01	-0.08	-0.24	1.1	0.85	0.15	-0.03	-0.01	-1.71	-0.74	-1.99	1.23	0.295	-0.541667	-0.836667
Nuclei_Intensity_MassDisplacement_BfH	-1.56	0.16	0.93		0.62	0.43	0.35	0.67	-0.47	0.27	-0.06	-0.16	-0.79	-1.2	0.36	0.64	0.311667	-0.201667	-0.513333
Nuclei_AreaShape_Zernike_4_2	-1.56	0.15	0.93		1.26	-0.14	0.39	1.47	0.12	0.32	0.65	-0.27	-0.04	-0.8	-0.26	0.76	0.57	0.00666667	-0.563333
Nuclei_Granularity_9_Bf	-1.58	0.16	0.93		0.11	0.91	-0.31	-0.55	1.5	0.78	0.58	-0.17	-0.51	-0.39	-0.22	-0.26	0.406667	-0.161667	-0.568333
Cells_AreaShape_Zernike_8_0	-1.58	0.15	0.93		1.13	0.63	0.79	-0.44	0	1.16	0.8	0.59	0.2	-0.76	-0.32	-1.18	0.545	-0.111667	-0.656667
Cells_Correlation_Correlation_AGP_BfL	-1.59	0.16	0.93		0.74	0.47	-0.41	0.49	0.34	0.26	-0.31	-0.42	-1.55	-1.25	0.64	0.8	0.315	-0.348333	-0.663333
Cytoplasm_RadialDistribution_RadialCV_Mito_1of4	-1.59	0.16	0.93		3.61	1.59	0.03	0.4	-0.82	-0.43	0	-0.23	-0.24	-1.89	0.35	-0.66	0.73	-0.445	-1.175
Cells_RadialDistribution_RadialCV_BfL_1of4	-1.59	0.15	0.93		-0.51	0.76	-0.07	0.62	0.17	-0.06	0.44	0	-2.12	-0.89	-0.6	0.05	0.151667	-0.52	-0.671667
Nuclei_Granularity_4_RNA	-1.6	0.14	0.93		0.79	1.83	-0.17	0.22	-0.09	-0.22	-0.31	-0.76	-0.68	-0.33	-0.23	0.83	0.393333	-0.246667	-0.64
Cells_RadialDistribution_RadialCV_ER_3of4	-1.61	0.14	0.93		2.01	0.78	0.26	0	-0.49	0.1	-0.44	-0.28	0.72	-1.22	0.36	-1	0.443333	-0.31	-0.753333
Cells_RadialDistribution_FracAtD_AGP_3of4	-1.63	0.14	0.93		-0.42	0.75	-0.18	1.31	1.19	0.24	-1.03	0.73	-0.75	-0.67	-1.02	1	0.481667	-0.29	-0.771667
Cytoplasm_RadialDistribution_RadialCV_DNA_1of4	-1.63	0.14	0.93		0.34	1.6	0.92	0.89	0.11	1.12	-0.08	-0.83	0.05	-1	1.75	0.54	0.83	0.0716667	-0.758333
Nuclei_Intensity_IntegratedIntensity_ER	-1.66	0.13	0.93		-0.93	0.17	2.97	0.81	0.39	0.43	0.29	0.28	-1.49	-0.93	0.4	-0.89	0.64	-0.39	-1.03
Cells_Correlation_Overlap_Bf_DNA	-1.66	0.13	0.93		-0.03	-0.68	0.91	0.24	-0.04	1.22	-0.72	-0.32	0.02	0.33	-0.85	-0.21	0.27	-0.291667	-0.561667
Cytoplasm_Texture_SumVariance_BfL_5_00_256	-1.71	0.12	0.93		-0.4	0.53	0.06	1.44	0.67	-0.62	0	-0.18	-0.95	-0.98	-0.99	0.58	0.28	-0.42	-0.7
Cells_Texture_DifferenceVariance_DNA_20_01_256	-1.73	0.13	0.93		0.58	2.07	0.93	-0.98	1.89	-0.41	0.17	-0.65	0.32	-0.54	0.14	-1.01	0.68	-0.261667	-0.941667
Nuclei_Texture_Correlation_Mito_20_01_256	-1.74	0.11	0.93		-0.69	-0.42	-0.07	0.39	0.74	-0.28	-0.8	-0.07	-1.48	-0.97	-1.03	0.35	-0.055	-0.666667	-0.611667
Nuclei_Texture_SumVariance_ER_20_03_256	-1.74	0.11	0.93		0.62	-0.11	3.26	1.21	0.16	0.11	1.4	0.16	-1.77	-0.39	-0.4	-0.69	0.875	-0.281667	-1.15667
Cytoplasm_Granularity_2_BfH	-1.74	0.11	0.93		0.57	-0.46	-0.06	0.55	1.05	0.87	0.44	0.38	-0.37	0.02	-0.44	-0.6	0.42	-0.095	-0.515
Cells_Correlation_Correlation_AGP_RNA	-1.75	0.11	0.93		1.36	1.79	-0.04	-0.07	-0.03	0.33	-0.66	-0.11	-0.04	-0.97	1.02	-0.46	0.556667	-0.203333	-0.76
Nuclei_Correlation_Correlation_AGP_BfL	-1.78	0.11	0.93		1.25	1.03	-0.43	0.42	0.02	0.54	-0.39	-0.46	-0.79	-1.57	1.08	0.2	0.471667	-0.321667	-0.793333
Nuclei_Intensity_IntegratedIntensityEdge_ER	-1.79	0.11	0.93		-0.73	0.08	1.89	0.92	0.71	0.35	0.14	0.67	-0.97	-0.63	-0.51	-0.14	0.536667	-0.24	-0.776667
Nuclei_Granularity_5_ER	-1.79	0.1	0.93		0.95	1.04	0.27	1.39	-0.28	0.19	-0.77	-0.24	0.36	-0.99	0.37	0.73	0.593333	-0.09	-0.683333
Cytoplasm_AreaShape_Zernike_8_6	-1.79	0.1	0.93		0.14	0.02	2.33	0.8	0.24	0.21	-0.83	-0.36	0.53	1.16	-1.28	-1.42	0.623333	-0.366667	-0.99
Nuclei_Texture_InfoMeas1_DNA_20_01_256	-1.81	0.1	0.93		0.24	0.02	-1.11	0.67	0.98	-0.95	-1.21	-0.26	-1.56	-1.36	-0.51	0.02	-0.025	-0.813333	-0.788333
Nuclei_RadialDistribution_MeanFrac_AGP_2of4	-1.81	0.1	0.93		1.93	1.52	0.15	-0.11	-0.33	0.49	-0.29	-0.35	-0.53	-1.35	1	-0.09	0.608333	-0.268333	-0.876667
Cells_RadialDistribution_RadialCV_BfL_3of4	-1.81	0.1	0.93		1.41	0.46	-0.32	0.84	0.19	-0.23	-0.19	-0.11	-1.58	-1.14	0.14	0.57	0.391667	-0.385	-0.776667
Cytoplasm_RadialDistribution_RadialCV_RNA_4of4	-1.82	0.1	0.93		-1.08	0.97	0.71	0.74	0.92	0.67	0.44	0.12	-1.26	-1.12	-0.02	0.09	0.488333	-0.291667	-0.78
Cells_AreaShape_Zernike_4_0	-1.82	0.1	0.93		1.49	1.06	0.12	0.23	-0.03	-0.06	0.13	-0.49	0.16	-0.94	0.42	-0.12	0.468333	-0.14	-0.608333
Cytoplasm_Granularity_13_BfL	-1.83	0.11	0.93		1.44	1.29	-0.73	-0.77	-0.56	-0.46	-0.16	-1.03	-0.72	-0.87	-0.67	-1.29	0.035	-0.79	-0.825
Cells_Granularity_2_DNA	-1.83	0.1	0.93		1.1	0.26	-0.5	0.62	0.38	0.13	-0.23	-0.26	-0.69	-0.91	-0.15	0.75	0.331667	-0.248333	-0.58
Cells_RadialDistribution_MeanFrac_DNA_3of4	-1.84	0.11	0.93		3.91	0.06	1.09	2.3	-0.05	-0.31	-0.03	-0.82	1.01	-0.64	-0.46	-0.08	1.16667	-0.17	-1.33667
Cytoplasm_Texture_SumVariance_Mito_20_03_256	-1.87	0.09	0.93		1.88	0.32	-0.13	-0.47	1.29	2.16	-0.31	0.45	-2.12	0.46	-1.44	0.71	0.841667	-0.375	-1.21667
Nuclei_Granularity_3_DNA	-1.88	0.09	0.93		0.77	1.63	-1.27	1.73	1.06	0.28	0.2	-0.06	-1.79	-0.6	-2.17	1.02	0.7	-0.566667	-1.26667
Cells_RadialDistribution_MeanFrac_ER_3of4	-1.95	0.08	0.93		2.4	1.54	0.66	0.73	0.01	-0.23	-0.44	-0.61	0.64	-0.9	0.9	-0.29	0.851667	-0.116667	-0.968333
Cytoplasm_Correlation_K_BfH_ER	-1.99	0.08	0.93		1.65	0.81	0.09	0.89	1.35	-0.34	0.67	0.58	-2.36	-1.12	-1.85	0.77	0.741667	-0.551667	-1.29333
Cytoplasm_Texture_Contrast_BfL_5_03_256	-2.02	0.07	0.93		-0.19	0.67	-0.02	1.04	0.73	-0.49	-0.28	-0.1	-0.88	-1.1	-0.75	0.58	0.29	-0.421667	-0.711667
Cytoplasm_Granularity_3_RNA	-2.02	0.07	0.93		1.53	0.85	0	0.45	0.09	-0.32	-0.14	-0.79	-0.2	-1.17	-0.1	0.55	0.433333	-0.308333	-0.741667
Nuclei_Correlation_Overlap_AGP_DNA	-2.03	0.07	0.93		0.93	-0.68	0.4	0.44	-0.83	1.46	0.34	-0.2	-0.9	-0.58	-1.08	-1.16	0.286667	-0.596667	-0.883333
Nuclei_Texture_Contrast_Mito_20_01_256	-2.04	0.07	0.93		2.45	0.82	1.14	-0.32	0.53	0.63	0.5	1.22	-1.2	-0.29	-1.02	-0.44	0.875	-0.205	-1.08
Nuclei_Granularity_5_Mito	-2.04	0.07	0.93		1.5	0.67	-0.28	1.06	0.25	0.82	-0.56	0.11	-0.25	-0.7	0.23	0.91	0.67	-0.0433333	-0.713333
Cells_Texture_AngularSecondMoment_DNA_20_01_256	-2.04	0.07	0.93		0.74	1.98	0.95	-0.57	2.4	-0.02	0.8	-0.92	0.37	-0.31	-1.36	-0.05	0.913333	-0.245	-1.15833
Nuclei_Texture_Correlation_Mito_20_02_256	-2.05	0.07	0.93		-0.34	-1.4	-0.31	0.78	1.87	0.04	0.15	-1.48	-0.93	-1.92	-1.54	-0.45	0.106667	-1.02833	-1.135
Cells_RadialDistribution_MeanFrac_AGP_1of4	-2.05	0.07	0.93		1.3	2.53	0.39	-0.84	-0.46	0.39	-1.07	-1.37	-0.18	-1.74	0.7	-0.65	0.551667	-0.718333	-1.27
Cytoplasm_Intensity_MassDisplacement_Mito	-2.06	0.08	0.93		1.93	0.71	2.13	-1.64	0.25	-0.42	-0.01	-1.01	-0.44	-0.49	-1.65	-1.28	0.493333	-0.813333	-1.30667
Cells_Granularity_2_AGP	-2.07	0.07	0.93		1.89	0.73	0.06	0.57	-0.03	-0.16	-0.5	-0.72	-0.83	-1.4	0.63	0.39	0.51	-0.405	-0.915
Cytoplasm_Texture_Correlation_BfH_20_00_256	-2.08	0.07	0.93		0.4	0.81	0.57	1.24	-1.79	0.45	-0.62	-1.02	-0.4	-0.76	0	-1.62	0.28	-0.736667	-1.01667
Cytoplasm_RadialDistribution_RadialCV_AGP_2of4	-2.12	0.07	0.93		-1.64	0.87	1.99	0.64	-0.39	0.52	-0.24	-1.34	-0.41	-1.67	-1.05	-0.37	0.331667	-0.846667	-1.17833
Cytoplasm_Correlation_Correlation_DNA_RNA	-2.13	0.06	0.93		0.92	1.5	-0.1	0.83	0.2	0.39	-0.53	-0.51	-0.41	-0.48	1.32	-0.54	0.623333	-0.191667	-0.815
Cytoplasm_RadialDistribution_RadialCV_Mito_4of4	-2.14	0.06	0.93		1.53	1.21	-0.03	0.28	0.02	0.18	0.54	0.69	-1	-0.94	-1.4	-0.41	0.531667	-0.42	-0.951667
Cells_RadialDistribution_MeanFrac_Mito_1of4	-2.18	0.06	0.93		0.79	1.89	0.15	-0.34	-0.25	0.39	-0.08	-0.53	-0.7	-1.16	0.21	-0.22	0.438333	-0.413333	-0.851667
Cells_Correlation_Correlation_AGP_DNA	-2.19	0.05	0.93		1.01	0.88	-0.5	-0.32	-0.34	0.43	-1.09	-0.42	-0.5	-1.26	0.33	-0.56	0.193333	-0.583333	-0.776667
Nuclei_Correlation_Correlation_AGP_DNA	-2.21	0.05	0.93		1.11	1.18	-0.27	0.11	-0.5	0.52	-0.75	-0.52	-0.61	-1.51	0.58	-0.31	0.358333	-0.52	-0.878333
Cells_Texture_SumVariance_ER_20_03_256	-2.22	0.05	0.93		0.02	0.71	1.74	0.58	0.72	0.06	1.01	0.26	-1.76	-0.81	-0.92	-0.24	0.638333	-0.41	-1.04833
Nuclei_Granularity_3_RNA	-2.26	0.05	0.93		1.08	1.36	-0.15	0.37	-0.2	0.09	-0.08	-0.59	-0.38	-1.08	-0.29	0.41	0.425	-0.335	-0.76
Cytoplasm_RadialDistribution_RadialCV_AGP_3of4	-2.3	0.05	0.93		-0.86	1.37	1.47	-0.05	0.1	-0.13	-0.1	-1.2	-0.28	-1.08	-0.58	-0.55	0.316667	-0.631667	-0.948333
Nuclei_Texture_InfoMeas1_BfH_20_03_256	-2.4	0.04	0.93		0.14	0.39	-1.4	-0.47	1.43	0.41	-1.07	-1.36	-3.31	-0.5	-0.99	-0.55	0.0833333	-1.29667	-1.38
[truncated: 17 more rows]

## Sheet: t-test Ocy454 Ostn
Ocy454 WT: Ostn+CNP vs CNP
[truncated: 208 more rows]

## Sheet: t-test Ocy454 CNP
Ocy454 WT: 1000nMCNP vs 100nMCNP
[truncated: 208 more rows]

## Sheet: t-test shSp7_Ocy454 Ostn
Ocy454 shSp7: Ostn+CNP vs CNP
[truncated: 208 more rows]

## Sheet: Marker overlaps WT MC3T3
MC3T3 WT: Ostn+CNP vs CNP
[truncated: 85 more rows]

## Sheet: Marker overlaps MC3T3
MC3T3 WT: Ostn+CNP vs CNP
[truncated: 54 more rows]

[truncated: 2 more sheets: Marker overlaps WT Ocy454, Marker overlaps Ocy454]
