# Supplementary material for: Control of osteocyte dendrite formation by Sp7 and its target gene osteocrin
Source: Nat Commun. 2021 Nov 1;12:6271. doi: 10.1038/s41467-021-26571-7 (PMC8560803; doi:10.1038/s41467-021-26571-7)
Supplement: Supplementary file 12 — Supplementary Data 9 [file 41467_2021_26571_MOESM12_ESM.xlsx]

## Sheet: Marker_Ob_Ocy1
	feature	group	avgExpr	logFC	auc	pval	padj	pct_in	pct_out	pct.diff			Adjusted p values were determined for all scRNA-seq data using Wilcoxon Rank Sum tests.
20399	Pdzd2	1	0.503075	0.263072	0.582552	3.77327e-44	3.7087e-43	41.1429	31.7792	9.36365
20603	Col22a1	1	1.65296	0.708884	0.740561	7.51245e-271	5.04565e-268	81.2331	72.8028	8.4303
17931	Rab11fip4	1	0.213262	0.126264	0.547137	3.90817e-25	2.29081e-24	21.6241	13.6924	7.93167
2836	Thbs1	1	0.403531	0.211673	0.558028	4.21861e-26	2.54686e-25	32.4511	25.1876	7.26356
11338	Kcnk6	1	0.161591	0.099464	0.539891	4.70044e-22	2.51053e-21	17.5338	10.5305	7.00329
5965	Col24a1	1	0.318676	0.165078	0.551037	3.37143e-22	1.81151e-21	29.0526	22.2133	6.83934
2220	Dnm1	1	0.231252	0.114424	0.539576	4.76722e-17	2.15371e-16	22.4361	15.9968	6.43931
12111	Gdpd5	1	0.165382	0.0988342	0.53522	2.52151e-18	1.18822e-17	16.391	10.1286	6.26236
1225	Edem3	1	0.224477	0.112139	0.537939	6.03258e-16	2.6112e-15	22.015	15.8896	6.12543
574	Tns1	1	0.202865	0.0969485	0.535018	5.98918e-15	2.4959e-14	20.0301	13.9871	6.04294
7621	Sema3d	1	0.507516	0.22025	0.565758	6.09298e-28	3.88713e-27	40.9925	35.0214	5.97104
14651	Smpd3	1	2.18995	0.534459	0.656632	6.37464e-115	2.81778e-113	88.6015	82.7438	5.85767
16727	Lamb2	1	0.752096	0.24956	0.580099	8.94187e-35	6.93189e-34	55.6992	50.134	5.56527
23763	Dtx4	1	0.251336	0.124922	0.537235	2.13658e-14	8.7412e-14	23.5489	18.1136	5.43526
10519	Mical3	1	0.572883	0.222812	0.568706	2.7347e-28	1.76279e-27	46.2556	40.836	5.41963
6322	Gne	1	0.39872	0.182237	0.55567	3.56097e-22	1.91123e-21	35.6692	30.3591	5.31012
7929	Cpz	1	1.72115	0.335289	0.614025	4.27462e-62	6.13025e-61	82.6165	77.5723	5.04419
18766	Pycr1	1	0.527181	0.222496	0.568073	1.44625e-28	9.40277e-28	43.6391	38.7728	4.86632
3690	Arfgap1	1	0.790268	0.306036	0.600018	2.46305e-52	2.93659e-51	57.8045	53.0547	4.74985
12669	Inpp5a	1	0.248602	0.10867	0.533321	2.02333e-11	7.28658e-11	24.2105	19.5874	4.62317
16682	Sema3b	1	0.346951	0.151498	0.54442	1.77099e-15	7.52957e-15	32.2406	28.0815	4.15914
7810	Cgref1	1	1.91334	0.413004	0.646389	8.83041e-101	2.88528e-99	85.5639	81.4845	4.07945
21465	Lrrc15	1	0.12897	0.0597806	0.519515	1.88357e-07	5.56827e-07	12.8722	9.40514	3.46704
23812	Gm9938	1	0.058689	0.0353389	0.517601	2.55234e-11	9.15216e-11	6.97744	3.53698	3.44047
22328	Col11a2	1	3.41864	1.34488	0.92165	0	0	98.2256	94.8285	3.39705
7103	Map3k6	1	0.0981462	0.0539426	0.518424	2.41552e-08	7.49741e-08	10.1353	6.75241	3.38293
18730	Slc38a10	1	0.781186	0.279456	0.5913	5.36652e-44	5.25744e-43	56.7218	53.403	3.3188
11467	Rhpn2	1	0.0917122	0.0540324	0.518504	3.41808e-08	1.05134e-07	10.3459	7.10075	3.24511
23390	n-R5-8s1	1	0.245184	0.0890718	0.523763	1.10443e-06	3.11818e-06	22.4361	19.2122	3.22387
23293	Fbn2	1	0.305245	0.121992	0.53227	1.58488e-09	5.22509e-09	28.2105	25	3.21053
5178	Bglap3	1	2.11423	0.411005	0.634053	1.33383e-84	3.13417e-83	89.2331	86.0665	3.16663
11784	Pcsk6	1	0.566617	0.197579	0.557316	2.96891e-20	1.49366e-19	44.6917	41.5863	3.10545
13450	Nuak1	1	0.228466	0.0930216	0.52466	3.98921e-07	1.15751e-06	22.2256	19.1318	3.09373
2112	Gm25541	1	0.621874	0.220333	0.549929	6.99309e-16	3.01831e-15	43.8797	40.8092	3.07048
14882	Ttc13	1	0.185031	0.0801385	0.521774	1.39273e-06	3.91159e-06	18.6767	15.6217	3.05504
2107	Sardh	1	0.230236	0.0875781	0.523121	2.05462e-06	5.71283e-06	22.2256	19.239	2.98655
16776	Mir6236	1	2.17068	0.847002	0.746645	1.02972e-281	8.03145e-279	88.3609	85.477	2.88395
20973	Prickle1	1	0.120955	0.058245	0.517109	6.88462e-06	1.85227e-05	12.9323	10.1018	2.83051
22557	Cul7	1	0.249772	0.0833265	0.522215	9.08678e-06	2.42291e-05	23.6692	20.8467	2.82244
9724	Gm22363	1	0.102072	0.0498685	0.514479	1.05787e-05	2.80802e-05	9.65414	7.02036	2.63377
12856	B230208H11Rik	1	0.138485	0.0547952	0.514997	8.00067e-05	0.000200236	12.782	10.209	2.57295
24151	mt-Tc	1	0.573462	0.196876	0.552075	4.7472e-17	2.14547e-16	44.0902	41.5327	2.55754
16760	Plxnb1	1	0.175965	0.0618987	0.517061	0.000119118	0.000294555	17.6842	15.1661	2.51808
18595	Hid1	1	0.129636	0.0636431	0.516873	2.08401e-05	5.42111e-05	13.8947	11.388	2.50674
16423	Ibtk	1	0.364402	0.138622	0.535886	2.6143e-10	8.93444e-10	32.9323	30.4394	2.49289
15196	Gm37194	1	0.0639603	0.0314127	0.512655	1.42689e-06	4.00287e-06	6.40602	3.93891	2.46711
20245	Dync1h1	1	0.552733	0.158318	0.545741	2.68603e-13	1.05226e-12	45.4135	43.1136	2.29992
11666	Nomo1	1	0.191971	0.0752799	0.518055	8.64912e-05	0.000216107	19.0677	16.8274	2.24023
13446	Aldh1l2	1	0.274253	0.106921	0.527483	1.96444e-07	5.80165e-07	26.797	24.5981	2.19892
10476	Gm7292	1	0.0791301	0.0330826	0.511718	0.000185574	0.000452135	8.6015	6.43087	2.17064
18132	Ppp1r9b	1	0.18621	0.0531109	0.514777	0.00126705	0.00287258	18.8571	16.7471	2.11009
17202	Cpeb4	1	0.16638	0.0588473	0.515472	0.000476734	0.00112414	17.4135	15.3269	2.08663
23783	Pcsk5	1	0.392327	0.141754	0.539112	2.15201e-11	7.7373e-11	35.6692	33.6013	2.06789
9250	D430018E03Rik	1	0.063028	0.0308076	0.510612	4.18154e-05	0.000106708	6.04511	3.9925	2.05262
280	Slc9a2	1	0.0873989	0.0447061	0.51238	0.000280096	0.000672871	10.015	7.98499	2.03004
23485	Lrp5	1	0.145922	0.0509065	0.513294	0.00133141	0.00301003	14.9774	12.9689	2.00853
1758	Fam71a	1	0.096615	0.0412085	0.511487	0.000716131	0.00166525	9.92481	7.9314	1.99341
9249	Fbxl18	1	0.214075	0.0733283	0.514948	0.0011576	0.00263705	18.8872	17.015	1.87221
5685	Col11a1	1	3.02901	0.700412	0.736993	1.08305e-259	5.95158e-257	96.6917	94.8553	1.83642
12089	Tsku	1	0.0970467	0.0438814	0.510919	0.00155823	0.00350186	10.1353	8.36013	1.77521
22065	Pkd1	1	0.215354	0.0800361	0.518423	0.000147412	0.000362628	21.4135	19.6409	1.77259
23129	Vaultrc5	1	1.17152	0.435459	0.601578	6.68108e-52	7.89935e-51	63.4586	61.7095	1.74911
17651	Tmem88	1	0.127158	0.0618048	0.511884	0.00141635	0.00318982	11.8195	10.075	1.74452
18130	Sgca	1	0.141531	0.0629143	0.512909	0.00142349	0.00320561	14.0752	12.3794	1.69577
14448	Tnpo2	1	0.145603	0.0549746	0.512167	0.00336837	0.00730699	14.8571	13.1833	1.67386
23292	Slc12a2	1	0.090655	0.0410612	0.510489	0.00266538	0.00584546	10.3158	8.65488	1.66091
21398	Ephb3	1	0.0642393	0.0254191	0.508867	0.0024069	0.00530456	7.2782	5.62701	1.65119
4211	Foxo4	1	0.0703352	0.0283845	0.508902	0.00264076	0.0057941	7.45865	5.81458	1.64407
13392	Atcayos	1	0.0958948	0.0387356	0.50944	0.0039935	0.00859676	9.08271	7.44909	1.63362
23551	Cd248	1	0.071128	0.0350987	0.50916	0.00195577	0.00434118	7.42857	5.81458	1.61399
3875	Gm6023	1	0.03643	0.0167072	0.508048	0.000131159	0.000323601	4.06015	2.46517	1.59498
1289	Abl2	1	0.145465	0.0448847	0.511164	0.00782423	0.0162082	15.188	13.612	1.57597
11107	Sympk	1	0.2009	0.0546804	0.512618	0.00674533	0.0141061	19.2782	17.7117	1.56651
21045	Nckap5l	1	0.0675481	0.0297522	0.508888	0.00324365	0.00704719	7.69925	6.13612	1.56313
11620	Trpm4	1	0.0711943	0.0287381	0.508626	0.00413131	0.00888393	7.6391	6.08253	1.55657
11858	Klhl25	1	0.14501	0.0517805	0.511765	0.00550328	0.0116345	15.4586	13.9871	1.47151
12789	Ano1	1	0.236454	0.0939729	0.520085	6.11303e-05	0.000154319	23.0075	21.5434	1.46411
23314	Camk2a	1	0.0722864	0.0338546	0.508681	0.00533274	0.0113066	8.1203	6.67203	1.44828
21440	Bcl6	1	0.11354	0.0337381	0.508811	0.0185786	0.0366076	11.7895	10.343	1.44649
17276	Cyfip2	1	0.831513	0.241377	0.577804	8.10066e-32	5.75399e-31	58.9474	57.5027	1.44469
23854	Ric1	1	0.161621	0.0512373	0.51204	0.0069894	0.0146027	17.3835	15.9432	1.44026
3854	Syn1	1	0.027441	0.0179971	0.507288	4.73489e-05	0.00012046	3.06767	1.63451	1.43316
11939	Gm6415	1	0.0396052	0.0172281	0.507191	0.00118258	0.0026909	4.33083	2.92069	1.41014
15932	Nlrx1	1	0.0855058	0.0373733	0.508484	0.00883235	0.0181952	8.75188	7.34191	1.40997
9662	D630045J12Rik	1	0.0712015	0.030873	0.508208	0.00802691	0.0166096	8	6.59164	1.40836
10989	Peg3	1	0.340314	0.122343	0.526295	1.93799e-06	5.39474e-06	29.8647	28.4566	1.40807
9559	Snd1	1	0.627848	0.19388	0.559288	2.54274e-20	1.28326e-19	49.985	48.5798	1.40511
2904	Stard9	1	0.145872	0.0460753	0.510182	0.0135235	0.0271177	14.4962	13.1029	1.39335
12291	Mical2	1	0.121401	0.0419679	0.50911	0.0175264	0.0346416	12.3609	11.0129	1.34804
5746	Gm17494	1	0.092716	0.038952	0.508055	0.0145607	0.0290601	9.02256	7.69025	1.33231
11800	Adamts17	1	0.108324	0.0391282	0.509192	0.0139598	0.0279299	11.6992	10.3698	1.32947
6296	Rmrp	1	0.0611493	0.0252367	0.506892	0.00936802	0.0192381	5.89474	4.60879	1.28595
6827	St3gal3	1	0.108027	0.0337841	0.508232	0.0266271	0.0510602	11.4887	10.2358	1.25292
24021	Pprc1	1	0.0796409	0.0335995	0.507659	0.0182671	0.0360172	8.69173	7.44909	1.24264
7099	Gm26615	1	0.0598878	0.0271996	0.506657	0.0130859	0.0262794	5.98496	4.76956	1.2154
14281	Myo9b	1	0.196248	0.0618016	0.512642	0.00737919	0.015356	19.6992	18.4887	1.2105
21545	Gm15564	1	0.0267278	0.0157584	0.506044	0.000121889	0.000301191	2.40602	1.20579	1.20023
8077	Ccdc149	1	0.0436171	0.0261792	0.506561	0.0070964	0.0147892	4.99248	3.80493	1.18755
24055	Neurl1a	1	0.0261614	0.0164164	0.50604	0.00120062	0.00273016	3.12782	1.95606	1.17176
18137	Dlx3	1	0.14898	0.0530258	0.510408	0.0147234	0.0293582	15.5188	14.3891	1.12973
5431	Gm42957	1	0.0687858	0.0310664	0.506229	0.027002	0.0517584	6.49624	5.41265	1.08359
7803	Tmem214	1	0.513337	0.159723	0.545153	3.97987e-13	1.54859e-12	43.7895	42.7117	1.07779
3691	9230112E08Rik	1	0.0441652	0.0207793	0.505688	0.0161287	0.031952	4.66165	3.59057	1.07109
18131	Hils1	1	0.0265301	0.0143674	0.505392	0.00154477	0.00347258	2.64662	1.58092	1.06569
22330	BC051537	1	0.0272428	0.0127526	0.505199	0.00331035	0.00718507	2.79699	1.76849	1.0285
14262	Gm3336	1	0.105036	0.0450378	0.50736	0.0381671	0.070705	10.3158	9.32476	0.991031
487	Gm37121	1	0.0802997	0.0353957	0.506233	0.0479517	0.0878085	8.06015	7.07395	0.986195
10518	Gm44260	1	0.0193123	0.0123111	0.504853	0.000650216	0.00151709	1.95489	0.991426	0.963462
12889	Arfgef3	1	0.0298549	0.0172233	0.505084	0.0139545	0.0279217	3.60902	2.65273	0.956289
11122	Ppm1n	1	0.128854	0.0406528	0.50675	0.0747195	0.130387	11.8195	10.8789	0.940664
20934	Lmf2	1	0.28838	0.0750794	0.516525	0.00215355	0.00476575	27.5489	26.6345	0.91436
1266	Gm9530	1	0.016927	0.011097	0.504594	0.00055518	0.0013015	1.74436	0.830654	0.913707
9060	Limk1	1	0.0713481	0.0301303	0.506203	0.056732	0.10204	8.57143	7.66345	0.907977
7207	Ephb2	1	0.0796677	0.0246838	0.505489	0.0868063	0.148699	8.30075	7.3955	0.905253
9615	Plxna4	1	0.0260163	0.010424	0.504552	0.015766	0.0312695	3.03759	2.14362	0.893971
17054	Adcy1	1	0.0172309	0.00835735	0.50446	0.00441635	0.00943312	2.22556	1.33976	0.8858
3520	Prex1	1	0.250633	0.0909285	0.517579	0.000598555	0.00139993	24.0301	23.1511	0.87895
3565	Atp9a	1	0.1121	0.0400462	0.50714	0.0588487	0.104773	11.7293	10.8521	0.877233
13395	Zfr2	1	0.0331371	0.0131031	0.504541	0.0291593	0.0557081	3.60902	2.73312	0.875904
9809	0610033M10Rik	1	0.0149239	0.0094382	0.504384	0.000602624	0.00140931	1.62406	0.750268	0.873792
3754	Kcnd1	1	0.0298429	0.0140863	0.504457	0.0183946	0.0362599	3.03759	2.17042	0.867176
14862	n-R5s136	1	0.0504536	0.0225692	0.504625	0.0470045	0.0862374	4.42105	3.56377	0.85728
5455	Pde4dip	1	0.186378	0.0729755	0.5131	0.005021	0.01067	19.0075	18.1672	0.840316
18018	Usp32	1	0.0831443	0.0206236	0.505053	0.127734	0.20973	8.87218	8.03859	0.833595
14835	Acsf3	1	0.0453765	0.0127855	0.504386	0.0824536	0.142136	5.14286	4.31404	0.828816
10941	Brsk1	1	0.0345423	0.016247	0.504417	0.0414181	0.0763707	3.84962	3.02787	0.821757
6644	Raver2	1	0.0277062	0.0141223	0.504175	0.0375815	0.0696522	3.33835	2.54555	0.792794
19118	Rnf144b	1	0.134585	0.0465174	0.508131	0.0506609	0.0921207	14.4662	13.6924	0.773775
4617	Zbtb10	1	0.103142	0.0287996	0.505296	0.137326	0.219024	10.2857	9.51233	0.773388
15043	9930004E17Rik	1	0.0240494	0.0102952	0.50389	0.0255848	0.0490965	2.58647	1.82208	0.764387
17878	Gm11191	1	0.0215181	0.0101525	0.50385	0.0175775	0.0347342	2.28571	1.52733	0.758383
9563	Gm37940	1	0.0236805	0.0117138	0.503869	0.0244924	0.0471197	2.52632	1.76849	0.757827
14749	Atmin	1	0.0594118	0.018427	0.504446	0.12885	0.211375	6.82707	6.08253	0.744538
21861	Arid1b	1	0.200058	0.0471877	0.509202	0.0542461	0.0981088	20.0902	19.3462	0.74403
12287	Gm23262	1	0.0116467	0.00900402	0.503698	0.00025124	0.0006062	1.11278	0.375134	0.737648
23341	Wdr7	1	0.0715847	0.0168489	0.504325	0.171021	0.268253	7.96992	7.23473	0.735198
9041	Gatsl2	1	0.0904294	0.0296667	0.505188	0.13416	0.215733	9.65414	8.92283	0.731306
9316	Gm42636	1	0.0120385	0.00721553	0.503649	0.00362933	0.00784214	1.50376	0.777063	0.726696
16826	Tmppe	1	0.0416837	0.0145418	0.503953	0.102651	0.171137	4.69173	3.9657	0.726027
18674	2020-09-09	1	0.277018	0.0804849	0.516837	0.00159546	0.0035822	26.7068	25.9914	0.715341
16074	Chrnb4	1	0.012029	0.00835788	0.503612	0.00634911	0.013341	1.62406	0.91104	0.71302
2619	Slc43a1	1	0.0734885	0.0293861	0.50493	0.119011	0.196541	7.96992	7.26152	0.708403
22738	Mtcl1	1	0.0216441	0.0113753	0.503621	0.0277777	0.0531989	2.31579	1.60772	0.708072
23263	Lox	1	1.64461	0.409699	0.660933	7.19636e-122	3.62502e-120	79.9398	79.2337	0.706195
18983	Fam65b	1	0.0398703	0.0170791	0.504026	0.0990614	0.168582	4.75188	4.04609	0.705792
20956	Slc2a13	1	0.107145	0.0434871	0.50676	0.0733542	0.12818	11.609	10.9057	0.703342
20794	Atf4	1	1.1596	0.378317	0.628817	1.58157e-80	3.37815e-79	69.0827	68.3816	0.701142
19035	Gm17084	1	0.0134223	0.00812222	0.503502	0.00497328	0.0105732	1.47368	0.777063	0.696621
13033	Foxo3	1	0.276615	0.0808665	0.515628	0.00309765	0.00674029	26.015	25.3215	0.693494
1106	Gm37333	1	0.0419311	0.0190823	0.503817	0.103455	0.17243	4.39098	3.69775	0.693228
14185	Cpe	1	1.92251	0.446551	0.697837	3.6699e-182	6.03636e-180	85.6842	84.9946	0.68957
20871	Scube1	1	0.0175843	0.012105	0.503503	0.0157335	0.0312076	1.86466	1.17899	0.685669
22052	Gm25618	1	0.0174657	0.00987905	0.503468	0.0168161	0.033273	1.86466	1.17899	0.685669
17879	Myo18a	1	0.494283	0.140936	0.536442	2.86296e-09	9.32179e-09	41.3233	40.6484	0.674862
12559	RP24-144C5.1	1	0.0560908	0.019212	0.503881	0.161526	0.254565	6.07519	5.41265	0.662541
15901	Gramd1b	1	0.0721365	0.0305343	0.505046	0.117562	0.194307	8.27068	7.60986	0.660816
17417	Anxa6	1	0.786819	0.233713	0.573687	6.14277e-29	4.03604e-28	57.1128	56.4577	0.655119
15915	Grik4	1	0.00905679	0.00649325	0.503279	0.00130293	0.00294867	1.08271	0.428725	0.653982
20904	Celsr1	1	0.0182327	0.00831205	0.503363	0.0551148	0.099353	2.55639	1.90247	0.653926
9227	Eif3b	1	0.538824	0.157574	0.543112	6.03735e-12	2.22356e-11	44.812	44.1586	0.653402
19691	Nbas	1	0.206699	0.0709731	0.512387	0.0102077	0.020821	20.4812	19.8285	0.652693
14439	Mast1	1	0.0180418	0.0119706	0.503289	0.0190117	0.037321	1.74436	1.09861	0.645754
11146	Gm26890	1	0.0195076	0.0123983	0.50328	0.0193483	0.0379572	1.74436	1.09861	0.645754
9608	Gm37728	1	0.0248139	0.0116062	0.503389	0.0745802	0.130172	2.94737	2.30439	0.642974
2160	Tbc1d13	1	0.10354	0.036124	0.505633	0.126365	0.207581	10.9774	10.343	0.634464
7231	Sh2d5	1	0.0104682	0.0068223	0.50318	0.00289301	0.00631148	1.14286	0.50911	0.633747
18625	Sap30bpos	1	0.00799529	0.00655371	0.50316	0.00029319	0.000703626	0.87218	0.241158	0.631023
3522	Arfgef2	1	0.0847624	0.0258745	0.504477	0.186021	0.280377	9.14286	8.5209	0.621957
13578	Gm15666	1	0.00789995	0.00571048	0.503093	0.00142647	0.00321201	0.992481	0.375134	0.617347
10308	Lmod3	1	0.0135064	0.00878805	0.50314	0.0244212	0.0469903	1.71429	1.09861	0.615679
18627	B230344G16Rik	1	0.026628	0.0136918	0.503172	0.0774856	0.13465	2.64662	2.03644	0.610175
17224	Fgf18	1	0.0147773	0.00955811	0.503076	0.0130232	0.0261774	1.41353	0.803859	0.609675
9213	Ints1	1	0.135979	0.032766	0.505537	0.173862	0.272391	13.6842	13.0761	0.608112
13289	C2cd4c	1	0.0148182	0.0085214	0.503057	0.0223188	0.043196	1.59398	0.991426	0.602559
12220	Dnhd1	1	0.0237033	0.0128852	0.50314	0.0751433	0.131108	2.55639	1.95606	0.600335
13444	Slc41a2	1	0.138563	0.0458916	0.507148	0.0855364	0.147077	14.3459	13.746	0.599884
14803	Gm17786	1	0.0157638	0.00429829	0.502987	0.054636	0.098578	2.04511	1.44695	0.598167
8828	Gm43571	1	0.0258934	0.0113655	0.503093	0.0935054	0.159598	2.76692	2.17042	0.596499
21308	Ccdc116	1	0.0239661	0.0136828	0.503074	0.0739125	0.129091	2.43609	1.84887	0.587216
5518	Ampd1	1	0.0138997	0.00902524	0.502964	0.018898	0.037122	1.44361	0.857449	0.58616
5168	Gm3764	1	0.00788768	0.00633922	0.502894	0.00122734	0.00278829	0.87218	0.294748	0.577432
23950	Rrp12	1	0.0236104	0.0121949	0.502991	0.0909918	0.15545	2.55639	1.98285	0.57354
15546	Vwa8	1	0.0838627	0.0253633	0.504337	0.201435	0.301001	9.17293	8.60129	0.571646
4072	Rpl3-ps2	1	0.0187468	0.0071463	0.502895	0.0636009	0.112478	2.04511	1.47374	0.571372
23449	Nfatc1	1	0.110366	0.0412192	0.505584	0.132643	0.215733	11.1278	10.5573	0.570478
18492	Pecam1	1	0.0326383	0.0143212	0.503037	0.145478	0.230868	3.45865	2.89389	0.564756
7404	Ube4b	1	0.208622	0.0668431	0.511326	0.0187438	0.03684	20.391	19.8285	0.562467
3980	Ddx26b	1	0.105806	0.0331753	0.504875	0.182716	0.27567	10.7669	10.209	0.557914
20409	Gm25101	1	0.0143952	0.0084346	0.502765	0.0237544	0.045751	1.35338	0.803859	0.549525
3692	Col20a1	1	0.00764591	0.00652907	0.502693	0.00093299	0.0021458	0.75188	0.214362	0.537517
22449	Gm8801	1	0.00804836	0.0043919	0.502685	0.00726075	0.0151199	0.992481	0.45552	0.536961
11245	RP24-68L4.6	1	0.0103715	0.00619197	0.5027	0.019561	0.0383496	1.23308	0.696677	0.536405
21096	6030408B16Rik	1	0.0195166	0.0104767	0.502743	0.0727923	0.127254	1.95489	1.42015	0.534737
11372	Gm5113	1	0.0232597	0.00938274	0.502756	0.128471	0.21081	2.64662	2.11683	0.529789
15082	Stab1	1	0.0418152	0.0158386	0.502973	0.207722	0.309173	4.3609	3.83173	0.529177
14263	Pde4c	1	0.0168954	0.00741167	0.502665	0.0549482	0.0990895	1.65414	1.1254	0.528733
7618	Gm4959	1	0.00815492	0.00553004	0.502641	0.00489292	0.010406	0.902256	0.375134	0.527122
6980	Gm12944	1	0.0219349	0.00864281	0.502726	0.130335	0.213536	2.61654	2.09003	0.526509
18129	Gm24877	1	0.0164878	0.0114611	0.502667	0.0324532	0.0613947	1.38346	0.857449	0.52601
1987	Gm13423	1	0.0155186	0.00576728	0.502647	0.0756893	0.131851	1.86466	1.33976	0.524897
17548	Fam83g	1	0.0106271	0.00625828	0.502624	0.0307438	0.0583572	1.32331	0.803859	0.51945
4478	Iqsec2	1	0.106637	0.0289517	0.504805	0.20529	0.305911	11.6391	11.12	0.519055
8877	Rhof	1	0.0168317	0.00792878	0.502579	0.0699484	0.122495	1.71429	1.20579	0.508498
16903	Klhl40	1	0.0215423	0.0118275	0.502618	0.0882363	0.15102	1.95489	1.44695	0.507942
17370	A630014C17Rik	1	0.0134716	0.0100355	0.50256	0.0257319	0.049371	1.20301	0.696677	0.50633
10505	Gm25327	1	0.00525623	0.00376464	0.502521	0.0011554	0.00263254	0.691729	0.187567	0.504162
24032	Gm26792	1	0.0106451	0.00656631	0.502535	0.0249315	0.0479035	1.17293	0.669882	0.50305
11334	Spred3	1	0.0200835	0.00584565	0.502532	0.139744	0.222793	2.37594	1.87567	0.50027
15649	Gm26870	1	0.0295318	0.0108277	0.502594	0.168859	0.265033	2.82707	2.33119	0.495878
19136	Fgd3	1	0.025977	0.00994512	0.502557	0.170395	0.267289	2.76692	2.2776	0.489318
13463	Btbd11	1	0.0203284	0.0106172	0.502535	0.12881	0.211324	2.25564	1.76849	0.48715
23532	Gm21992	1	0.0284745	0.0109121	0.502563	0.186499	0.281024	2.97744	2.49196	0.485482
1084	Syt2	1	0.00990483	0.00476756	0.50242	0.0391848	0.0724572	1.23308	0.750268	0.482815
23780	Prune2	1	0.011044	0.00658169	0.502417	0.036572	0.0678592	1.20301	0.723473	0.479535
10601	Gm23751	1	0.0155976	0.00656465	0.502435	0.111239	0.184665	1.92481	1.44695	0.477867
11916	6330403N20Rik	1	0.00659795	0.0053199	0.50239	0.0024433	0.00538184	0.691729	0.214362	0.477367
17949	Cdk5r1	1	0.0599521	0.0247119	0.503429	0.237074	0.345834	6.55639	6.08253	0.473862
13844	Gm9457	1	0.0133378	0.00720169	0.502385	0.0588299	0.104773	1.38346	0.91104	0.472419
4875	3110080O07Rik	1	0.0222142	0.00685533	0.502378	0.164011	0.258296	2.34586	1.87567	0.470195
10188	Efcc1	1	0.0144643	0.00854911	0.502397	0.0811472	0.140861	1.59398	1.1254	0.468583
10192	Rab43	1	0.0240637	0.0123622	0.502432	0.149248	0.236278	2.28571	1.82208	0.463635
11327	RP23-360N1.4	1	0.00972534	0.00591559	0.502289	0.0262189	0.0502932	0.992481	0.535906	0.456576
7143	Extl1	1	0.0159749	0.00744952	0.502315	0.107244	0.178524	1.71429	1.25938	0.454907
9146	Gigyf1	1	0.0744013	0.0201538	0.503076	0.323997	0.419124	7.60902	7.15434	0.454682
7022	Lck	1	0.0184339	0.0090958	0.502319	0.131042	0.214549	1.92481	1.47374	0.451071
10434	Mkrn2os	1	0.0178582	0.00876935	0.502316	0.131451	0.21519	1.92481	1.47374	0.451071
5902	Gm43403	1	0.0184623	0.00926131	0.502246	0.130026	0.213102	1.80451	1.36656	0.437952
15749	Zglp1	1	0.0104732	0.00586348	0.502176	0.0397605	0.0734879	1.02256	0.589496	0.43306
20588	Sla	1	0.011009	0.00557848	0.502184	0.0702673	0.123026	1.26316	0.830654	0.432504
10113	Rab11fip5	1	0.0742777	0.0262518	0.503467	0.274577	0.390569	7.8797	7.44909	0.43061
20228	Eml1	1	0.119524	0.038681	0.505623	0.159344	0.251389	13.0226	12.5938	0.428773
12400	Cog7	1	0.0881622	0.0287213	0.50398	0.257624	0.37291	9.80451	9.37835	0.426162
21860	Cldn20	1	0.0105462	0.00596652	0.502095	0.061807	0.109482	1.11278	0.696677	0.416105
13871	Irs2	1	0.118211	0.0365509	0.50436	0.241947	0.3511	11.1278	10.7181	0.409706
1742	Gm37422	1	0.0125485	0.00698208	0.502076	0.0916471	0.156537	1.29323	0.884244	0.408989
3592	Bmp7	1	0.16411	0.0645468	0.509793	0.029904	0.0570678	17.2632	16.8542	0.408924
15792	Elavl3	1	0.00671811	0.00354242	0.502038	0.0228031	0.0440662	0.781955	0.375134	0.406821
7903	Gm42846	1	0.0089651	0.0047273	0.502043	0.0556369	0.100204	1.02256	0.616292	0.406265
20429	Ankrd33b	1	0.0235234	0.0126381	0.502178	0.218496	0.323576	2.46617	2.06324	0.402929
18274	Rapgefl1	1	0.0376366	0.0165446	0.502439	0.294879	0.397584	4.18045	3.77814	0.402316
14034	Unc5d	1	0.00617403	0.00462076	0.502008	0.018079	0.0356668	0.721805	0.321543	0.400261
13024	Gm17196	1	0.00840181	0.00460135	0.502007	0.0512033	0.0930441	0.962406	0.562701	0.399705
10167	Gm44093	1	0.0124492	0.00551476	0.502014	0.125903	0.206864	1.44361	1.04502	0.398593
11555	Gm28496	1	0.0141716	0.00548415	0.502011	0.126434	0.207666	1.44361	1.04502	0.398593
15088	Dnah1	1	0.0167383	0.00714251	0.502039	0.187778	0.28211	1.92481	1.52733	0.397481
13349	Atp8b3	1	0.0115236	0.0055803	0.501993	0.0871637	0.14929	1.17293	0.777063	0.395869
6104	n-Ts9	1	0.0225775	0.00781392	0.502002	0.221996	0.328638	2.13534	1.74169	0.393645
20722	Foxred2	1	0.0100244	0.00463127	0.501956	0.0835965	0.143925	1.11278	0.723473	0.389309
18432	Plekhm1	1	0.0685685	0.0170007	0.502734	0.378088	0.451313	7.48872	7.10075	0.387972
2657	Madd	1	0.0449852	0.0167544	0.502404	0.334999	0.419124	4.78195	4.39443	0.387528
11345	Sipa1l3	1	0.0628944	0.0186771	0.502796	0.351128	0.425475	6.97744	6.59164	0.385804
9560	Gm37321	1	0.0128862	0.00683948	0.501931	0.119119	0.196706	1.29323	0.91104	0.382193
9162	Nyap1	1	0.00745228	0.00432665	0.501889	0.0326422	0.0617227	0.75188	0.375134	0.376746
15044	Dnah12	1	0.0187946	0.00781468	0.501966	0.242084	0.351278	2.22556	1.84887	0.376689
3346	Fer1l4	1	0.0044526	0.00382469	0.501871	0.00315803	0.00686796	0.481203	0.107181	0.374022
18752	Gm11789	1	0.00494745	0.00468973	0.501838	0.00119046	0.00270808	0.421053	0.0535906	0.367462
6994	A3galt2	1	0.0123114	0.00586649	0.501841	0.111472	0.185017	1.14286	0.777063	0.365794
21525	Muc13	1	0.00530055	0.00319102	0.501819	0.0211016	0.0410438	0.631579	0.267953	0.363626
22263	Ephx3	1	0.0106583	0.00628275	0.501837	0.106907	0.177999	1.11278	0.750268	0.362514
14897	BC021891	1	0.0142986	0.00893045	0.50186	0.18049	0.274553	1.56391	1.20579	0.358122
19248	Spata31d1d	1	0.00619701	0.00473148	0.501788	0.0151263	0.0300575	0.571429	0.214362	0.357066
17849	Abr	1	0.135405	0.0350868	0.505846	0.170155	0.266929	15.0677	14.7106	0.357058
14272	Kcnn1	1	0.0605263	0.0270813	0.503106	0.291748	0.393472	6.70677	6.35048	0.356285
18696	Gm11737	1	0.0115413	0.00789606	0.501785	0.100118	0.170175	1.02256	0.669882	0.352674
3363	Epb41l1	1	0.0448709	0.0155729	0.502184	0.389284	0.463578	4.93233	4.58199	0.350337
8904	Gm42651	1	0.00869106	0.00648296	0.501759	0.0494894	0.0904189	0.75188	0.401929	0.34995
12436	RP23-78H9.2	1	0.0040665	0.00279241	0.501736	0.00753476	0.0156706	0.481203	0.133976	0.347227
18626	Itgb4	1	0.00974155	0.00568229	0.501744	0.0962811	0.164139	0.962406	0.616292	0.346114
6846	Ermap	1	0.00800716	0.00391802	0.501741	0.096921	0.165195	0.962406	0.616292	0.346114
16929	Lars2	1	2.92393	0.853864	0.747282	1.57526e-282	1.26961e-279	96.782	96.4362	0.345728
16971	Osbp2	1	0.0071388	0.0053003	0.501724	0.0424542	0.0781857	0.691729	0.348339	0.343391
11021	Rnf225	1	0.00667673	0.0047486	0.501722	0.0426284	0.0784946	0.691729	0.348339	0.343391
8273	Gm42577	1	0.00736653	0.00293425	0.501717	0.0953743	0.162627	0.932331	0.589496	0.342835
14009	Star	1	0.00550334	0.00347816	0.501705	0.0389023	0.0719953	0.661654	0.321543	0.340111
16328	Gm38192	1	0.00539705	0.00326516	0.501704	0.0390132	0.0721729	0.661654	0.321543	0.340111
15828	Adamts15	1	0.022489	0.00937591	0.501813	0.2997	0.403163	2.37594	2.03644	0.339498
8892	Gm42907	1	0.01019	0.00448548	0.501708	0.142515	0.226762	1.14286	0.803859	0.338999
849	Gm28536	1	0.0058611	0.00392858	0.501687	0.0351916	0.0655243	0.631579	0.294748	0.336831
2548	Hoxd8	1	0.01306	0.00691723	0.50171	0.183461	0.27676	1.35338	1.01822	0.335163
6253	AI464131	1	0.0394418	0.0142515	0.502166	0.386365	0.460238	4.78195	4.44802	0.333938
10004	RP23-335C3.10	1	0.0135948	0.00504622	0.501688	0.22642	0.331413	1.56391	1.23258	0.331327
17278	Gm12568	1	0.031283	0.0086899	0.501792	0.386268	0.460145	3.2782	2.94748	0.330714
17676	Gm12307	1	0.00574116	0.00468086	0.501655	0.027242	0.052206	0.571429	0.241158	0.330271
15842	Gm38346	1	0.0133083	0.00641792	0.501668	0.18372	0.277116	1.29323	0.96463	0.328603
15295	A730061H03Rik	1	0.00493142	0.00405784	0.501639	0.0232835	0.0448726	0.541353	0.214362	0.326991
21479	Mfi2	1	0.00458174	0.0036197	0.501621	0.0195407	0.0383128	0.511278	0.187567	0.323711
12027	RP23-124O24.4	1	0.00605376	0.00318305	0.501619	0.0740818	0.129358	0.75188	0.428725	0.323155
11104	Mypopos	1	0.00472416	0.00374865	0.501604	0.0158342	0.0313944	0.481203	0.160772	0.320431
7212	Zbtb40	1	0.0486999	0.012121	0.501948	0.452694	0.531473	5.14286	4.82315	0.319706
8108	Gm42478	1	0.0117097	0.00407389	0.501608	0.229399	0.335226	1.44361	1.1254	0.318207
707	4933407L21Rik	1	0.00576868	0.00515612	0.501588	0.0122469	0.0247591	0.451128	0.133976	0.317151
539	Rpl31-ps14	1	0.004156	0.00344951	0.501587	0.0122734	0.0248105	0.451128	0.133976	0.317151
18664	St6galnac1	1	0.00452919	0.00371609	0.501587	0.0122822	0.0248262	0.451128	0.133976	0.317151
17670	Gm25835	1	0.00501813	0.00369175	0.501586	0.0123308	0.0249204	0.451128	0.133976	0.317151
15320	Nfatc4	1	0.127928	0.0259835	0.503337	0.391742	0.466345	12.2406	11.9239	0.3167
22396	D17H6S53E	1	0.0301614	0.0101351	0.501764	0.400805	0.475938	3.36842	3.05466	0.313759
23446	Gm26676	1	0.0107271	0.00505764	0.501581	0.17777	0.274553	1.14286	0.830654	0.312203
15484	Mir320	1	0.0111593	0.00553174	0.501579	0.17839	0.274553	1.14286	0.830654	0.312203
3349	Gm37274	1	0.0357813	0.0098057	0.501789	0.439999	0.517826	4.09023	3.77814	0.312091
680	Sphkap	1	0.0628787	0.0290742	0.502872	0.331581	0.419124	6.73684	6.43087	0.305974
10339	Gm19692	1	0.0102315	0.00588341	0.501553	0.172841	0.270966	1.08271	0.777063	0.305644
7118	Gm13213	1	0.00385148	0.00366591	0.50152	0.00197087	0.00437351	0.330827	0.0267953	0.304032
19572	Pde4d	1	0.0576325	0.0230572	0.502479	0.384165	0.45773	6.22556	5.92176	0.303806
7061	Gm12992	1	0.00922161	0.00524063	0.501524	0.112381	0.186316	0.81203	0.50911	0.30292
14421	Gm16183	1	0.00746627	0.00396877	0.501503	0.109422	0.181837	0.781955	0.482315	0.29964
2601	Gm13684	1	0.0144745	0.00764089	0.501516	0.224117	0.328975	1.26316	0.96463	0.298528
4817	Intu	1	0.0530407	0.0177078	0.502204	0.428127	0.504764	5.92481	5.62701	0.297802
1347	Gm37634	1	0.0130248	0.00545812	0.5015	0.270117	0.387721	1.47368	1.17899	0.294692
19840	Rpl31-ps17	1	0.00364428	0.00261436	0.50147	0.0305166	0.0579624	0.481203	0.187567	0.293636
17275	Nipal4	1	0.00382656	0.00229502	0.501469	0.0306719	0.0582344	0.481203	0.187567	0.293636
9048	Gm43481	1	0.0179569	0.00428114	0.50148	0.350466	0.424716	1.95489	1.66131	0.29358
23101	Prob1	1	0.0087856	0.00286409	0.501465	0.169969	0.266673	0.962406	0.669882	0.292524
11919	RP23-137A24.3	1	0.00447359	0.00359554	0.501454	0.0252097	0.0484112	0.451128	0.160772	0.290356
16705	Amigo3	1	0.0470915	0.0201045	0.502147	0.407049	0.482428	5.11278	4.82315	0.289631
1720	Slc30a10	1	0.00556398	0.00347478	0.501437	0.0907732	0.15511	0.661654	0.375134	0.28652
8810	Gm42918	1	0.00586319	0.00314127	0.501436	0.091027	0.1555	0.661654	0.375134	0.28652
1170	Cfhr2	1	0.00819973	0.00493237	0.501446	0.160309	0.252812	0.902256	0.616292	0.285964
16351	RP24-365N15.2	1	0.00498495	0.00312134	0.501423	0.0848811	0.146084	0.631579	0.348339	0.28324
5253	Il6ra	1	0.010949	0.00527265	0.501424	0.221599	0.32809	1.11278	0.830654	0.282128
14661	Gm16208	1	0.00343105	0.00294771	0.501403	0.0106266	0.0216535	0.360902	0.0803859	0.280516
8989	Gm42986	1	0.0163368	0.00535056	0.501439	0.348526	0.422534	1.83459	1.55413	0.28046
14556	Ndrg4	1	0.0664456	0.0282993	0.503042	0.334883	0.419124	7.69925	7.42229	0.276954
23586	Kcnk7	1	0.00520687	0.00241659	0.501383	0.0746027	0.130202	0.571429	0.294748	0.27668
10763	Gm44263	1	0.00441994	0.00219922	0.501383	0.0746873	0.13034	0.571429	0.294748	0.27668
10731	Apold1	1	0.0654641	0.0218499	0.502367	0.430943	0.508034	6.94737	6.67203	0.275343
8767	Rnft2	1	0.0122108	0.00485461	0.501397	0.271367	0.389289	1.29323	1.01822	0.275012
11252	Itpkc	1	0.012468	0.00454496	0.5014	0.315927	0.419124	1.53383	1.25938	0.274456
20455	Fbxo43	1	0.00259445	0.00249472	0.50137	0.0035848	0.00775215	0.300752	0.0267953	0.273957
16421	Fam46a	1	1.56165	0.212413	0.586348	2.10148e-36	1.70337e-35	79.1579	78.8853	0.272579
8972	Gm42979	1	0.0119616	0.00376756	0.50137	0.274883	0.390569	1.26316	0.991426	0.271732
13704	Kif5a	1	0.00246131	0.00246131	0.501353	0.00147266	0.00331325	0.270677	0	0.270677
19247	Spata31d1a	1	0.00237323	0.00237323	0.501353	0.00147266	0.00331325	0.270677	0	0.270677
10388	Lhfpl4	1	0.00510413	0.00356994	0.501353	0.0611928	0.108426	0.511278	0.241158	0.270121
12467	Gm9967	1	0.00732026	0.00288766	0.50135	0.145846	0.231406	0.75188	0.482315	0.269565
3787	Cybb	1	0.016207	0.00934839	0.50139	0.309155	0.415304	1.47368	1.20579	0.267896
17306	Btnl9	1	0.00493823	0.00303627	0.501335	0.0545725	0.0984776	0.481203	0.214362	0.266841
10826	Tuba3b	1	0.00682683	0.00362424	0.501338	0.139945	0.223098	0.721805	0.45552	0.266285
16684	Gm19721	1	0.00984806	0.00486407	0.50134	0.213221	0.316247	0.962406	0.696677	0.265729
20298	Jag2	1	0.00450825	0.00371782	0.501321	0.046832	0.0859405	0.451128	0.187567	0.263561
20877	Parvg	1	0.00292075	0.00189262	0.501319	0.0472359	0.0866224	0.451128	0.187567	0.263561
17688	Tnk1	1	0.00447864	0.00275362	0.501319	0.0473035	0.0867266	0.451128	0.187567	0.263561
11669	Gm22969	1	0.00691595	0.00368782	0.501319	0.135638	0.216446	0.691729	0.428725	0.263005
7363	Rps19-ps3	1	0.00511259	0.00241283	0.501319	0.135757	0.216608	0.691729	0.428725	0.263005
7481	Pank4	1	0.00948753	0.00448341	0.501323	0.211242	0.313408	0.932331	0.669882	0.262449
5261	Nup210l	1	0.0120063	0.00395916	0.501328	0.321145	0.419124	1.41353	1.1522	0.261337
8830	Gm42866	1	0.00694156	0.00464327	0.501306	0.129342	0.21211	0.661654	0.401929	0.259725
21271	Gm15950	1	0.027494	0.0126807	0.501376	0.409702	0.484102	2.13534	1.87567	0.259668
18991	D130043K22Rik	1	0.00788782	0.00361312	0.501305	0.209196	0.311347	0.902256	0.643087	0.259169
3438	L3mbtl1	1	0.0161959	0.00870617	0.501333	0.313943	0.419124	1.38346	1.1254	0.258057
15182	Gm37874	1	0.00413344	0.00282483	0.501285	0.0326444	0.0617227	0.390977	0.133976	0.257001
8148	Gm43311	1	0.0179911	0.00484839	0.501328	0.423001	0.499012	2.10526	1.84887	0.256389
7388	Gm13204	1	0.00363167	0.00296777	0.50127	0.025175	0.0483483	0.360902	0.107181	0.253721
8878	Gm43413	1	0.00845741	0.00410572	0.501272	0.203358	0.3035	0.842105	0.589496	0.252609
4486	Shroom2	1	0.0930113	0.0275871	0.503165	0.377903	0.451136	10.1654	9.91426	0.251158
7373	Mthfr	1	0.0566314	0.0180544	0.501958	0.484585	0.564899	5.98496	5.73419	0.250772
24175	AC132444.6	1	0.00315271	0.00270587	0.501253	0.0182086	0.0359108	0.330827	0.0803859	0.250441
8854	Gm15846	1	0.00606626	0.00390084	0.501255	0.11144	0.184986	0.571429	0.321543	0.249885
4873	Gm37342	1	0.00589805	0.00278099	0.50125	0.11301	0.187092	0.571429	0.321543	0.249885
473	Rpl18-ps1	1	0.0189941	0.00667179	0.501308	0.423439	0.499431	2.04511	1.79528	0.249829
5787	Gm42514	1	0.00705656	0.00371029	0.501256	0.200141	0.299178	0.81203	0.562701	0.249329
5782	Gm43009	1	0.0092604	0.00499442	0.501269	0.265486	0.381617	1.05263	0.803859	0.248773
22373	Hspa1b	1	0.0374911	0.0129228	0.501538	0.503753	0.576853	4	3.75134	0.24866
9216	Gm24146	1	0.0140239	0.005505	0.501249	0.368295	0.445584	1.50376	1.25938	0.244381
2890	Pla2g4b	1	0.00298888	0.00247522	0.501219	0.00656943	0.0137597	0.270677	0.0267953	0.243881
19135	Susd3	1	0.00517034	0.00302968	0.501219	0.0978635	0.166707	0.511278	0.267953	0.243325
11563	Syt3	1	0.0181849	0.00761394	0.501314	0.414331	0.489139	1.98496	1.74169	0.243269
18125	Gm11542	1	0.00846333	0.00515384	0.501237	0.262437	0.379559	0.992481	0.750268	0.242213
2671	F2	1	0.00452214	0.00317662	0.501203	0.0894462	0.152886	0.481203	0.241158	0.240045
9947	Rn7s6	1	0.00720133	0.00339557	0.501202	0.190143	0.285575	0.721805	0.482315	0.239489
23010	Dtna	1	0.170303	0.0627399	0.508869	0.0505666	0.0919561	17.4135	17.1758	0.237757
689	Gm38374	1	0.00394183	0.00235231	0.501184	0.0815536	0.14134	0.451128	0.214362	0.236766
24170	mt-Tp	1	0.0175661	0.00798309	0.501263	0.425558	0.501808	1.92481	1.6881	0.236709
23319	Slc26a2	1	0.169299	0.0412028	0.506356	0.165862	0.260668	17.8947	17.6581	0.236645
2546	Hoxd9	1	0.0059601	0.003875	0.501193	0.182575	0.275475	0.691729	0.45552	0.236209
9808	Gm26677	1	0.00822134	0.00408243	0.501193	0.263738	0.379617	0.932331	0.696677	0.235653
18899	Gm11273	1	0.0456375	0.0143904	0.501647	0.524977	0.599906	5.08271	4.84995	0.23276
5273	RP24-333B11.4	1	0.0264379	0.00850476	0.501287	0.50808	0.581614	2.85714	2.62594	0.231205
22430	Vars2	1	0.044557	0.00599553	0.501308	0.604021	0.676422	4.81203	4.58199	0.230037
15303	Rec8	1	0.00646079	0.0047961	0.501158	0.172997	0.271176	0.631579	0.401929	0.22965
20958	Gm15381	1	0.00507754	0.00252857	0.501152	0.175009	0.273692	0.631579	0.401929	0.22965
20892	Gm4825	1	0.00494248	0.00190169	0.501151	0.175614	0.274495	0.631579	0.401929	0.22965
12561	Trim72	1	0.00913776	0.0015723	0.501143	0.266801	0.38328	0.87218	0.643087	0.229094
5413	Hist2h2bb	1	0.0101333	0.00497062	0.501167	0.323512	0.419124	1.11278	0.884244	0.228538
12393	RP24-417N13.4	1	0.00870488	0.00376527	0.501165	0.324415	0.419124	1.11278	0.884244	0.228538
7912	Gm43457	1	0.0217426	0.00533045	0.501211	0.512669	0.586701	2.58647	2.35798	0.228481
7446	Tas1r1	1	0.00373723	0.00284549	0.501136	0.05197	0.094324	0.360902	0.133976	0.226926
3197	Cfap61	1	0.00271583	0.00189165	0.501135	0.0521033	0.0945588	0.360902	0.133976	0.226926
16972	4921536K21Rik	1	0.0033311	0.002457	0.501135	0.0521367	0.0946122	0.360902	0.133976	0.226926
11388	Hcst	1	0.00591332	0.00361356	0.501139	0.167922	0.263649	0.601504	0.375134	0.22637
9573	Flnc	1	0.0130248	0.007274	0.501168	0.369135	0.446556	1.32331	1.09861	0.224702
17373	Fstl4	1	0.0357611	0.015686	0.50163	0.493422	0.571866	4.27068	4.04609	0.224589
20642	Mafa	1	0.00327595	0.00261087	0.501119	0.0416087	0.0767046	0.330827	0.107181	0.223646
17784	Atp2a3	1	0.00338601	0.00270913	0.501119	0.0416234	0.07672	0.330827	0.107181	0.223646
19708	Gm22748	1	0.00284644	0.00218206	0.501119	0.0416234	0.07672	0.330827	0.107181	0.223646
10609	Vamp1	1	0.017111	0.0055152	0.501158	0.450791	0.529547	1.80451	1.58092	0.22359
18462	Gm11638	1	0.00928579	0.00466405	0.50112	0.258035	0.373483	0.81203	0.589496	0.222534
20408	Cdh12	1	0.0250541	0.0115367	0.501325	0.489005	0.569377	2.76692	2.54555	0.221365
22943	Gm7502	1	0.0274295	0.00666833	0.501208	0.545336	0.621028	3.00752	2.78671	0.220809
8957	Gm23151	1	0.00288025	0.00260915	0.501103	0.0309982	0.0588264	0.300752	0.0803859	0.220366
16588	Gm5627	1	0.00590041	0.00358751	0.501103	0.155072	0.24492	0.541353	0.321543	0.21981
15481	Piwil2	1	0.0052317	0.00220884	0.5011	0.156403	0.246926	0.541353	0.321543	0.21981
18577	Gm11698	1	0.00415942	0.0010448	0.501097	0.157255	0.248239	0.541353	0.321543	0.21981
19190	Hk3	1	0.0070223	0.00494684	0.501113	0.251308	0.364204	0.781955	0.562701	0.219254
8305	Thegl	1	0.00201722	0.00182191	0.501086	0.0209744	0.0408062	0.270677	0.0535906	0.217086
8069	Gm43174	1	0.00268514	0.00242855	0.501086	0.0209839	0.0408214	0.270677	0.0535906	0.217086
17691	Acap1	1	0.00223492	0.00170294	0.501085	0.0210602	0.0409665	0.270677	0.0535906	0.217086
14006	Gm17484	1	0.00672483	0.00380345	0.50109	0.250903	0.363705	0.75188	0.535906	0.215974
21562	Hcls1	1	0.0129342	0.00501141	0.501096	0.382585	0.456291	1.23308	1.01822	0.214862
15072	Itih4	1	0.00293354	0.00277344	0.501069	0.0119839	0.0242476	0.240602	0.0267953	0.213806
18613	Gm26613	1	0.00209459	0.00205256	0.501069	0.0119839	0.0242476	0.240602	0.0267953	0.213806
22320	H2-K2	1	0.00369401	0.00361969	0.501069	0.0119839	0.0242476	0.240602	0.0267953	0.213806
5262	Gm23723	1	0.00209507	0.0018618	0.501069	0.0120225	0.0243176	0.240602	0.0267953	0.213806
8895	Rpl31-ps6	1	0.0168931	0.00693504	0.501126	0.451748	0.530465	1.71429	1.50054	0.21375
20400	F830212C03Rik	1	0.00835603	0.00407057	0.501081	0.323605	0.419124	0.962406	0.750268	0.212138
17770	Slc13a5	1	0.759064	0.0726885	0.520782	0.00136797	0.0030892	52.0602	51.8489	0.211276
7205	4930549C01Rik	1	0.00182685	0.00182685	0.501053	0.00504587	0.010719	0.210526	0	0.210526
2124	Rpsa-ps9	1	0.00454719	0.00295128	0.501052	0.129731	0.212734	0.451128	0.241158	0.20997
20478	Gm8705	1	0.00418465	0.00171707	0.50105	0.13029	0.213492	0.451128	0.241158	0.20997
9874	Pde1c	1	0.00323887	0.00139155	0.50105	0.130423	0.213637	0.451128	0.241158	0.20997
1424	Dusp27	1	0.0351762	0.00847071	0.501255	0.580549	0.656122	3.8797	3.67095	0.208745
8005	Gm42981	1	0.00462124	0.00378872	0.501037	0.118701	0.19607	0.421053	0.214362	0.20669
1461	Gm37748	1	0.00464572	0.00364363	0.501037	0.118959	0.196483	0.421053	0.214362	0.20669
8623	Gm42780	1	0.00307318	0.00179083	0.501035	0.119534	0.197365	0.421053	0.214362	0.20669
15703	Gpr83	1	0.00334773	0.00174235	0.501034	0.119822	0.1978	0.421053	0.214362	0.20669
15402	Gm37820	1	0.00654686	0.00242977	0.501039	0.326262	0.419124	0.902256	0.696677	0.205578
20282	Ppp1r13b	1	0.0536299	0.0183537	0.501773	0.521558	0.596423	5.80451	5.60021	0.204297
16647	Grm2	1	0.00327999	0.00152731	0.501017	0.108488	0.180458	0.390977	0.187567	0.20341
19040	Slc22a23	1	0.0274925	0.0108318	0.501289	0.541112	0.616422	3.33835	3.13505	0.203298
1515	Ly9	1	0.00604566	0.00423705	0.501025	0.234202	0.341935	0.631579	0.428725	0.202854
1051	Plekha6	1	0.0143872	0.0064226	0.501056	0.464594	0.544809	1.59398	1.39335	0.20063
1714	Gm37785	1	0.00637628	0.00395365	0.501005	0.230363	0.336511	0.601504	0.401929	0.199574
18074	Gm15892	1	0.0110146	0.00417534	0.501011	0.439523	0.517291	1.32331	1.1254	0.197906
8062	Gm22618	1	0.00275518	0.00221741	0.500986	0.0821392	0.1418	0.330827	0.133976	0.196851
15257	Gm24705	1	0.0029469	0.00231021	0.500986	0.0821893	0.141862	0.330827	0.133976	0.196851
2049	Mamdc4	1	0.00244508	0.00176522	0.500985	0.0823396	0.142044	0.330827	0.133976	0.196851
20415	Gm2862	1	0.00337119	0.00258784	0.500985	0.0823897	0.14208	0.330827	0.133976	0.196851
9383	Gm18753	1	0.00310392	0.00193235	0.500984	0.0826408	0.142381	0.330827	0.133976	0.196851
18484	Tcam1	1	0.00495237	0.00254046	0.500986	0.22569	0.330525	0.571429	0.375134	0.196295
16058	Slc35f2	1	0.00489549	0.00257595	0.500985	0.225804	0.330672	0.571429	0.375134	0.196295
14794	Foxf1	1	0.00423045	0.0018857	0.500982	0.227288	0.332562	0.571429	0.375134	0.196295
4909	Gm6204	1	0.0135848	0.00501988	0.50101	0.475704	0.555843	1.53383	1.33976	0.19407
2015	Gm38287	1	0.00527674	0.00288122	0.500969	0.219404	0.324881	0.541353	0.348339	0.193015
22625	C230085N15Rik	1	0.00722604	0.00361409	0.500972	0.321371	0.419124	0.781955	0.589496	0.192459
23992	Scd1	1	0.230237	0.0823423	0.514753	0.00380202	0.00820502	23.3684	23.1779	0.1905
3429	Emilin3	1	0.00312333	0.00274501	0.500952	0.052618	0.0954498	0.270677	0.0803859	0.190291
1683	Gm37069	1	0.00267294	0.0022704	0.500952	0.052658	0.0955081	0.270677	0.0803859	0.190291
9555	Gm5303	1	0.00352178	0.00298516	0.500952	0.052658	0.0955081	0.270677	0.0803859	0.190291
12908	Myb	1	0.00240314	0.00168062	0.500952	0.0527181	0.0956099	0.270677	0.0803859	0.190291
2306	Gm22306	1	0.0026281	0.00141855	0.500951	0.0529993	0.0961127	0.270677	0.0803859	0.190291
7292	Tmem82	1	0.00465545	0.00220496	0.500951	0.212699	0.315494	0.511278	0.321543	0.189735
2314	Gpr21	1	0.00301469	0.000777192	0.500948	0.214021	0.317356	0.511278	0.321543	0.189735
17248	Gabrb2	1	0.0176584	0.00776393	0.501044	0.5199	0.594582	1.98496	1.79528	0.189678
21301	1700056N10Rik	1	0.00731677	0.00287581	0.500951	0.321812	0.419124	0.75188	0.562701	0.189179
22186	Uhrf1bp1	1	0.0314057	0.00838676	0.501181	0.595121	0.667265	3.69925	3.51018	0.189066
5490	Ptgfrn	1	0.161036	0.0534384	0.507376	0.100469	0.170175	16.9624	16.7738	0.188558
16417	Elovl4	1	0.0356317	0.0127154	0.50133	0.57307	0.648004	4.18045	3.9925	0.187954
20472	Gm15940	1	0.00171194	0.00156856	0.500936	0.0369886	0.068606	0.240602	0.0535906	0.187011
6852	Cldn19	1	0.00229569	0.00195984	0.500936	0.0370212	0.0686612	0.240602	0.0535906	0.187011
16901	E530011L22Rik	1	0.0021113	0.00191181	0.500935	0.0370375	0.0686861	0.240602	0.0535906	0.187011
24101	Gm6990	1	0.00245648	0.00165118	0.500935	0.0371681	0.0689124	0.240602	0.0535906	0.187011
9381	Gm36378	1	0.00110961	0.000730409	0.500934	0.0372335	0.0690231	0.240602	0.0535906	0.187011
2118	Fcnb	1	0.00543084	0.00352493	0.500936	0.203722	0.30393	0.481203	0.294748	0.186455
14161	Hand2	1	0.0211054	0.00647912	0.501	0.558267	0.635246	2.19549	2.00965	0.185842
5881	Gm42807	1	0.00984003	0.00352689	0.500943	0.449663	0.528479	1.20301	1.01822	0.184787
11331	Rasgrp4	1	0.00195163	0.00147821	0.500918	0.0221034	0.0427928	0.210526	0.0267953	0.183731
17366	Gm12206	1	0.00517033	0.00337132	0.500919	0.194404	0.291667	0.451128	0.267953	0.183175
23687	Lrrn4cl	1	0.00997803	0.00334232	0.500925	0.452523	0.531298	1.17293	0.991426	0.181507
14855	Mc1r	1	0.0154498	0.0065444	0.500945	0.487076	0.56732	1.41353	1.23258	0.180951
3290	Gm14472	1	0.00194039	0.00194039	0.500902	0.00943482	0.0193654	0.180451	0	0.180451
10403	Il17re	1	0.00145997	0.00145997	0.500902	0.00943482	0.0193654	0.180451	0	0.180451
13577	Gm15662	1	0.00118521	0.00118521	0.500902	0.00943482	0.0193654	0.180451	0	0.180451
17416	Gm12230	1	0.00226447	0.00226447	0.500902	0.00943482	0.0193654	0.180451	0	0.180451
18678	Gm11732	1	0.00125594	0.00125594	0.500902	0.00943482	0.0193654	0.180451	0	0.180451
14413	Gm37352	1	0.117501	0.0425432	0.503358	0.357279	0.432668	10.4962	10.3162	0.180056
341	Nabp1	1	0.126523	0.0304828	0.503863	0.34248	0.419124	13.4436	13.2637	0.179943
16180	Skor1	1	0.00403504	0.003008	0.500903	0.18379	0.277204	0.421053	0.241158	0.179895
5188	Gm37584	1	0.0045215	0.00329533	0.500903	0.184064	0.2776	0.421053	0.241158	0.179895
8261	A330058E17Rik	1	0.00302673	0.00183941	0.500902	0.184299	0.277937	0.421053	0.241158	0.179895
13911	1700029H14Rik	1	0.00374493	0.00227193	0.500901	0.18473	0.278553	0.421053	0.241158	0.179895
10272	4930590J08Rik	1	0.00674029	0.00335246	0.500887	0.309576	0.415846	0.631579	0.45552	0.176059
1456	Gm15852	1	0.00499068	0.00230316	0.500887	0.309664	0.415941	0.631579	0.45552	0.176059
1122	5730559C18Rik	1	0.00498624	0.00220242	0.500886	0.310126	0.416539	0.631579	0.45552	0.176059
1002	AA986860	1	0.00501099	0.00198016	0.500885	0.310632	0.417172	0.631579	0.45552	0.176059
17660	Shbg	1	0.00595869	0.00186486	0.500882	0.312177	0.419124	0.631579	0.45552	0.176059
2511	Itga6	1	0.00930335	0.00548149	0.500897	0.392595	0.467199	0.87218	0.696677	0.175503
21025	Kmt2d	1	0.122935	0.0245283	0.502895	0.46526	0.545511	12.6617	12.4866	0.175052
23748	Ms4a6c	1	0.0118588	0.0063764	0.500904	0.450549	0.529367	1.11278	0.937835	0.174947
18646	Foxj1	1	0.0102503	0.00418388	0.500897	0.454353	0.533343	1.11278	0.937835	0.174947
11199	Cd79a	1	0.00400961	0.00312625	0.500869	0.159633	0.251811	0.360902	0.187567	0.173335
15497	Dok2	1	0.00461122	0.00321876	0.500868	0.159904	0.252206	0.360902	0.187567	0.173335
5723	Gm42664	1	0.0032681	0.00188558	0.500868	0.160175	0.252618	0.360902	0.187567	0.173335
605	Slc23a3	1	0.00263157	0.00123219	0.500867	0.160408	0.252952	0.360902	0.187567	0.173335
1501	Gm37154	1	0.00311366	0.00142443	0.500867	0.160797	0.253516	0.360902	0.187567	0.173335
12119	Slco2b1	1	0.00559622	0.0033126	0.500871	0.305306	0.410248	0.601504	0.428725	0.172779
9081	9430007M09Rik	1	0.0124962	0.00356511	0.500878	0.504423	0.577565	1.32331	1.1522	0.171111
2234	Pip5kl1	1	0.0029005	0.00211491	0.500852	0.144826	0.229985	0.330827	0.160772	0.170055
18186	2010300F17Rik	1	0.00364848	0.00293812	0.500852	0.144902	0.230075	0.330827	0.160772	0.170055
4200	Dgat2l6	1	0.00302692	0.00203621	0.500852	0.145149	0.230422	0.330827	0.160772	0.170055
3890	Gm24809	1	0.00338917	0.00211769	0.500851	0.145397	0.23077	0.330827	0.160772	0.170055
22626	Gm36931	1	0.00250487	0.00145483	0.500851	0.145473	0.230868	0.330827	0.160772	0.170055
10233	Gm44178	1	0.00578729	0.0031302	0.500853	0.301638	0.405702	0.571429	0.401929	0.169499
5933	Gm43826	1	0.00702399	0.00262918	0.500856	0.396799	0.471413	0.81203	0.643087	0.168943
17180	Eml6	1	0.00731546	0.00314793	0.500855	0.397555	0.472289	0.81203	0.643087	0.168943
5185	Sema4a	1	0.0140493	0.00401027	0.500867	0.542419	0.617823	1.53383	1.36656	0.167275
8925	Gm43340	1	0.00268396	0.00200178	0.500835	0.128454	0.210797	0.300752	0.133976	0.166775
11793	RP23-49I18.5	1	0.00238789	0.00145366	0.500834	0.128897	0.211438	0.300752	0.133976	0.166775
6214	Gm136	1	0.00235826	0.00129522	0.500834	0.128971	0.211545	0.300752	0.133976	0.166775
13214	Bcr	1	0.0258701	0.00864783	0.50103	0.621616	0.692204	3.24812	3.08146	0.166663
13870	RP23-366O14.9	1	0.00558391	0.0026753	0.500834	0.297676	0.40064	0.541353	0.375134	0.166219
22148	Gm16580	1	0.00568918	0.00239978	0.500834	0.298143	0.401202	0.541353	0.375134	0.166219
11244	Gm15883	1	0.00190322	0.00156852	0.500819	0.109273	0.181638	0.270677	0.107181	0.163496
11418	Ffar1	1	0.00273154	0.00234775	0.500819	0.109343	0.181742	0.270677	0.107181	0.163496
17822	Serpinf2	1	0.00326403	0.00282087	0.500819	0.109412	0.181833	0.270677	0.107181	0.163496
12406	RP24-399H16.1	1	0.00286237	0.00212874	0.500818	0.109657	0.182202	0.270677	0.107181	0.163496
2327	Nr5a1	1	0.00262887	0.00199475	0.500818	0.109692	0.182236	0.270677	0.107181	0.163496
10492	Gm18981	1	0.00263421	0.00195472	0.500818	0.109727	0.18228	0.270677	0.107181	0.163496
8592	Gm43136	1	0.00268633	0.00160536	0.500818	0.109867	0.182488	0.270677	0.107181	0.163496
21740	Gm21833	1	0.00213491	0.00120062	0.500817	0.109937	0.182592	0.270677	0.107181	0.163496
11976	RP23-21B1.3	1	0.00221182	0.00124195	0.500817	0.110077	0.182787	0.270677	0.107181	0.163496
5491	Gm43465	1	0.00422339	0.00256172	0.500819	0.291107	0.392652	0.511278	0.348339	0.16294
8875	Gm6444	1	0.00485983	0.00308654	0.500819	0.291107	0.392652	0.511278	0.348339	0.16294
576	Cxcr2	1	0.00503134	0.00273315	0.500819	0.291344	0.39295	0.511278	0.348339	0.16294
15547	Zfp957	1	0.00479652	0.00246196	0.500817	0.292153	0.393996	0.511278	0.348339	0.16294
12737	Muc2	1	0.00185386	0.00162268	0.500802	0.0882231	0.151009	0.240602	0.0803859	0.160216
9218	Gm43704	1	0.00261355	0.00229433	0.500802	0.0883191	0.151141	0.240602	0.0803859	0.160216
20767	Kcnj4	1	0.00330353	0.00269415	0.500802	0.0883191	0.151141	0.240602	0.0803859	0.160216
8264	Gm42599	1	0.00252235	0.00198829	0.500802	0.088383	0.151219	0.240602	0.0803859	0.160216
479	Gm38278	1	0.00225877	0.00158911	0.500801	0.0885752	0.151493	0.240602	0.0803859	0.160216
15188	Gm25380	1	0.00211292	0.00154757	0.500801	0.0886394	0.151571	0.240602	0.0803859	0.160216
17557	Adora2b	1	0.0042708	0.0022928	0.500802	0.284562	0.390569	0.481203	0.321543	0.15966
18156	B130006D01Rik	1	0.00542513	0.00126763	0.500797	0.401189	0.476371	0.721805	0.562701	0.159104
16701	Ip6k1	1	0.274754	0.0803797	0.514191	0.00746793	0.015534	26.015	25.8574	0.157589
11132	Gm26852	1	0.00175512	0.00148438	0.500785	0.0650333	0.114877	0.210526	0.0535906	0.156936
18433	Gm884	1	0.00182798	0.00160145	0.500785	0.0650333	0.114877	0.210526	0.0535906	0.156936
19058	Gm29459	1	0.00216715	0.00205828	0.500785	0.0650333	0.114877	0.210526	0.0535906	0.156936
15748	Gm26592	1	0.00256437	0.00231893	0.500785	0.0650884	0.114958	0.210526	0.0535906	0.156936
17337	Grm6	1	0.00253299	0.00223281	0.500785	0.0650884	0.114958	0.210526	0.0535906	0.156936
18684	Tmc8	1	0.0023473	0.00179467	0.500785	0.0651987	0.115144	0.210526	0.0535906	0.156936
16994	Gm11032	1	0.00169983	0.00105291	0.500785	0.0652263	0.115176	0.210526	0.0535906	0.156936
20766	Gm16059	1	0.00138626	0.00108808	0.500785	0.0652263	0.115176	0.210526	0.0535906	0.156936
4575	Tlr8	1	0.00224738	0.00169059	0.500785	0.0652815	0.115257	0.210526	0.0535906	0.156936
4135	Dmd	1	0.00500251	0.00295435	0.500785	0.277161	0.390569	0.451128	0.294748	0.15638
11158	Cblc	1	0.00468893	0.00278178	0.500785	0.277161	0.390569	0.451128	0.294748	0.15638
20285	Kif26a	1	0.0267485	0.0113634	0.501109	0.603449	0.675844	3.3985	3.24223	0.156267
15107	3425401B19Rik	1	0.00566434	0.00344474	0.500792	0.393568	0.467827	0.691729	0.535906	0.155824
10268	RP23-292C5.8	1	0.00734771	0.00339098	0.500788	0.395931	0.470429	0.691729	0.535906	0.155824
8566	Gm43364	1	0.00832586	0.00313416	0.500789	0.471184	0.551895	0.932331	0.777063	0.155268
9678	1700025N23Rik	1	0.00178402	0.00168438	0.500769	0.0406362	0.0750433	0.180451	0.0267953	0.153656
10689	Cd69	1	0.001628	0.00152021	0.500769	0.0406362	0.0750433	0.180451	0.0267953	0.153656
14526	Ap3s1-ps2	1	0.00192586	0.00185667	0.500769	0.0406362	0.0750433	0.180451	0.0267953	0.153656
18249	Gm20644	1	0.00146472	0.00136522	0.500769	0.0406362	0.0750433	0.180451	0.0267953	0.153656
11080	RP23-201L15.6	1	0.00125572	0.00113332	0.500768	0.0406572	0.0750765	0.180451	0.0267953	0.153656
10182	Gm44198	1	0.0019324	0.00180021	0.500768	0.0406783	0.0751097	0.180451	0.0267953	0.153656
9318	Gm42863	1	0.00133929	0.00116205	0.500768	0.0406994	0.0751371	0.180451	0.0267953	0.153656
2202	Prdm12	1	0.0020817	0.00174481	0.500768	0.0407205	0.0751589	0.180451	0.0267953	0.153656
18726	Aatk	1	0.00133807	0.00118197	0.500768	0.0407205	0.0751589	0.180451	0.0267953	0.153656
22721	Gm17228	1	0.00157458	0.00135356	0.500768	0.0407205	0.0751589	0.180451	0.0267953	0.153656
23494	Aldh3b3	1	0.00134594	0.00101069	0.500768	0.0407627	0.0752311	0.180451	0.0267953	0.153656
11330	Ryr1	1	0.00489263	0.00364444	0.50077	0.267484	0.384169	0.421053	0.267953	0.1531
7391	Masp2	1	0.00411595	0.00276148	0.50077	0.267684	0.384434	0.421053	0.267953	0.1531
2316	Crb2	1	0.0030055	0.00168927	0.500768	0.268386	0.385397	0.421053	0.267953	0.1531
9011	Gm42590	1	0.00422051	0.00221948	0.500767	0.26919	0.386528	0.421053	0.267953	0.1531
17957	Ccl12	1	0.00310572	0.000993589	0.500766	0.269794	0.387327	0.421053	0.267953	0.1531
11203	Atp1a3	1	0.00346447	0.0013114	0.500766	0.269845	0.387353	0.421053	0.267953	0.1531
5656	Gm37859	1	0.00577159	0.00293452	0.50077	0.395823	0.470323	0.661654	0.50911	0.152544
23241	Mospd4	1	0.00845986	0.0032972	0.500772	0.473529	0.554346	0.902256	0.750268	0.151988
13855	RP23-328F4.2	1	0.0108326	0.00445545	0.500778	0.524598	0.599559	1.14286	0.991426	0.151432
1113	Tnnt2	1	0.00184142	0.00184142	0.500752	0.0178113	0.0351674	0.150376	0	0.150376
5537	Bcl2l15	1	0.00139527	0.00139527	0.500752	0.0178113	0.0351674	0.150376	0	0.150376
11894	RP23-207N2.3	1	0.00152204	0.00152204	0.500752	0.0178113	0.0351674	0.150376	0	0.150376
12995	Gm16364	1	0.00147215	0.00147215	0.500752	0.0178113	0.0351674	0.150376	0	0.150376
15869	1700027I24Rik	1	0.00125129	0.00125129	0.500752	0.0178113	0.0351674	0.150376	0	0.150376
17683	4933402P03Rik	1	0.001219	0.001219	0.500752	0.0178113	0.0351674	0.150376	0	0.150376
18685	6030468B19Rik	1	0.000868393	0.000868393	0.500752	0.0178113	0.0351674	0.150376	0	0.150376
5592	I830077J02Rik	1	0.00339335	0.00184558	0.500751	0.258623	0.374244	0.390977	0.241158	0.14982
17319	Gm12194	1	0.00318149	0.00131517	0.500749	0.259749	0.375784	0.390977	0.241158	0.14982
12774	Tnfrsf26	1	0.0173111	0.00831934	0.500843	0.593578	0.667044	1.86466	1.7149	0.149763
15061	Chdh	1	0.0052734	0.00346992	0.500759	0.390771	0.465235	0.631579	0.482315	0.149264
16672	Gm9917	1	0.00673538	0.00299351	0.500752	0.394911	0.469262	0.631579	0.482315	0.149264
17321	Gm12195	1	0.0092028	0.00524542	0.500764	0.470282	0.551052	0.87218	0.723473	0.148708
14285	Ushbp1	1	0.00342816	0.00166708	0.500734	0.247258	0.35855	0.360902	0.214362	0.14654
1125	Gm37552	1	0.00526024	0.00127929	0.500733	0.394513	0.468836	0.601504	0.45552	0.145984
18640	Evpl	1	0.00581227	0.00231534	0.500733	0.394825	0.469183	0.601504	0.45552	0.145984
17572	Lrrc75aos2	1	0.0110314	0.00336409	0.500735	0.536925	0.611998	1.08271	0.937835	0.144872
17033	Gm11401	1	0.00269604	0.00186631	0.500718	0.232324	0.339274	0.330827	0.187567	0.14326
23633	Nrxn2	1	0.00309775	0.00222916	0.500718	0.232324	0.339274	0.330827	0.187567	0.14326
10168	Gm44091	1	0.00400985	0.00300169	0.500718	0.232481	0.339483	0.330827	0.187567	0.14326
17274	Gm16033	1	0.00326411	0.00193303	0.500717	0.232953	0.340152	0.330827	0.187567	0.14326
12581	RP23-178C20.6	1	0.00293266	0.00183576	0.500717	0.233006	0.340208	0.330827	0.187567	0.14326
8983	Phkg1	1	0.0326996	0.00817406	0.500862	0.681286	0.741217	3.2782	3.13505	0.143147
846	Farp2	1	0.413178	0.132682	0.531008	1.82042e-07	5.38552e-07	36.6917	36.5488	0.142962
13458	Fhl4	1	0.00769453	0.00337343	0.500724	0.47803	0.558021	0.81203	0.669882	0.142148
6000	Adgrl4	1	0.00723586	0.00326887	0.500723	0.47857	0.558597	0.81203	0.669882	0.142148
1867	Gm38386	1	0.0110064	0.00458643	0.500727	0.535384	0.610471	1.05263	0.91104	0.141592
7065	Gm13215	1	0.00250977	0.00188331	0.500702	0.215888	0.320026	0.300752	0.160772	0.13998
13221	Ggt1	1	0.00238637	0.00168999	0.500701	0.216468	0.320828	0.300752	0.160772	0.13998
6118	Fsbp	1	0.00311523	0.00190554	0.500701	0.216574	0.320925	0.300752	0.160772	0.13998
14700	Gm15894	1	0.00229641	0.00141292	0.500701	0.216574	0.320925	0.300752	0.160772	0.13998
17384	Gm9945	1	0.0030649	0.00138243	0.5007	0.216997	0.321513	0.300752	0.160772	0.13998
21659	Nxpe3	1	0.00203823	0.00104965	0.5007	0.217103	0.32165	0.300752	0.160772	0.13998
11156	RP23-236D19.10	1	0.00227193	0.00109864	0.5007	0.217367	0.322022	0.300752	0.160772	0.13998
19412	C130071C03Rik	1	0.0144675	0.0047545	0.500753	0.625098	0.692204	1.77444	1.63451	0.139924
12301	Gm15994	1	0.00516753	0.0028925	0.500702	0.38852	0.462714	0.541353	0.401929	0.139424
5156	Gm3745	1	0.00558914	0.00286073	0.500701	0.388847	0.463081	0.541353	0.401929	0.139424
9863	Gm44185	1	0.00538205	0.00235523	0.5007	0.389393	0.463662	0.541353	0.401929	0.139424
10868	Caprin2	1	0.0448405	0.0081141	0.500912	0.722986	0.783554	4.96241	4.82315	0.139255
14423	Gm26664	1	0.00865722	0.00261639	0.500703	0.543306	0.618746	1.02256	0.884244	0.138312
1281	9430034N14Rik	1	0.0135192	0.00362441	0.50071	0.616108	0.687982	1.50376	1.36656	0.1372
11207	D930028M14Rik	1	0.00261984	0.00214721	0.500685	0.196633	0.294809	0.270677	0.133976	0.1367
17163	Ccdc85a	1	0.0022366	0.00182407	0.500685	0.196738	0.294949	0.270677	0.133976	0.1367
17311	1700024J04Rik	1	0.00249233	0.00177753	0.500685	0.196843	0.295088	0.270677	0.133976	0.1367
6900	Oxct2a	1	0.00302422	0.00220495	0.500685	0.196896	0.29511	0.270677	0.133976	0.1367
5421	Gm43534	1	0.00239696	0.00156174	0.500685	0.196949	0.29511	0.270677	0.133976	0.1367
22021	Mmp25	1	0.00249735	0.00162168	0.500685	0.196949	0.29511	0.270677	0.133976	0.1367
10683	Clec2g	1	0.00218842	0.00148635	0.500685	0.197054	0.29511	0.270677	0.133976	0.1367
12107	RP23-225M4.2	1	0.00268304	0.0016493	0.500685	0.197054	0.29511	0.270677	0.133976	0.1367
21262	2310015D24Rik	1	0.00335527	0.00248425	0.500685	0.197054	0.29511	0.270677	0.133976	0.1367
1989	Gm13422	1	0.00269613	0.00185367	0.500684	0.197107	0.29511	0.270677	0.133976	0.1367
2958	Gatm	1	0.00237139	0.00150087	0.500684	0.197318	0.295251	0.270677	0.133976	0.1367
15297	Fitm1	1	0.00294356	0.00171306	0.500684	0.197318	0.295251	0.270677	0.133976	0.1367
12330	RP23-335G1.5	1	0.0017401	0.000717595	0.500683	0.197794	0.295816	0.270677	0.133976	0.1367
21239	Gm10343	1	0.00421252	0.00237037	0.500687	0.383524	0.457035	0.511278	0.375134	0.136144
19970	Sptb	1	0.00467286	0.00179425	0.500684	0.385927	0.459785	0.511278	0.375134	0.136144
3428	Lpin3	1	0.00612929	0.00250066	0.500688	0.482695	0.563113	0.75188	0.616292	0.135588
23903	Cpeb3	1	0.049819	0.015439	0.501301	0.634741	0.694295	5.65414	5.51983	0.134307
21639	Dppa4	1	0.00210893	0.00180564	0.500668	0.173721	0.272214	0.240602	0.107181	0.13342
10685	BC064078	1	0.00282758	0.00233319	0.500668	0.173876	0.272396	0.240602	0.107181	0.13342
13141	Npffr1	1	0.00346554	0.00279962	0.500668	0.173928	0.272442	0.240602	0.107181	0.13342
22604	Treml2	1	0.00263564	0.0020723	0.500668	0.173928	0.272442	0.240602	0.107181	0.13342
623	Gm37264	1	0.00234012	0.00173613	0.500668	0.17398	0.272488	0.240602	0.107181	0.13342
6763	Kncn	1	0.0035774	0.00299215	0.500668	0.17398	0.272488	0.240602	0.107181	0.13342
8265	Gm15982	1	0.00169811	0.0012102	0.500668	0.174188	0.27276	0.240602	0.107181	0.13342
21439	Rtp2	1	0.00209207	0.00150428	0.500668	0.174188	0.27276	0.240602	0.107181	0.13342
15913	Tecta	1	0.00265741	0.00197744	0.500668	0.17424	0.272824	0.240602	0.107181	0.13342
9871	Ghrhr	1	0.00246295	0.00175922	0.500668	0.174292	0.27287	0.240602	0.107181	0.13342
15494	Fgf17	1	0.00196666	0.00126717	0.500667	0.174396	0.273015	0.240602	0.107181	0.13342
19808	Gm17024	1	0.00219185	0.00125891	0.500667	0.1745	0.273161	0.240602	0.107181	0.13342
3340	Fam83c	1	0.00273838	0.00160399	0.500667	0.174552	0.273189	0.240602	0.107181	0.13342
3723	Gm5466	1	0.00207708	0.00105153	0.500667	0.174552	0.273189	0.240602	0.107181	0.13342
3563	Kcng1	1	0.00167215	0.000833693	0.500667	0.174604	0.273248	0.240602	0.107181	0.13342
3365	Gm14168	1	0.00201494	0.000919721	0.500667	0.174761	0.273391	0.240602	0.107181	0.13342
5823	Rrh	1	0.00151049	0.000526999	0.500667	0.174761	0.273391	0.240602	0.107181	0.13342
16519	Gm37195	1	0.00161861	0.000502023	0.500667	0.174761	0.273391	0.240602	0.107181	0.13342
3712	Uckl1os	1	0.00408845	0.00192318	0.500668	0.380993	0.4546	0.481203	0.348339	0.132864
20393	Npr3	1	0.00338842	0.00120133	0.500668	0.381452	0.455126	0.481203	0.348339	0.132864
14679	Gm38318	1	0.00910954	0.00199908	0.500667	0.552304	0.628697	0.962406	0.830654	0.131752
4262	C77370	1	0.0126296	0.00587762	0.500717	0.605498	0.677918	1.44361	1.31297	0.13064
6173	Gm27243	1	0.00246814	0.00206959	0.500651	0.146434	0.232187	0.210526	0.0803859	0.13014
1767	Gm32200	1	0.00189149	0.00154494	0.500651	0.146533	0.23233	0.210526	0.0803859	0.13014
203	Fer1l5	1	0.00230587	0.00184261	0.500651	0.146583	0.232364	0.210526	0.0803859	0.13014
4400	Cldn2	1	0.00203279	0.00147418	0.500651	0.146583	0.232364	0.210526	0.0803859	0.13014
6624	L1td1	1	0.00153318	0.00121289	0.500651	0.146583	0.232364	0.210526	0.0803859	0.13014
6184	Gm11927	1	0.00237412	0.00167988	0.500651	0.146683	0.232476	0.210526	0.0803859	0.13014
12343	4930583K01Rik	1	0.00195557	0.00138201	0.500651	0.146683	0.232476	0.210526	0.0803859	0.13014
21930	Gm16574	1	0.00271872	0.002073	0.500651	0.146683	0.232476	0.210526	0.0803859	0.13014
10557	Clec4e	1	0.0020475	0.00148678	0.500651	0.146833	0.232668	0.210526	0.0803859	0.13014
5603	2010016I18Rik	1	0.00192702	0.00127305	0.500651	0.146884	0.232732	0.210526	0.0803859	0.13014
687	Gm37925	1	0.00180449	0.00110966	0.500651	0.147034	0.232925	0.210526	0.0803859	0.13014
3335	Procr	1	0.00188694	0.00111796	0.500651	0.147034	0.232925	0.210526	0.0803859	0.13014
2145	Gm13547	1	0.00177724	0.0010164	0.50065	0.147134	0.233068	0.210526	0.0803859	0.13014
1864	Gm13383	1	0.00467751	0.00304702	0.500653	0.375398	0.44888	0.451128	0.321543	0.129584
18691	Gm11725	1	0.00436567	0.00229153	0.500652	0.376106	0.449236	0.451128	0.321543	0.129584
142	Gm28661	1	0.00369606	0.00167472	0.500651	0.376815	0.449969	0.451128	0.321543	0.129584
340	1700072G22Rik	1	0.00489154	0.00178948	0.500649	0.378295	0.451493	0.451128	0.321543	0.129584
23170	Pcdhga4	1	0.00384426	0.00116478	0.500648	0.378591	0.451824	0.451128	0.321543	0.129584
11138	Exoc3l2	1	0.00768679	0.00369055	0.500663	0.548127	0.624119	0.932331	0.803859	0.128472
681	Gm37517	1	0.00149415	0.00135916	0.500635	0.113682	0.188127	0.180451	0.0535906	0.126861
10257	Nup210	1	0.00141874	0.00121952	0.500635	0.113682	0.188127	0.180451	0.0535906	0.126861
9469	Gm16042	1	0.00160822	0.00138947	0.500635	0.113728	0.18819	0.180451	0.0535906	0.126861
7303	4930455G09Rik	1	0.00226177	0.00196775	0.500635	0.113774	0.18824	0.180451	0.0535906	0.126861
8631	Miat	1	0.00196054	0.00173167	0.500635	0.113774	0.18824	0.180451	0.0535906	0.126861
2871	Dll4	1	0.00222403	0.00187487	0.500635	0.11382	0.18829	0.180451	0.0535906	0.126861
22719	Gm25348	1	0.00129813	0.00106014	0.500635	0.11382	0.18829	0.180451	0.0535906	0.126861
21217	Gm7541	1	0.00168587	0.00129652	0.500634	0.113866	0.188354	0.180451	0.0535906	0.126861
1741	Gm26574	1	0.0017312	0.00142956	0.500634	0.113912	0.188417	0.180451	0.0535906	0.126861
2100	Gm13397	1	0.00110789	0.000734712	0.500634	0.113958	0.18848	0.180451	0.0535906	0.126861
16882	Gm24044	1	0.00224288	0.00162417	0.500634	0.114004	0.188543	0.180451	0.0535906	0.126861
17764	Pitpnm3	1	0.0250904	0.0105056	0.500935	0.648986	0.709492	3.12782	3.00107	0.126748
13268	Trpm2	1	0.00462121	0.00304574	0.500635	0.369965	0.447426	0.421053	0.294748	0.126305
1810	Cd34	1	0.00866428	0.00263441	0.500639	0.5561	0.63281	0.902256	0.777063	0.125192
2108	Sardhos	1	0.000902429	0.000771624	0.500618	0.0753522	0.131339	0.150376	0.0267953	0.123581
3657	Gm26869	1	0.00139019	0.00127362	0.500618	0.0753522	0.131339	0.150376	0.0267953	0.123581
10301	Fam19a4	1	0.00115317	0.00106979	0.500618	0.0753522	0.131339	0.150376	0.0267953	0.123581
11195	Cd177	1	0.00146947	0.00138515	0.500618	0.0753522	0.131339	0.150376	0.0267953	0.123581
12606	Cuzd1	1	0.00116208	0.0010833	0.500618	0.0753522	0.131339	0.150376	0.0267953	0.123581
12637	Mmp21	1	0.00159754	0.00153819	0.500618	0.0753522	0.131339	0.150376	0.0267953	0.123581
13049	Gm16546	1	0.00128167	0.00121155	0.500618	0.0753522	0.131339	0.150376	0.0267953	0.123581
13901	2810030D12Rik	1	0.00112609	0.00105128	0.500618	0.0753522	0.131339	0.150376	0.0267953	0.123581
14002	Gm24992	1	0.00132043	0.00125254	0.500618	0.0753522	0.131339	0.150376	0.0267953	0.123581
14783	1700016A09Rik	1	0.00178287	0.00172047	0.500618	0.0753522	0.131339	0.150376	0.0267953	0.123581
18992	4932702P03Rik	1	0.00123343	0.00115996	0.500618	0.0753522	0.131339	0.150376	0.0267953	0.123581
20626	Ly6d	1	0.00147694	0.00134118	0.500618	0.0753522	0.131339	0.150376	0.0267953	0.123581
8416	Gm43146	1	0.00130831	0.0011697	0.500618	0.0754283	0.131444	0.150376	0.0267953	0.123581
15170	Mir378c	1	0.000954023	0.000807304	0.500618	0.0754283	0.131444	0.150376	0.0267953	0.123581
20820	Gm17597	1	0.00177032	0.00153479	0.500618	0.0754283	0.131444	0.150376	0.0267953	0.123581
19519	Gm24261	1	0.00117869	0.00095601	0.500618	0.0754664	0.131482	0.150376	0.0267953	0.123581
633	Gm28386	1	0.00100877	0.000559498	0.500618	0.0755427	0.131605	0.150376	0.0267953	0.123581
11898	RP24-174G2.1	1	0.0150925	0.00405695	0.500645	0.662204	0.721464	1.62406	1.50054	0.123524
5236	Dcst1	1	0.00411829	0.0030382	0.50062	0.362026	0.438285	0.390977	0.267953	0.123025
4869	Gm38247	1	0.00426312	0.00273622	0.500618	0.362901	0.439278	0.390977	0.267953	0.123025
7865	Gm43852	1	0.00300716	0.000798877	0.500615	0.365534	0.442421	0.390977	0.267953	0.123025
18376	Mpp3	1	0.00349924	0.0010137	0.500615	0.365597	0.442475	0.390977	0.267953	0.123025
14412	Gm26887	1	0.00607302	0.00255399	0.500619	0.489376	0.569753	0.631579	0.50911	0.122469
5225	Muc1	1	0.00878551	0.00339916	0.500622	0.560111	0.637254	0.87218	0.750268	0.121912
1118	Gm37014	1	0.0014185	0.0014185	0.500602	0.0340751	0.0642018	0.120301	0	0.120301
1442	Gm24182	1	0.000706085	0.000706085	0.500602	0.0340751	0.0642018	0.120301	0	0.120301
2104	Fam163b	1	0.000838044	0.000838044	0.500602	0.0340751	0.0642018	0.120301	0	0.120301
2851	Disp2	1	0.00116867	0.00116867	0.500602	0.0340751	0.0642018	0.120301	0	0.120301
2891	Sptbn5	1	0.000754362	0.000754362	0.500602	0.0340751	0.0642018	0.120301	0	0.120301
3546	Gm14320	1	0.00107396	0.00107396	0.500602	0.0340751	0.0642018	0.120301	0	0.120301
4959	Erich6	1	0.0012611	0.0012611	0.500602	0.0340751	0.0642018	0.120301	0	0.120301
5388	Gm43375	1	0.00132207	0.00132207	0.500602	0.0340751	0.0642018	0.120301	0	0.120301
7339	Gm26880	1	0.0010036	0.0010036	0.500602	0.0340751	0.0642018	0.120301	0	0.120301
7386	Gm23318	1	0.000891809	0.000891809	0.500602	0.0340751	0.0642018	0.120301	0	0.120301
7435	Tnfrsf9	1	0.000782554	0.000782554	0.500602	0.0340751	0.0642018	0.120301	0	0.120301
8080	8030423F21Rik	1	0.00132931	0.00132931	0.500602	0.0340751	0.0642018	0.120301	0	0.120301
8532	Lpcat2b	1	0.00154918	0.00154918	0.500602	0.0340751	0.0642018	0.120301	0	0.120301
10467	Gm18485	1	0.00142212	0.00142212	0.500602	0.0340751	0.0642018	0.120301	0	0.120301
10612	4930417O13Rik	1	0.00135785	0.00135785	0.500602	0.0340751	0.0642018	0.120301	0	0.120301
11065	Npas1	1	0.00159473	0.00159473	0.500602	0.0340751	0.0642018	0.120301	0	0.120301
12087	B3gnt6	1	0.00180446	0.00180446	0.500602	0.0340751	0.0642018	0.120301	0	0.120301
12875	Gm8355	1	0.00131943	0.00131943	0.500602	0.0340751	0.0642018	0.120301	0	0.120301
16933	Gm17120	1	0.00070473	0.00070473	0.500602	0.0340751	0.0642018	0.120301	0	0.120301
17041	Gm11972	1	0.00105143	0.00105143	0.500602	0.0340751	0.0642018	0.120301	0	0.120301
17228	Gm12118	1	0.00132198	0.00132198	0.500602	0.0340751	0.0642018	0.120301	0	0.120301
17513	Myo15	1	0.00162165	0.00162165	0.500602	0.0340751	0.0642018	0.120301	0	0.120301
18486	Scn4a	1	0.000672121	0.000672121	0.500602	0.0340751	0.0642018	0.120301	0	0.120301
18772	Gm17178	1	0.00138407	0.00138407	0.500602	0.0340751	0.0642018	0.120301	0	0.120301
19783	Atxn7l1os1	1	0.00132577	0.00132577	0.500602	0.0340751	0.0642018	0.120301	0	0.120301
22040	Prss22	1	0.00100222	0.00100222	0.500602	0.0340751	0.0642018	0.120301	0	0.120301
22096	Ptx4	1	0.00110947	0.00110947	0.500602	0.0340751	0.0642018	0.120301	0	0.120301
21614	Boc	1	0.103761	0.0264926	0.503248	0.400493	0.475592	11.9098	11.7899	0.119849
8852	Gm42829	1	0.00334965	0.00176558	0.5006	0.355381	0.43052	0.360902	0.241158	0.119745
14542	Adgrg1	1	0.00321992	0.00151868	0.5006	0.355962	0.431203	0.360902	0.241158	0.119745
8467	Gm43787	1	0.00321012	0.00163779	0.500599	0.356091	0.431338	0.360902	0.241158	0.119745
20573	Fam84b	1	0.00288163	0.00110406	0.500599	0.356609	0.431943	0.360902	0.241158	0.119745
4761	8430422M14Rik	1	0.00302733	0.000487557	0.500598	0.356868	0.432235	0.360902	0.241158	0.119745
1450	Gm38381	1	0.0118919	0.00319703	0.500615	0.643772	0.703887	1.32331	1.20579	0.11752
22034	D930048G16Rik	1	0.00339698	0.00229456	0.500585	0.344152	0.419124	0.330827	0.214362	0.116465
11359	RP23-233O21.6	1	0.00253428	0.00141124	0.500584	0.345017	0.419124	0.330827	0.214362	0.116465
1478	Fcgr2b	1	0.00360599	0.00182417	0.500583	0.345284	0.419124	0.330827	0.214362	0.116465
23515	Tbc1d10c	1	0.0026795	0.00115095	0.500583	0.345751	0.419463	0.330827	0.214362	0.116465
11290	RP24-128P19.5	1	0.00266681	0.000844083	0.500582	0.346218	0.419988	0.330827	0.214362	0.116465
15831	St14	1	0.003923	0.00129268	0.500582	0.346351	0.420129	0.330827	0.214362	0.116465
16366	Gm38254	1	0.00902987	0.00274484	0.500589	0.618209	0.69001	1.05263	0.937835	0.114797
11791	RP23-49I18.4	1	0.0133645	0.00732609	0.500625	0.635027	0.694577	1.29323	1.17899	0.114241
22219	Rab44	1	0.0028444	0.00222931	0.500569	0.330759	0.419124	0.300752	0.187567	0.113185
20033	Papln	1	0.00297409	0.00223574	0.500568	0.330896	0.419124	0.300752	0.187567	0.113185
8197	Bend4	1	0.00301122	0.0016866	0.500567	0.331925	0.419124	0.300752	0.187567	0.113185
8712	Gm13829	1	0.00246776	0.00147833	0.500567	0.332063	0.419124	0.300752	0.187567	0.113185
17859	Slc6a4	1	0.00668871	0.00381028	0.500568	0.491504	0.571866	0.541353	0.428725	0.112629
3074	Fastkd5	1	0.0154297	0.00782401	0.500613	0.666818	0.725836	1.50376	1.39335	0.110405
20982	Ano6	1	0.640635	0.186615	0.55277	2.08456e-16	9.16743e-16	49.4135	49.3033	0.110211
9168	Pilrb1	1	0.00319156	0.00260131	0.500552	0.315275	0.419124	0.270677	0.160772	0.109905
1107	Gm4793	1	0.00229751	0.00162101	0.500551	0.315699	0.419124	0.270677	0.160772	0.109905
10978	RP24-445D7.1	1	0.00190651	0.00095429	0.500551	0.316053	0.419124	0.270677	0.160772	0.109905
15111	Wdfy4	1	0.00224669	0.00145896	0.500551	0.316053	0.419124	0.270677	0.160772	0.109905
8869	Gm43411	1	0.00258006	0.00165334	0.50055	0.316266	0.419124	0.270677	0.160772	0.109905
22711	Vav1	1	0.00290828	0.00188462	0.50055	0.316266	0.419124	0.270677	0.160772	0.109905
17680	Chrnb1	1	0.00265494	0.0013309	0.50055	0.316478	0.419124	0.270677	0.160772	0.109905
5354	Bnipl	1	0.00234727	0.0012841	0.50055	0.316549	0.419124	0.270677	0.160772	0.109905
16722	1700102P08Rik	1	0.00197079	0.000404938	0.500549	0.317472	0.419124	0.270677	0.160772	0.109905
15426	Gm20111	1	0.00205992	0.000586184	0.500549	0.317685	0.419124	0.270677	0.160772	0.109905
20085	Gm805	1	0.00228231	0.000543972	0.500549	0.317756	0.419124	0.270677	0.160772	0.109905
7282	Gm13074	1	0.00547026	0.00151053	0.500547	0.495028	0.571866	0.511278	0.401929	0.109349
22295	Myo1f	1	0.00740935	0.00295566	0.500554	0.575945	0.651224	0.75188	0.643087	0.108793
4348	Btk	1	0.00782229	0.00293863	0.500551	0.577834	0.653299	0.75188	0.643087	0.108793
15266	Cebpe	1	0.00292689	0.00244719	0.500534	0.295924	0.398748	0.240602	0.133976	0.106625
15498	Gfra2	1	0.00308138	0.0023217	0.500534	0.295997	0.398824	0.240602	0.133976	0.106625
8206	D630030B08Rik	1	0.00183275	0.00120973	0.500534	0.296069	0.398878	0.240602	0.133976	0.106625
14505	Gm21817	1	0.00268245	0.00199233	0.500534	0.296215	0.398985	0.240602	0.133976	0.106625
15659	Gria4	1	0.00315634	0.00217473	0.500534	0.296215	0.398985	0.240602	0.133976	0.106625
9145	Gm8066	1	0.00204582	0.00123271	0.500534	0.296361	0.399137	0.240602	0.133976	0.106625
21037	Kcnh3	1	0.00273503	0.00160926	0.500534	0.296434	0.399213	0.240602	0.133976	0.106625
22501	Tdrd6	1	0.00299409	0.0015669	0.500534	0.296653	0.399441	0.240602	0.133976	0.106625
22646	Adgre4	1	0.00264241	0.00184767	0.500534	0.296653	0.399441	0.240602	0.133976	0.106625
18867	Gm22628	1	0.00144683	0.000701397	0.500534	0.296725	0.399517	0.240602	0.133976	0.106625
5613	Prok1	1	0.00245383	0.00118467	0.500533	0.296871	0.399691	0.240602	0.133976	0.106625
20128	Gm8378	1	0.00193708	0.000699573	0.500533	0.297017	0.399843	0.240602	0.133976	0.106625
5843	Gm18492	1	0.00229567	0.00112019	0.500533	0.297163	0.400018	0.240602	0.133976	0.106625
16963	Inpp5j	1	0.00235549	0.000852393	0.500533	0.297456	0.400389	0.240602	0.133976	0.106625
24138	mt-Tf	1	0.00138051	0.000354972	0.500533	0.297602	0.400563	0.240602	0.133976	0.106625
10694	Clec7a	1	0.00508178	0.00306872	0.500536	0.49002	0.570475	0.481203	0.375134	0.106069
17631	Snord118	1	0.00497296	0.00257244	0.500535	0.490673	0.571136	0.481203	0.375134	0.106069
20718	Apol8	1	0.00476719	0.00131842	0.500531	0.493947	0.571866	0.481203	0.375134	0.106069
8259	Dancr	1	0.00612555	0.00142117	0.50053	0.584464	0.659868	0.721805	0.616292	0.105513
20850	Cyp2d26	1	0.00246596	0.00197546	0.500518	0.271013	0.388892	0.210526	0.107181	0.103345
21464	Cpn2	1	0.00221215	0.00178858	0.500518	0.271088	0.388976	0.210526	0.107181	0.103345
15713	Gm16568	1	0.00224313	0.00182053	0.500518	0.271162	0.389037	0.210526	0.107181	0.103345
9204	Adap1	1	0.00203562	0.00152478	0.500517	0.271386	0.389289	0.210526	0.107181	0.103345
21112	Soat2	1	0.00222357	0.0016182	0.500517	0.271386	0.389289	0.210526	0.107181	0.103345
19090	Edn1	1	0.00215062	0.00136728	0.500517	0.271461	0.389349	0.210526	0.107181	0.103345
23942	Pik3ap1	1	0.00228999	0.00158473	0.500517	0.271461	0.389349	0.210526	0.107181	0.103345
4214	Gm21986	1	0.0016125	0.000943064	0.500517	0.27176	0.389755	0.210526	0.107181	0.103345
12256	AC124457.1	1	0.00177591	0.000913161	0.500517	0.271984	0.39003	0.210526	0.107181	0.103345
3136	Lamp5	1	0.00132258	0.000453964	0.500517	0.272059	0.390091	0.210526	0.107181	0.103345
2718	Gm10800	1	0.00158899	0.000587114	0.500517	0.272133	0.390152	0.210526	0.107181	0.103345
8763	Tesc	1	0.00568234	0.00348589	0.500519	0.489045	0.569395	0.451128	0.348339	0.102789
18688	Afmid	1	0.0033403	0.000839642	0.500516	0.491276	0.571745	0.451128	0.348339	0.102789
1404	Gm37864	1	0.00429032	0.00121415	0.500514	0.492563	0.571866	0.451128	0.348339	0.102789
10171	D6Ertd527e	1	0.00720026	0.00242447	0.500527	0.635542	0.695109	0.932331	0.830654	0.101677
24003	Kazald1	1	0.965262	0.210097	0.576939	2.17257e-30	1.48686e-29	63.5789	63.478	0.10092
188	Gm38336	1	0.00112014	0.000812085	0.500501	0.239095	0.347797	0.180451	0.0803859	0.100065
7924	Hgfac	1	0.00201521	0.00170152	0.500501	0.239095	0.347797	0.180451	0.0803859	0.100065
12140	Dnajb13	1	0.00230944	0.00203456	0.500501	0.239095	0.347797	0.180451	0.0803859	0.100065
22790	Nlrc4	1	0.00199604	0.00157578	0.500501	0.239095	0.347797	0.180451	0.0803859	0.100065
22390	Ly6g6f	1	0.00289668	0.00249614	0.500501	0.239171	0.347865	0.180451	0.0803859	0.100065
22974	Cabyr	1	0.00195307	0.00157131	0.500501	0.239171	0.347865	0.180451	0.0803859	0.100065
3439	Sgk2	1	0.00148327	0.00108736	0.500501	0.239246	0.347933	0.180451	0.0803859	0.100065
3957	Gm28730	1	0.00114537	0.000815633	0.500501	0.239322	0.348001	0.180451	0.0803859	0.100065
18888	Aoah	1	0.00179346	0.00143669	0.500501	0.239322	0.348001	0.180451	0.0803859	0.100065
2681	Gm9821	1	0.00267437	0.0019172	0.500501	0.239398	0.348056	0.180451	0.0803859	0.100065
7036	Gm23845	1	0.00166418	0.00126617	0.500501	0.239398	0.348056	0.180451	0.0803859	0.100065
15990	Apoa4	1	0.00199452	0.00153388	0.500501	0.239473	0.348137	0.180451	0.0803859	0.100065
4944	BB187690	1	0.00115466	0.000420921	0.5005	0.239625	0.348253	0.180451	0.0803859	0.100065
7134	Catsper4	1	0.00123025	0.000661105	0.5005	0.239625	0.348253	0.180451	0.0803859	0.100065
13756	Gm17201	1	0.00173338	0.00123165	0.5005	0.239625	0.348253	0.180451	0.0803859	0.100065
19968	Gm10451	1	0.00123715	0.000653898	0.5005	0.239625	0.348253	0.180451	0.0803859	0.100065
20604	Gm16308	1	0.00136348	0.000832056	0.5005	0.239625	0.348253	0.180451	0.0803859	0.100065
21040	Fam186b	1	0.00203299	0.00131499	0.5005	0.2397	0.348321	0.180451	0.0803859	0.100065
21377	Cyp2ab1	1	0.00129093	0.000783077	0.5005	0.2397	0.348321	0.180451	0.0803859	0.100065
4824	Gm44136	1	0.00183421	0.00091351	0.5005	0.239852	0.34852	0.180451	0.0803859	0.100065
12243	RP24-172K3.1	1	0.00164107	0.000875745	0.5005	0.239927	0.348609	0.180451	0.0803859	0.100065
277	Il18rap	1	0.00142146	0.00055021	0.5005	0.240003	0.348656	0.180451	0.0803859	0.100065
15276	Il25	1	0.00148565	0.000711952	0.5005	0.240003	0.348656	0.180451	0.0803859	0.100065
15505	Gm17233	1	0.00194137	0.000837823	0.5005	0.240003	0.348656	0.180451	0.0803859	0.100065
347	Stat4	1	0.00115198	0.000386471	0.5005	0.240155	0.348835	0.180451	0.0803859	0.100065
7203	Gm12987	1	0.00339156	0.00179118	0.5005	0.48882	0.569215	0.421053	0.321543	0.0995092
13396	Matk	1	0.00740801	0.00345905	0.500503	0.587539	0.660902	0.661654	0.562701	0.0989532
7232	Kif17	1	0.00717927	0.00262971	0.500501	0.589214	0.662695	0.661654	0.562701	0.0989532
1740	Gm30280	1	0.00169359	0.00152983	0.500484	0.197002	0.29511	0.150376	0.0535906	0.0967854
13292	Madcam1	1	0.00180142	0.00161816	0.500484	0.197002	0.29511	0.150376	0.0535906	0.0967854
23064	Gm10549	1	0.00155702	0.00137727	0.500484	0.197002	0.29511	0.150376	0.0535906	0.0967854
1955	Carlr	1	0.000834799	0.000660482	0.500484	0.197076	0.29511	0.150376	0.0535906	0.0967854
5143	Fcrl1	1	0.00182061	0.00158894	0.500484	0.197076	0.29511	0.150376	0.0535906	0.0967854
7766	Gm43611	1	0.00195306	0.00156839	0.500484	0.197076	0.29511	0.150376	0.0535906	0.0967854
10663	4933413G19Rik	1	0.00209808	0.00176081	0.500484	0.197076	0.29511	0.150376	0.0535906	0.0967854
10798	Gm7457	1	0.00212807	0.00190623	0.500484	0.197076	0.29511	0.150376	0.0535906	0.0967854
2289	Gm13445	1	0.00174286	0.0014726	0.500484	0.197151	0.29511	0.150376	0.0535906	0.0967854
2923	Ckmt1	1	0.00155809	0.00122094	0.500484	0.197151	0.29511	0.150376	0.0535906	0.0967854
4118	Gm8722	1	0.00144644	0.00115907	0.500484	0.197151	0.29511	0.150376	0.0535906	0.0967854
7053	Gm12972	1	0.00135255	0.00107799	0.500484	0.197151	0.29511	0.150376	0.0535906	0.0967854
9614	Gm6117	1	0.00148574	0.00126967	0.500484	0.197151	0.29511	0.150376	0.0535906	0.0967854
10579	Lrrc23	1	0.00128338	0.00100247	0.500484	0.197151	0.29511	0.150376	0.0535906	0.0967854
17309	Olfr1393	1	0.00160774	0.00123397	0.500484	0.197151	0.29511	0.150376	0.0535906	0.0967854
18586	Cd300lf	1	0.00190131	0.00160361	0.500484	0.197151	0.29511	0.150376	0.0535906	0.0967854
19512	Naip5	1	0.0010611	0.000780625	0.500484	0.197151	0.29511	0.150376	0.0535906	0.0967854
2052	Gm26702	1	0.00155916	0.00105893	0.500484	0.197225	0.295185	0.150376	0.0535906	0.0967854
15752	1700084C06Rik	1	0.00162603	0.00130298	0.500484	0.197225	0.295185	0.150376	0.0535906	0.0967854
8661	Gm19931	1	0.00104163	0.000652963	0.500484	0.1973	0.295251	0.150376	0.0535906	0.0967854
21191	Gm15859	1	0.00113294	0.000766726	0.500484	0.1973	0.295251	0.150376	0.0535906	0.0967854
2830	Rap1a-ps2	1	0.00128752	0.000875189	0.500484	0.197374	0.29528	0.150376	0.0535906	0.0967854
10203	Rps19-ps9	1	0.000994869	0.000681858	0.500484	0.197374	0.29528	0.150376	0.0535906	0.0967854
17540	Rnf112	1	0.000874043	0.00051713	0.500484	0.197374	0.29528	0.150376	0.0535906	0.0967854
12344	Syt17	1	0.00108157	0.000658834	0.500484	0.197449	0.295337	0.150376	0.0535906	0.0967854
16553	Esyt3	1	0.00131239	0.000774711	0.500484	0.197449	0.295337	0.150376	0.0535906	0.0967854
19910	Gm22058	1	0.00123343	0.000512693	0.500484	0.197449	0.295337	0.150376	0.0535906	0.0967854
18257	Gm12352	1	0.00109429	0.000250389	0.500484	0.197748	0.295765	0.150376	0.0535906	0.0967854
12292	Micalcl	1	0.00385027	0.00192405	0.500483	0.48652	0.5667	0.390977	0.294748	0.0962293
8675	Myo1h	1	0.00364853	0.00139102	0.500482	0.48732	0.56755	0.390977	0.294748	0.0962293
20140	Eml5	1	0.00525455	0.00140799	0.50048	0.596227	0.668002	0.631579	0.535906	0.0956733
16898	Sec22c	1	0.0112819	0.00238002	0.500493	0.715426	0.775603	1.35338	1.25938	0.0940051
722	Rpl30-ps6	1	0.00133393	0.00123667	0.500468	0.140521	0.223781	0.120301	0.0267953	0.0935055
1368	7420461P10Rik	1	0.00109171	0.000903205	0.500468	0.140521	0.223781	0.120301	0.0267953	0.0935055
1685	Susd4	1	0.00133243	0.00124306	0.500468	0.140521	0.223781	0.120301	0.0267953	0.0935055
2105	Dbhos	1	0.000663643	0.000621213	0.500468	0.140521	0.223781	0.120301	0.0267953	0.0935055
6016	Gm43859	1	0.00148526	0.00138508	0.500468	0.140521	0.223781	0.120301	0.0267953	0.0935055
6391	Baat	1	0.000621123	0.000557381	0.500468	0.140521	0.223781	0.120301	0.0267953	0.0935055
7894	Gm42849	1	0.000973003	0.000813203	0.500468	0.140521	0.223781	0.120301	0.0267953	0.0935055
12896	Slc35d3	1	0.000931523	0.000853692	0.500468	0.140521	0.223781	0.120301	0.0267953	0.0935055
13295	Gzmm	1	0.00100011	0.000896613	0.500468	0.140521	0.223781	0.120301	0.0267953	0.0935055
17535	Rps13-ps5	1	0.00125215	0.00120897	0.500468	0.140521	0.223781	0.120301	0.0267953	0.0935055
19270	Gm25448	1	0.000584141	0.000514479	0.500468	0.140521	0.223781	0.120301	0.0267953	0.0935055
19874	Mia2	1	0.00125466	0.00113793	0.500468	0.140521	0.223781	0.120301	0.0267953	0.0935055
20151	Kcnk13	1	0.00184207	0.00167735	0.500468	0.140521	0.223781	0.120301	0.0267953	0.0935055
21326	Lrrc74b	1	0.00113854	0.00109579	0.500468	0.140521	0.223781	0.120301	0.0267953	0.0935055
22455	H2-T24	1	0.00102421	0.000932502	0.500468	0.140521	0.223781	0.120301	0.0267953	0.0935055
22597	Gm15556	1	0.00175999	0.00159628	0.500468	0.140521	0.223781	0.120301	0.0267953	0.0935055
15485	Phyhip	1	0.00152616	0.00133471	0.500468	0.14059	0.223875	0.120301	0.0267953	0.0935055
1252	C230024C17Rik	1	0.000957097	0.000742723	0.500468	0.140658	0.223925	0.120301	0.0267953	0.0935055
6366	Coro2a	1	0.00159754	0.00136227	0.500468	0.140658	0.223925	0.120301	0.0267953	0.0935055
20040	4732463B04Rik	1	0.000737417	0.000564348	0.500468	0.140658	0.223925	0.120301	0.0267953	0.0935055
21394	Thpo	1	0.000914407	0.000753906	0.500468	0.140658	0.223925	0.120301	0.0267953	0.0935055
12566	Itgax	1	0.00110953	0.000819446	0.500467	0.140727	0.224005	0.120301	0.0267953	0.0935055
16009	Ankk1	1	0.00158746	0.0010949	0.500467	0.140727	0.224005	0.120301	0.0267953	0.0935055
14810	9530085P06Rik	1	0.00078029	0.000521913	0.500467	0.140795	0.224099	0.120301	0.0267953	0.0935055
12667	Lrrc27	1	0.0154042	0.0061813	0.50053	0.718348	0.778597	1.59398	1.50054	0.0934491
16534	Gm19325	1	0.0133902	0.00376096	0.500504	0.731665	0.792178	1.59398	1.50054	0.0934491
502	Adam23	1	0.0123072	0.00323717	0.500502	0.732696	0.793259	1.59398	1.50054	0.0934491
10790	Spx	1	0.00304543	0.00181469	0.500468	0.481569	0.561907	0.360902	0.267953	0.0929494
13822	Cd209g	1	0.00348279	0.0022656	0.500468	0.481644	0.561968	0.360902	0.267953	0.0929494
7490	5830444B04Rik	1	0.00280194	0.0013559	0.500467	0.482324	0.562707	0.360902	0.267953	0.0929494
8010	Gm43504	1	0.00341654	0.00145605	0.500466	0.483534	0.563983	0.360902	0.267953	0.0929494
13834	RP24-74L7.3	1	0.00258351	0.0008297	0.500465	0.484139	0.56458	0.360902	0.267953	0.0929494
7775	C79130	1	0.00294167	0.000899651	0.500465	0.484367	0.564764	0.360902	0.267953	0.0929494
3312	Rpl5-ps2	1	0.00956524	0.00357214	0.500471	0.656428	0.715396	0.842105	0.750268	0.0918373
3564	Nfatc2	1	0.00929044	0.00267182	0.500473	0.695059	0.755759	1.08271	0.991426	0.0912813
35	Sntg1	1	0.000908228	0.000908228	0.500451	0.0664917	0.116839	0.0902256	0	0.0902256
121	Gm38224	1	0.00147366	0.00147366	0.500451	0.0664917	0.116839	0.0902256	0	0.0902256
241	Gm15457	1	0.00115834	0.00115834	0.500451	0.0664917	0.116839	0.0902256	0	0.0902256
602	Ccdc108	1	0.00148452	0.00148452	0.500451	0.0664917	0.116839	0.0902256	0	0.0902256
784	4930434B07Rik	1	0.00110605	0.00110605	0.500451	0.0664917	0.116839	0.0902256	0	0.0902256
1246	Gm25588	1	0.000415211	0.000415211	0.500451	0.0664917	0.116839	0.0902256	0	0.0902256
2351	Arhgap15os	1	0.000779235	0.000779235	0.500451	0.0664917	0.116839	0.0902256	0	0.0902256
2656	Mybpc3	1	0.000875799	0.000875799	0.500451	0.0664917	0.116839	0.0902256	0	0.0902256
3265	Defb20	1	0.000975743	0.000975743	0.500451	0.0664917	0.116839	0.0902256	0	0.0902256
4240	Gm9115	1	0.000793017	0.000793017	0.500451	0.0664917	0.116839	0.0902256	0	0.0902256
5214	Gm29704	1	0.000756957	0.000756957	0.500451	0.0664917	0.116839	0.0902256	0	0.0902256
6151	Gm11852	1	0.00058923	0.00058923	0.500451	0.0664917	0.116839	0.0902256	0	0.0902256
6351	Ccdc180	1	0.000561008	0.000561008	0.500451	0.0664917	0.116839	0.0902256	0	0.0902256
6764	6430628N08Rik	1	0.000401271	0.000401271	0.500451	0.0664917	0.116839	0.0902256	0	0.0902256
7011	Sync	1	0.000701008	0.000701008	0.500451	0.0664917	0.116839	0.0902256	0	0.0902256
7451	Hes2	1	0.000982691	0.000982691	0.500451	0.0664917	0.116839	0.0902256	0	0.0902256
7712	Gm15587	1	0.00056152	0.00056152	0.500451	0.0664917	0.116839	0.0902256	0	0.0902256
8169	Gm43769	1	0.000788572	0.000788572	0.500451	0.0664917	0.116839	0.0902256	0	0.0902256
8238	Gm42668	1	0.000533209	0.000533209	0.500451	0.0664917	0.116839	0.0902256	0	0.0902256
8642	Gm6588	1	0.000723474	0.000723474	0.500451	0.0664917	0.116839	0.0902256	0	0.0902256
9243	Papolb	1	0.000848828	0.000848828	0.500451	0.0664917	0.116839	0.0902256	0	0.0902256
9343	Gm42883	1	0.00103452	0.00103452	0.500451	0.0664917	0.116839	0.0902256	0	0.0902256
9419	Gm18289	1	0.000481698	0.000481698	0.500451	0.0664917	0.116839	0.0902256	0	0.0902256
10463	Gm44076	1	0.000733679	0.000733679	0.500451	0.0664917	0.116839	0.0902256	0	0.0902256
10538	Aicda	1	0.00047198	0.00047198	0.500451	0.0664917	0.116839	0.0902256	0	0.0902256
11902	RP24-174G2.4	1	0.000899779	0.000899779	0.500451	0.0664917	0.116839	0.0902256	0	0.0902256
12165	Gm20476	1	0.000690843	0.000690843	0.500451	0.0664917	0.116839	0.0902256	0	0.0902256
12315	RP23-370I17.2	1	0.000762458	0.000762458	0.500451	0.0664917	0.116839	0.0902256	0	0.0902256
12446	Cd19	1	0.000991968	0.000991968	0.500451	0.0664917	0.116839	0.0902256	0	0.0902256
12970	Nkain2	1	0.00119738	0.00119738	0.500451	0.0664917	0.116839	0.0902256	0	0.0902256
13152	Hkdc1	1	0.00114616	0.00114616	0.500451	0.0664917	0.116839	0.0902256	0	0.0902256
14298	Nxnl1	1	0.000584359	0.000584359	0.500451	0.0664917	0.116839	0.0902256	0	0.0902256
14616	Gm38384	1	0.000684497	0.000684497	0.500451	0.0664917	0.116839	0.0902256	0	0.0902256
15035	Gm16245	1	0.00074958	0.00074958	0.500451	0.0664917	0.116839	0.0902256	0	0.0902256
15221	Gm16617	1	0.00043574	0.00043574	0.500451	0.0664917	0.116839	0.0902256	0	0.0902256
15499	RP24-199E5.2	1	0.000631959	0.000631959	0.500451	0.0664917	0.116839	0.0902256	0	0.0902256
15639	Gm9399	1	0.000899808	0.000899808	0.500451	0.0664917	0.116839	0.0902256	0	0.0902256
15991	Apoa5	1	0.000539027	0.000539027	0.500451	0.0664917	0.116839	0.0902256	0	0.0902256
16306	Gm36948	1	0.000471986	0.000471986	0.500451	0.0664917	0.116839	0.0902256	0	0.0902256
16602	Tmem108	1	0.000578862	0.000578862	0.500451	0.0664917	0.116839	0.0902256	0	0.0902256
16716	Gm37568	1	0.000687426	0.000687426	0.500451	0.0664917	0.116839	0.0902256	0	0.0902256
16812	Trank1	1	0.000471889	0.000471889	0.500451	0.0664917	0.116839	0.0902256	0	0.0902256
17117	Gm12035	1	0.00118611	0.00118611	0.500451	0.0664917	0.116839	0.0902256	0	0.0902256
17120	Gm12038	1	0.00065236	0.00065236	0.500451	0.0664917	0.116839	0.0902256	0	0.0902256
17385	Rpl9-ps3	1	0.00114303	0.00114303	0.500451	0.0664917	0.116839	0.0902256	0	0.0902256
17922	Gm11200	1	0.000405687	0.000405687	0.500451	0.0664917	0.116839	0.0902256	0	0.0902256
18008	Gm37391	1	0.000781654	0.000781654	0.500451	0.0664917	0.116839	0.0902256	0	0.0902256
18066	Bzrap1	1	0.00106636	0.00106636	0.500451	0.0664917	0.116839	0.0902256	0	0.0902256
20482	Mir6951	1	0.000624283	0.000624283	0.500451	0.0664917	0.116839	0.0902256	0	0.0902256
20909	Gm15569	1	0.00113788	0.00113788	0.500451	0.0664917	0.116839	0.0902256	0	0.0902256
20957	Gm15383	1	0.00103561	0.00103561	0.500451	0.0664917	0.116839	0.0902256	0	0.0902256
21244	Gm26268	1	0.000536398	0.000536398	0.500451	0.0664917	0.116839	0.0902256	0	0.0902256
21366	Gm15798	1	0.000882394	0.000882394	0.500451	0.0664917	0.116839	0.0902256	0	0.0902256
21496	Smco1	1	0.000786875	0.000786875	0.500451	0.0664917	0.116839	0.0902256	0	0.0902256
21561	4930565N06Rik	1	0.000699169	0.000699169	0.500451	0.0664917	0.116839	0.0902256	0	0.0902256
21912	1700110C19Rik	1	0.000589404	0.000589404	0.500451	0.0664917	0.116839	0.0902256	0	0.0902256
22281	Cyp4f41-ps	1	0.000468442	0.000468442	0.500451	0.0664917	0.116839	0.0902256	0	0.0902256
22573	Gm23657	1	0.000590842	0.000590842	0.500451	0.0664917	0.116839	0.0902256	0	0.0902256
22697	Pspn	1	0.000735571	0.000735571	0.500451	0.0664917	0.116839	0.0902256	0	0.0902256
22776	Fam179a	1	0.00095373	0.00095373	0.500451	0.0664917	0.116839	0.0902256	0	0.0902256
22848	Gm24492	1	0.000974584	0.000974584	0.500451	0.0664917	0.116839	0.0902256	0	0.0902256
9293	Bhlha15	1	0.01424	0.00753743	0.500528	0.717305	0.777536	1.56391	1.47374	0.0901692
18742	Tspan10	1	0.0041682	0.00303731	0.500452	0.476328	0.556222	0.330827	0.241158	0.0896695
22607	Treml1	1	0.00551756	0.00415583	0.500452	0.476328	0.556222	0.330827	0.241158	0.0896695
2141	Ntng2	1	0.00306404	0.00191545	0.500451	0.476721	0.556601	0.330827	0.241158	0.0896695
10900	Oscar	1	0.00319313	0.00197561	0.50045	0.477745	0.557743	0.330827	0.241158	0.0896695
13712	Arhgap9	1	0.00342867	0.00143916	0.500449	0.478376	0.558398	0.330827	0.241158	0.0896695
269	Il1r2	1	0.00335035	0.0012714	0.500449	0.479008	0.559081	0.330827	0.241158	0.0896695
23878	Gm23095	1	0.00516321	0.00245303	0.500452	0.599637	0.67173	0.571429	0.482315	0.0891135
5857	Gm42876	1	0.00797354	0.00291225	0.500451	0.6641	0.723008	0.81203	0.723473	0.0885574
6927	Inpp5b	1	0.0455888	0.0133311	0.500934	0.723926	0.784537	5.23308	5.14469	0.0883882
18429	Arhgap27os3	1	0.0119835	0.00556025	0.500486	0.713344	0.773485	1.29323	1.20579	0.0874453
18576	Cd300a	1	0.0264257	0.0112221	0.500635	0.74349	0.804513	2.76692	2.67953	0.0873889
3839	Gm9083	1	0.00286147	0.00193291	0.500435	0.469737	0.550467	0.300752	0.214362	0.0863896
15999	Nxpe2	1	0.00333972	0.00243447	0.500435	0.469902	0.550633	0.300752	0.214362	0.0863896
12141	RP23-308M1.5	1	0.00378226	0.00253296	0.500434	0.470891	0.551654	0.300752	0.214362	0.0863896
6752	Tal1	1	0.00287738	0.00144842	0.500434	0.471055	0.551771	0.300752	0.214362	0.0863896
3088	Siglec1	1	0.00260963	0.00175856	0.500433	0.47122	0.55191	0.300752	0.214362	0.0863896
4922	Ccdc169	1	0.0025547	0.0010712	0.500433	0.471798	0.552533	0.300752	0.214362	0.0863896
15974	Il10ra	1	0.00250971	0.00116339	0.500433	0.471798	0.552533	0.300752	0.214362	0.0863896
15929	Gm10687	1	0.00280662	0.00125862	0.500433	0.472128	0.552839	0.300752	0.214362	0.0863896
2051	Gm996	1	0.00282496	0.000916182	0.500432	0.472293	0.553006	0.300752	0.214362	0.0863896
1169	Gm4788	1	0.00608907	0.00304747	0.500434	0.604264	0.676631	0.541353	0.45552	0.0858336
6337	1700055D18Rik	1	0.00457762	0.00187077	0.500433	0.605036	0.677432	0.541353	0.45552	0.0858336
16751	Col7a1	1	0.00563952	0.00136188	0.500431	0.606917	0.679445	0.541353	0.45552	0.0858336
10157	Gm44292	1	0.018936	0.00707237	0.500521	0.753124	0.807851	2.01504	1.92926	0.0857771
17662	Gm12308	1	0.0148825	0.0062667	0.500462	0.74657	0.805304	1.50376	1.42015	0.0836093
16904	Ccdc13	1	0.0031871	0.0024093	0.500418	0.461583	0.541646	0.270677	0.187567	0.0831097
17916	Gm17235	1	0.0022629	0.00140381	0.500417	0.461756	0.541823	0.270677	0.187567	0.0831097
18267	Csf3	1	0.00247532	0.00168913	0.500417	0.461843	0.541872	0.270677	0.187567	0.0831097
12551	RP23-325D10.6	1	0.00292452	0.00173841	0.500417	0.462362	0.542455	0.270677	0.187567	0.0831097
9102	Upk3b	1	0.00292085	0.0019114	0.500417	0.462448	0.54253	0.270677	0.187567	0.0831097
19662	Mfsd2b	1	0.00267492	0.00141155	0.500416	0.462881	0.542985	0.270677	0.187567	0.0831097
5442	Pdzk1	1	0.00276313	0.00129085	0.500416	0.463054	0.543162	0.270677	0.187567	0.0831097
5117	Gm15535	1	0.00198067	0.000541673	0.500415	0.464008	0.544201	0.270677	0.187567	0.0831097
839	Gm7867	1	0.00195125	0.000410093	0.500415	0.464094	0.544276	0.270677	0.187567	0.0831097
12809	Gm16153	1	0.00214902	7.6138e-05	0.500415	0.464875	0.545086	0.270677	0.187567	0.0831097
3530	Kcnb1	1	0.0303186	0.011994	0.500674	0.747159	0.805304	3.21805	3.13505	0.0829969
4215	Nlgn3	1	0.00414065	0.00156202	0.500418	0.607484	0.680048	0.511278	0.428725	0.0825537
14221	Lpar2	1	0.00375285	0.00163562	0.500417	0.608593	0.681195	0.511278	0.428725	0.0825537
13815	Rprl3	1	0.0221232	0.00970278	0.500515	0.754118	0.80881	1.98496	1.90247	0.0824972
24072	Mirt1	1	0.0117518	0.00589198	0.500428	0.711011	0.77099	0.992481	0.91104	0.0814415
1607	Gm8023	1	0.00242778	0.00172422	0.500401	0.450116	0.528986	0.240602	0.160772	0.0798298
11322	RP23-36D15.8	1	0.00300306	0.00221036	0.500401	0.45039	0.529282	0.240602	0.160772	0.0798298
12448	Atp2a1	1	0.00251101	0.00170018	0.5004	0.450481	0.529337	0.240602	0.160772	0.0798298
9558	Fscn3	1	0.00246495	0.00166613	0.5004	0.450572	0.529367	0.240602	0.160772	0.0798298
14765	Slc38a8	1	0.00355336	0.00223042	0.5004	0.450572	0.529367	0.240602	0.160772	0.0798298
1684	Capn8	1	0.00178685	0.00100577	0.5004	0.450663	0.529449	0.240602	0.160772	0.0798298
4657	Gm42944	1	0.00266088	0.00152795	0.5004	0.450754	0.52953	0.240602	0.160772	0.0798298
3631	Gm8898	1	0.00197943	0.000959538	0.5004	0.450937	0.529667	0.240602	0.160772	0.0798298
21978	Has1	1	0.00208848	0.00130157	0.5004	0.450937	0.529667	0.240602	0.160772	0.0798298
15151	Gpr137c	1	0.00237605	0.00146946	0.5004	0.45121	0.529947	0.240602	0.160772	0.0798298
16000	Nxpe4	1	0.0024766	0.00145704	0.5004	0.451393	0.530126	0.240602	0.160772	0.0798298
20990	Gm38144	1	0.00227392	0.000760465	0.500399	0.451575	0.530288	0.240602	0.160772	0.0798298
5007	A330015K06Rik	1	0.00343736	0.00186841	0.500403	0.609746	0.682453	0.481203	0.401929	0.0792737
1244	E330020D12Rik	1	0.00423605	0.00175339	0.500401	0.61125	0.683314	0.481203	0.401929	0.0792737
17147	1700030C12Rik	1	0.00589219	0.00246438	0.500404	0.680297	0.740175	0.721805	0.643087	0.0787177
8266	6720475M21Rik	1	0.0102836	0.00277587	0.500408	0.749592	0.805304	1.20301	1.1254	0.0776056
16719	Usp4	1	0.181774	0.0430942	0.505949	0.203023	0.303167	18.6466	18.5691	0.0774847
5489	Cd101	1	0.00220798	0.00169828	0.500384	0.434412	0.511949	0.210526	0.133976	0.0765499
8007	Gm43506	1	0.00130539	0.000796926	0.500384	0.434702	0.512265	0.210526	0.133976	0.0765499
14813	Car5a	1	0.00147849	0.000929231	0.500384	0.434991	0.512481	0.210526	0.133976	0.0765499
16961	Gm11945	1	0.00149156	0.000886384	0.500384	0.434991	0.512481	0.210526	0.133976	0.0765499
17709	Mgl2	1	0.00197508	0.00119348	0.500384	0.434991	0.512481	0.210526	0.133976	0.0765499
18013	4930502E09Rik	1	0.00138525	0.000693763	0.500384	0.434991	0.512481	0.210526	0.133976	0.0765499
21242	Gm21859	1	0.00205589	0.00129403	0.500384	0.434991	0.512481	0.210526	0.133976	0.0765499
206	Gm37909	1	0.00210944	0.00126256	0.500383	0.435184	0.512659	0.210526	0.133976	0.0765499
844	Gm17415	1	0.00156829	0.000949195	0.500383	0.435184	0.512659	0.210526	0.133976	0.0765499
7064	Gm10300	1	0.00177183	0.00110492	0.500383	0.435281	0.512747	0.210526	0.133976	0.0765499
6806	Snord55	1	0.00215505	0.00122013	0.500383	0.435377	0.512811	0.210526	0.133976	0.0765499
16604	Gm37200	1	0.00225045	0.00124292	0.500383	0.435377	0.512811	0.210526	0.133976	0.0765499
6367	Tbc1d2	1	0.00190216	0.000949677	0.500383	0.43557	0.513014	0.210526	0.133976	0.0765499
15644	Gm15735	1	0.00196488	0.000782738	0.500383	0.435764	0.513216	0.210526	0.133976	0.0765499
17404	Gm12221	1	0.00128484	0.000393916	0.500383	0.43586	0.513305	0.210526	0.133976	0.0765499
23728	Vwce	1	0.00139254	0.00038134	0.500383	0.436053	0.513507	0.210526	0.133976	0.0765499
15224	Olfr221	1	0.00124415	0.000392527	0.500383	0.436247	0.51371	0.210526	0.133976	0.0765499
17838	Doc2b	1	0.00162893	0.000263211	0.500382	0.436633	0.51409	0.210526	0.133976	0.0765499
7087	Ptafr	1	0.00563907	0.00180526	0.500384	0.688791	0.74908	0.691729	0.616292	0.0754378
10892	Gm5340	1	0.00221	0.00171742	0.500367	0.413322	0.488165	0.180451	0.107181	0.07327
21203	Gm42477	1	0.00136324	0.000869432	0.500367	0.413322	0.488165	0.180451	0.107181	0.07327
16796	Prss43	1	0.00132678	0.000612605	0.500367	0.413528	0.48836	0.180451	0.107181	0.07327
22877	Gm15978	1	0.0022748	0.0014305	0.500367	0.413528	0.48836	0.180451	0.107181	0.07327
12575	RP23-412J12.1	1	0.0015299	0.00074127	0.500367	0.413938	0.488773	0.180451	0.107181	0.07327
23084	Gm26538	1	0.00144446	0.00084463	0.500367	0.413938	0.488773	0.180451	0.107181	0.07327
8835	Cux2	1	0.00134567	0.000650638	0.500366	0.414041	0.488847	0.180451	0.107181	0.07327
22453	Gm20508	1	0.00133786	0.00067245	0.500366	0.414041	0.488847	0.180451	0.107181	0.07327
9645	2010107G12Rik	1	0.00160373	0.000639032	0.500366	0.414246	0.489065	0.180451	0.107181	0.07327
7837	4930548H24Rik	1	0.00131649	0.000386916	0.500366	0.414349	0.489139	0.180451	0.107181	0.07327
8154	Gm42725	1	0.00414161	0.00217109	0.500368	0.61689	0.688728	0.421053	0.348339	0.0727139
4600	Gm37350	1	0.00348686	0.00139872	0.500367	0.618278	0.690055	0.421053	0.348339	0.0727139
22056	Dnase1l2	1	0.00467637	0.00131643	0.500365	0.619899	0.691751	0.421053	0.348339	0.0727139
7905	Gm15513	1	0.00367909	0.000825736	0.500364	0.620594	0.691969	0.421053	0.348339	0.0727139
8624	Gm43677	1	0.00905249	0.0021433	0.500366	0.740258	0.801231	0.902256	0.830654	0.0716018
477	Gm37205	1	0.0102094	0.00335637	0.500377	0.762241	0.816725	1.14286	1.07181	0.0710458
10009	Gm38114	1	0.0113435	0.00343185	0.500376	0.762832	0.817323	1.14286	1.07181	0.0710458
17819	Serpinf1	1	3.88693	0.204078	0.581714	1.7157e-32	1.23981e-31	99.9098	99.8392	0.0705461
1070	Chil1	1	0.00166013	0.00127319	0.500351	0.382379	0.456142	0.150376	0.0803859	0.0699901
12138	Ucp3	1	0.00145549	0.0012184	0.500351	0.382379	0.456142	0.150376	0.0803859	0.0699901
2171	Gm14471	1	0.0019087	0.00150386	0.50035	0.382489	0.456228	0.150376	0.0803859	0.0699901
14355	Gm8054	1	0.00180193	0.00151563	0.50035	0.382489	0.456228	0.150376	0.0803859	0.0699901
10935	Ptprh	1	0.00186051	0.00135625	0.50035	0.382598	0.456291	0.150376	0.0803859	0.0699901
21759	Map3k7cl	1	0.00123687	0.000871819	0.50035	0.382598	0.456291	0.150376	0.0803859	0.0699901
7135	Cnksr1	1	0.00120628	0.000807017	0.50035	0.382708	0.456354	0.150376	0.0803859	0.0699901
10406	Prrt3	1	0.00149099	0.00106363	0.50035	0.382708	0.456354	0.150376	0.0803859	0.0699901
24100	Adrb1	1	0.00177966	0.00125518	0.50035	0.382708	0.456354	0.150376	0.0803859	0.0699901
8702	Gm10401	1	0.000865855	0.000270199	0.50035	0.382927	0.456458	0.150376	0.0803859	0.0699901
10104	Gm7498	1	0.00100313	0.000587607	0.50035	0.382927	0.456458	0.150376	0.0803859	0.0699901
10812	Gm43910	1	0.00162219	0.00105255	0.50035	0.382927	0.456458	0.150376	0.0803859	0.0699901
10877	RP23-355N5.6	1	0.00147778	0.00110266	0.50035	0.382927	0.456458	0.150376	0.0803859	0.0699901
20634	I830127L07Rik	1	0.00132638	0.000939007	0.50035	0.382927	0.456458	0.150376	0.0803859	0.0699901
21606	Gramd1c	1	0.00111916	0.000700501	0.50035	0.382927	0.456458	0.150376	0.0803859	0.0699901
21240	Gm26822	1	0.00171025	0.00116385	0.50035	0.383036	0.456566	0.150376	0.0803859	0.0699901
4798	Gm43414	1	0.00143651	0.000661836	0.50035	0.383146	0.456674	0.150376	0.0803859	0.0699901
9545	Tmem229a	1	0.00155408	0.000736454	0.50035	0.383255	0.456737	0.150376	0.0803859	0.0699901
16599	5830418P13Rik	1	0.00159082	0.000652455	0.50035	0.383255	0.456737	0.150376	0.0803859	0.0699901
17533	Gm12269	1	0.000869545	7.03276e-05	0.50035	0.383255	0.456737	0.150376	0.0803859	0.0699901
10844	Gm44270	1	0.00106494	0.000291291	0.50035	0.383584	0.457083	0.150376	0.0803859	0.0699901
12720	Eps8l2	1	0.00291932	0.00164641	0.500352	0.619103	0.690943	0.390977	0.321543	0.069434
9239	Gm6433	1	0.00361699	0.00205965	0.500351	0.620306	0.691871	0.390977	0.321543	0.069434
174	Gm26788	1	0.00490356	0.00264773	0.50035	0.620949	0.692141	0.390977	0.321543	0.069434
2565	Pde11a	1	0.0032565	0.00115869	0.500349	0.621913	0.692204	0.390977	0.321543	0.069434
17130	Otx1	1	0.0036696	0.00030937	0.500347	0.624728	0.692204	0.390977	0.321543	0.069434
8984	Gm42790	1	0.0088439	0.00356348	0.500359	0.741159	0.802134	0.87218	0.803859	0.0683219
8152	Gm43290	1	0.0206974	0.00526741	0.500431	0.809983	0.863936	2.34586	2.2776	0.0682655
1503	Gm37097	1	0.00160089	0.00139986	0.500334	0.336796	0.419124	0.120301	0.0535906	0.0667102
2340	Gm26127	1	0.000947066	0.0008716	0.500334	0.336796	0.419124	0.120301	0.0535906	0.0667102
2956	Bambi-ps1	1	0.00117533	0.00103177	0.500334	0.336796	0.419124	0.120301	0.0535906	0.0667102
3298	Bpifb2	1	0.00140591	0.00121281	0.500334	0.336796	0.419124	0.120301	0.0535906	0.0667102
3693	Chrna4	1	0.00210747	0.00186123	0.500334	0.336796	0.419124	0.120301	0.0535906	0.0667102
9276	Gm9497	1	0.000654535	0.000544578	0.500334	0.336796	0.419124	0.120301	0.0535906	0.0667102
10884	Gm15784	1	0.00208803	0.00169986	0.500334	0.336796	0.419124	0.120301	0.0535906	0.0667102
12893	Il22ra2	1	0.00113725	0.000986037	0.500334	0.336796	0.419124	0.120301	0.0535906	0.0667102
15975	Tmprss13	1	0.00119834	0.00108483	0.500334	0.336796	0.419124	0.120301	0.0535906	0.0667102
22329	H2-Pb	1	0.000848748	0.000676078	0.500334	0.336796	0.419124	0.120301	0.0535906	0.0667102
801	Espnl	1	0.00148967	0.0011549	0.500334	0.336913	0.419124	0.120301	0.0535906	0.0667102
15775	Mir1946b	1	0.000802771	0.000562464	0.500334	0.336913	0.419124	0.120301	0.0535906	0.0667102
21314	Rimbp3	1	0.001225	0.00107545	0.500334	0.336913	0.419124	0.120301	0.0535906	0.0667102
278	Slc9a4	1	0.00112932	0.000894981	0.500334	0.337029	0.419124	0.120301	0.0535906	0.0667102
2470	Gm38377	1	0.00186856	0.00134254	0.500334	0.337029	0.419124	0.120301	0.0535906	0.0667102
6432	Gm12511	1	0.000629049	0.000454461	0.500334	0.337029	0.419124	0.120301	0.0535906	0.0667102
10513	Gm20692	1	0.00114117	0.00081995	0.500334	0.337029	0.419124	0.120301	0.0535906	0.0667102
13908	Grk1	1	0.0015281	0.00116765	0.500334	0.337029	0.419124	0.120301	0.0535906	0.0667102
18352	Gm11619	1	0.00139251	0.00100532	0.500334	0.337029	0.419124	0.120301	0.0535906	0.0667102
616	Ptprn	1	0.00142785	0.000942972	0.500334	0.337146	0.419124	0.120301	0.0535906	0.0667102
1275	Lhx4	1	0.000999698	0.000606708	0.500334	0.337146	0.419124	0.120301	0.0535906	0.0667102
1392	Gm37411	1	0.00113937	0.000769083	0.500334	0.337146	0.419124	0.120301	0.0535906	0.0667102
6247	Gm22888	1	0.0010521	0.000650012	0.500334	0.337146	0.419124	0.120301	0.0535906	0.0667102
7770	9530036O11Rik	1	0.0017193	0.00120195	0.500334	0.337146	0.419124	0.120301	0.0535906	0.0667102
15133	2610528A11Rik	1	0.00104499	0.000669577	0.500334	0.337146	0.419124	0.120301	0.0535906	0.0667102
19511	Naip2	1	0.000855943	0.000588194	0.500334	0.337146	0.419124	0.120301	0.0535906	0.0667102
19723	Gm20535	1	0.00146761	0.00103891	0.500334	0.337146	0.419124	0.120301	0.0535906	0.0667102
3254	Tcf15	1	0.000998829	0.000327294	0.500334	0.337263	0.419124	0.120301	0.0535906	0.0667102
5942	Gm15540	1	0.00119405	0.000701852	0.500334	0.337263	0.419124	0.120301	0.0535906	0.0667102
8779	Gm43399	1	0.000696843	0.000397492	0.500334	0.337263	0.419124	0.120301	0.0535906	0.0667102
10822	Gm15707	1	0.000747773	0.000275524	0.500334	0.337263	0.419124	0.120301	0.0535906	0.0667102
13838	RP24-137M22.2	1	0.00101533	0.000541648	0.500334	0.337263	0.419124	0.120301	0.0535906	0.0667102
16234	Gm28379	1	0.000713468	0.00041663	0.500334	0.337263	0.419124	0.120301	0.0535906	0.0667102
17493	Pld6	1	0.000860801	0.000517138	0.500334	0.337263	0.419124	0.120301	0.0535906	0.0667102
21895	Tagap	1	0.000923373	0.000275589	0.500334	0.337263	0.419124	0.120301	0.0535906	0.0667102
4987	Gm37696	1	0.000642489	3.8984e-05	0.500333	0.33738	0.419124	0.120301	0.0535906	0.0667102
1419	Gm32999	1	0.000762195	0.000247354	0.500333	0.337496	0.419124	0.120301	0.0535906	0.0667102
5655	5330417C22Rik	1	0.00110118	0.000626167	0.500333	0.337496	0.419124	0.120301	0.0535906	0.0667102
6919	Gm12902	1	0.0011048	0.000641615	0.500333	0.337496	0.419124	0.120301	0.0535906	0.0667102
13475	Gm15344	1	0.000814337	0.000353661	0.500333	0.337496	0.419124	0.120301	0.0535906	0.0667102
14793	Fendrr	1	0.00108122	0.000445875	0.500333	0.337613	0.419124	0.120301	0.0535906	0.0667102
659	Gm37645	1	0.000732612	0.000333923	0.500333	0.33773	0.419124	0.120301	0.0535906	0.0667102
19457	Gm15907	1	0.000851718	5.09725e-06	0.500333	0.33773	0.419124	0.120301	0.0535906	0.0667102
14746	Cdyl2	1	0.030442	0.010194	0.500526	0.797228	0.851384	3.06767	3.00107	0.0665974
7265	Padi2	1	0.00305914	0.00140524	0.500334	0.623091	0.692204	0.360902	0.294748	0.0661541
10921	D030047H15Rik	1	0.00280024	0.000505612	0.500331	0.62586	0.692204	0.360902	0.294748	0.0661541
19325	Gm37276	1	0.00256433	0.000249067	0.500331	0.626196	0.692204	0.360902	0.294748	0.0661541
19250	1700014D04Rik	1	0.00797947	0.00118879	0.500331	0.756212	0.810804	0.842105	0.777063	0.065042
3350	Rbm12	1	0.0374248	0.00942162	0.500562	0.809909	0.863896	4.03008	3.9657	0.0643732
39	2610203C22Rik	1	0.000967574	0.000918405	0.500317	0.263683	0.379617	0.0902256	0.0267953	0.0634303
215	Gm6428	1	0.00116283	0.0010041	0.500317	0.263683	0.379617	0.0902256	0.0267953	0.0634303
316	Gm3489	1	0.000925067	0.000835329	0.500317	0.263683	0.379617	0.0902256	0.0267953	0.0634303
922	Gm26831	1	0.000686422	0.000614204	0.500317	0.263683	0.379617	0.0902256	0.0267953	0.0634303
928	3830432H09Rik	1	0.000522254	0.000445567	0.500317	0.263683	0.379617	0.0902256	0.0267953	0.0634303
1026	Gm29105	1	0.000678426	0.000566303	0.500317	0.263683	0.379617	0.0902256	0.0267953	0.0634303
1355	Fasl	1	0.000947251	0.000881392	0.500317	0.263683	0.379617	0.0902256	0.0267953	0.0634303
1408	Gm18186	1	0.000747832	0.000679268	0.500317	0.263683	0.379617	0.0902256	0.0267953	0.0634303
1938	Gm13313	1	0.000869133	0.000776691	0.500317	0.263683	0.379617	0.0902256	0.0267953	0.0634303
2127	Cel	1	0.00107101	0.000974232	0.500317	0.263683	0.379617	0.0902256	0.0267953	0.0634303
2335	Gm13496	1	0.000644514	0.000565082	0.500317	0.263683	0.379617	0.0902256	0.0267953	0.0634303
2695	Chst1	1	0.00125481	0.00114574	0.500317	0.263683	0.379617	0.0902256	0.0267953	0.0634303
2823	Gm13991	1	0.000711156	0.000560823	0.500317	0.263683	0.379617	0.0902256	0.0267953	0.0634303
3924	Sash3	1	0.00046624	0.000381398	0.500317	0.263683	0.379617	0.0902256	0.0267953	0.0634303
4071	Tex28	1	0.00111917	0.0010588	0.500317	0.263683	0.379617	0.0902256	0.0267953	0.0634303
4140	5430427O19Rik	1	0.000571296	0.000532468	0.500317	0.263683	0.379617	0.0902256	0.0267953	0.0634303
4378	Nsa2-ps2	1	0.000543775	0.000456879	0.500317	0.263683	0.379617	0.0902256	0.0267953	0.0634303
4841	Gm36976	1	0.000657376	0.000563414	0.500317	0.263683	0.379617	0.0902256	0.0267953	0.0634303
5433	Rpl21-ps11	1	0.00125312	0.0011559	0.500317	0.263683	0.379617	0.0902256	0.0267953	0.0634303
6413	4930412L05Rik	1	0.000895968	0.00071933	0.500317	0.263683	0.379617	0.0902256	0.0267953	0.0634303
6731	Gm12749	1	0.00110434	0.00101867	0.500317	0.263683	0.379617	0.0902256	0.0267953	0.0634303
6910	Gm12904	1	0.00119602	0.00110617	0.500317	0.263683	0.379617	0.0902256	0.0267953	0.0634303
7350	Gm13146	1	0.000579289	0.000483867	0.500317	0.263683	0.379617	0.0902256	0.0267953	0.0634303
7385	Angptl7	1	0.000963227	0.000876029	0.500317	0.263683	0.379617	0.0902256	0.0267953	0.0634303
7990	Bst1	1	0.000661975	0.000578007	0.500317	0.263683	0.379617	0.0902256	0.0267953	0.0634303
8586	Gm17655	1	0.000543672	0.000430575	0.500317	0.263683	0.379617	0.0902256	0.0267953	0.0634303
8600	Gm15788	1	0.00064696	0.000581414	0.500317	0.263683	0.379617	0.0902256	0.0267953	0.0634303
9352	Gm36186	1	0.000666738	0.000611098	0.500317	0.263683	0.379617	0.0902256	0.0267953	0.0634303
10099	RP24-327I4.8	1	0.00100556	0.000877766	0.500317	0.263683	0.379617	0.0902256	0.0267953	0.0634303
12670	Nkx6-2	1	0.000446396	0.000370183	0.500317	0.263683	0.379617	0.0902256	0.0267953	0.0634303
12785	Gm14372	1	0.000757896	0.000705607	0.500317	0.263683	0.379617	0.0902256	0.0267953	0.0634303
13479	Gm16268	1	0.000637908	0.000542856	0.500317	0.263683	0.379617	0.0902256	0.0267953	0.0634303
13569	Nts	1	0.000695755	0.000605057	0.500317	0.263683	0.379617	0.0902256	0.0267953	0.0634303
14574	Cmtm1	1	0.000761165	0.000708877	0.500317	0.263683	0.379617	0.0902256	0.0267953	0.0634303
14713	Clec18a	1	0.0011503	0.00100708	0.500317	0.263683	0.379617	0.0902256	0.0267953	0.0634303
15813	Gm29375	1	0.000833598	0.000738488	0.500317	0.263683	0.379617	0.0902256	0.0267953	0.0634303
15995	Gm22805	1	0.000693972	0.000637864	0.500317	0.263683	0.379617	0.0902256	0.0267953	0.0634303
16294	Gm27253	1	0.000781988	0.000678007	0.500317	0.263683	0.379617	0.0902256	0.0267953	0.0634303
16987	Gm11956	1	0.00127727	0.00116914	0.500317	0.263683	0.379617	0.0902256	0.0267953	0.0634303
18206	Tbx21	1	0.00061747	0.000514657	0.500317	0.263683	0.379617	0.0902256	0.0267953	0.0634303
19230	Klhl3	1	0.000493585	0.000396107	0.500317	0.263683	0.379617	0.0902256	0.0267953	0.0634303
19539	Gm16416	1	0.00113018	0.0010062	0.500317	0.263683	0.379617	0.0902256	0.0267953	0.0634303
19781	F730043M19Rik	1	0.000526519	0.000481628	0.500317	0.263683	0.379617	0.0902256	0.0267953	0.0634303
20644	Gm9568	1	0.000483988	0.000389904	0.500317	0.263683	0.379617	0.0902256	0.0267953	0.0634303
20906	Gm15722	1	0.000691222	0.000583834	0.500317	0.263683	0.379617	0.0902256	0.0267953	0.0634303
22132	Nhlrc4	1	0.00104587	0.000958974	0.500317	0.263683	0.379617	0.0902256	0.0267953	0.0634303
22334	H2-DMb2	1	0.000972041	0.000850735	0.500317	0.263683	0.379617	0.0902256	0.0267953	0.0634303
22909	Gm18665	1	0.00132216	0.0012283	0.500317	0.263683	0.379617	0.0902256	0.0267953	0.0634303
23761	Pfpl	1	0.000965345	0.000924179	0.500317	0.263683	0.379617	0.0902256	0.0267953	0.0634303
23777	Gm17068	1	0.000546836	0.000410344	0.500317	0.263683	0.379617	0.0902256	0.0267953	0.0634303
235	Gm19863	1	0.00105383	0.000898745	0.500317	0.263805	0.379617	0.0902256	0.0267953	0.0634303
327	Gm8326	1	0.00073229	0.000558722	0.500317	0.263805	0.379617	0.0902256	0.0267953	0.0634303
2490	Gm13631	1	0.00071886	0.000546734	0.500317	0.263805	0.379617	0.0902256	0.0267953	0.0634303
3519	Gm14267	1	0.000878226	0.000657299	0.500317	0.263805	0.379617	0.0902256	0.0267953	0.0634303
3616	Tubb1	1	0.00149227	0.00111448	0.500317	0.263805	0.379617	0.0902256	0.0267953	0.0634303
5657	1700013F07Rik	1	0.000692076	0.000529842	0.500317	0.263805	0.379617	0.0902256	0.0267953	0.0634303
6939	Gm12932	1	0.000852965	0.000753313	0.500317	0.263805	0.379617	0.0902256	0.0267953	0.0634303
7214	Gm13005	1	0.00119722	0.000989649	0.500317	0.263805	0.379617	0.0902256	0.0267953	0.0634303
7298	Ctrcos	1	0.000664346	0.000490241	0.500317	0.263805	0.379617	0.0902256	0.0267953	0.0634303
8105	Gm17977	1	0.000612638	0.000488676	0.500317	0.263805	0.379617	0.0902256	0.0267953	0.0634303
9492	Tfec	1	0.00102612	0.000912192	0.500317	0.263805	0.379617	0.0902256	0.0267953	0.0634303
10336	Gm44116	1	0.000513893	0.000370669	0.500317	0.263805	0.379617	0.0902256	0.0267953	0.0634303
10415	Gm43963	1	0.000397962	0.000292075	0.500317	0.263805	0.379617	0.0902256	0.0267953	0.0634303
13425	Gm10778	1	0.000506273	0.000366699	0.500317	0.263805	0.379617	0.0902256	0.0267953	0.0634303
13517	Mir1931	1	0.000900002	0.000739945	0.500317	0.263805	0.379617	0.0902256	0.0267953	0.0634303
15278	Mhrt	1	0.00105124	0.000934793	0.500317	0.263805	0.379617	0.0902256	0.0267953	0.0634303
18767	Myadml2	1	0.00113841	0.00102061	0.500317	0.263805	0.379617	0.0902256	0.0267953	0.0634303
20661	BC024139	1	0.000785705	0.000607248	0.500317	0.263805	0.379617	0.0902256	0.0267953	0.0634303
21867	3300005D01Rik	1	0.000854152	0.000726917	0.500317	0.263805	0.379617	0.0902256	0.0267953	0.0634303
22760	Gm26561	1	0.000785154	0.000645512	0.500317	0.263805	0.379617	0.0902256	0.0267953	0.0634303
6634	Gm10305	1	0.000731413	0.000465144	0.500317	0.263926	0.379617	0.0902256	0.0267953	0.0634303
10420	Gm44053	1	0.000580135	0.000380713	0.500317	0.263926	0.379617	0.0902256	0.0267953	0.0634303
11135	A930016O22Rik	1	0.000926358	0.000573409	0.500317	0.263926	0.379617	0.0902256	0.0267953	0.0634303
11614	Slc17a7	1	0.000720873	0.000524539	0.500317	0.263926	0.379617	0.0902256	0.0267953	0.0634303
11628	Ntf5	1	0.00116391	0.000908225	0.500317	0.263926	0.379617	0.0902256	0.0267953	0.0634303
12780	RP24-271L24.2	1	0.00072459	0.000426483	0.500317	0.263926	0.379617	0.0902256	0.0267953	0.0634303
14113	Ccdc110	1	0.00061148	0.000440322	0.500317	0.263926	0.379617	0.0902256	0.0267953	0.0634303
15526	Snora31	1	0.000858916	0.000686482	0.500317	0.263926	0.379617	0.0902256	0.0267953	0.0634303
16382	Gm8087	1	0.000618745	0.000415922	0.500317	0.263926	0.379617	0.0902256	0.0267953	0.0634303
16403	Gm27227	1	0.00064061	0.000467611	0.500317	0.263926	0.379617	0.0902256	0.0267953	0.0634303
23846	Gm5518	1	0.000957058	0.000477842	0.500317	0.263926	0.379617	0.0902256	0.0267953	0.0634303
1751	Gm8407	1	0.000720349	0.000451497	0.500317	0.264047	0.379617	0.0902256	0.0267953	0.0634303
3463	A730032A03Rik	1	0.000761193	0.000390313	0.500317	0.264047	0.379617	0.0902256	0.0267953	0.0634303
4603	Gm8826	1	0.000638063	0.000375387	0.500317	0.264047	0.379617	0.0902256	0.0267953	0.0634303
6866	Slfnl1	1	0.000538652	0.000308551	0.500317	0.264047	0.379617	0.0902256	0.0267953	0.0634303
10366	0610040F04Rik	1	0.000509317	0.000222442	0.500317	0.264047	0.379617	0.0902256	0.0267953	0.0634303
11141	Nkpd1	1	0.000658362	0.000352236	0.500317	0.264047	0.379617	0.0902256	0.0267953	0.0634303
15462	Gm37762	1	0.000632889	0.000359712	0.500317	0.264047	0.379617	0.0902256	0.0267953	0.0634303
17504	4930412M03Rik	1	0.00050518	0.000126988	0.500317	0.264047	0.379617	0.0902256	0.0267953	0.0634303
18490	Snord104	1	0.000504093	0.000278739	0.500317	0.264047	0.379617	0.0902256	0.0267953	0.0634303
21234	Gm15558	1	0.000470172	0.000234867	0.500317	0.264047	0.379617	0.0902256	0.0267953	0.0634303
21506	Muc20	1	0.00080742	0.000410337	0.500317	0.264047	0.379617	0.0902256	0.0267953	0.0634303
21670	Adgrg7	1	0.000812606	0.000441546	0.500317	0.264047	0.379617	0.0902256	0.0267953	0.0634303
22935	Gm6291	1	0.000539591	0.000258139	0.500317	0.264047	0.379617	0.0902256	0.0267953	0.0634303
21466	Gp5	1	0.00455865	0.00299023	0.500317	0.625791	0.692204	0.330827	0.267953	0.0628742
22627	5830444F18Rik	1	0.00286833	0.00138073	0.500317	0.626054	0.692204	0.330827	0.267953	0.0628742
2572	Ttn	1	0.00244217	0.00105579	0.500316	0.626494	0.692204	0.330827	0.267953	0.0628742
16864	Slc22a13	1	0.00281946	0.00108966	0.500316	0.626494	0.692204	0.330827	0.267953	0.0628742
586	Slc11a1	1	0.0026674	0.00121548	0.500316	0.626758	0.692204	0.330827	0.267953	0.0628742
13946	Gm15319	1	0.00251865	0.000602012	0.500316	0.62711	0.692204	0.330827	0.267953	0.0628742
20916	Gm23144	1	0.0037403	0.00147872	0.500315	0.627726	0.692204	0.330827	0.267953	0.0628742
21929	Gm23833	1	0.00329221	0.000961993	0.500315	0.627726	0.692204	0.330827	0.267953	0.0628742
10151	Gm28719	1	0.00441219	0.00184303	0.500318	0.715324	0.775528	0.571429	0.50911	0.0623182
16089	Gm36940	1	0.00439957	0.00146895	0.500316	0.717601	0.777822	0.571429	0.50911	0.0623182
17663	Gm12309	1	0.00705364	0.00218853	0.500318	0.76161	0.816158	0.81203	0.750268	0.0617621
5496	Gm42938	1	0.00644125	0.0011486	0.500315	0.76413	0.818677	0.81203	0.750268	0.0617621
123	Gm7094	1	0.0009474	0.0009474	0.500301	0.134088	0.215733	0.0601504	0	0.0601504
177	Gm5266	1	0.000449631	0.000449631	0.500301	0.134088	0.215733	0.0601504	0	0.0601504
184	Gm28417	1	0.000919937	0.000919937	0.500301	0.134088	0.215733	0.0601504	0	0.0601504
237	Gm26805	1	0.00059778	0.00059778	0.500301	0.134088	0.215733	0.0601504	0	0.0601504
268	4930456G14Rik	1	0.000336156	0.000336156	0.500301	0.134088	0.215733	0.0601504	0	0.0601504
711	2810459M11Rik	1	0.000348025	0.000348025	0.500301	0.134088	0.215733	0.0601504	0	0.0601504
766	Ugt1a5	1	0.000469924	0.000469924	0.500301	0.134088	0.215733	0.0601504	0	0.0601504
966	Gm38301	1	0.000782548	0.000782548	0.500301	0.134088	0.215733	0.0601504	0	0.0601504
1082	Mgat4e	1	0.0007814	0.0007814	0.500301	0.134088	0.215733	0.0601504	0	0.0601504
1138	Nr5a2	1	0.00123998	0.00123998	0.500301	0.134088	0.215733	0.0601504	0	0.0601504
1317	Gm31256	1	0.000573406	0.000573406	0.500301	0.134088	0.215733	0.0601504	0	0.0601504
1605	Gm25312	1	0.000355979	0.000355979	0.500301	0.134088	0.215733	0.0601504	0	0.0601504
1766	Gm2272	1	0.000447393	0.000447393	0.500301	0.134088	0.215733	0.0601504	0	0.0601504
1858	Gm13267	1	0.000423738	0.000423738	0.500301	0.134088	0.215733	0.0601504	0	0.0601504
1930	Gm10848	1	0.000280185	0.000280185	0.500301	0.134088	0.215733	0.0601504	0	0.0601504
1950	Gm13355	1	0.000273667	0.000273667	0.500301	0.134088	0.215733	0.0601504	0	0.0601504
1967	Gm13380	1	0.00055039	0.00055039	0.500301	0.134088	0.215733	0.0601504	0	0.0601504
2001	Gm13416	1	0.000418025	0.000418025	0.500301	0.134088	0.215733	0.0601504	0	0.0601504
2019	Fam166a	1	0.000472287	0.000472287	0.500301	0.134088	0.215733	0.0601504	0	0.0601504
2029	Grin1os	1	0.000434644	0.000434644	0.500301	0.134088	0.215733	0.0601504	0	0.0601504
2167	Gm28035	1	0.000569901	0.000569901	0.500301	0.134088	0.215733	0.0601504	0	0.0601504
2442	Kcnh7	1	0.000904181	0.000904181	0.500301	0.134088	0.215733	0.0601504	0	0.0601504
2551	Haglr	1	0.00078214	0.00078214	0.500301	0.134088	0.215733	0.0601504	0	0.0601504
2951	Duoxa2	1	0.000502235	0.000502235	0.500301	0.134088	0.215733	0.0601504	0	0.0601504
3162	Pcsk2os2	1	0.000622401	0.000622401	0.500301	0.134088	0.215733	0.0601504	0	0.0601504
3400	Vstm2l	1	0.000551734	0.000551734	0.500301	0.134088	0.215733	0.0601504	0	0.0601504
3405	Gm20412	1	0.000767729	0.000767729	0.500301	0.134088	0.215733	0.0601504	0	0.0601504
3413	Arhgap40	1	0.000366652	0.000366652	0.500301	0.134088	0.215733	0.0601504	0	0.0601504
3556	Pard6b	1	0.000373288	0.000373288	0.500301	0.134088	0.215733	0.0601504	0	0.0601504
3944	Gm5387	1	0.000371198	0.000371198	0.500301	0.134088	0.215733	0.0601504	0	0.0601504
4051	Atp2b3	1	0.000460275	0.000460275	0.500301	0.134088	0.215733	0.0601504	0	0.0601504
4385	Rab9b	1	0.000692942	0.000692942	0.500301	0.134088	0.215733	0.0601504	0	0.0601504
4571	Gm15223	1	0.000421898	0.000421898	0.500301	0.134088	0.215733	0.0601504	0	0.0601504
4611	Gm37647	1	0.00056564	0.00056564	0.500301	0.134088	0.215733	0.0601504	0	0.0601504
4743	Gm42694	1	0.000368881	0.000368881	0.500301	0.134088	0.215733	0.0601504	0	0.0601504
4758	Gm7741	1	0.00047061	0.00047061	0.500301	0.134088	0.215733	0.0601504	0	0.0601504
4963	A930028O11Rik	1	0.000420474	0.000420474	0.500301	0.134088	0.215733	0.0601504	0	0.0601504
5080	Gria2	1	0.00112329	0.00112329	0.500301	0.134088	0.215733	0.0601504	0	0.0601504
5082	Gm29808	1	0.000837294	0.000837294	0.500301	0.134088	0.215733	0.0601504	0	0.0601504
5316	Gm42464	1	0.000725442	0.000725442	0.500301	0.134088	0.215733	0.0601504	0	0.0601504
5507	Gm16160	1	0.000395247	0.000395247	0.500301	0.134088	0.215733	0.0601504	0	0.0601504
5561	Gm43582	1	0.000345119	0.000345119	0.500301	0.134088	0.215733	0.0601504	0	0.0601504
6051	Gm5983	1	0.000528036	0.000528036	0.500301	0.134088	0.215733	0.0601504	0	0.0601504
6075	Gm11805	1	0.000693005	0.000693005	0.500301	0.134088	0.215733	0.0601504	0	0.0601504
6172	Gm28448	1	0.000321346	0.000321346	0.500301	0.134088	0.215733	0.0601504	0	0.0601504
6292	Fam166b	1	0.000618102	0.000618102	0.500301	0.134088	0.215733	0.0601504	0	0.0601504
6306	Gm25262	1	0.000587446	0.000587446	0.500301	0.134088	0.215733	0.0601504	0	0.0601504
6316	A630077J23Rik	1	0.000370992	0.000370992	0.500301	0.134088	0.215733	0.0601504	0	0.0601504
6329	Pax5	1	0.000521496	0.000521496	0.500301	0.134088	0.215733	0.0601504	0	0.0601504
6334	Gm12493	1	0.000427929	0.000427929	0.500301	0.134088	0.215733	0.0601504	0	0.0601504
6487	Gm11210	1	0.000393839	0.000393839	0.500301	0.134088	0.215733	0.0601504	0	0.0601504
6576	Gm13274	1	0.000449793	0.000449793	0.500301	0.134088	0.215733	0.0601504	0	0.0601504
6646	Gm12785	1	0.000889897	0.000889897	0.500301	0.134088	0.215733	0.0601504	0	0.0601504
6774	Gm12951	1	0.000360427	0.000360427	0.500301	0.134088	0.215733	0.0601504	0	0.0601504
6793	Gm12993	1	0.000621939	0.000621939	0.500301	0.134088	0.215733	0.0601504	0	0.0601504
7018	Fam229a	1	0.000572266	0.000572266	0.500301	0.134088	0.215733	0.0601504	0	0.0601504
7079	Snora73a	1	0.00108688	0.00108688	0.500301	0.134088	0.215733	0.0601504	0	0.0601504
7132	Gm7534	1	0.000339949	0.000339949	0.500301	0.134088	0.215733	0.0601504	0	0.0601504
7619	Gm43540	1	0.000355325	0.000355325	0.500301	0.134088	0.215733	0.0601504	0	0.0601504
7654	Gm22755	1	0.000780437	0.000780437	0.500301	0.134088	0.215733	0.0601504	0	0.0601504
7852	Gm17130	1	0.000808736	0.000808736	0.500301	0.134088	0.215733	0.0601504	0	0.0601504
7860	Gm42964	1	0.000534332	0.000534332	0.500301	0.134088	0.215733	0.0601504	0	0.0601504
7906	Gm42848	1	0.000240488	0.000240488	0.500301	0.134088	0.215733	0.0601504	0	0.0601504
8212	Gm43373	1	0.00037377	0.00037377	0.500301	0.134088	0.215733	0.0601504	0	0.0601504
8307	Gm42757	1	0.000422394	0.000422394	0.500301	0.134088	0.215733	0.0601504	0	0.0601504
8433	Gm22838	1	0.000812844	0.000812844	0.500301	0.134088	0.215733	0.0601504	0	0.0601504
8441	Gm8091	1	0.000631727	0.000631727	0.500301	0.134088	0.215733	0.0601504	0	0.0601504
8742	Ccdc60	1	0.00053244	0.00053244	0.500301	0.134088	0.215733	0.0601504	0	0.0601504
8756	Gm15727	1	0.000526043	0.000526043	0.500301	0.134088	0.215733	0.0601504	0	0.0601504
8797	Rasal1	1	0.000423069	0.000423069	0.500301	0.134088	0.215733	0.0601504	0	0.0601504
8815	Gm15546	1	0.000443688	0.000443688	0.500301	0.134088	0.215733	0.0601504	0	0.0601504
9124	Gm7284	1	0.000676945	0.000676945	0.500301	0.134088	0.215733	0.0601504	0	0.0601504
9139	Gm43012	1	0.000394995	0.000394995	0.500301	0.134088	0.215733	0.0601504	0	0.0601504
9507	Gm27402	1	0.000863603	0.000863603	0.500301	0.134088	0.215733	0.0601504	0	0.0601504
9575	Gm9047	1	0.000452061	0.000452061	0.500301	0.134088	0.215733	0.0601504	0	0.0601504
9711	Gm37527	1	0.00039024	0.00039024	0.500301	0.134088	0.215733	0.0601504	0	0.0601504
9730	Gm43874	1	0.000314824	0.000314824	0.500301	0.134088	0.215733	0.0601504	0	0.0601504
9731	Gm43881	1	0.000650412	0.000650412	0.500301	0.134088	0.215733	0.0601504	0	0.0601504
9774	Gimap7	1	0.000459917	0.000459917	0.500301	0.134088	0.215733	0.0601504	0	0.0601504
9837	9530018H14Rik	1	0.00026117	0.00026117	0.500301	0.134088	0.215733	0.0601504	0	0.0601504
10031	Gm20362	1	0.000458953	0.000458953	0.500301	0.134088	0.215733	0.0601504	0	0.0601504
10064	Ccdc142.1	1	0.00042346	0.00042346	0.500301	0.134088	0.215733	0.0601504	0	0.0601504
10250	Gm44117	1	0.000312009	0.000312009	0.500301	0.134088	0.215733	0.0601504	0	0.0601504
10321	Gm22328	1	0.000395964	0.000395964	0.500301	0.134088	0.215733	0.0601504	0	0.0601504
10427	Gm44331	1	0.00106937	0.00106937	0.500301	0.134088	0.215733	0.0601504	0	0.0601504
10466	Olfr215	1	0.000498529	0.000498529	0.500301	0.134088	0.215733	0.0601504	0	0.0601504
10639	Gm43636	1	0.00047404	0.00047404	0.500301	0.134088	0.215733	0.0601504	0	0.0601504
10640	Gm42458	1	0.000303619	0.000303619	0.500301	0.134088	0.215733	0.0601504	0	0.0601504
10682	Clec2i	1	0.000663756	0.000663756	0.500301	0.134088	0.215733	0.0601504	0	0.0601504
10864	Gm6313	1	0.000502114	0.000502114	0.500301	0.134088	0.215733	0.0601504	0	0.0601504
10865	Gm15778	1	0.000477834	0.000477834	0.500301	0.134088	0.215733	0.0601504	0	0.0601504
10982	RP23-143D11.1	1	0.000446369	0.000446369	0.500301	0.134088	0.215733	0.0601504	0	0.0601504
11044	Crx	1	0.000488725	0.000488725	0.500301	0.134088	0.215733	0.0601504	0	0.0601504
11085	Gm25815	1	0.000669513	0.000669513	0.500301	0.134088	0.215733	0.0601504	0	0.0601504
11108	Rsph6a	1	0.000488758	0.000488758	0.500301	0.134088	0.215733	0.0601504	0	0.0601504
11274	RP23-311C19.5	1	0.000316825	0.000316825	0.500301	0.134088	0.215733	0.0601504	0	0.0601504
11307	1700028B04Rik	1	0.000541575	0.000541575	0.500301	0.134088	0.215733	0.0601504	0	0.0601504
11314	Ccer2	1	0.000648105	0.000648105	0.500301	0.134088	0.215733	0.0601504	0	0.0601504
11498	Gm28455	1	0.000810174	0.000810174	0.500301	0.134088	0.215733	0.0601504	0	0.0601504
11520	4933421I07Rik	1	0.000925866	0.000925866	0.500301	0.134088	0.215733	0.0601504	0	0.0601504
11549	RP23-184D18.18	1	0.000652625	0.000652625	0.500301	0.134088	0.215733	0.0601504	0	0.0601504
11753	Magel2	1	0.000381944	0.000381944	0.500301	0.134088	0.215733	0.0601504	0	0.0601504
12029	RP24-267C3.3	1	0.000709477	0.000709477	0.500301	0.134088	0.215733	0.0601504	0	0.0601504
12316	Rps4l-ps	1	0.000811988	0.000811988	0.500301	0.134088	0.215733	0.0601504	0	0.0601504
12367	Dnah3	1	0.000551404	0.000551404	0.500301	0.134088	0.215733	0.0601504	0	0.0601504
12401	RP23-133N24.2	1	0.00063879	0.00063879	0.500301	0.134088	0.215733	0.0601504	0	0.0601504
12565	Itgam.1	1	0.000259497	0.000259497	0.500301	0.134088	0.215733	0.0601504	0	0.0601504
12646	A130023I24Rik	1	0.000376456	0.000376456	0.500301	0.134088	0.215733	0.0601504	0	0.0601504
12692	C330022C24Rik	1	0.000596895	0.000596895	0.500301	0.134088	0.215733	0.0601504	0	0.0601504
12841	Gm28904	1	0.000419241	0.000419241	0.500301	0.134088	0.215733	0.0601504	0	0.0601504
13034	Gm23533	1	0.000422622	0.000422622	0.500301	0.134088	0.215733	0.0601504	0	0.0601504
13229	Gstt4	1	0.000510617	0.000510617	0.500301	0.134088	0.215733	0.0601504	0	0.0601504
13841	Gm6410	1	0.00068491	0.00068491	0.500301	0.134088	0.215733	0.0601504	0	0.0601504
14088	Gm16192	1	0.000337565	0.000337565	0.500301	0.134088	0.215733	0.0601504	0	0.0601504
14121	Gm10313	1	0.000353145	0.000353145	0.500301	0.134088	0.215733	0.0601504	0	0.0601504
14232	Ncan	1	0.000355246	0.000355246	0.500301	0.134088	0.215733	0.0601504	0	0.0601504
14279	Gm10654	1	0.000358701	0.000358701	0.500301	0.134088	0.215733	0.0601504	0	0.0601504
14325	Gm3835	1	0.000501041	0.000501041	0.500301	0.134088	0.215733	0.0601504	0	0.0601504
14623	4933405L10Rik	1	0.000459806	0.000459806	0.500301	0.134088	0.215733	0.0601504	0	0.0601504
14668	C630050I24Rik	1	0.000798964	0.000798964	0.500301	0.134088	0.215733	0.0601504	0	0.0601504
14690	Snord71	1	0.000639181	0.000639181	0.500301	0.134088	0.215733	0.0601504	0	0.0601504
14704	Gm22193	1	0.000914395	0.000914395	0.500301	0.134088	0.215733	0.0601504	0	0.0601504
14752	Pkd1l2	1	0.000491461	0.000491461	0.500301	0.134088	0.215733	0.0601504	0	0.0601504
14969	Gm21738	1	0.000444382	0.000444382	0.500301	0.134088	0.215733	0.0601504	0	0.0601504
15110	Gm7734	1	0.00075403	0.00075403	0.500301	0.134088	0.215733	0.0601504	0	0.0601504
15216	Rnase6	1	0.000660514	0.000660514	0.500301	0.134088	0.215733	0.0601504	0	0.0601504
15286	Gm38129	1	0.000343448	0.000343448	0.500301	0.134088	0.215733	0.0601504	0	0.0601504
15293	Nrl	1	0.000293858	0.000293858	0.500301	0.134088	0.215733	0.0601504	0	0.0601504
15328	Mcpt8	1	0.000431851	0.000431851	0.500301	0.134088	0.215733	0.0601504	0	0.0601504
15387	1700109G14Rik	1	0.000876629	0.000876629	0.500301	0.134088	0.215733	0.0601504	0	0.0601504
15487	Sftpc	1	0.000513557	0.000513557	0.500301	0.134088	0.215733	0.0601504	0	0.0601504
15717	Mtnr1b	1	0.000439709	0.000439709	0.500301	0.134088	0.215733	0.0601504	0	0.0601504
15800	1810064F22Rik	1	0.000472556	0.000472556	0.500301	0.134088	0.215733	0.0601504	0	0.0601504
15897	Olfr923	1	0.000536917	0.000536917	0.500301	0.134088	0.215733	0.0601504	0	0.0601504
15980	Gm7286	1	0.000429418	0.000429418	0.500301	0.134088	0.215733	0.0601504	0	0.0601504
16428	Gm16202	1	0.000326284	0.000326284	0.500301	0.134088	0.215733	0.0601504	0	0.0601504
16606	Gm37750	1	0.000334537	0.000334537	0.500301	0.134088	0.215733	0.0601504	0	0.0601504
16693	Actl11	1	0.000916115	0.000916115	0.500301	0.134088	0.215733	0.0601504	0	0.0601504
16978	Gm11954	1	0.000323733	0.000323733	0.500301	0.134088	0.215733	0.0601504	0	0.0601504
17003	Nefh	1	0.00075934	0.00075934	0.500301	0.134088	0.215733	0.0601504	0	0.0601504
17032	Npc1l1	1	0.000390545	0.000390545	0.500301	0.134088	0.215733	0.0601504	0	0.0601504
17064	Abca13	1	0.000622933	0.000622933	0.500301	0.134088	0.215733	0.0601504	0	0.0601504
17398	Gm12218	1	0.000321884	0.000321884	0.500301	0.134088	0.215733	0.0601504	0	0.0601504
17523	Gm12611	1	0.000620175	0.000620175	0.500301	0.134088	0.215733	0.0601504	0	0.0601504
17564	Gm12278	1	0.000694608	0.000694608	0.500301	0.134088	0.215733	0.0601504	0	0.0601504
17674	Tnfsf13	1	0.00092975	0.00092975	0.500301	0.134088	0.215733	0.0601504	0	0.0601504
17733	Gm12315	1	0.00077597	0.00077597	0.500301	0.134088	0.215733	0.0601504	0	0.0601504
17934	9130204K15Rik	1	0.000884953	0.000884953	0.500301	0.134088	0.215733	0.0601504	0	0.0601504
17969	Unc45b	1	0.000636211	0.000636211	0.500301	0.134088	0.215733	0.0601504	0	0.0601504
18226	Gm11614	1	0.000883927	0.000883927	0.500301	0.134088	0.215733	0.0601504	0	0.0601504
18244	Gm11631	1	0.000889398	0.000889398	0.500301	0.134088	0.215733	0.0601504	0	0.0601504
18400	Gm25337	1	0.000414284	0.000414284	0.500301	0.134088	0.215733	0.0601504	0	0.0601504
18425	Spata32	1	0.000506175	0.000506175	0.500301	0.134088	0.215733	0.0601504	0	0.0601504
18435	Lyzl6	1	0.000386684	0.000386684	0.500301	0.134088	0.215733	0.0601504	0	0.0601504
18540	Gm11684	1	0.000384953	0.000384953	0.500301	0.134088	0.215733	0.0601504	0	0.0601504
18623	Smim6	1	0.00047253	0.00047253	0.500301	0.134088	0.215733	0.0601504	0	0.0601504
18673	Gm11745	1	0.00037046	0.00037046	0.500301	0.134088	0.215733	0.0601504	0	0.0601504
18803	Ptchd3	1	0.000428754	0.000428754	0.500301	0.134088	0.215733	0.0601504	0	0.0601504
19014	Gm11370	1	0.000791769	0.000791769	0.500301	0.134088	0.215733	0.0601504	0	0.0601504
19076	Gm6245	1	0.000452798	0.000452798	0.500301	0.134088	0.215733	0.0601504	0	0.0601504
19113	Gm24620	1	0.000549385	0.000549385	0.500301	0.134088	0.215733	0.0601504	0	0.0601504
19228	Gm27271	1	0.000808962	0.000808962	0.500301	0.134088	0.215733	0.0601504	0	0.0601504
19365	Tppp	1	0.000834488	0.000834488	0.500301	0.134088	0.215733	0.0601504	0	0.0601504
19556	Gm28989	1	0.000524848	0.000524848	0.500301	0.134088	0.215733	0.0601504	0	0.0601504
19582	Gm15488	1	0.000345218	0.000345218	0.500301	0.134088	0.215733	0.0601504	0	0.0601504
19887	Gm15571	1	0.000424593	0.000424593	0.500301	0.134088	0.215733	0.0601504	0	0.0601504
20322	Gm20658	1	0.00036781	0.00036781	0.500301	0.134088	0.215733	0.0601504	0	0.0601504
20511	Pkhd1l1	1	0.000333488	0.000333488	0.500301	0.134088	0.215733	0.0601504	0	0.0601504
20716	Apol11b	1	0.000817109	0.000817109	0.500301	0.134088	0.215733	0.0601504	0	0.0601504
20743	Gm26634	1	0.00076484	0.00076484	0.500301	0.134088	0.215733	0.0601504	0	0.0601504
20848	Cyp2d9	1	0.000846137	0.000846137	0.500301	0.134088	0.215733	0.0601504	0	0.0601504
21061	Fam186a	1	0.000628246	0.000628246	0.500301	0.134088	0.215733	0.0601504	0	0.0601504
21221	Gm43786	1	0.000335277	0.000335277	0.500301	0.134088	0.215733	0.0601504	0	0.0601504
21266	Pla2g10	1	0.000804047	0.000804047	0.500301	0.134088	0.215733	0.0601504	0	0.0601504
21319	Serpind1	1	0.000800204	0.000800204	0.500301	0.134088	0.215733	0.0601504	0	0.0601504
21552	Stfa1	1	0.00112924	0.00112924	0.500301	0.134088	0.215733	0.0601504	0	0.0601504
21897	Gm1604a	1	0.000341709	0.000341709	0.500301	0.134088	0.215733	0.0601504	0	0.0601504
22380	Vwa7	1	0.000476144	0.000476144	0.500301	0.134088	0.215733	0.0601504	0	0.0601504
22414	H2-Q1	1	0.000781158	0.000781158	0.500301	0.134088	0.215733	0.0601504	0	0.0601504
22595	n-R5s28	1	0.00081682	0.00081682	0.500301	0.134088	0.215733	0.0601504	0	0.0601504
22869	Atp6v1e2	1	0.000450017	0.000450017	0.500301	0.134088	0.215733	0.0601504	0	0.0601504
22887	Gm26612	1	0.000422123	0.000422123	0.500301	0.134088	0.215733	0.0601504	0	0.0601504
23089	Gm26109	1	0.00036682	0.00036682	0.500301	0.134088	0.215733	0.0601504	0	0.0601504
23278	Gm6944	1	0.000420314	0.000420314	0.500301	0.134088	0.215733	0.0601504	0	0.0601504
23295	Slc27a6	1	0.000508703	0.000508703	0.500301	0.134088	0.215733	0.0601504	0	0.0601504
23415	Gm10532	1	0.00117477	0.00117477	0.500301	0.134088	0.215733	0.0601504	0	0.0601504
23588	Gm16538	1	0.000582418	0.000582418	0.500301	0.134088	0.215733	0.0601504	0	0.0601504
23614	BC048609	1	0.000409457	0.000409457	0.500301	0.134088	0.215733	0.0601504	0	0.0601504
23795	Tmc1	1	0.000390902	0.000390902	0.500301	0.134088	0.215733	0.0601504	0	0.0601504
24001	Pdzd7	1	0.000862018	0.000862018	0.500301	0.134088	0.215733	0.0601504	0	0.0601504
24016	Kcnip2	1	0.000802448	0.000802448	0.500301	0.134088	0.215733	0.0601504	0	0.0601504
24035	Gm24610	1	0.000455259	0.000455259	0.500301	0.134088	0.215733	0.0601504	0	0.0601504
14329	Gm17435	1	0.00320289	0.002363	0.500301	0.626177	0.692204	0.300752	0.241158	0.0595943
609	Abcb6	1	0.00255217	0.00139678	0.500301	0.626639	0.692204	0.300752	0.241158	0.0595943
3047	A730036I17Rik	1	0.00293941	0.00146476	0.500301	0.626639	0.692204	0.300752	0.241158	0.0595943
21708	Lipi	1	0.00208782	0.00132844	0.5003	0.626824	0.692204	0.300752	0.241158	0.0595943
9818	Hoxa1	1	0.00248353	0.00128807	0.5003	0.627656	0.692204	0.300752	0.241158	0.0595943
12739	Muc5b	1	0.00286694	0.00090116	0.500299	0.628212	0.692204	0.300752	0.241158	0.0595943
23637	Ccdc88b	1	0.00301638	0.0013961	0.500299	0.628397	0.692204	0.300752	0.241158	0.0595943
16209	Igdcc3	1	0.00253982	0.000501936	0.500298	0.629415	0.692204	0.300752	0.241158	0.0595943
8838	Ccdc63	1	0.00203835	0.000382271	0.500298	0.629508	0.692204	0.300752	0.241158	0.0595943
16956	Gm11944	1	0.00251274	0.000506809	0.500298	0.6296	0.692204	0.300752	0.241158	0.0595943
17821	Gm12337	1	0.00384368	0.000721321	0.500299	0.725135	0.785777	0.541353	0.482315	0.0590383
5653	Celsr2	1	0.022337	0.00761077	0.500401	0.819727	0.873219	2.25564	2.19721	0.0584258
382	Gm17971	1	0.0129307	0.00432181	0.500319	0.808566	0.862615	1.26316	1.20579	0.0573701
10553	Clec4a2	1	0.0158238	0.00612641	0.50033	0.818207	0.8719	1.50376	1.44695	0.0568141
17951	C030013C21Rik	1	0.0467558	0.0177031	0.500767	0.75453	0.809211	4.45113	4.39443	0.0567012
13135	Rpl27a-ps1	1	0.00269717	0.00179444	0.500284	0.627346	0.692204	0.270677	0.214362	0.0563144
11337	Catsperg1	1	0.00233529	0.00128258	0.500284	0.627737	0.692204	0.270677	0.214362	0.0563144
10149	Gm43936	1	0.00272349	0.00131915	0.500283	0.628324	0.692204	0.270677	0.214362	0.0563144
3296	Efcab8	1	0.00203181	0.000855493	0.500283	0.628421	0.692204	0.270677	0.214362	0.0563144
4769	Gm17835	1	0.00193554	0.000855111	0.500283	0.628421	0.692204	0.270677	0.214362	0.0563144
11538	Cd33	1	0.00207117	0.000706291	0.500283	0.628715	0.692204	0.270677	0.214362	0.0563144
12510	Itgal	1	0.00325026	0.00145482	0.500283	0.628715	0.692204	0.270677	0.214362	0.0563144
21879	Gm26848	1	0.00267349	0.00107201	0.500283	0.628715	0.692204	0.270677	0.214362	0.0563144
19258	Ctla2b	1	0.00279374	0.00109043	0.500282	0.629302	0.692204	0.270677	0.214362	0.0563144
831	Gpr35	1	0.00202761	0.000514406	0.500282	0.629498	0.692204	0.270677	0.214362	0.0563144
23720	Syt7	1	0.00249789	0.000771011	0.500282	0.629498	0.692204	0.270677	0.214362	0.0563144
23097	Gm36989	1	0.00214973	0.000783865	0.500282	0.629596	0.692204	0.270677	0.214362	0.0563144
760	Gm38365	1	0.00490189	0.000911001	0.50028	0.734679	0.795334	0.511278	0.45552	0.0557584
16399	Filip1	1	0.00336974	0.00287364	0.500267	0.626341	0.692204	0.240602	0.187567	0.0530345
8061	Gm42460	1	0.00171262	0.000970996	0.500267	0.627173	0.692204	0.240602	0.187567	0.0530345
7127	Aim1l	1	0.00227688	0.00139995	0.500267	0.627277	0.692204	0.240602	0.187567	0.0530345
23091	Lrrtm2	1	0.00320751	0.00196698	0.500267	0.627485	0.692204	0.240602	0.187567	0.0530345
23200	Gm10268	1	0.0016438	0.000910958	0.500266	0.627589	0.692204	0.240602	0.187567	0.0530345
5024	Gm35106	1	0.00261068	0.00142165	0.500266	0.62811	0.692204	0.240602	0.187567	0.0530345
8196	Gm43698	1	0.00261829	0.00114325	0.500266	0.628318	0.692204	0.240602	0.187567	0.0530345
2128	Gm13381	1	0.00218019	0.000776309	0.500266	0.628422	0.692204	0.240602	0.187567	0.0530345
1815	9630010A21Rik	1	0.00174611	0.000483651	0.500266	0.628526	0.692204	0.240602	0.187567	0.0530345
437	Mpp4	1	0.00222691	0.000825745	0.500266	0.628631	0.692204	0.240602	0.187567	0.0530345
1406	Gm37860	1	0.00155015	0.000414258	0.500266	0.628631	0.692204	0.240602	0.187567	0.0530345
17332	Gm12198	1	0.0016212	0.000561652	0.500265	0.628839	0.692204	0.240602	0.187567	0.0530345
894	Tnfrsf11a	1	0.00498963	0.00235899	0.500269	0.737469	0.798319	0.481203	0.428725	0.0524785
8139	Gm43627	1	0.00665226	0.00189375	0.500264	0.789545	0.843849	0.721805	0.669882	0.0519224
14278	Map1s	1	0.0596608	0.0107589	0.500883	0.76935	0.823977	6.85714	6.806	0.0511407
8351	Ppbp	1	0.0208722	0.00940002	0.500295	0.834486	0.884028	1.44361	1.39335	0.0502543
13731	Gpr182	1	0.00278487	0.00178279	0.50025	0.62487	0.692204	0.210526	0.160772	0.0497546
15495	Npm2	1	0.00208387	0.00134363	0.50025	0.62487	0.692204	0.210526	0.160772	0.0497546
2687	Gyltl1b	1	0.00215021	0.00125975	0.50025	0.625205	0.692204	0.210526	0.160772	0.0497546
16131	1600029O15Rik	1	0.00195935	0.00117257	0.50025	0.625205	0.692204	0.210526	0.160772	0.0497546
9273	9530056K15Rik	1	0.00165902	0.000707736	0.50025	0.62554	0.692204	0.210526	0.160772	0.0497546
8023	Gm42520	1	0.00165411	0.000548674	0.500249	0.625652	0.692204	0.210526	0.160772	0.0497546
18579	Gm11699	1	0.00210871	0.00114453	0.500249	0.625652	0.692204	0.210526	0.160772	0.0497546
17515	Gm26837	1	0.00195577	0.000737837	0.500249	0.625763	0.692204	0.210526	0.160772	0.0497546
19597	Mcidas	1	0.00164743	0.000540401	0.500249	0.625875	0.692204	0.210526	0.160772	0.0497546
14474	Rps13-ps1	1	0.00174002	0.000730772	0.500249	0.625987	0.692204	0.210526	0.160772	0.0497546
8248	Gm42732	1	0.00163894	0.000614405	0.500249	0.626098	0.692204	0.210526	0.160772	0.0497546
21383	Vwa5b2	1	0.00145999	0.000538797	0.500249	0.62621	0.692204	0.210526	0.160772	0.0497546
15211	Pnp2	1	0.0017951	0.000652699	0.500249	0.626322	0.692204	0.210526	0.160772	0.0497546
4017	Gm8172	1	0.00146565	6.7823e-05	0.500249	0.626657	0.692204	0.210526	0.160772	0.0497546
4587	G530011O06Rik	1	0.00178125	0.00049003	0.500249	0.626657	0.692204	0.210526	0.160772	0.0497546
21795	Gm15976	1	0.00164836	0.000344868	0.500249	0.626657	0.692204	0.210526	0.160772	0.0497546
5577	Gm43846	1	0.0016908	0.000347789	0.500249	0.626769	0.692204	0.210526	0.160772	0.0497546
12835	Zc3h12d	1	0.00141119	0.000397309	0.500249	0.626769	0.692204	0.210526	0.160772	0.0497546
1047	Pik3c2b	1	0.00164471	3.46854e-05	0.500249	0.626992	0.692204	0.210526	0.160772	0.0497546
20370	Slc1a3	1	0.0143334	0.00645175	0.500332	0.827394	0.877647	1.68421	1.63451	0.0496982
21642	Retnlg	1	0.0163571	0.00614648	0.50031	0.838916	0.888448	1.68421	1.63451	0.0496982
13869	3930402G23Rik	1	0.00461127	0.00247931	0.500252	0.745761	0.805304	0.451128	0.401929	0.0491986
667	Gm7516	1	0.00467797	0.00216181	0.500251	0.746468	0.805304	0.451128	0.401929	0.0491986
6128	Rbm12b1	1	0.00746534	0.000935871	0.500249	0.825793	0.876584	0.932331	0.884244	0.0480865
15860	Cdon	1	0.0241186	0.00337448	0.500293	0.882798	0.925155	2.88722	2.8403	0.0469179
16346	Bcl2l10	1	0.00189629	0.00134853	0.500234	0.6197	0.691578	0.180451	0.133976	0.0464747
3396	Gm14286	1	0.00174806	0.00111047	0.500233	0.619941	0.691751	0.180451	0.133976	0.0464747
6911	4933427I04Rik	1	0.00156774	0.000985264	0.500233	0.619941	0.691751	0.180451	0.133976	0.0464747
15865	Pate2	1	0.00183274	0.00124122	0.500233	0.620062	0.691791	0.180451	0.133976	0.0464747
16815	Arpp21	1	0.00193036	0.00128444	0.500233	0.620062	0.691791	0.180451	0.133976	0.0464747
21022	Ddn	1	0.00217612	0.00118126	0.500233	0.620062	0.691791	0.180451	0.133976	0.0464747
727	Gm37022	1	0.0021427	0.00145763	0.500233	0.620183	0.691862	0.180451	0.133976	0.0464747
3675	Lama5	1	0.00122072	0.000660133	0.500233	0.620183	0.691862	0.180451	0.133976	0.0464747
197	Gm33280	1	0.00197679	0.00124017	0.500233	0.620304	0.691871	0.180451	0.133976	0.0464747
14944	Synpr	1	0.00117548	0.000590398	0.500233	0.620304	0.691871	0.180451	0.133976	0.0464747
21396	Gm22741	1	0.00158857	0.000848755	0.500233	0.620304	0.691871	0.180451	0.133976	0.0464747
1650	Lefty2	1	0.00126809	0.000671744	0.500233	0.620425	0.691876	0.180451	0.133976	0.0464747
5706	Gm42893	1	0.00177006	0.00111542	0.500233	0.620425	0.691876	0.180451	0.133976	0.0464747
8220	Gm42653	1	0.00165495	0.000966449	0.500233	0.620425	0.691876	0.180451	0.133976	0.0464747
20705	Mb	1	0.0017415	0.00101642	0.500233	0.620425	0.691876	0.180451	0.133976	0.0464747
5589	Gm5547	1	0.00222639	0.00102621	0.500233	0.620546	0.691947	0.180451	0.133976	0.0464747
15477	Gm26908	1	0.001531	0.000807624	0.500233	0.620546	0.691947	0.180451	0.133976	0.0464747
22641	Mrps36-ps1	1	0.00123989	0.000473666	0.500233	0.620667	0.692018	0.180451	0.133976	0.0464747
10753	Gm44364	1	0.00127118	0.000495827	0.500233	0.620788	0.692089	0.180451	0.133976	0.0464747
13808	Mcemp1	1	0.00215948	0.00101137	0.500233	0.620788	0.692089	0.180451	0.133976	0.0464747
8304	Arl9	1	0.00133707	0.000432481	0.500233	0.620909	0.692128	0.180451	0.133976	0.0464747
20247	1700001K19Rik	1	0.00139489	0.000376107	0.500233	0.620909	0.692128	0.180451	0.133976	0.0464747
23746	Ms4a4a	1	0.00146498	0.000494368	0.500233	0.620909	0.692128	0.180451	0.133976	0.0464747
11346	4930432E11Rik	1	0.00135723	0.000289198	0.500233	0.62103	0.692167	0.180451	0.133976	0.0464747
18706	Rbfox3	1	0.00122448	0.000113605	0.500233	0.62103	0.692167	0.180451	0.133976	0.0464747
10945	Fam71e2	1	0.00184731	0.000220438	0.500232	0.621756	0.692204	0.180451	0.133976	0.0464747
23482	Mtl5	1	0.00444431	0.00211395	0.500234	0.754859	0.809488	0.421053	0.375134	0.0459187
13800	C330021F23Rik	1	0.00677621	0.00373895	0.500234	0.754941	0.809513	0.421053	0.375134	0.0459187
141	Gm10925	1	0.00376838	0.00155238	0.500233	0.755676	0.810266	0.421053	0.375134	0.0459187
19621	Fgf10	1	0.00517433	0.00159914	0.500236	0.803744	0.857887	0.661654	0.616292	0.0453626
11608	Snord35a	1	0.00550274	0.000779349	0.50023	0.808739	0.862762	0.661654	0.616292	0.0453626
20968	Gm24447	1	0.0248023	0.00751819	0.50031	0.856522	0.903374	2.13534	2.09003	0.0453062
20043	Pnma1	1	0.00831424	0.00063625	0.500226	0.838776	0.888339	0.902256	0.857449	0.0448066
145	Gm37628	1	0.00174826	0.00139098	0.500217	0.610553	0.683104	0.150376	0.107181	0.0431948
209	Ankrd23	1	0.00156739	0.000984185	0.500217	0.610553	0.683104	0.150376	0.107181	0.0431948
978	Gm38026	1	0.00117238	0.000760443	0.500217	0.610553	0.683104	0.150376	0.107181	0.0431948
4789	Gm42923	1	0.0010438	0.000713793	0.500217	0.610553	0.683104	0.150376	0.107181	0.0431948
11217	Tmem145	1	0.00173585	0.00133556	0.500217	0.610553	0.683104	0.150376	0.107181	0.0431948
21291	Pkp2	1	0.00104555	0.000698467	0.500217	0.610553	0.683104	0.150376	0.107181	0.0431948
23806	Mir1192	1	0.00186111	0.00152058	0.500217	0.610553	0.683104	0.150376	0.107181	0.0431948
1697	Gm37214	1	0.00178703	0.00137287	0.500217	0.610686	0.683158	0.150376	0.107181	0.0431948
12682	Msx3	1	0.00120779	0.000688393	0.500217	0.610686	0.683158	0.150376	0.107181	0.0431948
22601	Trem1	1	0.0015978	0.00132647	0.500217	0.610686	0.683158	0.150376	0.107181	0.0431948
413	Aox3	1	0.00123943	0.000800959	0.500217	0.610819	0.68318	0.150376	0.107181	0.0431948
2295	Gm10829	1	0.00102904	0.000681707	0.500217	0.610819	0.68318	0.150376	0.107181	0.0431948
17789	Itgae	1	0.00157406	0.00115144	0.500217	0.610819	0.68318	0.150376	0.107181	0.0431948
18749	Gm16755	1	0.00166163	0.00125415	0.500217	0.610819	0.68318	0.150376	0.107181	0.0431948
7358	Gm16211	1	0.00215208	0.00138575	0.500217	0.610951	0.683234	0.150376	0.107181	0.0431948
18797	Fn3k	1	0.0018004	0.00128814	0.500217	0.610951	0.683234	0.150376	0.107181	0.0431948
6281	1700022I11Rik	1	0.00209402	0.00129123	0.500216	0.611084	0.683256	0.150376	0.107181	0.0431948
6434	2310081O03Rik	1	0.00144578	0.000898615	0.500216	0.611084	0.683256	0.150376	0.107181	0.0431948
17785	P2rx1	1	0.00226921	0.00140661	0.500216	0.611084	0.683256	0.150376	0.107181	0.0431948
20592	Gm2895	1	0.00156355	0.00112734	0.500216	0.611084	0.683256	0.150376	0.107181	0.0431948
2778	Gm13902	1	0.000960913	0.000508975	0.500216	0.611217	0.683309	0.150376	0.107181	0.0431948
3917	Gm4987	1	0.00131861	0.00057945	0.500216	0.611217	0.683309	0.150376	0.107181	0.0431948
7173	Gm12989	1	0.001205	0.000559443	0.500216	0.611217	0.683309	0.150376	0.107181	0.0431948
11082	Ptgir	1	0.00114103	0.000473326	0.500216	0.61135	0.683331	0.150376	0.107181	0.0431948
15584	Irg1	1	0.00141095	0.000616637	0.500216	0.61135	0.683331	0.150376	0.107181	0.0431948
21949	Gm7168	1	0.00164372	0.000991321	0.500216	0.61135	0.683331	0.150376	0.107181	0.0431948
5802	Neurog2	1	0.00151111	0.000859726	0.500216	0.611483	0.683417	0.150376	0.107181	0.0431948
19911	Gm3086	1	0.00102429	0.000412772	0.500216	0.611483	0.683417	0.150376	0.107181	0.0431948
2968	Gm13994	1	0.00170468	0.000577162	0.500216	0.611615	0.683502	0.150376	0.107181	0.0431948
22977	Gm5687	1	0.00141827	0.000514188	0.500216	0.611615	0.683502	0.150376	0.107181	0.0431948
231	4930594C11Rik.1	1	0.00121776	0.000396862	0.500216	0.611748	0.683587	0.150376	0.107181	0.0431948
21043	Gm22951	1	0.0013001	0.000327687	0.500216	0.611748	0.683587	0.150376	0.107181	0.0431948
12700	Nlrp6	1	0.00129455	0.000566756	0.500216	0.611881	0.683672	0.150376	0.107181	0.0431948
19899	Gm9887	1	0.00103433	0.00029385	0.500216	0.611881	0.683672	0.150376	0.107181	0.0431948
5196	Gm20652	1	0.0012109	0.000205782	0.500216	0.612014	0.683695	0.150376	0.107181	0.0431948
14096	Gm6180	1	0.0012722	0.00034997	0.500216	0.612014	0.683695	0.150376	0.107181	0.0431948
16989	Lif	1	0.00102977	0.000146898	0.500216	0.612014	0.683695	0.150376	0.107181	0.0431948
6872	Rims3	1	0.00145406	3.01912e-05	0.500216	0.612147	0.68378	0.150376	0.107181	0.0431948
14027	4933416M07Rik	1	0.00098286	0.000203052	0.500216	0.612147	0.68378	0.150376	0.107181	0.0431948
13161	Stox1	1	0.00108604	0.000110488	0.500216	0.61228	0.683865	0.150376	0.107181	0.0431948
18549	Gm11682	1	0.000950951	0.00015137	0.500216	0.61228	0.683865	0.150376	0.107181	0.0431948
19486	Gm10260	1	0.00156565	8.40071e-05	0.500216	0.612413	0.683982	0.150376	0.107181	0.0431948
21085	Galnt6	1	0.0035606	0.00148618	0.500216	0.764604	0.819076	0.390977	0.348339	0.0426388
11606	Snord35b	1	0.00293218	0.00104888	0.500216	0.764775	0.819222	0.390977	0.348339	0.0426388
3489	Zswim1	1	0.0288529	0.00856566	0.500452	0.832442	0.882016	3.33835	3.29582	0.0425259
6738	Dmrta2	1	0.00581788	0.00222518	0.500219	0.813306	0.867328	0.631579	0.589496	0.0420827
10550	Clec4a1	1	0.00551537	0.00147748	0.500218	0.814452	0.868397	0.631579	0.589496	0.0420827
18189	Gm11517	1	0.00626635	0.00236565	0.500217	0.814991	0.868852	0.631579	0.589496	0.0420827
18205	Osbpl7	1	0.0221373	0.00615602	0.500304	0.86562	0.912492	2.34586	2.30439	0.0414702
28	St18	1	0.00113794	0.000787795	0.5002	0.594141	0.667241	0.120301	0.0803859	0.0399149
4287	Gm6325	1	0.00116817	0.000919853	0.5002	0.594141	0.667241	0.120301	0.0803859	0.0399149
9141	Zan	1	0.00169757	0.00122571	0.5002	0.594141	0.667241	0.120301	0.0803859	0.0399149
12894	9230106D20Rik	1	0.00106214	0.000827413	0.5002	0.594141	0.667241	0.120301	0.0803859	0.0399149
18581	Cd300ld	1	0.00134551	0.001054	0.5002	0.594141	0.667241	0.120301	0.0803859	0.0399149
19332	4930525G20Rik	1	0.00116257	0.000872657	0.5002	0.594141	0.667241	0.120301	0.0803859	0.0399149
755	Gm25395	1	0.00161546	0.00108932	0.5002	0.59429	0.667241	0.120301	0.0803859	0.0399149
1608	4930527J03Rik	1	0.00079145	0.000510555	0.5002	0.59429	0.667241	0.120301	0.0803859	0.0399149
8278	Gm42802	1	0.00117689	0.000917541	0.5002	0.59429	0.667241	0.120301	0.0803859	0.0399149
9944	Il12rb2	1	0.00131637	0.00100214	0.5002	0.59429	0.667241	0.120301	0.0803859	0.0399149
1988	4931423N10Rik	1	0.000888005	0.000474913	0.5002	0.594438	0.667241	0.120301	0.0803859	0.0399149
9269	Grid2ip	1	0.00145476	0.00108903	0.5002	0.594438	0.667241	0.120301	0.0803859	0.0399149
9957	Smyd1	1	0.00075896	0.000464783	0.5002	0.594438	0.667241	0.120301	0.0803859	0.0399149
11162	RP23-191I16.3	1	0.00104925	0.000828167	0.5002	0.594438	0.667241	0.120301	0.0803859	0.0399149
17932	Rab11fip4os1	1	0.00140316	0.00103443	0.5002	0.594438	0.667241	0.120301	0.0803859	0.0399149
734	Gm37541	1	0.000991625	0.000537891	0.5002	0.594587	0.667241	0.120301	0.0803859	0.0399149
4973	Gm43589	1	0.00134264	0.000633552	0.5002	0.594587	0.667241	0.120301	0.0803859	0.0399149
5008	A730090N16Rik	1	0.00105127	0.000646957	0.5002	0.594587	0.667241	0.120301	0.0803859	0.0399149
6577	Gm13283	1	0.00116804	0.000681447	0.5002	0.594587	0.667241	0.120301	0.0803859	0.0399149
13416	Gna15	1	0.00102983	0.000655748	0.5002	0.594587	0.667241	0.120301	0.0803859	0.0399149
16201	Megf11	1	0.00104543	0.000656839	0.5002	0.594587	0.667241	0.120301	0.0803859	0.0399149
16827	Trim71	1	0.000863771	0.000470004	0.5002	0.594587	0.667241	0.120301	0.0803859	0.0399149
20082	Gm26531	1	0.000984689	0.000473874	0.5002	0.594587	0.667241	0.120301	0.0803859	0.0399149
21200	4930451G09Rik	1	0.000992509	0.000503827	0.5002	0.594587	0.667241	0.120301	0.0803859	0.0399149
22260	Pdxk-ps	1	0.00159165	0.00104616	0.5002	0.594587	0.667241	0.120301	0.0803859	0.0399149
60	Prdm14	1	0.00124902	0.000506896	0.5002	0.594736	0.667241	0.120301	0.0803859	0.0399149
2161	Slc39a1-ps	1	0.00155367	0.00084717	0.5002	0.594736	0.667241	0.120301	0.0803859	0.0399149
7739	1500035N22Rik	1	0.000830376	0.000286691	0.5002	0.594736	0.667241	0.120301	0.0803859	0.0399149
7776	4632411P08Rik	1	0.000833212	0.000399391	0.5002	0.594736	0.667241	0.120301	0.0803859	0.0399149
13415	S1pr4	1	0.000892671	0.000412378	0.5002	0.594736	0.667241	0.120301	0.0803859	0.0399149
17682	Tmem102	1	0.00134219	0.000757078	0.5002	0.594736	0.667241	0.120301	0.0803859	0.0399149
23055	RP24-254M13.2	1	0.00181925	0.00108597	0.5002	0.594736	0.667241	0.120301	0.0803859	0.0399149
1609	Gm37486	1	0.000975731	0.000180388	0.5002	0.594884	0.667241	0.120301	0.0803859	0.0399149
5519	Gm23820	1	0.00117521	0.000484288	0.5002	0.594884	0.667241	0.120301	0.0803859	0.0399149
9960	Gm1070	1	0.00147116	0.000799672	0.5002	0.594884	0.667241	0.120301	0.0803859	0.0399149
12422	Slc5a11	1	0.000749367	0.000330523	0.5002	0.594884	0.667241	0.120301	0.0803859	0.0399149
16420	Gm8228	1	0.000977094	0.000344987	0.5002	0.594884	0.667241	0.120301	0.0803859	0.0399149
3783	Lancl3	1	0.000972346	0.00031628	0.5002	0.595033	0.667265	0.120301	0.0803859	0.0399149
5751	Gm25153	1	0.00129141	0.000531168	0.5002	0.595033	0.667265	0.120301	0.0803859	0.0399149
10051	Sema4f	1	0.000689026	0.000111741	0.5002	0.595033	0.667265	0.120301	0.0803859	0.0399149
10300	Gm22971	1	0.0010867	0.000412896	0.5002	0.595033	0.667265	0.120301	0.0803859	0.0399149
9779	4833403J16Rik	1	0.000870456	0.000302451	0.500199	0.595182	0.667265	0.120301	0.0803859	0.0399149
10155	Asprv1	1	0.00145482	0.000499083	0.500199	0.595182	0.667265	0.120301	0.0803859	0.0399149
21710	Gm15553	1	0.000669374	0.000194287	0.500199	0.595182	0.667265	0.120301	0.0803859	0.0399149
23966	Gm16541	1	0.000980344	0.000239574	0.500199	0.595182	0.667265	0.120301	0.0803859	0.0399149
16865	Slc22a13b-ps	1	0.000990157	0.000330557	0.500199	0.595331	0.66737	0.120301	0.0803859	0.0399149
2591	Gm13688	1	0.000613248	0.00013771	0.500199	0.595479	0.667413	0.120301	0.0803859	0.0399149
13413	Gm16105	1	0.00073856	5.2639e-06	0.500199	0.595479	0.667413	0.120301	0.0803859	0.0399149
1356	Gm37357	1	0.00105299	7.30636e-05	0.500199	0.595628	0.667487	0.120301	0.0803859	0.0399149
20020	Adam21	1	0.00112768	0.000129631	0.500199	0.595628	0.667487	0.120301	0.0803859	0.0399149
19729	Gm4419	1	0.00340425	0.00151173	0.500199	0.77428	0.829037	0.360902	0.321543	0.0393588
9591	1700095J07Rik	1	0.00394248	0.00135627	0.500198	0.774991	0.829725	0.360902	0.321543	0.0393588
5961	Clca3a1	1	0.00291917	0.000419906	0.500198	0.775347	0.830069	0.360902	0.321543	0.0393588
18592	Fads6	1	0.0044974	0.00159869	0.500205	0.821035	0.873219	0.601504	0.562701	0.0388028
13688	Avil	1	0.00660269	0.00237692	0.500201	0.824356	0.875136	0.601504	0.562701	0.0388028
14763	Osgin1	1	0.00538863	0.000883554	0.500198	0.826918	0.877473	0.601504	0.562701	0.0388028
16208	Igdcc4	1	0.0564183	0.0226814	0.501372	0.640417	0.700283	6.49624	6.45766	0.0385772
17959	Tmem132e	1	0.00800787	0.00449562	0.500217	0.840042	0.889373	0.842105	0.803859	0.0382467
1816	Cd46	1	0.00894768	0.00302583	0.500203	0.850531	0.899448	0.842105	0.803859	0.0382467
271	Gm37347	1	0.000673005	0.000439879	0.500183	0.563309	0.638413	0.0902256	0.0535906	0.036635
1666	Dnah14	1	0.00119203	0.00106581	0.500183	0.563309	0.638413	0.0902256	0.0535906	0.036635
1729	Spata17	1	0.00135978	0.00103046	0.500183	0.563309	0.638413	0.0902256	0.0535906	0.036635
2659	Gm13783	1	0.00088229	0.000681982	0.500183	0.563309	0.638413	0.0902256	0.0535906	0.036635
2708	Gm1335	1	0.000852776	0.000679563	0.500183	0.563309	0.638413	0.0902256	0.0535906	0.036635
3694	Kcnq2	1	0.000637493	0.000399244	0.500183	0.563309	0.638413	0.0902256	0.0535906	0.036635
3833	Gm14883	1	0.000836029	0.000649431	0.500183	0.563309	0.638413	0.0902256	0.0535906	0.036635
4131	Gm6954	1	0.000499861	0.000358316	0.500183	0.563309	0.638413	0.0902256	0.0535906	0.036635
4779	Adad1	1	0.000517913	0.000303955	0.500183	0.563309	0.638413	0.0902256	0.0535906	0.036635
5057	Wdr49	1	0.000665329	0.00045292	0.500183	0.563309	0.638413	0.0902256	0.0535906	0.036635
5296	Prr9	1	0.000624911	0.000495786	0.500183	0.563309	0.638413	0.0902256	0.0535906	0.036635
6394	Aldob	1	0.00123511	0.00108324	0.500183	0.563309	0.638413	0.0902256	0.0535906	0.036635
6581	Gm26867	1	0.00134195	0.00116752	0.500183	0.563309	0.638413	0.0902256	0.0535906	0.036635
7045	Serinc2	1	0.00047859	0.000336836	0.500183	0.563309	0.638413	0.0902256	0.0535906	0.036635
8422	Prdm8	1	0.00134451	0.00109337	0.500183	0.563309	0.638413	0.0902256	0.0535906	0.036635
8753	BC051077	1	0.000649013	0.000437843	0.500183	0.563309	0.638413	0.0902256	0.0535906	0.036635
10201	Gm26636	1	0.000862397	0.000688419	0.500183	0.563309	0.638413	0.0902256	0.0535906	0.036635
10327	Gm6681	1	0.00159052	0.00144523	0.500183	0.563309	0.638413	0.0902256	0.0535906	0.036635
11112	Gm4969	1	0.000765615	0.000470425	0.500183	0.563309	0.638413	0.0902256	0.0535906	0.036635
11567	RP23-455C13.7	1	0.0010688	0.000938677	0.500183	0.563309	0.638413	0.0902256	0.0535906	0.036635
11572	Spib	1	0.000966079	0.000860732	0.500183	0.563309	0.638413	0.0902256	0.0535906	0.036635
12569	RP23-144N15.10	1	0.000570661	0.000421807	0.500183	0.563309	0.638413	0.0902256	0.0535906	0.036635
13770	Erbb3	1	0.000668699	0.000530665	0.500183	0.563309	0.638413	0.0902256	0.0535906	0.036635
16601	Gm37938	1	0.0010025	0.000814342	0.500183	0.563309	0.638413	0.0902256	0.0535906	0.036635
17043	Gm11973	1	0.000897226	0.00072859	0.500183	0.563309	0.638413	0.0902256	0.0535906	0.036635
17492	Gm12264	1	0.000538897	0.000375534	0.500183	0.563309	0.638413	0.0902256	0.0535906	0.036635
18403	2810433D01Rik	1	0.000948627	0.000748725	0.500183	0.563309	0.638413	0.0902256	0.0535906	0.036635
20246	Gm17111	1	0.000680878	0.000554612	0.500183	0.563309	0.638413	0.0902256	0.0535906	0.036635
22325	Gm20427	1	0.000577902	0.00042181	0.500183	0.563309	0.638413	0.0902256	0.0535906	0.036635
22899	Gm27038	1	0.00054747	0.000459799	0.500183	0.563309	0.638413	0.0902256	0.0535906	0.036635
909	Serpinb10	1	0.00124171	0.000860583	0.500183	0.56348	0.638413	0.0902256	0.0535906	0.036635
1523	Gm37065	1	0.00100636	0.000805277	0.500183	0.56348	0.638413	0.0902256	0.0535906	0.036635
2705	Gm13818	1	0.00103428	0.000793943	0.500183	0.56348	0.638413	0.0902256	0.0535906	0.036635
3308	4930519P11Rik	1	0.000863867	0.000512682	0.500183	0.56348	0.638413	0.0902256	0.0535906	0.036635
3415	Ppp1r16b	1	0.00141375	0.00120819	0.500183	0.56348	0.638413	0.0902256	0.0535906	0.036635
4341	Xkrx	1	0.00107484	0.000791755	0.500183	0.56348	0.638413	0.0902256	0.0535906	0.036635
4635	Gm37164	1	0.000686301	0.000403531	0.500183	0.56348	0.638413	0.0902256	0.0535906	0.036635
4654	Gm23686	1	0.00100594	0.000701299	0.500183	0.56348	0.638413	0.0902256	0.0535906	0.036635
6653	Dnajc6	1	0.000768701	0.00061835	0.500183	0.56348	0.638413	0.0902256	0.0535906	0.036635
9981	RP23-64D23.8	1	0.00134913	0.000862283	0.500183	0.56348	0.638413	0.0902256	0.0535906	0.036635
10050	RP23-81F19.2	1	0.00116073	0.000854891	0.500183	0.56348	0.638413	0.0902256	0.0535906	0.036635
11444	Gm26762	1	0.00133551	0.00103729	0.500183	0.56348	0.638413	0.0902256	0.0535906	0.036635
11825	B130024G19Rik	1	0.000731244	0.000411112	0.500183	0.56348	0.638413	0.0902256	0.0535906	0.036635
13823	4932443L11Rik	1	0.000476395	0.000334959	0.500183	0.56348	0.638413	0.0902256	0.0535906	0.036635
20136	Kcnk10	1	0.00139816	0.0010568	0.500183	0.56348	0.638413	0.0902256	0.0535906	0.036635
22602	Trem3	1	0.00117647	0.000903992	0.500183	0.56348	0.638413	0.0902256	0.0535906	0.036635
22683	Catsperd	1	0.000775665	0.000447285	0.500183	0.56348	0.638413	0.0902256	0.0535906	0.036635
22980	Hrh4	1	0.00121405	0.000776815	0.500183	0.56348	0.638413	0.0902256	0.0535906	0.036635
23917	Ffar4	1	0.000795054	0.00056001	0.500183	0.56348	0.638413	0.0902256	0.0535906	0.036635
1254	Gm28513	1	0.00087799	0.000588143	0.500183	0.563652	0.638413	0.0902256	0.0535906	0.036635
1464	4930500M09Rik	1	0.000956253	0.000544486	0.500183	0.563652	0.638413	0.0902256	0.0535906	0.036635
7123	Gm12974	1	0.000886675	0.000558546	0.500183	0.563652	0.638413	0.0902256	0.0535906	0.036635
8862	Gm10064	1	0.00108445	0.000754558	0.500183	0.563652	0.638413	0.0902256	0.0535906	0.036635
9617	BC049739	1	0.00076694	0.000414675	0.500183	0.563652	0.638413	0.0902256	0.0535906	0.036635
11134	Ckm	1	0.000816519	0.000522471	0.500183	0.563652	0.638413	0.0902256	0.0535906	0.036635
12353	RP23-383B18.3	1	0.00114598	0.000733972	0.500183	0.563652	0.638413	0.0902256	0.0535906	0.036635
12707	Pkp3	1	0.000566083	0.000266423	0.500183	0.563652	0.638413	0.0902256	0.0535906	0.036635
13341	Reep6	1	0.000643361	0.000361928	0.500183	0.563652	0.638413	0.0902256	0.0535906	0.036635
13773	Gm26876	1	0.00132224	0.000797885	0.500183	0.563652	0.638413	0.0902256	0.0535906	0.036635
14140	n-R5s96	1	0.000510204	0.000232847	0.500183	0.563652	0.638413	0.0902256	0.0535906	0.036635
14547	Cngb1	1	0.000618398	0.000313734	0.500183	0.563652	0.638413	0.0902256	0.0535906	0.036635
16204	Slc24a1	1	0.000875832	0.000593471	0.500183	0.563652	0.638413	0.0902256	0.0535906	0.036635
16434	Gm38230	1	0.0010097	0.00057456	0.500183	0.563652	0.638413	0.0902256	0.0535906	0.036635
16669	Zmynd10	1	0.000813107	0.000552236	0.500183	0.563652	0.638413	0.0902256	0.0535906	0.036635
17616	Pik3r6	1	0.00063702	0.000334718	0.500183	0.563652	0.638413	0.0902256	0.0535906	0.036635
20480	Gm26863	1	0.000752778	0.000410719	0.500183	0.563652	0.638413	0.0902256	0.0535906	0.036635
20549	Gm22299	1	0.00115132	0.000867057	0.500183	0.563652	0.638413	0.0902256	0.0535906	0.036635
21303	Gm9974	1	0.00132609	0.000812401	0.500183	0.563652	0.638413	0.0902256	0.0535906	0.036635
21456	Fgf12	1	0.00100996	0.000733283	0.500183	0.563652	0.638413	0.0902256	0.0535906	0.036635
23461	Gm37216	1	0.00134556	0.000748672	0.500183	0.563652	0.638413	0.0902256	0.0535906	0.036635
3091	Gm14232	1	0.0010713	0.000470942	0.500183	0.563823	0.638413	0.0902256	0.0535906	0.036635
4170	Gm14806	1	0.000775959	0.000336704	0.500183	0.563823	0.638413	0.0902256	0.0535906	0.036635
4297	Gm14849	1	0.000740474	0.000365622	0.500183	0.563823	0.638413	0.0902256	0.0535906	0.036635
5112	Tigd4	1	0.000582816	0.000196359	0.500183	0.563823	0.638413	0.0902256	0.0535906	0.036635
7657	1110060G06Rik	1	0.000693811	0.000270447	0.500183	0.563823	0.638413	0.0902256	0.0535906	0.036635
8322	Gm2287	1	0.000829004	0.000306316	0.500183	0.563823	0.638413	0.0902256	0.0535906	0.036635
8378	Cxcl11	1	0.000558429	0.000262523	0.500183	0.563823	0.638413	0.0902256	0.0535906	0.036635
9153	Fbxo24	1	0.000757033	0.000263268	0.500183	0.563823	0.638413	0.0902256	0.0535906	0.036635
13069	Sim1	1	0.00126275	0.00066479	0.500183	0.563823	0.638413	0.0902256	0.0535906	0.036635
14211	Gm10033	1	0.000943511	0.000392678	0.500183	0.563823	0.638413	0.0902256	0.0535906	0.036635
16214	Ubap1l	1	0.000687013	0.000272117	0.500183	0.563823	0.638413	0.0902256	0.0535906	0.036635
19022	Gm11380	1	0.000588811	0.000124157	0.500183	0.563823	0.638413	0.0902256	0.0535906	0.036635
19295	Gm5451	1	0.000630628	0.000266722	0.500183	0.563823	0.638413	0.0902256	0.0535906	0.036635
20682	Scrt1	1	0.000720017	0.000349307	0.500183	0.563823	0.638413	0.0902256	0.0535906	0.036635
20938	Syce3	1	0.000571242	0.000191475	0.500183	0.563823	0.638413	0.0902256	0.0535906	0.036635
21655	Gm23513	1	0.00056353	0.000257635	0.500183	0.563823	0.638413	0.0902256	0.0535906	0.036635
22631	Gm37266	1	0.00060777	0.000293353	0.500183	0.563823	0.638413	0.0902256	0.0535906	0.036635
23262	Gm27026	1	0.000606029	0.000153884	0.500183	0.563823	0.638413	0.0902256	0.0535906	0.036635
10920	Ttyh1	1	0.000536742	0.000121007	0.500183	0.563995	0.638428	0.0902256	0.0535906	0.036635
16121	Gm17231	1	0.0006351	0.000218112	0.500183	0.563995	0.638428	0.0902256	0.0535906	0.036635
16787	Gm42763	1	0.000541302	0.00014235	0.500183	0.563995	0.638428	0.0902256	0.0535906	0.036635
18518	Cacng5	1	0.000915798	0.000399549	0.500183	0.563995	0.638428	0.0902256	0.0535906	0.036635
20558	Fer1l6	1	0.000676939	0.000253372	0.500183	0.563995	0.638428	0.0902256	0.0535906	0.036635
22525	Gm17080	1	0.000529031	0.00016809	0.500183	0.563995	0.638428	0.0902256	0.0535906	0.036635
5631	Gm12498	1	0.000719119	1.56941e-05	0.500183	0.564166	0.638443	0.0902256	0.0535906	0.036635
10820	2010013B24Rik	1	0.000574508	0.000143633	0.500183	0.564166	0.638443	0.0902256	0.0535906	0.036635
11767	RP23-387F1.6	1	0.000430444	1.93106e-05	0.500183	0.564166	0.638443	0.0902256	0.0535906	0.036635
12195	Gm23973	1	0.00092058	8.8828e-05	0.500183	0.564166	0.638443	0.0902256	0.0535906	0.036635
20714	Apol10a	1	0.000457968	5.53671e-05	0.500183	0.564338	0.638548	0.0902256	0.0535906	0.036635
22401	Gm17705	1	0.00259175	0.000911159	0.500183	0.782941	0.837643	0.330827	0.294748	0.0360789
8058	Gm7988	1	0.00275731	0.00104366	0.500183	0.783593	0.83823	0.330827	0.294748	0.0360789
11627	Kcna7	1	0.00326707	0.000933758	0.500182	0.784805	0.839451	0.330827	0.294748	0.0360789
6168	Gm37900	1	0.00287829	0.00020636	0.50018	0.786389	0.841034	0.330827	0.294748	0.0360789
12265	Scube2	1	0.00523385	0.00226472	0.500185	0.834248	0.883853	0.571429	0.535906	0.0355229
12879	Txlnb	1	0.00645263	0.00273787	0.500193	0.855523	0.902517	0.81203	0.777063	0.0349668
170	Gm37067	1	0.000770437	0.000667958	0.500167	0.497371	0.571866	0.0601504	0.0267953	0.0333551
299	Gm29156	1	0.000312036	0.000260831	0.500167	0.497371	0.571866	0.0601504	0.0267953	0.0333551
1013	Gm28914	1	0.00086317	0.000741455	0.500167	0.497371	0.571866	0.0601504	0.0267953	0.0333551
1114	Gm28883	1	0.000647975	0.000587058	0.500167	0.497371	0.571866	0.0601504	0.0267953	0.0333551
1362	Gm37767	1	0.000891149	0.000784566	0.500167	0.497371	0.571866	0.0601504	0.0267953	0.0333551
1367	Gm5705	1	0.000877059	0.000709475	0.500167	0.497371	0.571866	0.0601504	0.0267953	0.0333551
1557	Gm4955	1	0.00037594	0.000315706	0.500167	0.497371	0.571866	0.0601504	0.0267953	0.0333551
1630	Gm38331	1	0.000816502	0.000748104	0.500167	0.497371	0.571866	0.0601504	0.0267953	0.0333551
1645	Gm38293	1	0.000667971	0.000604789	0.500167	0.497371	0.571866	0.0601504	0.0267953	0.0333551
1654	2210411M09Rik	1	0.000391463	0.000332934	0.500167	0.497371	0.571866	0.0601504	0.0267953	0.0333551
2130	Gfi1b	1	0.000275214	0.000162407	0.500167	0.497371	0.571866	0.0601504	0.0267953	0.0333551
2630	Olfr1033	1	0.000787126	0.000546127	0.500167	0.497371	0.571866	0.0601504	0.0267953	0.0333551
2717	Gm10801	1	0.0006902	0.000489227	0.500167	0.497371	0.571866	0.0601504	0.0267953	0.0333551
2732	Gm13872	1	0.000540456	0.000450718	0.500167	0.497371	0.571866	0.0601504	0.0267953	0.0333551
3127	Hao1	1	0.000689625	0.000546197	0.500167	0.497371	0.571866	0.0601504	0.0267953	0.0333551
3310	Gm14198	1	0.000881922	0.000821552	0.500167	0.497371	0.571866	0.0601504	0.0267953	0.0333551
3514	Gm11464	1	0.000585888	0.000492077	0.500167	0.497371	0.571866	0.0601504	0.0267953	0.0333551
3518	Gm11469	1	0.00103697	0.000889415	0.500167	0.497371	0.571866	0.0601504	0.0267953	0.0333551
3591	Tfap2c	1	0.000827773	0.000516287	0.500167	0.497371	0.571866	0.0601504	0.0267953	0.0333551
3731	Gm14380	1	0.000320819	0.00022412	0.500167	0.497371	0.571866	0.0601504	0.0267953	0.0333551
4030	Gm1141	1	0.000433225	0.00031151	0.500167	0.497371	0.571866	0.0601504	0.0267953	0.0333551
4099	Gm8503	1	0.000571708	0.000525926	0.500167	0.497371	0.571866	0.0601504	0.0267953	0.0333551
4748	Gm9791	1	0.000726618	0.000643891	0.500167	0.497371	0.571866	0.0601504	0.0267953	0.0333551
4837	Gm38047	1	0.000472553	0.00038201	0.500167	0.497371	0.571866	0.0601504	0.0267953	0.0333551
6400	Gm12460	1	0.000439334	0.000308542	0.500167	0.497371	0.571866	0.0601504	0.0267953	0.0333551
6587	Gm12606	1	0.000220956	0.000130205	0.500167	0.497371	0.571866	0.0601504	0.0267953	0.0333551
6754	Cyp4x1	1	0.000978598	0.000826733	0.500167	0.497371	0.571866	0.0601504	0.0267953	0.0333551
6818	Gm12842	1	0.000282084	0.000184825	0.500167	0.497371	0.571866	0.0601504	0.0267953	0.0333551
6996	Gm12968	1	0.000912388	0.000738785	0.500167	0.497371	0.571866	0.0601504	0.0267953	0.0333551
7003	Hpca	1	0.000759868	0.000676493	0.500167	0.497371	0.571866	0.0601504	0.0267953	0.0333551
7206	Gm37583	1	0.000411924	0.000290535	0.500167	0.497371	0.571866	0.0601504	0.0267953	0.0333551
7274	4921514A10Rik	1	0.000526556	0.000470527	0.500167	0.497371	0.571866	0.0601504	0.0267953	0.0333551
7699	Gm43054	1	0.000717105	0.000618105	0.500167	0.497371	0.571866	0.0601504	0.0267953	0.0333551
7818	Gm9924	1	0.000412337	0.000366555	0.500167	0.497371	0.571866	0.0601504	0.0267953	0.0333551
7849	Gm43810	1	0.000479039	0.000395768	0.500167	0.497371	0.571866	0.0601504	0.0267953	0.0333551
8118	Cbfa2t2-ps1	1	0.000869087	0.000775301	0.500167	0.497371	0.571866	0.0601504	0.0267953	0.0333551
8129	Gm6044	1	0.00048841	0.000397411	0.500167	0.497371	0.571866	0.0601504	0.0267953	0.0333551
8372	Ppef2	1	0.000421142	0.000334247	0.500167	0.497371	0.571866	0.0601504	0.0267953	0.0333551
8464	Gm43273	1	0.00048091	0.000389935	0.500167	0.497371	0.571866	0.0601504	0.0267953	0.0333551
8590	Gm15484	1	0.000354416	0.000254221	0.500167	0.497371	0.571866	0.0601504	0.0267953	0.0333551
8645	Crybb2	1	0.000492471	0.000432568	0.500167	0.497371	0.571866	0.0601504	0.0267953	0.0333551
8740	Gm13842	1	0.000633447	0.000382072	0.500167	0.497371	0.571866	0.0601504	0.0267953	0.0333551
8766	Hrk	1	0.000447163	0.000370006	0.500167	0.497371	0.571866	0.0601504	0.0267953	0.0333551
8917	Gm43661	1	0.000866429	0.000752172	0.500167	0.497371	0.571866	0.0601504	0.0267953	0.0333551
8965	Rimbp2	1	0.000419111	0.000304859	0.500167	0.497371	0.571866	0.0601504	0.0267953	0.0333551
9056	Syna	1	0.00047228	0.000298362	0.500167	0.497371	0.571866	0.0601504	0.0267953	0.0333551
9125	Vgf	1	0.000631186	0.000485473	0.500167	0.497371	0.571866	0.0601504	0.0267953	0.0333551
9195	Gm5294	1	0.000693367	0.000635011	0.500167	0.497371	0.571866	0.0601504	0.0267953	0.0333551
9370	Gm19719	1	0.00046366	0.000337741	0.500167	0.497371	0.571866	0.0601504	0.0267953	0.0333551
9526	Gm42573	1	0.000432311	0.000366033	0.500167	0.497371	0.571866	0.0601504	0.0267953	0.0333551
9644	Stra8	1	0.0004066	0.000326399	0.500167	0.497371	0.571866	0.0601504	0.0267953	0.0333551
9703	Gm38276	1	0.000315309	0.000240427	0.500167	0.497371	0.571866	0.0601504	0.0267953	0.0333551
9983	Gm22486	1	0.000921615	0.000823705	0.500167	0.497371	0.571866	0.0601504	0.0267953	0.0333551
10025	Gm44126	1	0.000969795	0.000862385	0.500167	0.497371	0.571866	0.0601504	0.0267953	0.0333551
10372	Gm44122	1	0.000494628	0.000378178	0.500167	0.497371	0.571866	0.0601504	0.0267953	0.0333551
11101	Gm26821	1	0.000457388	0.000361152	0.500167	0.497371	0.571866	0.0601504	0.0267953	0.0333551
11209	RP23-474C17.2	1	0.000617518	0.000530623	0.500167	0.497371	0.571866	0.0601504	0.0267953	0.0333551
11255	RP23-356A20.1	1	0.000612083	0.000556665	0.500167	0.497371	0.571866	0.0601504	0.0267953	0.0333551
11344	RP23-51L15.5	1	0.000648589	0.000541297	0.500167	0.497371	0.571866	0.0601504	0.0267953	0.0333551
11557	Gm15517	1	0.000916214	0.000777533	0.500167	0.497371	0.571866	0.0601504	0.0267953	0.0333551
12148	Gm14382	1	0.000893106	0.000557089	0.500167	0.497371	0.571866	0.0601504	0.0267953	0.0333551
12384	SDR42E2	1	0.000985527	0.000767957	0.500167	0.497371	0.571866	0.0601504	0.0267953	0.0333551
12531	RP24-159C12.10	1	0.000609963	0.000546702	0.500167	0.497371	0.571866	0.0601504	0.0267953	0.0333551
12853	Gm9797	1	0.000397903	0.000355472	0.500167	0.497371	0.571866	0.0601504	0.0267953	0.0333551
13661	Gm15961	1	0.000511391	0.000462043	0.500167	0.497371	0.571866	0.0601504	0.0267953	0.0333551
13699	Slc26a10	1	0.000789943	0.000711161	0.500167	0.497371	0.571866	0.0601504	0.0267953	0.0333551
13813	Clec4g	1	0.000528556	0.000462112	0.500167	0.497371	0.571866	0.0601504	0.0267953	0.0333551
14764	Necab2	1	0.000385206	0.000294044	0.500167	0.497371	0.571866	0.0601504	0.0267953	0.0333551
14908	Gm6921	1	0.000792782	0.000732381	0.500167	0.497371	0.571866	0.0601504	0.0267953	0.0333551
15350	Ift88os	1	0.000463115	0.000355706	0.500167	0.497371	0.571866	0.0601504	0.0267953	0.0333551
15705	Vstm5	1	0.000335429	0.000248343	0.500167	0.497371	0.571866	0.0601504	0.0267953	0.0333551
15868	A630095E13Rik	1	0.000512826	0.000391687	0.500167	0.497371	0.571866	0.0601504	0.0267953	0.0333551
16194	Snord16a	1	0.000365921	0.000292131	0.500167	0.497371	0.571866	0.0601504	0.0267953	0.0333551
16497	Gm29396	1	0.000725444	0.000548975	0.500167	0.497371	0.571866	0.0601504	0.0267953	0.0333551
16658	1700039M15Rik	1	0.000233639	0.000138567	0.500167	0.497371	0.571866	0.0601504	0.0267953	0.0333551
16804	Gm10030	1	0.000302528	0.000211554	0.500167	0.497371	0.571866	0.0601504	0.0267953	0.0333551
17048	Gm11975	1	0.000362343	0.000220991	0.500167	0.497371	0.571866	0.0601504	0.0267953	0.0333551
17113	Rpl12-ps2	1	0.000709333	0.000582577	0.500167	0.497371	0.571866	0.0601504	0.0267953	0.0333551
17240	Tenm2	1	0.000565659	0.00048655	0.500167	0.497371	0.571866	0.0601504	0.0267953	0.0333551
17297	Gm5431	1	0.000449668	0.000274026	0.500167	0.497371	0.571866	0.0601504	0.0267953	0.0333551
17300	9930111J21Rik1	1	0.000428589	0.000375617	0.500167	0.497371	0.571866	0.0601504	0.0267953	0.0333551
18216	4933428G20Rik	1	0.000470304	0.000410905	0.500167	0.497371	0.571866	0.0601504	0.0267953	0.0333551
18398	Gm23563	1	0.000597764	0.000529548	0.500167	0.497371	0.571866	0.0601504	0.0267953	0.0333551
18703	Gm11747	1	0.000710329	0.000667585	0.500167	0.497371	0.571866	0.0601504	0.0267953	0.0333551
19034	Gm17083	1	0.000844357	0.000675869	0.500167	0.497371	0.571866	0.0601504	0.0267953	0.0333551
19171	Drd1	1	0.000488129	0.000385455	0.500167	0.497371	0.571866	0.0601504	0.0267953	0.0333551
19189	Unc5a	1	0.000400669	0.000313554	0.500167	0.497371	0.571866	0.0601504	0.0267953	0.0333551
19725	Gm25821	1	0.000501995	0.000364139	0.500167	0.497371	0.571866	0.0601504	0.0267953	0.0333551
19927	4930474H06Rik	1	0.000899171	0.000735187	0.500167	0.497371	0.571866	0.0601504	0.0267953	0.0333551
20376	Il7r	1	0.00110106	0.00106655	0.500167	0.497371	0.571866	0.0601504	0.0267953	0.0333551
20641	Rhpn1	1	0.00053233	0.000447344	0.500167	0.497371	0.571866	0.0601504	0.0267953	0.0333551
20708	Gm24056	1	0.000446649	0.000296532	0.500167	0.497371	0.571866	0.0601504	0.0267953	0.0333551
20734	Tmprss6	1	0.000575451	0.000462634	0.500167	0.497371	0.571866	0.0601504	0.0267953	0.0333551
20961	Gm15382	1	0.000842866	0.000640396	0.500167	0.497371	0.571866	0.0601504	0.0267953	0.0333551
21086	Slc4a8	1	0.000425738	0.000254953	0.500167	0.497371	0.571866	0.0601504	0.0267953	0.0333551
21098	Krt81	1	0.000381023	0.000314695	0.500167	0.497371	0.571866	0.0601504	0.0267953	0.0333551
21738	Gm26023	1	0.000691072	0.000540946	0.500167	0.497371	0.571866	0.0601504	0.0267953	0.0333551
21936	Acat3	1	0.000466996	0.000374373	0.500167	0.497371	0.571866	0.0601504	0.0267953	0.0333551
22048	BC028777	1	0.000801144	0.000701779	0.500167	0.497371	0.571866	0.0601504	0.0267953	0.0333551
22735	Gm23264	1	0.000895374	0.000804393	0.500167	0.497371	0.571866	0.0601504	0.0267953	0.0333551
22883	Kcnk12	1	0.000268158	0.000230766	0.500167	0.497371	0.571866	0.0601504	0.0267953	0.0333551
22982	Gm6457	1	0.000531137	0.000491781	0.500167	0.497371	0.571866	0.0601504	0.0267953	0.0333551
23238	Trim36	1	0.000510509	0.000444064	0.500167	0.497371	0.571866	0.0601504	0.0267953	0.0333551
23425	4930465K10Rik	1	0.000614312	0.000544886	0.500167	0.497371	0.571866	0.0601504	0.0267953	0.0333551
23509	Gpr152	1	0.000422767	0.000342817	0.500167	0.497371	0.571866	0.0601504	0.0267953	0.0333551
23607	Gm8034	1	0.000923141	0.00067794	0.500167	0.497371	0.571866	0.0601504	0.0267953	0.0333551
23861	Gldc	1	0.00051076	0.000303541	0.500167	0.497371	0.571866	0.0601504	0.0267953	0.0333551
23934	Cc2d2b	1	0.000367805	0.000301361	0.500167	0.497371	0.571866	0.0601504	0.0267953	0.0333551
24115	Gm29261	1	0.000414856	0.000261896	0.500167	0.497371	0.571866	0.0601504	0.0267953	0.0333551
989	Gm15790	1	0.000715484	0.000449214	0.500167	0.497579	0.571866	0.0601504	0.0267953	0.0333551
1151	A130071D04Rik	1	0.000650559	0.000300951	0.500167	0.497579	0.571866	0.0601504	0.0267953	0.0333551
2042	Lcn12	1	0.00110097	0.000719411	0.500167	0.497579	0.571866	0.0601504	0.0267953	0.0333551
2168	Phyhd1	1	0.000544269	0.00035317	0.500167	0.497579	0.571866	0.0601504	0.0267953	0.0333551
2353	Gm13477	1	0.00107903	0.000629853	0.500167	0.497579	0.571866	0.0601504	0.0267953	0.0333551
2560	Gm13657	1	0.000315704	0.000166308	0.500167	0.497579	0.571866	0.0601504	0.0267953	0.0333551
3079	Gm24893	1	0.00034686	0.000211829	0.500167	0.497579	0.571866	0.0601504	0.0267953	0.0333551
4328	Rps12-ps22	1	0.000383158	0.000260227	0.500167	0.497579	0.571866	0.0601504	0.0267953	0.0333551
4725	Gm38025	1	0.000534435	0.00031289	0.500167	0.497579	0.571866	0.0601504	0.0267953	0.0333551
5025	Gm37078	1	0.000549351	0.000345752	0.500167	0.497579	0.571866	0.0601504	0.0267953	0.0333551
5398	Gm15444	1	0.000266005	0.000122064	0.500167	0.497579	0.571866	0.0601504	0.0267953	0.0333551
5847	Gm43116	1	0.000604246	0.000264932	0.500167	0.497579	0.571866	0.0601504	0.0267953	0.0333551
5935	Gm6059	1	0.00062694	0.00043806	0.500167	0.497579	0.571866	0.0601504	0.0267953	0.0333551
6300	Car9	1	0.00040885	0.000244138	0.500167	0.497579	0.571866	0.0601504	0.0267953	0.0333551
6467	1700018M17Rik	1	0.000860751	0.000710849	0.500167	0.497579	0.571866	0.0601504	0.0267953	0.0333551
6744	Gm25844	1	0.000841917	0.000557583	0.500167	0.497579	0.571866	0.0601504	0.0267953	0.0333551
7308	Gm13039	1	0.000598112	0.000345205	0.500167	0.497579	0.571866	0.0601504	0.0267953	0.0333551
7756	Speer4a	1	0.000867497	0.000489368	0.500167	0.497579	0.571866	0.0601504	0.0267953	0.0333551
8210	D130004A15Rik	1	0.000300505	0.000190475	0.500167	0.497579	0.571866	0.0601504	0.0267953	0.0333551
9588	Gm25580	1	0.00058511	0.000258926	0.500167	0.497579	0.571866	0.0601504	0.0267953	0.0333551
9839	Hottip	1	0.000295017	0.000162201	0.500167	0.497579	0.571866	0.0601504	0.0267953	0.0333551
10234	Gm44204	1	0.000476002	0.000349951	0.500167	0.497579	0.571866	0.0601504	0.0267953	0.0333551
10280	Trh	1	0.00048392	0.000347867	0.500167	0.497579	0.571866	0.0601504	0.0267953	0.0333551
10342	Gm43948	1	0.000781711	0.000666897	0.500167	0.497579	0.571866	0.0601504	0.0267953	0.0333551
10599	2010008C14Rik	1	0.000358411	0.00016847	0.500167	0.497579	0.571866	0.0601504	0.0267953	0.0333551
12061	Gm15413	1	0.000506303	0.000258302	0.500167	0.497579	0.571866	0.0601504	0.0267953	0.0333551
12210	Gm4887	1	0.000523637	0.000319599	0.500167	0.497579	0.571866	0.0601504	0.0267953	0.0333551
12241	RP23-170L10.5	1	0.00093452	0.000719657	0.500167	0.497579	0.571866	0.0601504	0.0267953	0.0333551
12425	Zkscan2	1	0.000704825	0.000533247	0.500167	0.497579	0.571866	0.0601504	0.0267953	0.0333551
12794	Gm26793	1	0.000516883	0.000325428	0.500167	0.497579	0.571866	0.0601504	0.0267953	0.0333551
12906	Gm17230	1	0.000820051	0.000534186	0.500167	0.497579	0.571866	0.0601504	0.0267953	0.0333551
13617	Gm22794	1	0.000569152	0.0003565	0.500167	0.497579	0.571866	0.0601504	0.0267953	0.0333551
13933	Gm16725	1	0.000457521	0.000291066	0.500167	0.497579	0.571866	0.0601504	0.0267953	0.0333551
16155	Gm2735	1	0.000573266	0.000453623	0.500167	0.497579	0.571866	0.0601504	0.0267953	0.0333551
16842	Gm16142	1	0.000369781	0.000207922	0.500167	0.497579	0.571866	0.0601504	0.0267953	0.0333551
17177	Gm12088	1	0.000996714	0.000692714	0.500167	0.497579	0.571866	0.0601504	0.0267953	0.0333551
17978	Slfn4	1	0.000768153	0.00058471	0.500167	0.497579	0.571866	0.0601504	0.0267953	0.0333551
18126	Cdc34b	1	0.000482425	0.000259749	0.500167	0.497579	0.571866	0.0601504	0.0267953	0.0333551
18434	Gm11643	1	0.000602393	0.000476342	0.500167	0.497579	0.571866	0.0601504	0.0267953	0.0333551
18503	Gm11708	1	0.000406022	0.000242585	0.500167	0.497579	0.571866	0.0601504	0.0267953	0.0333551
18937	n-Ts24	1	0.000618973	0.000417127	0.500167	0.497579	0.571866	0.0601504	0.0267953	0.0333551
19617	Gm6421	1	0.000426736	0.000227344	0.500167	0.497579	0.571866	0.0601504	0.0267953	0.0333551
20248	Gm27299	1	0.000485657	0.000293629	0.500167	0.497579	0.571866	0.0601504	0.0267953	0.0333551
20841	2020-09-03	1	0.000412625	0.000285807	0.500167	0.497579	0.571866	0.0601504	0.0267953	0.0333551
20889	Ribc2	1	0.000427666	0.000309419	0.500167	0.497579	0.571866	0.0601504	0.0267953	0.0333551
21169	Gm15538	1	0.00057737	0.000356096	0.500167	0.497579	0.571866	0.0601504	0.0267953	0.0333551
21252	Gm6305	1	0.000491538	0.000297184	0.500167	0.497579	0.571866	0.0601504	0.0267953	0.0333551
21876	Gm22774	1	0.000667593	0.000501744	0.500167	0.497579	0.571866	0.0601504	0.0267953	0.0333551
262	Gm5100	1	0.000321561	0.000100981	0.500167	0.497786	0.571866	0.0601504	0.0267953	0.0333551
537	Gm15793	1	0.000265977	0.000112667	0.500167	0.497786	0.571866	0.0601504	0.0267953	0.0333551
1065	Gm18970	1	0.000388621	9.49571e-05	0.500167	0.497786	0.571866	0.0601504	0.0267953	0.0333551
1853	Gm13216	1	0.000497699	0.000191923	0.500167	0.497786	0.571866	0.0601504	0.0267953	0.0333551
2182	Gm14486	1	0.000301196	7.00821e-05	0.500167	0.497786	0.571866	0.0601504	0.0267953	0.0333551
2768	Paupar	1	0.000554553	2.64626e-05	0.500167	0.497786	0.571866	0.0601504	0.0267953	0.0333551
3667	Gm14299	1	0.000378026	5.95717e-05	0.500167	0.497786	0.571866	0.0601504	0.0267953	0.0333551
4856	Gm5103	1	0.000736921	0.000112406	0.500167	0.497786	0.571866	0.0601504	0.0267953	0.0333551
4966	Gm43570	1	0.000321808	0.000138821	0.500167	0.497786	0.571866	0.0601504	0.0267953	0.0333551
6242	Aqp3	1	0.000394263	6.60685e-05	0.500167	0.497786	0.571866	0.0601504	0.0267953	0.0333551
7679	Gm16111	1	0.000381164	0.000103226	0.500167	0.497786	0.571866	0.0601504	0.0267953	0.0333551
8031	Gm29036	1	0.000500181	0.000186493	0.500167	0.497786	0.571866	0.0601504	0.0267953	0.0333551
9494	Gm4876	1	0.000448453	0.000152676	0.500167	0.497786	0.571866	0.0601504	0.0267953	0.0333551
9752	Gm6443	1	0.000403113	2.63606e-05	0.500167	0.497786	0.571866	0.0601504	0.0267953	0.0333551
11399	U2af1l4.1	1	0.000346323	0.000120847	0.500167	0.497786	0.571866	0.0601504	0.0267953	0.0333551
11461	RP23-435E16.1	1	0.000303402	0.000103995	0.500167	0.497786	0.571866	0.0601504	0.0267953	0.0333551
13026	Gm29095	1	0.000383809	0.000181275	0.500167	0.497786	0.571866	0.0601504	0.0267953	0.0333551
13210	Gm15397	1	0.00059789	0.000236456	0.500167	0.497786	0.571866	0.0601504	0.0267953	0.0333551
13696	Agap2	1	0.000461728	1.4994e-05	0.500167	0.497786	0.571866	0.0601504	0.0267953	0.0333551
13744	Mip	1	0.000505268	7.5211e-05	0.500167	0.497786	0.571866	0.0601504	0.0267953	0.0333551
16459	Gm37560	1	0.000305339	0.000126215	0.500167	0.497786	0.571866	0.0601504	0.0267953	0.0333551
17594	1700086D15Rik	1	0.000498801	0.000268047	0.500167	0.497786	0.571866	0.0601504	0.0267953	0.0333551
17837	Gm26836	1	0.000343847	0.000167269	0.500167	0.497786	0.571866	0.0601504	0.0267953	0.0333551
18059	Gm11489	1	0.00034425	9.56066e-05	0.500167	0.497786	0.571866	0.0601504	0.0267953	0.0333551
18320	Kcnh4	1	0.0007553	0.000267563	0.500167	0.497786	0.571866	0.0601504	0.0267953	0.0333551
19290	Prss47	1	0.000402577	0.000126732	0.500167	0.497786	0.571866	0.0601504	0.0267953	0.0333551
19403	9330111N05Rik	1	0.000299378	6.8031e-05	0.500167	0.497786	0.571866	0.0601504	0.0267953	0.0333551
19577	Actbl2	1	0.000458656	0.000177366	0.500167	0.497786	0.571866	0.0601504	0.0267953	0.0333551
22060	Bricd5	1	0.000250884	5.47303e-05	0.500167	0.497786	0.571866	0.0601504	0.0267953	0.0333551
22481	Gm7335	1	0.000292657	8.98177e-05	0.500167	0.497786	0.571866	0.0601504	0.0267953	0.0333551
15950	Gm22540	1	0.00389972	0.00252338	0.500167	0.791896	0.846264	0.300752	0.267953	0.032799
23352	Oacyl	1	0.00267107	0.00146113	0.500167	0.792778	0.847155	0.300752	0.267953	0.032799
2672	Gm13771	1	0.00282742	0.00139803	0.500166	0.792974	0.847327	0.300752	0.267953	0.032799
19803	Arl4aos	1	0.00261906	0.000807448	0.500166	0.793758	0.848052	0.300752	0.267953	0.032799
7703	Gm6745	1	0.00290026	0.00123158	0.500166	0.793856	0.84812	0.300752	0.267953	0.032799
10995	Zfp773	1	0.0030715	0.00115971	0.500166	0.794052	0.848292	0.300752	0.267953	0.032799
1303	Gm37578	1	0.00273229	0.00089939	0.500165	0.794248	0.848464	0.300752	0.267953	0.032799
18720	Nptx1	1	0.00350994	0.000863763	0.500165	0.79464	0.848845	0.300752	0.267953	0.032799
17689	Tmem95	1	0.00271272	0.000730614	0.500165	0.794738	0.848912	0.300752	0.267953	0.032799
17711	Slc16a13	1	0.00213016	0.000255113	0.500164	0.795327	0.849478	0.300752	0.267953	0.032799
5838	Gm42997	1	0.00166171	0.000129389	0.500164	0.796111	0.850266	0.300752	0.267953	0.032799
12944	Tmem200a	1	0.0273216	0.0115215	0.50055	0.800973	0.855269	3.48872	3.45659	0.0321302
9359	Gm15411	1	0.0085846	0.00438157	0.500177	0.864616	0.911553	0.781955	0.750268	0.0316869
22520	Tmem151b	1	0.00747791	0.00164661	0.500167	0.872063	0.916805	0.781955	0.750268	0.0316869
12167	Pde2a	1	0.00719967	0.00221778	0.500167	0.872246	0.916805	0.781955	0.750268	0.0316869
13825	Prr36	1	0.00956154	0.00394932	0.500183	0.87762	0.920367	1.02256	0.991426	0.0311309
3272	Gm14162	1	0.00903957	0.00214173	0.500176	0.882642	0.925031	1.02256	0.991426	0.0311309
5859	Gm9403	1	0.0106348	0.00159466	0.500173	0.896239	0.934623	1.26316	1.23258	0.0305748
6	Gm38148	1	0.000178955	0.000178955	0.50015	0.28953	0.390569	0.0300752	0	0.0300752
27	Gm2147	1	0.000264331	0.000264331	0.50015	0.28953	0.390569	0.0300752	0	0.0300752
186	1700101I19Rik	1	0.000214395	0.000214395	0.50015	0.28953	0.390569	0.0300752	0	0.0300752
192	Gm37670	1	0.000284443	0.000284443	0.50015	0.28953	0.390569	0.0300752	0	0.0300752
195	Gm38049	1	0.000300516	0.000300516	0.50015	0.28953	0.390569	0.0300752	0	0.0300752
233	4930556I23Rik	1	0.000139233	0.000139233	0.50015	0.28953	0.390569	0.0300752	0	0.0300752
285	4930420N18Rik	1	0.000267593	0.000267593	0.50015	0.28953	0.390569	0.0300752	0	0.0300752
376	4930444A19Rik	1	0.00054254	0.00054254	0.50015	0.28953	0.390569	0.0300752	0	0.0300752
388	Gm6822	1	0.000242849	0.000242849	0.50015	0.28953	0.390569	0.0300752	0	0.0300752
408	Gm37373	1	0.000166966	0.000166966	0.50015	0.28953	0.390569	0.0300752	0	0.0300752
448	Snord70	1	0.000308501	0.000308501	0.50015	0.28953	0.390569	0.0300752	0	0.0300752
458	Gm15464	1	0.000128521	0.000128521	0.50015	0.28953	0.390569	0.0300752	0	0.0300752
474	Icos	1	0.00012024	0.00012024	0.50015	0.28953	0.390569	0.0300752	0	0.0300752
498	Gpr1	1	0.000171402	0.000171402	0.50015	0.28953	0.390569	0.0300752	0	0.0300752
521	Pth2r	1	0.000274623	0.000274623	0.50015	0.28953	0.390569	0.0300752	0	0.0300752
541	Kif22-ps	1	0.000149506	0.000149506	0.50015	0.28953	0.390569	0.0300752	0	0.0300752
556	Gm5528	1	0.000211441	0.000211441	0.50015	0.28953	0.390569	0.0300752	0	0.0300752
567	Ankar	1	0.000156826	0.000156826	0.50015	0.28953	0.390569	0.0300752	0	0.0300752
622	Asic4	1	0.000246722	0.000246722	0.50015	0.28953	0.390569	0.0300752	0	0.0300752
641	Gm6159	1	0.000155631	0.000155631	0.50015	0.28953	0.390569	0.0300752	0	0.0300752
643	Gm29187	1	0.000283031	0.000283031	0.50015	0.28953	0.390569	0.0300752	0	0.0300752
664	Gm37210	1	0.000200981	0.000200981	0.50015	0.28953	0.390569	0.0300752	0	0.0300752
693	C130026I21Rik	1	0.000157955	0.000157955	0.50015	0.28953	0.390569	0.0300752	0	0.0300752
695	A530040E14Rik	1	0.000218559	0.000218559	0.50015	0.28953	0.390569	0.0300752	0	0.0300752
703	9930111H07Rik	1	0.000123658	0.000123658	0.50015	0.28953	0.390569	0.0300752	0	0.0300752
708	Gm28884	1	0.000186459	0.000186459	0.50015	0.28953	0.390569	0.0300752	0	0.0300752
746	Gm26187	1	0.000152241	0.000152241	0.50015	0.28953	0.390569	0.0300752	0	0.0300752
752	Neu2	1	0.00010512	0.00010512	0.50015	0.28953	0.390569	0.0300752	0	0.0300752
758	Gm19582	1	0.000348843	0.000348843	0.50015	0.28953	0.390569	0.0300752	0	0.0300752
762	Gm5832	1	0.000172839	0.000172839	0.50015	0.28953	0.390569	0.0300752	0	0.0300752
771	Gm38130	1	0.000235514	0.000235514	0.50015	0.28953	0.390569	0.0300752	0	0.0300752
780	Gm26037	1	0.000159403	0.000159403	0.50015	0.28953	0.390569	0.0300752	0	0.0300752
792	Rab17	1	0.000225609	0.000225609	0.50015	0.28953	0.390569	0.0300752	0	0.0300752
807	Gm28382	1	0.000189938	0.000189938	0.50015	0.28953	0.390569	0.0300752	0	0.0300752
832	Gm18697	1	0.000123642	0.000123642	0.50015	0.28953	0.390569	0.0300752	0	0.0300752
881	Gm28188	1	0.000198899	0.000198899	0.50015	0.28953	0.390569	0.0300752	0	0.0300752
899	Gm26509	1	0.000200508	0.000200508	0.50015	0.28953	0.390569	0.0300752	0	0.0300752
903	Gm6651	1	0.000183883	0.000183883	0.50015	0.28953	0.390569	0.0300752	0	0.0300752
908	Serpinb2	1	0.000235991	0.000235991	0.50015	0.28953	0.390569	0.0300752	0	0.0300752
911	Gm8141	1	0.000107594	0.000107594	0.50015	0.28953	0.390569	0.0300752	0	0.0300752
934	Gm29658	1	0.00057417	0.00057417	0.50015	0.28953	0.390569	0.0300752	0	0.0300752
965	Gm23370	1	0.000202088	0.000202088	0.50015	0.28953	0.390569	0.0300752	0	0.0300752
968	Acmsd	1	0.000346509	0.000346509	0.50015	0.28953	0.390569	0.0300752	0	0.0300752
999	Gm29427	1	0.00015749	0.00015749	0.50015	0.28953	0.390569	0.0300752	0	0.0300752
1008	Gm25717	1	0.000266303	0.000266303	0.50015	0.28953	0.390569	0.0300752	0	0.0300752
1072	Myog	1	0.00021124	0.00021124	0.50015	0.28953	0.390569	0.0300752	0	0.0300752
1096	Elf3	1	0.000136658	0.000136658	0.50015	0.28953	0.390569	0.0300752	0	0.0300752
1119	Gm15850	1	0.000137248	0.000137248	0.50015	0.28953	0.390569	0.0300752	0	0.0300752
1123	Gm26568	1	0.000603368	0.000603368	0.50015	0.28953	0.390569	0.0300752	0	0.0300752
1139	Gm37903	1	0.000182547	0.000182547	0.50015	0.28953	0.390569	0.0300752	0	0.0300752
1180	Gm37599	1	0.000218592	0.000218592	0.50015	0.28953	0.390569	0.0300752	0	0.0300752
[truncated: 4,632 more rows]

## Sheet: Marker_Ob_Ocy2
	feature	group	avgExpr	logFC	auc	pval	padj	pct_in	pct_out	pct.diff
38264	Pdgfrl	2	1.00759	0.712492	0.817673	0	0	86.2118	28.1239	58.0879
27109	Hypk	2	0.873626	0.557051	0.774447	1.8258e-279	1.57664e-276	84.2928	30.6018	53.6911
39786	Gpr180	2	0.57533	0.390359	0.754862	2.00655e-288	1.86601e-285	72.9922	20.1062	52.886
27557	1110008F13Rik	2	0.648907	0.396364	0.738694	2.4594e-231	1.166e-228	76.7591	25.0796	51.6794
27936	Slc35a2	2	0.578074	0.344756	0.731196	7.65357e-222	2.98477e-219	74.6269	24.0885	50.5384
31663	Rer1	2	0.804133	0.474554	0.748165	3.90323e-227	1.65572e-224	82.2317	31.8761	50.3556
46745	2310039H08Rik	2	0.840935	0.521659	0.759309	3.58846e-250	2.16914e-247	81.4499	31.1327	50.3172
42786	Sumo2	2	0.854097	0.439179	0.717401	2.4053e-170	3.75211e-168	84.3639	34.0708	50.2931
25499	Mrps14	2	0.731534	0.411779	0.725966	4.11508e-195	1.02576e-192	79.4598	29.3982	50.0616
31148	Psmb2	2	0.82967	0.471186	0.734877	6.20143e-204	1.82859e-201	81.8763	31.8407	50.0356
36900	Taldo1	2	0.65104	0.346056	0.715342	2.07986e-179	3.92882e-177	78.5359	28.6372	49.8987
47686	Tmem134	2	0.67332	0.368142	0.719975	4.21566e-184	9.10094e-182	79.602	29.8053	49.7967
46334	Atp6v0e	2	0.850884	0.48268	0.737049	2.86166e-206	8.64901e-204	82.2317	32.4425	49.7892
34797	Cd9	2	0.811966	0.452426	0.729717	2.29629e-197	6.10132e-195	80.7392	31.0265	49.7126
39539	Mrpl57	2	0.672207	0.386132	0.726868	3.25104e-201	9.14035e-199	77.3987	27.9469	49.4518
31026	Svbp	2	0.875835	0.501927	0.746182	5.92235e-217	2.16964e-214	84.0085	34.6195	49.3891
46079	Mpc1	2	0.697394	0.403044	0.727317	2.37716e-202	6.84253e-200	77.1144	27.8761	49.2383
38208	Eif4ebp1	2	0.852949	0.492057	0.742544	3.07449e-213	1.04701e-210	82.8003	33.5752	49.2251
28234	Bcap31	2	0.672255	0.355148	0.713396	9.75184e-173	1.59317e-170	79.1756	30.2478	48.9278
36111	Sec11a	2	0.710055	0.376899	0.714771	4.56983e-173	7.5166e-171	79.8863	31.0796	48.8066
41350	Prorsd1	2	0.567022	0.348005	0.728169	5.63443e-222	2.27058e-219	71.7839	23.0088	48.7751
44448	Gm266	2	0.410837	0.297145	0.730839	2.33582e-296	2.56717e-293	61.3362	12.6549	48.6813
33593	Bet1	2	0.550403	0.340982	0.727153	6.41376e-222	2.54227e-219	71.2154	22.6018	48.6136
47732	Yif1a	2	1.03864	0.624909	0.775216	6.88671e-263	5.04587e-260	86.1407	37.5752	48.5655
33326	Gnb2	2	0.843855	0.407566	0.703231	6.51955e-147	5.90398e-145	84.2217	35.823	48.3987
34600	Sec13	2	0.896348	0.512595	0.747996	5.16022e-218	1.98046e-215	84.0085	35.7345	48.274
40208	Cryab	2	0.97711	0.609326	0.764066	1.16675e-252	7.4239e-250	81.8763	33.6814	48.1949
40702	Rnf7	2	0.714919	0.385773	0.71952	1.59799e-179	3.04235e-177	79.8863	31.7168	48.1695
45525	Ranbp1	2	0.816075	0.413931	0.714097	1.07262e-164	1.47358e-162	82.9424	34.8142	48.1283
47567	Mbd2	2	0.617481	0.340438	0.715175	5.35635e-183	1.12618e-180	75.693	27.5752	48.1177
44049	Trappc6b	2	0.452582	0.278338	0.715108	1.57619e-212	5.22064e-210	67.3063	19.7876	47.5187
26475	Ndufa8	2	0.561445	0.294646	0.702003	1.4653e-165	2.04794e-163	73.6318	26.177	47.4548
44947	Kdelr3	2	1.09754	0.642797	0.775035	2.72425e-257	1.93734e-254	87.42	40	47.42
35812	Bax	2	0.595904	0.28083	0.692257	3.6453e-144	3.08181e-142	76.1905	28.7788	47.4117
32330	Smim14	2	0.897806	0.493293	0.739748	2.23125e-201	6.34699e-199	84.506	37.115	47.391
31109	1110065P20Rik	2	0.517247	0.306024	0.713261	3.06727e-197	8.06126e-195	69.7228	22.531	47.1918
33736	Arf5	2	1.00164	0.506981	0.724625	1.08439e-170	1.70257e-168	88.1308	41.2212	46.9095
39893	Smco4	2	0.400146	0.278107	0.720388	5.94829e-264	4.63948e-261	60.6254	13.7345	46.8909
31994	Atraid	2	0.745409	0.377124	0.707074	3.22362e-157	3.80214e-155	80.2416	33.3805	46.8611
33106	Cdk2ap1	2	0.478433	0.290568	0.71226	2.48405e-207	7.60278e-205	66.6667	19.8584	46.8083
38294	Ufsp2	2	0.569679	0.338292	0.716936	2.13197e-197	5.72766e-195	71.0732	24.3363	46.7369
33476	Bri3	2	0.710561	0.330154	0.691613	4.31626e-135	2.99893e-133	80.0284	33.292	46.7364
33806	Akr1b3	2	0.735675	0.367764	0.704878	1.44544e-152	1.46231e-150	80.8813	34.177	46.7043
39844	Dcun1d5	2	0.54137	0.296853	0.704147	4.31541e-175	7.40016e-173	71.0021	24.3363	46.6658
35126	Tmem238	2	0.515087	0.292372	0.709055	2.69335e-187	5.97455e-185	69.7939	23.292	46.5019
30137	2020-09-15	2	1.17417	0.631353	0.752275	3.2861e-211	1.07371e-208	89.9076	43.4336	46.474
29793	Lamtor5	2	0.541216	0.290071	0.702625	6.20085e-170	9.5497e-168	71.6418	25.2212	46.4206
38468	Mrpl34	2	0.637338	0.324978	0.699329	9.14704e-153	9.33191e-151	76.2615	29.9115	46.35
36083	Idh2	2	0.721776	0.356625	0.702691	1.36705e-149	1.30648e-147	80.4549	34.1239	46.331
29094	Alg5	2	0.553196	0.303047	0.708236	1.11339e-177	2.03943e-175	72.0682	25.7876	46.2806
33484	Arpc1a	2	0.514058	0.257582	0.692897	1.50062e-154	1.62706e-152	71.2864	25.1504	46.136
31986	Ost4	2	1.024	0.581867	0.758298	8.0973e-229	3.62564e-226	85.5721	39.4513	46.1208
44393	Glrx5	2	0.568558	0.292241	0.698026	2.04818e-156	2.31415e-154	73.6318	27.5221	46.1097
31692	Aurkaip1	2	0.643116	0.319184	0.697109	9.58941e-146	8.46213e-144	77.8252	31.823	46.0022
36408	Mrpl17	2	0.70326	0.343338	0.697967	5.14322e-144	4.33303e-142	79.3177	33.5044	45.8133
39253	Spcs1	2	1.20541	0.675558	0.763788	9.70147e-233	4.78718e-230	88.2018	42.4425	45.7594
36889	Rnh1	2	0.551692	0.27722	0.692446	6.91426e-150	6.66055e-148	72.4947	26.7434	45.7513
30519	Tomm5	2	0.634851	0.337196	0.703773	3.01393e-162	3.87627e-160	74.6269	28.885	45.7419
40818	Abhd14a	2	0.390555	0.257831	0.711968	3.11829e-236	1.60419e-233	60.7676	15.0442	45.7233
29445	Jtb	2	0.77899	0.4137	0.719191	2.09702e-173	3.47287e-171	80.5259	34.8496	45.6764
42403	Psmb3	2	1.01666	0.508771	0.716138	4.53383e-160	5.53654e-158	85.7143	40.0885	45.6258
26978	Nop10	2	0.786171	0.401085	0.705261	1.73633e-154	1.87422e-152	79.2466	33.646	45.6006
38183	Plpp5	2	0.453302	0.266216	0.707314	3.88369e-198	1.0551e-195	65.6006	20.0531	45.5475
39174	Chchd1	2	0.535792	0.305028	0.705391	2.05506e-180	4.03977e-178	69.1542	23.6106	45.5436
37835	Tmbim4	2	0.775708	0.402148	0.714791	1.42996e-165	2.01017e-163	80.9524	35.4336	45.5188
34258	Bola3	2	0.547907	0.285519	0.69837	2.35125e-159	2.84255e-157	72.2104	26.708	45.5024
29315	Cd1d1	2	0.454688	0.271007	0.705744	6.88722e-196	1.77155e-193	65.3873	19.9115	45.4758
45979	Smim11	2	0.442634	0.242083	0.696936	2.60501e-176	4.59756e-174	66.1692	20.7434	45.4258
47717	Ccs	2	0.504441	0.256586	0.69217	1.34613e-152	1.36757e-150	71.0021	25.5929	45.4092
44099	Psma3	2	0.880123	0.426297	0.70262	2.41167e-143	1.99698e-141	83.6532	38.2832	45.37
30407	Ndufb6	2	0.622668	0.308117	0.692416	4.28091e-143	3.49689e-141	75.1244	29.823	45.3014
43475	Uqcrb	2	0.887606	0.442574	0.709117	2.59692e-153	2.68338e-151	83.0846	37.7876	45.297
36584	Ndufab1	2	0.591411	0.308632	0.699102	4.10235e-157	4.74597e-155	73.3475	28.0885	45.2591
34770	Mlf2	2	0.614842	0.309971	0.69609	2.71231e-148	2.52235e-146	75.1955	29.9469	45.2485
36203	Tmem126a	2	0.446814	0.266699	0.705435	4.37278e-196	1.13688e-193	65.032	19.7876	45.2444
40544	Mlip	2	0.7514	0.360357	0.699238	1.00918e-142	8.07982e-141	80.7392	35.5044	45.2347
40827	Tex264	2	0.424398	0.248898	0.702307	2.39563e-193	5.7924e-191	64.3213	19.115	45.2062
37321	Ppa1	2	0.499774	0.280937	0.702455	4.59026e-178	8.53753e-176	68.0881	22.9027	45.1855
26341	Endog	2	0.407683	0.259313	0.707414	4.21319e-216	1.47639e-213	61.8337	16.7611	45.0726
47662	Gal	2	0.54461	0.384214	0.718426	7.46772e-241	4.01249e-238	61.6205	16.5487	45.0718
33746	Impdh1	2	0.557429	0.266399	0.690209	2.71414e-142	2.15872e-140	73.774	28.708	45.066
25584	Mpc2	2	0.805037	0.388271	0.699157	3.49282e-141	2.75091e-139	81.521	36.4779	45.0431
34199	Suclg1	2	0.452033	0.257799	0.700898	3.95287e-182	8.03163e-180	66.1692	21.1327	45.0364
47296	Sra1	2	1.08818	0.599787	0.757557	2.01722e-222	8.26682e-220	87.349	42.3363	45.0127
45364	Pam16	2	0.568296	0.323588	0.705889	1.68532e-176	3.01847e-174	70.1493	25.1504	44.9988
33980	Cycs	2	0.71135	0.35431	0.698542	1.95812e-146	1.74064e-144	77.7541	32.7788	44.9753
39083	Tomm20	2	0.640447	0.311013	0.692282	7.91878e-140	6.05912e-138	76.4037	31.469	44.9347
40274	Imp3	2	0.595311	0.293458	0.691789	1.79082e-143	1.49311e-141	74.2004	29.2743	44.9261
42435	Mien1	2	0.577354	0.299431	0.698353	1.67177e-156	1.89773e-154	72.85	27.9292	44.9208
47740	Banf1	2	0.502971	0.259045	0.692243	4.96155e-156	5.503e-154	69.3674	24.5133	44.8542
47587	BC031181	2	0.586281	0.300471	0.697411	3.24773e-153	3.34157e-151	73.5608	28.708	44.8528
38909	Gabarapl2	2	0.540138	0.274952	0.693752	1.84046e-153	1.90989e-151	71.1443	26.3186	44.8257
25853	Srp9	2	1.13766	0.61904	0.762941	1.35053e-228	5.93716e-226	88.9126	44.177	44.7356
27279	Smox	2	0.446617	0.285762	0.708923	5.0827e-217	1.89069e-214	61.9048	17.2035	44.7012
37217	Snx3	2	0.583162	0.274854	0.68484	8.89134e-132	5.82612e-130	74.8401	30.177	44.6631
41534	Sar1b	2	0.403281	0.255629	0.70562	3.4351e-214	1.18653e-211	61.194	16.5487	44.6454
41829	Naa38	2	0.597553	0.289012	0.686655	3.93481e-135	2.74971e-133	74.4136	29.7699	44.6437
27020	Srp14	2	0.776892	0.376785	0.696709	5.79286e-140	4.46069e-138	79.7441	35.115	44.6291
37873	Cdk4	2	0.614374	0.28653	0.682061	7.91535e-128	4.84519e-126	74.8401	30.2301	44.61
36356	Lamtor1	2	0.545914	0.255398	0.681997	1.07257e-131	7.00909e-130	72.779	28.177	44.602
43640	Tbca	2	0.723877	0.304697	0.674909	1.63543e-109	6.90105e-108	81.0235	36.4248	44.5987
38512	Sin3b	2	0.670515	0.310081	0.686007	8.24931e-128	5.03687e-126	78.0384	33.469	44.5694
40590	Hmgn3	2	0.682682	0.281354	0.674993	2.24345e-111	9.95308e-110	79.5309	34.9735	44.5575
28683	Prdx4	2	0.990447	0.48069	0.709918	5.52084e-149	5.21439e-147	86.4961	41.9823	44.5138
42523	Coa3	2	0.684466	0.301373	0.678159	1.09848e-115	5.37656e-114	79.2466	34.7434	44.5033
39237	Selk	2	1.03348	0.523963	0.727725	1.87396e-174	3.14657e-172	86.8515	42.354	44.4975
43259	Tmem14c	2	0.606731	0.297703	0.688522	7.6952e-139	5.72499e-137	73.774	29.292	44.482
47532	Sec11c	2	0.811523	0.40659	0.709613	7.74397e-157	8.874e-155	80.6681	36.1947	44.4734
46077	Rnaset2a	2	0.363294	0.25716	0.710461	9.6125e-256	6.64059e-253	56.9296	12.4602	44.4695
37384	Cisd1	2	0.511447	0.274801	0.695448	7.20606e-161	9.02773e-159	69.1542	24.708	44.4463
41298	Lgalsl	2	0.505904	0.276899	0.697586	3.30839e-167	4.81888e-165	68.2303	23.8053	44.425
31826	Gnai1	2	0.784371	0.419718	0.711322	1.63638e-163	2.17396e-161	78.3227	33.9469	44.3758
43312	Ninj1	2	0.429962	0.276574	0.706425	1.42908e-223	5.95755e-221	59.7726	15.3982	44.3743
44665	Cthrc1	2	1.76626	1.14167	0.856909	0	0	92.6084	48.2478	44.3606
36249	Ndufc2	2	0.804191	0.353305	0.683461	2.14469e-118	1.12229e-116	82.3738	38.0354	44.3384
44723	Derl1	2	0.584349	0.288937	0.691988	4.71515e-143	3.83864e-141	74.0583	29.7345	44.3238
37037	Sf3b5	2	1.05069	0.548302	0.737239	8.09634e-189	1.81261e-186	86.9225	42.6195	44.3031
47818	Trmt112	2	0.805352	0.359368	0.684521	6.0269e-119	3.18176e-117	83.0135	38.7434	44.2701
40124	Trappc4	2	0.415678	0.23045	0.693798	1.13835e-174	1.92476e-172	64.2502	20	44.2502
25277	Timm17a	2	0.40233	0.240576	0.699223	3.87333e-195	9.75555e-193	61.9758	17.7522	44.2236
40180	Rexo2	2	0.801834	0.399497	0.706607	3.65941e-151	3.61146e-149	81.2367	37.0442	44.1924
26131	Commd3	2	0.559957	0.2734	0.685345	1.84655e-137	1.3288e-135	71.9972	27.823	44.1741
41758	Tvp23b	2	0.430444	0.231553	0.692662	1.4556e-167	2.14603e-165	65.4584	21.3451	44.1133
35589	Tmem147	2	0.97563	0.508014	0.72967	7.1328e-180	1.39084e-177	84.8614	40.7788	44.0826
44110	Jkamp	2	0.520634	0.255728	0.687393	1.56862e-141	1.23947e-139	71.2864	27.4159	43.8705
33453	Kdelr2	2	1.54346	0.920431	0.828632	0	0	92.8927	49.0265	43.8661
29545	Ctsk	2	1.22046	0.648985	0.752957	6.02209e-209	1.91589e-206	90.0498	46.2655	43.7843
30482	Creb3	2	0.487079	0.256742	0.691871	1.22406e-156	1.39606e-154	68.0881	24.3186	43.7695
48218	Arl3	2	0.62232	0.279893	0.679606	4.5377e-120	2.42737e-118	76.8301	33.115	43.7151
44952	Tomm22	2	0.387063	0.208795	0.687989	1.24158e-168	1.87627e-166	62.7576	19.0796	43.678
36398	Timm10b	2	0.889004	0.467971	0.721823	1.61465e-172	2.62018e-170	81.592	37.9646	43.6274
31085	Ndufs5	2	0.745047	0.3502	0.688891	5.94382e-128	3.64761e-126	79.8152	36.2124	43.6028
44179	Erh	2	0.750486	0.348349	0.687853	4.57825e-128	2.82392e-126	78.7491	35.1504	43.5987
27938	Timm17b	2	0.535463	0.266025	0.685517	1.97731e-139	1.48939e-137	70.7178	27.1858	43.532
41192	Xbp1	2	0.912608	0.447254	0.710604	2.36438e-151	2.35261e-149	84.5771	41.0619	43.5152
29370	Lamtor2	2	0.988872	0.464319	0.707561	1.10617e-143	9.25466e-142	87.4911	43.9823	43.5088
26215	Npdc1	2	0.789457	0.354773	0.686696	9.41665e-122	5.23414e-120	82.3738	38.8673	43.5066
36300	Spcs2	2	1.29982	0.678961	0.759956	5.80531e-218	2.19323e-215	91.6844	48.1947	43.4897
31879	Tomm7	2	0.790201	0.375587	0.694894	2.614e-135	1.832e-133	80.2416	36.7788	43.4629
42742	Fam104a	2	0.762029	0.326697	0.679992	1.4507e-113	6.8242e-112	82.0896	38.6372	43.4524
24975	Ramp1	2	1.01986	0.484065	0.707698	1.1632e-146	1.04166e-144	85.0036	41.5575	43.446
41946	Txndc17	2	0.802803	0.383043	0.698274	3.98718e-138	2.93028e-136	81.521	38.0885	43.4325
36890	Hras	2	0.842059	0.378933	0.691258	8.92599e-126	5.35537e-124	83.9375	40.531	43.4065
38239	Leprotl1	2	0.52363	0.251398	0.68243	1.79105e-133	1.19961e-131	71.2154	27.8761	43.3392
36571	Mettl9	2	0.415988	0.218671	0.686484	3.62489e-157	4.23412e-155	64.8188	21.4867	43.332
32119	Grpel1	2	0.525675	0.259236	0.683106	7.06395e-138	5.14455e-136	69.6517	26.3717	43.2801
32838	Iscu	2	0.560787	0.276772	0.687597	2.437e-139	1.82994e-137	71.9261	28.6549	43.2712
48177	Mrpl43	2	0.485614	0.23335	0.681374	1.69775e-137	1.22904e-135	68.7278	25.469	43.2588
40201	Timm8b	2	0.750693	0.35909	0.69321	6.30259e-135	4.3416e-133	78.7491	35.5044	43.2447
33115	Tmed2	2	0.866877	0.395856	0.698902	1.77181e-134	1.21361e-132	85.0036	41.7699	43.2336
38782	Tmem208	2	0.814343	0.409516	0.707823	2.91653e-152	2.93829e-150	80.8813	37.6637	43.2176
28916	Ndufb5	2	0.997824	0.501413	0.718329	1.81525e-162	2.37249e-160	84.3639	41.1504	43.2135
39189	Vdac2	2	0.599309	0.270309	0.677921	1.73985e-120	9.41115e-119	74.6979	31.5221	43.1758
34255	Mthfd2	2	0.453009	0.262833	0.6957	2.14807e-179	4.02622e-177	63.0419	19.9115	43.1304
42092	Tmem97	2	0.632161	0.29369	0.683119	1.99656e-128	1.23781e-126	74.1294	31.0088	43.1205
44617	Cpq	2	0.60298	0.265959	0.676482	2.25207e-118	1.17355e-116	74.769	31.6637	43.1053
28551	Tceal8	2	0.718501	0.353773	0.696764	3.7128e-141	2.91467e-139	77.8252	34.7257	43.0995
33515	Polr1d	2	0.787027	0.343264	0.679863	5.9317e-114	2.80122e-112	81.3077	38.2124	43.0954
29408	Slc50a1	2	0.473737	0.23648	0.68271	1.98538e-143	1.64964e-141	67.0931	24.0177	43.0754
38718	Polr2c	2	0.398763	0.224918	0.690238	2.12298e-172	3.42211e-170	62.3312	19.2566	43.0746
34272	Tex261	2	0.522549	0.228119	0.672362	4.2381e-117	2.13485e-115	72.2104	29.1681	43.0422
29089	Ufm1	2	0.637922	0.323253	0.694807	1.64639e-145	1.44232e-143	73.8451	30.8142	43.0309
36806	Oat	2	0.585757	0.265871	0.678148	2.35709e-122	1.33471e-120	73.6318	30.6195	43.0124
41085	Higd1a	2	0.942981	0.481435	0.720248	7.56923e-166	1.07027e-163	83.7953	40.8142	42.9811
39963	Tmem205	2	0.507116	0.236721	0.679082	1.7227e-130	1.11075e-128	70.0782	27.0973	42.9808
47794	Zfpl1	2	0.338278	0.227552	0.701234	3.46818e-231	1.61264e-228	56.0768	13.0973	42.9794
46906	Vapa	2	0.568222	0.249782	0.671349	6.15882e-113	2.82569e-111	73.774	30.9027	42.8713
42440	Ormdl3	2	0.687576	0.308076	0.679828	9.96843e-117	4.96962e-115	78.7491	35.9115	42.8376
43549	Pdcd6	2	0.404825	0.223417	0.687941	2.18524e-165	3.01925e-163	62.8287	20.0354	42.7933
47096	Bambi	2	0.603508	0.352827	0.701888	4.44244e-177	8.01595e-175	66.1692	23.3805	42.7886
35576	Psenen	2	0.653565	0.284789	0.674087	2.49676e-111	1.10566e-109	77.2566	34.4779	42.7787
34321	Snrpg	2	0.729459	0.313017	0.672988	1.0847e-108	4.52188e-107	78.2516	35.4867	42.7649
36938	Cd81	2	1.31138	0.637239	0.736363	1.25331e-179	2.41411e-177	91.9687	49.2212	42.7475
39537	Sap18	2	0.496262	0.243057	0.6806	4.11311e-135	2.86602e-133	68.7989	26.0885	42.7104
28931	Dnajc19	2	0.49915	0.250227	0.684775	4.22435e-143	3.46239e-141	68.0881	25.3982	42.6899
33872	Mrps33	2	0.543767	0.258451	0.67724	1.28546e-126	7.7509e-125	70.4335	27.7522	42.6813
45150	Zcrb1	2	0.571096	0.260747	0.675067	4.4448e-121	2.42052e-119	71.7129	29.0619	42.6509
29772	Atp5f1	2	0.945147	0.419252	0.690826	2.82041e-122	1.59333e-120	86.2118	43.5929	42.6189
43467	Ctsl	2	1.30462	0.650335	0.748838	1.21955e-198	3.35085e-196	92.0398	49.4513	42.5885
28634	Maged2	2	0.689711	0.30648	0.680161	1.29548e-117	6.56674e-116	78.1805	35.6106	42.5699
30888	Gpx7	2	0.95085	0.459558	0.709829	7.64587e-149	7.19336e-147	84.9325	42.3894	42.5431
31681	Ssu72	2	0.484697	0.231693	0.675976	7.53622e-130	4.78263e-128	68.0171	25.4867	42.5303
36087	Cib1	2	0.478319	0.256884	0.687934	6.78966e-154	7.1377e-152	65.8849	23.3805	42.5043
43040	Psma2	2	0.767063	0.337065	0.678003	1.80268e-113	8.44709e-112	79.2466	36.7434	42.5033
41423	Nudcd2	2	0.398505	0.23309	0.69156	1.22197e-180	2.44183e-178	60.4833	18.1062	42.3771
31412	Ddost	2	1.28409	0.660348	0.754543	1.80287e-208	5.66126e-206	91.258	48.9027	42.3553
37721	Mrpl42	2	0.679396	0.295439	0.674466	6.24451e-111	2.74022e-109	77.5409	35.2566	42.2842
41652	Guk1	2	0.426689	0.242503	0.690737	6.41328e-171	1.01351e-168	62.2601	19.9823	42.2778
38533	Lsm6	2	0.602844	0.252336	0.668561	6.66635e-107	2.65983e-105	74.9822	32.7257	42.2566
29803	Gstm5	2	0.52963	0.237671	0.673402	1.18166e-119	6.29327e-118	70.9311	28.6903	42.2408
39278	Dph3	2	0.483036	0.248817	0.684344	5.21727e-146	4.62082e-144	66.3824	24.177	42.2054
46268	Mrps34	2	0.575826	0.24904	0.67087	9.37808e-111	4.09301e-109	74.2715	32.0708	42.2007
33274	Mdh2	2	0.959772	0.43218	0.696887	1.15595e-129	7.29758e-128	86.2118	44.0708	42.141
31913	Rheb	2	0.396033	0.208933	0.68134	2.53072e-154	2.71956e-152	62.1891	20.1239	42.0652
40289	Cox5a	2	1.22739	0.58334	0.725192	3.3003e-164	4.43322e-162	90.4051	48.354	42.0511
47597	Ier3ip1	2	1.03685	0.501454	0.723465	2.05925e-164	2.79723e-162	87.8465	45.8053	42.0412
28282	Fundc2	2	0.659924	0.282521	0.669272	2.1874e-106	8.61388e-105	75.8351	33.823	42.0121
44688	Eny2	2	0.871518	0.381269	0.686302	5.12135e-118	2.62907e-116	84.2217	42.2301	41.9917
47860	Polr2g	2	0.375119	0.202567	0.682373	3.61813e-162	4.62872e-160	60.5544	18.6018	41.9526
31425	Nbl1	2	1.04571	0.506997	0.717464	3.80975e-157	4.42865e-155	86.5672	44.6195	41.9477
47425	Cdo1	2	0.744132	0.40204	0.697723	2.45799e-149	2.33066e-147	73.2054	31.2743	41.9311
43532	Mrpl36	2	0.41945	0.212525	0.677594	7.53515e-144	6.32612e-142	63.3262	21.4159	41.9103
40830	Manf	2	1.1695	0.565166	0.726147	1.51194e-166	2.16315e-164	89.339	47.4513	41.8877
40250	Psma4	2	0.751672	0.317724	0.672287	2.44089e-105	9.41282e-104	79.7441	37.8584	41.8857
40772	Srprb	2	0.408414	0.219251	0.683038	2.98869e-154	3.18342e-152	62.8287	20.9735	41.8553
38748	Gm8730	2	0.330877	0.224404	0.696059	2.60427e-228	1.12444e-225	54.0867	12.2478	41.8389
32894	Srsf9	2	0.398748	0.200899	0.677861	5.17659e-145	4.47017e-143	63.0419	21.2035	41.8384
25234	Snrpe	2	0.801249	0.322947	0.665889	1.74141e-96	5.8399e-95	81.0945	39.2566	41.8379
36512	Nucb2	2	0.481723	0.252496	0.683763	1.93473e-146	1.7262e-144	65.6006	23.7876	41.813
39009	Aprt	2	0.591314	0.251356	0.668843	2.64412e-110	1.14369e-108	72.4947	30.7434	41.7513
45369	Hmox2	2	0.559038	0.239365	0.668571	6.85482e-110	2.9335e-108	72.4947	30.7965	41.6982
41065	Eif1b	2	0.55379	0.251943	0.674605	2.48695e-119	1.31869e-117	71.5707	29.8761	41.6946
37563	Creb3l3	2	0.387828	0.240712	0.69094	2.73938e-195	6.97215e-193	57.0007	15.3097	41.691
36404	Taf10	2	0.961644	0.405323	0.683516	1.99667e-111	8.89722e-110	87.7043	46.0177	41.6866
46113	Mrpl18	2	0.504278	0.230958	0.672459	6.06958e-122	3.41294e-120	68.6567	26.9735	41.6833
47875	B3gat3	2	0.430017	0.211625	0.677287	1.74921e-138	1.2934e-136	64.7477	23.0796	41.668
37437	Pofut2	2	0.913818	0.41934	0.702499	5.52305e-138	4.0345e-136	84.9325	43.2743	41.6581
40882	Gmppb	2	0.455436	0.220231	0.677774	4.45387e-136	3.15807e-134	65.8849	24.2301	41.6548
42807	Galk1	2	0.757127	0.32352	0.67765	2.90336e-110	1.25358e-108	81.0235	39.3982	41.6252
47665	1810055G02Rik	2	0.411255	0.226921	0.684832	2.58272e-163	3.41243e-161	61.0519	19.4336	41.6183
30657	Cdc26	2	0.372087	0.20554	0.683949	1.9664e-165	2.7325e-163	60.1279	18.5664	41.5616
41865	Tmem256	2	0.935117	0.397734	0.680547	4.40063e-110	1.88993e-108	84.8614	43.3097	41.5517
40034	Srpr	2	0.802919	0.370515	0.688688	1.72336e-124	1.00408e-122	80.597	39.1327	41.4643
42326	Slc35b1	2	0.401845	0.2169	0.682789	9.06207e-156	1.00051e-153	61.9758	20.5133	41.4626
40327	Hexa	2	0.624815	0.246513	0.660943	1.01428e-94	3.28744e-93	76.8301	35.3982	41.4319
39011	Trappc2l	2	0.632486	0.269859	0.668886	3.9389e-106	1.54358e-104	75.1955	33.7699	41.4255
33146	Ran	2	0.729911	0.281934	0.661904	1.21871e-93	3.89262e-92	78.9623	37.5398	41.4225
39259	Smim4	2	0.426174	0.231836	0.683709	4.4346e-156	4.94121e-154	62.2601	20.8673	41.3929
37502	Polr2e	2	0.554649	0.25639	0.67468	5.50015e-120	2.93572e-118	71.0021	29.6283	41.3738
39140	Rpl15	2	1.21362	0.589221	0.71799	2.42785e-156	2.73037e-154	87.4911	46.1416	41.3495
39144	Ube2e2	2	0.365625	0.222154	0.687954	1.11119e-183	2.35679e-181	57.7114	16.3717	41.3398
35209	Ube2m	2	0.935938	0.39421	0.682813	4.4658e-111	1.96682e-109	86.7804	45.4513	41.3291
30928	Cmpk1	2	0.414851	0.220677	0.681367	5.61601e-152	5.63442e-150	62.2601	20.9381	41.3221
46718	Yipf3	2	0.697893	0.273852	0.664301	5.43635e-95	1.77389e-93	80.3127	39.0265	41.2862
41582	P4ha2	2	0.88018	0.392093	0.687456	1.57255e-120	8.52527e-119	82.5871	41.3097	41.2773
43191	Uqcrfs1	2	0.410807	0.207026	0.676024	4.37373e-141	3.42241e-139	62.8998	21.6283	41.2715
26719	Atp5g3	2	0.704555	0.27239	0.656798	4.98409e-87	1.38677e-85	79.8863	38.6195	41.2668
33869	Ndufb2	2	0.893976	0.382751	0.67782	4.81908e-109	2.01942e-107	82.0896	40.9204	41.1692
39914	Pin1	2	0.474194	0.198619	0.663534	7.14141e-110	3.05075e-108	68.2303	27.0619	41.1683
38704	Herpud1	2	0.443662	0.229244	0.680116	5.76154e-145	4.95759e-143	63.6105	22.4956	41.1149
42893	Eif4a3	2	0.485651	0.218008	0.670032	2.63377e-118	1.36656e-116	68.3014	27.2389	41.0624
42939	Anapc11	2	0.641315	0.227928	0.650488	2.60189e-82	6.51255e-81	77.3276	36.2832	41.0445
37151	Rwdd1	2	0.646656	0.274406	0.669009	5.70461e-106	2.2247e-104	75.1244	34.0885	41.0359
40263	Tspan3	2	0.764236	0.321519	0.673633	3.27158e-105	1.25561e-103	80.7392	39.7345	41.0046
44371	Ifi27	2	0.627878	0.229853	0.655962	9.16698e-92	2.77755e-90	73.9872	33.0088	40.9784
33030	Arpc3	2	0.667079	0.244265	0.65142	7.05153e-83	1.79096e-81	77.7541	36.7788	40.9753
31690	Mrpl20	2	0.896341	0.411971	0.694985	6.06399e-130	3.86863e-128	82.5871	41.646	40.941
45727	Fam162a	2	0.578561	0.234861	0.660525	5.84826e-98	2.0029e-96	73.2765	32.3363	40.9402
43598	Cox7c	2	1.29945	0.640885	0.730119	3.81378e-172	6.10685e-170	88.7704	47.8584	40.912
27490	Chmp4b	2	0.654016	0.258926	0.660421	1.65413e-93	5.2556e-92	76.9723	36.0885	40.8838
40453	Lipc	2	0.589586	0.258819	0.67033	8.18724e-113	3.74923e-111	71.4286	30.5487	40.8799
41932	C1qbp	2	0.417568	0.222129	0.679451	2.87039e-151	2.84439e-149	61.194	20.3363	40.8577
26055	Atp5c1	2	0.878386	0.369587	0.673551	6.87121e-103	2.54814e-101	83.0135	42.2124	40.8011
28060	Slc25a5	2	0.948022	0.437374	0.693912	4.92398e-128	3.02944e-126	82.9424	42.1416	40.8008
47746	Drap1	2	0.917478	0.361371	0.671132	6.43218e-97	2.17516e-95	87.349	46.5487	40.8003
46942	Myl12a	2	0.668329	0.190089	0.635568	2.07504e-66	3.7526e-65	78.1805	37.3805	40.8
30541	Nans	2	0.547618	0.209789	0.656679	2.0632e-93	6.53814e-92	73.1343	32.3717	40.7626
33707	Fam3c	2	0.459822	0.206615	0.66907	2.74025e-120	1.47564e-118	66.4534	25.7168	40.7366
26982	Emc7	2	0.397016	0.19628	0.673811	8.66559e-140	6.60963e-138	61.7626	21.0442	40.7184
25530	Prdx6	2	0.598515	0.242821	0.66404	5.82822e-100	2.06628e-98	74.8401	34.1416	40.6985
35491	Mrps12	2	0.619702	0.237607	0.656499	1.54894e-89	4.47453e-88	76.3326	35.6814	40.6512
43785	Ndufs4	2	0.486554	0.218491	0.667236	4.60694e-115	2.21454e-113	67.6617	27.0442	40.6174
39254	Glt8d1	2	0.465837	0.193157	0.660825	6.55327e-105	2.4953e-103	68.5856	27.9823	40.6033
42344	Snf8	2	0.643455	0.253875	0.660242	8.7307e-93	2.72036e-91	77.2566	36.6549	40.6017
31694	Mxra8	2	0.831635	0.328617	0.66477	2.08461e-93	6.59734e-92	82.2317	41.646	40.5857
47249	Srp19	2	0.813845	0.36963	0.684973	9.14997e-119	4.81998e-117	80.7392	40.1593	40.5799
31446	Sdhb	2	0.684015	0.271457	0.661372	1.02151e-92	3.1747e-91	78.607	38.0531	40.5539
41527	Nhp2	2	0.584837	0.237331	0.661025	1.91019e-97	6.49598e-96	73.8451	33.292	40.553
43376	Prelid1	2	0.950853	0.406684	0.684625	1.72746e-113	8.11034e-112	85.8564	45.3097	40.5467
44286	Slirp	2	0.508799	0.211395	0.661018	4.34773e-104	1.64e-102	69.1542	28.6372	40.5171
33090	Denr	2	0.509414	0.206499	0.658235	4.85885e-99	1.70264e-97	70.1493	29.646	40.5032
30442	Dctn3	2	0.499098	0.218864	0.663944	2.69283e-108	1.11109e-106	68.8699	28.3717	40.4983
40155	Fxyd6	2	0.642344	0.333621	0.684807	1.64262e-138	1.21831e-136	68.2303	27.7345	40.4958
39438	Psmb5	2	0.790267	0.313098	0.660792	1.30106e-89	3.76746e-88	81.3788	40.9381	40.4408
34589	Brk1	2	0.590387	0.232216	0.657285	3.26764e-92	1.00137e-90	74.4847	34.0531	40.4316
32453	Chic2	2	0.418185	0.184126	0.665747	9.59991e-119	5.046e-117	64.8188	24.3894	40.4294
41196	Mrps24	2	0.783479	0.316444	0.663484	1.22133e-93	3.89586e-92	80.0995	39.6814	40.4181
47825	Ppp1r14b	2	1.34832	0.664284	0.745764	3.31194e-192	7.92866e-190	91.8266	51.4159	40.4107
45003	Phf5a	2	0.696042	0.2692	0.660855	6.88811e-92	2.09758e-90	78.7491	38.354	40.3951
27517	Eif6	2	0.581179	0.244787	0.664827	2.6449e-102	9.73378e-101	73.4897	33.0973	40.3923
43052	Rala	2	0.437615	0.206975	0.668161	2.31896e-124	1.34784e-122	63.8948	23.5044	40.3904
44867	Tonsl	2	0.542789	0.210764	0.654163	2.62185e-91	7.88479e-90	72.1393	31.7876	40.3517
39151	2700060E02Rik	2	1.1643	0.522658	0.708868	1.08105e-140	8.37782e-139	90.0498	49.7345	40.3152
35773	Prmt1	2	0.426114	0.199933	0.66945	4.03641e-129	2.52187e-127	62.7576	22.4425	40.3152
29561	Mrps21	2	1.0602	0.486597	0.705357	6.81333e-139	5.08455e-137	86.7093	46.4425	40.2668
47963	Ostf1	2	0.412048	0.197182	0.670979	6.23043e-130	3.96436e-128	63.2552	22.9912	40.264
29122	Commd2	2	0.303331	0.184691	0.682736	2.98619e-190	7.01001e-188	54.0156	13.7522	40.2634
44468	Akt1	2	0.448669	0.200733	0.664453	4.95122e-114	2.34277e-112	65.9559	25.7699	40.186
30339	Ggh	2	0.393854	0.196147	0.671351	6.66381e-137	4.73895e-135	60.9808	20.8496	40.1313
44644	Zfp706	2	0.587235	0.217935	0.650773	1.25796e-84	3.34981e-83	74.4847	34.3717	40.113
37815	Cct2	2	0.535827	0.195773	0.64804	1.00464e-83	2.61196e-82	72.4947	32.3894	40.1053
39077	Kcnk1	2	0.433104	0.251704	0.683017	6.96512e-163	9.1527e-161	59.1329	19.0796	40.0533
29465	S100a16	2	0.731727	0.253398	0.64727	1.65988e-75	3.65189e-74	81.0235	40.9735	40.05
38567	Gipc1	2	0.372917	0.193165	0.673752	4.54778e-145	3.94124e-143	59.6304	19.6106	40.0198
30638	Dnajc25	2	0.512141	0.24205	0.672912	9.45045e-123	5.38921e-121	67.2353	27.2212	40.014
46757	Guca1a	2	0.33995	0.227857	0.6882	9.1943e-211	2.96412e-208	52.5942	12.5841	40.0101
29341	Apoa1bp	2	0.480816	0.206843	0.662328	8.48981e-108	3.45e-106	67.5195	27.5752	39.9443
30675	Atp6v1g1	2	0.799078	0.307855	0.658871	1.53128e-86	4.2411e-85	82.3028	42.3717	39.9311
30055	Cisd2	2	0.489198	0.205627	0.659931	1.85099e-103	6.93878e-102	68.2303	28.3009	39.9294
42563	Lsm12	2	0.651766	0.245885	0.653489	5.4322e-85	1.45777e-83	77.0434	37.115	39.9283
40293	Scamp2	2	0.466165	0.201892	0.664128	3.09341e-110	1.33325e-108	67.4485	27.5398	39.9086
43360	Higd2a	2	0.45437	0.193531	0.661149	1.31738e-107	5.33548e-106	66.7377	26.8496	39.8882
35089	Tsen34	2	0.358853	0.197346	0.676469	3.46679e-157	4.0691e-155	57.6404	17.7522	39.8882
48229	Usmg5	2	0.937303	0.434249	0.692383	5.13673e-127	3.11281e-125	81.3077	41.4336	39.8741
31130	Eva1b	2	0.765257	0.295838	0.661767	4.92497e-91	1.47195e-89	80.4549	40.6195	39.8354
46701	Slc35b2	2	0.398488	0.192524	0.670477	5.82307e-132	3.8364e-130	61.9048	22.0885	39.8163
25623	Mgst3	2	0.349991	0.251834	0.691168	4.38428e-231	2.00014e-228	50.8884	11.0796	39.8088
38501	Klf2	2	0.811412	0.356842	0.6761	1.71919e-110	7.44953e-109	77.6119	37.8053	39.8066
26517	Arpc5l	2	0.434281	0.196312	0.663338	7.74501e-115	3.71561e-113	64.5345	24.7611	39.7734
46434	U2af1	2	0.410124	0.176173	0.660737	1.25022e-113	5.89259e-112	63.4684	23.6991	39.7693
33654	Ndufa4	2	1.31276	0.603819	0.716656	8.5914e-151	8.41019e-149	90.1208	50.354	39.7668
38469	Dda1	2	0.356493	0.20186	0.677476	2.04075e-160	2.51752e-158	57.2139	17.4513	39.7626
42979	Metrnl	2	1.003	0.43131	0.691009	8.57197e-121	4.65756e-119	85.8564	46.1062	39.7502
37596	Gna11	2	0.700767	0.251627	0.649556	2.63553e-78	6.069e-77	80.0284	40.3363	39.6921
32626	Cops4	2	0.426578	0.175473	0.65979	1.72324e-107	6.95597e-106	65.6716	26.0177	39.6539
35464	Psmc4	2	0.544393	0.208518	0.652639	8.67782e-89	2.48015e-87	72.2104	32.5664	39.644
41916	Pfn1	2	1.00006	0.406678	0.673764	7.63137e-101	2.73767e-99	85.0036	45.3628	39.6407
39159	Mrps16	2	0.701584	0.277988	0.657445	1.24162e-88	3.54023e-87	77.5409	37.9292	39.6117
41539	Ube2b	2	0.620487	0.225549	0.648596	1.15093e-80	2.78561e-79	75.764	36.1593	39.6047
33457	Rac1	2	0.687743	0.238295	0.643039	2.92333e-72	6.01559e-71	79.2466	39.646	39.6006
25364	Glrx2	2	0.452333	0.194746	0.661751	1.54675e-109	6.53828e-108	65.8849	26.3186	39.5663
39976	Elof1	2	0.423427	0.166294	0.652255	5.38239e-98	1.84597e-96	65.4584	25.9115	39.5469
42573	Slc25a39	2	0.538168	0.208938	0.652866	1.9667e-89	5.67456e-88	71.7839	32.2655	39.5185
26833	Slc39a13	2	0.608809	0.220619	0.649503	7.97309e-82	1.97927e-80	75.4797	35.9646	39.5151
40411	Dapk2	2	0.544676	0.204935	0.653083	1.20529e-91	3.63828e-90	70.2203	30.708	39.5124
40142	Atp5l	2	0.489687	0.18195	0.650144	5.5826e-90	1.64211e-88	68.8699	29.3982	39.4717
47759	Rnaseh2c	2	0.622808	0.227678	0.65012	1.40773e-82	3.54556e-81	75.3376	35.8761	39.4615
34751	Phb2	2	0.405634	0.191675	0.666306	1.74445e-125	1.03634e-123	61.6915	22.2301	39.4615
39344	Cnih1	2	0.449836	0.200785	0.662507	1.25094e-110	5.44e-109	65.7427	26.3009	39.4418
26980	Emc4	2	0.309601	0.190197	0.679493	1.55537e-180	3.08256e-178	53.8024	14.4248	39.3776
36529	Gde1	2	0.349962	0.196631	0.677845	3.00804e-162	3.87627e-160	56.6453	17.2743	39.371
37711	Ndufa12	2	0.641284	0.256042	0.657731	3.47344e-91	1.04199e-89	74.9822	35.6991	39.2831
42026	Nxn	2	0.441977	0.197038	0.663429	4.74184e-113	2.18803e-111	65.032	25.7522	39.2798
28801	Fabp5	2	0.452296	0.206526	0.667091	2.9034e-125	1.71642e-123	62.0469	22.7788	39.2681
42300	Lrrc59	2	0.592224	0.227423	0.653756	1.41748e-88	4.02741e-87	73.2054	33.9469	39.2585
44851	Cyc1	2	0.551815	0.209434	0.650903	3.23659e-86	8.8929e-85	72.4236	33.1858	39.2378
31002	Atp6v0b	2	1.00991	0.431068	0.690292	2.50607e-119	1.32592e-117	86.1407	46.9204	39.2204
31203	Eif3i	2	0.712305	0.270439	0.653497	3.13222e-83	8.03116e-82	78.5359	39.3451	39.1908
40769	Ryk	2	0.602378	0.196083	0.640434	1.51484e-72	3.1252e-71	75.0533	35.8761	39.1772
46708	Mrpl14	2	0.581765	0.246929	0.660937	9.91276e-99	3.46359e-97	71.6418	32.4779	39.1639
40508	2310009A05Rik	2	0.353601	0.186725	0.672777	5.33523e-151	5.24392e-149	57.0007	17.8407	39.16
45661	0610012G03Rik	2	0.679524	0.235544	0.644488	1.68564e-73	3.53794e-72	79.1756	40.0177	39.1579
35518	Yif1b	2	0.953213	0.438058	0.698259	5.68839e-132	3.75791e-130	83.2978	44.1416	39.1562
26950	Immp1l	2	0.320266	0.186418	0.676593	3.82429e-170	5.92741e-168	54.4421	15.292	39.15
37492	R3hdm4	2	0.438286	0.179747	0.656627	1.81264e-102	6.69128e-101	65.7427	26.6018	39.1409
27671	Pltp	2	0.466523	0.206472	0.662429	1.31353e-111	5.88144e-110	64.9609	25.823	39.1379
47286	Ube2d2a	2	0.442446	0.190629	0.659256	4.94726e-107	1.98046e-105	65.1031	26	39.1031
41305	Mdh1	2	0.461916	0.181779	0.652989	2.34762e-96	7.8402e-95	66.5956	27.5044	39.0912
47467	Prrc1	2	0.755375	0.259113	0.645125	6.30189e-72	1.28585e-70	82.6581	43.5752	39.0829
44989	Rbx1	2	1.12445	0.471153	0.691555	1.18792e-118	6.23052e-117	89.0547	49.9823	39.0724
47385	Ndfip1	2	0.353345	0.183682	0.670268	7.0891e-143	5.73269e-141	57.8536	18.8496	39.004
24624	Sumo1	2	0.538467	0.195896	0.647043	5.50422e-83	1.39944e-81	71.2864	32.2832	39.0032
27255	Ddrgk1	2	0.722311	0.254167	0.647167	6.07242e-75	1.31564e-73	80.8813	41.8938	38.9875
39260	Nt5dc2	2	0.900845	0.331472	0.659887	5.58217e-85	1.49636e-83	85.6432	46.6726	38.9706
36650	Aldoa	2	0.739106	0.259297	0.647273	1.24114e-75	2.74561e-74	79.9574	41.0088	38.9485
28208	Vma21	2	0.347252	0.19567	0.674101	1.06595e-154	1.16097e-152	56.5032	17.5575	38.9457
44098	Actr10	2	0.421176	0.163251	0.650997	1.38498e-95	4.5748e-94	65.4584	26.5133	38.9451
45923	Jam2	2	0.36994	0.179939	0.668042	1.74077e-137	1.25642e-135	58.28	19.3451	38.9349
30406	Toporsos	2	0.352446	0.178764	0.670245	3.69767e-143	3.04102e-141	57.7114	18.7788	38.9327
47168	Gm10036	2	0.530441	0.189331	0.64633	3.99417e-81	9.72558e-80	72.2104	33.3097	38.9006
28678	2210013O21Rik	2	0.391878	0.192658	0.667062	2.22194e-129	1.39182e-127	60.2701	21.3805	38.8895
43838	Sf3b6	2	0.396456	0.169338	0.657957	6.46163e-112	2.89862e-110	61.8337	22.9558	38.8779
36657	Tmem219	2	0.323378	0.181333	0.674209	3.74459e-159	4.5045e-157	55.5082	16.6372	38.871
27447	H13	2	0.9638	0.401862	0.683828	3.13407e-111	1.38282e-109	86.2118	47.3451	38.8667
41078	Deb1	2	0.326949	0.199308	0.67964	1.25802e-179	2.41411e-177	53.5892	14.7257	38.8635
35515	Psmd8	2	0.681402	0.239313	0.644012	5.82708e-73	1.21146e-71	79.0334	40.177	38.8564
28263	Lage3	2	0.356878	0.175137	0.66623	7.46738e-134	5.02936e-132	58.4222	19.5752	38.847
24311	Smap1	2	0.686434	0.29178	0.663594	6.05268e-98	2.06998e-96	74.6269	35.7876	38.8393
39128	Psmd6	2	0.404681	0.193551	0.663876	8.67934e-122	4.83543e-120	61.194	22.4071	38.787
24563	Hspe1	2	0.976395	0.389132	0.669109	7.89715e-95	2.56647e-93	85.5011	46.7257	38.7754
40425	Rps27l	2	1.18392	0.538651	0.708164	1.04917e-140	8.15687e-139	87.6333	48.9027	38.7306
27650	Sys1	2	0.514074	0.18807	0.647115	2.36627e-83	6.0866e-82	70.7889	32.0885	38.7004
25886	2020-03-02	2	0.399479	0.15446	0.652238	3.07695e-101	1.11207e-99	63.0419	24.354	38.688
35657	Pdcd5	2	0.833877	0.280333	0.640551	1.54455e-66	2.80373e-65	84.435	45.7522	38.6828
38626	2310036O22Rik	2	0.771884	0.257573	0.6389	9.6192e-66	1.71901e-64	82.8714	44.2655	38.6059
33827	1810058I24Rik	2	0.848065	0.318984	0.657991	1.34264e-84	3.56744e-83	82.7292	44.1239	38.6053
43322	Omd	2	0.591616	0.292153	0.673406	8.83512e-125	5.16001e-123	65.4584	26.885	38.5735
25840	Cnih4	2	0.376482	0.161758	0.655277	4.32794e-110	1.86201e-108	60.7676	22.2301	38.5375
38438	Lsm4	2	0.611346	0.198864	0.638543	5.79963e-70	1.13271e-68	75.4087	36.9027	38.506
44115	Dhrs7	2	0.344697	0.175051	0.668279	1.42645e-141	1.13082e-139	56.9296	18.4248	38.5049
47519	Txnl1	2	0.437832	0.185817	0.655464	1.95764e-103	7.32722e-102	63.8948	25.4159	38.4789
30514	Grhpr	2	0.311897	0.18781	0.675757	4.58641e-176	8.03585e-174	52.5942	14.1239	38.4703
45999	Pigp	2	0.319896	0.183535	0.672991	2.98469e-162	3.87627e-160	54.0867	15.646	38.4407
37514	Gamt	2	0.511633	0.204362	0.654735	2.46009e-96	8.1932e-95	67.4485	29.0088	38.4396
37687	Ikbip	2	0.733627	0.286874	0.659565	4.76166e-89	1.36413e-87	78.7491	40.3894	38.3597
39695	Esd	2	0.618738	0.223893	0.644339	5.91511e-77	1.33665e-75	73.9161	35.5575	38.3586
36501	1110004F10Rik	2	0.869689	0.303199	0.647265	8.57983e-73	1.7807e-71	84.2928	45.9646	38.3282
31647	Tprgl	2	0.424237	0.163982	0.650445	3.84966e-95	1.26297e-93	64.8188	26.4956	38.3232
38445	Ifi30	2	0.43164	0.185982	0.658274	6.00719e-108	2.45351e-106	63.3262	25.0619	38.2643
45012	Nhp2l1	2	0.406768	0.159377	0.650893	2.13313e-98	7.42115e-97	63.2552	25.0088	38.2463
33353	Cops6	2	0.628264	0.219926	0.639659	3.59859e-70	7.07401e-69	76.4037	38.1593	38.2444
43246	Txndc5	2	0.420757	0.172502	0.65471	1.55542e-102	5.75053e-101	63.6105	25.4336	38.1769
45233	Cox14	2	0.659594	0.246566	0.648336	6.44993e-80	1.52596e-78	75.1244	36.9912	38.1332
30630	Txn1	2	0.527118	0.150892	0.630268	1.85042e-65	3.27295e-64	70.6468	32.5487	38.0981
33360	Lamtor4	2	0.793803	0.273062	0.644414	8.68762e-71	1.72745e-69	82.6581	44.6195	38.0387
42537	Rpl27	2	1.20846	0.534113	0.704651	7.76819e-135	5.33599e-133	88.6283	50.6018	38.0265
44900	Txn2	2	0.579174	0.20293	0.64412	2.63584e-76	5.90111e-75	74.1294	36.1062	38.0232
47853	Slc3a2	2	0.365923	0.18382	0.665708	6.80224e-134	4.59417e-132	57.4982	19.4867	38.0115
24924	Eif4e2	2	0.575707	0.193692	0.639299	5.5884e-72	1.14123e-70	73.4186	35.4159	38.0027
43964	Twist1	2	1.06646	0.455411	0.681551	3.81765e-108	1.56984e-106	86.0697	48.0885	37.9812
29701	Bcas2	2	0.386321	0.158387	0.653504	1.50048e-105	5.79555e-104	61.194	23.2566	37.9374
27928	Praf2	2	0.530687	0.194548	0.64641	1.01675e-81	2.51627e-80	70.9311	33.0265	37.9045
26930	Cd59a	2	0.719957	0.293042	0.660757	2.85506e-93	9.00032e-92	75.1955	37.292	37.9034
41273	C1d	2	0.340562	0.150552	0.65701	5.40104e-118	2.76678e-116	58.209	20.3186	37.8904
38326	Aga	2	0.300179	0.181344	0.673608	3.17096e-175	5.47647e-173	51.5281	13.6991	37.829
38764	Fam96b	2	0.300029	0.167252	0.668383	4.93353e-157	5.68038e-155	52.9495	15.1327	37.8168
42793	Grb2	2	0.463843	0.176666	0.648763	7.40336e-90	2.16977e-88	66.4534	28.6726	37.7809
47858	Nxf1	2	0.766722	0.278915	0.65063	1.54792e-78	3.59185e-77	79.7441	41.9646	37.7795
36818	Bccip	2	0.316035	0.165343	0.666702	1.26685e-148	1.18725e-146	54.0156	16.2478	37.7678
40245	Wdr61	2	0.503144	0.167772	0.639297	7.01449e-75	1.51838e-73	70.0782	32.3186	37.7596
34694	Atp6v1e1	2	0.488608	0.167904	0.640953	2.53217e-78	5.8421e-77	68.5146	30.7611	37.7535
36912	Chid1	2	0.350421	0.172737	0.663954	1.35316e-130	8.74816e-129	57.4271	19.6991	37.728
37398	Snrpd3	2	0.676673	0.23266	0.640275	6.26925e-71	1.25173e-69	75.764	38.0531	37.7109
33155	Mrps17	2	0.383924	0.152593	0.650897	8.09142e-102	2.95532e-100	61.123	23.4159	37.707
41550	Vdac1	2	0.481537	0.149568	0.635007	6.85303e-72	1.39713e-70	68.5856	30.885	37.7007
31030	P3h1	2	0.628049	0.184668	0.630944	1.69538e-61	2.75119e-60	76.6169	38.9381	37.6789
42367	Cbx1	2	0.648998	0.198295	0.630468	7.91607e-61	1.25592e-59	76.9723	39.3451	37.6271
41971	Emc6	2	0.288353	0.159544	0.668028	1.54741e-158	1.85221e-156	52.381	14.7611	37.6199
32839	Tmem119	2	1.40323	0.631644	0.722119	2.78398e-155	3.05972e-153	92.3241	54.7611	37.563
25822	Acbd3	2	0.639075	0.249022	0.652883	1.28781e-85	3.48688e-84	73.774	36.2124	37.5616
37532	Abhd17a	2	0.448462	0.159302	0.642016	8.11034e-82	2.01128e-80	66.4534	28.9027	37.5508
29576	Bola1	2	0.392515	0.184782	0.660309	1.08183e-117	5.50687e-116	59.7726	22.2478	37.5248
34312	Dusp11	2	0.527168	0.174089	0.637	2.02958e-71	4.09969e-70	71.0021	33.5044	37.4977
24274	Tceb1	2	0.448353	0.165076	0.644955	4.37277e-86	1.19603e-84	65.7427	28.2478	37.4949
24596	Bzw1	2	0.882412	0.330885	0.655876	1.78774e-81	4.39831e-80	83.3689	45.8761	37.4928
25620	Tmco1	2	1.04167	0.430264	0.685728	3.62605e-112	1.63877e-110	86.9936	49.5221	37.4715
31102	Utp11l	2	0.487736	0.189996	0.648179	1.32521e-88	3.76967e-87	66.5956	29.1327	37.4629
38145	Vdac3	2	0.435901	0.157345	0.642328	9.7743e-85	2.60853e-83	64.5345	27.0796	37.4548
36873	Bet1l	2	0.479736	0.170329	0.644328	2.0197e-82	5.06056e-81	67.946	30.4956	37.4504
31226	Fabp3	2	0.289716	0.195819	0.676473	6.40132e-208	1.98433e-205	47.7612	10.3363	37.4249
47826	Fkbp2	2	0.681233	0.227698	0.639164	1.52258e-68	2.88741e-67	77.3987	40.0177	37.381
33753	Atp6v1f	2	0.7163	0.220252	0.626967	5.15323e-56	7.36406e-55	80.0995	42.7257	37.3738
29331	Mrpl24	2	0.339425	0.157335	0.658376	1.16718e-122	6.64031e-121	56.9296	19.5575	37.3721
46941	Myl12b	2	0.519425	0.146116	0.625467	7.6339e-60	1.18773e-58	71.3575	34	37.3575
35128	Ube2s	2	0.834171	0.275422	0.643844	4.9573e-70	9.70547e-69	82.516	45.1681	37.3478
39874	Cwc15	2	0.44501	0.151944	0.638745	4.69632e-78	1.07735e-76	66.3824	29.0442	37.3381
40651	Ctsh	2	1.10252	0.483803	0.695226	5.22144e-124	3.02032e-122	86.4961	49.1681	37.3279
26788	2700094K13Rik	2	0.428561	0.154699	0.647396	2.01559e-93	6.39565e-92	62.8287	25.5044	37.3243
38633	Wdr83os	2	0.394159	0.173656	0.6542	4.01749e-108	1.64922e-106	59.9858	22.6726	37.3132
29636	Sec22b	2	0.547557	0.185484	0.64033	1.22938e-73	2.59155e-72	72.1393	34.8496	37.2897
32126	Mrfap1	2	0.890525	0.302515	0.641334	1.56585e-66	2.84026e-65	84.9325	47.646	37.2865
42927	Mrpl12	2	0.557337	0.182669	0.635943	5.80497e-69	1.11043e-67	72.4236	35.1681	37.2555
27953	Rbm3	2	1.04456	0.428455	0.676965	1.71244e-103	6.42935e-102	84.506	47.2743	37.2317
37286	P4ha1	2	1.00637	0.430006	0.683466	2.78854e-111	1.23262e-109	84.2217	47.0265	37.1952
39126	Thoc7	2	0.416254	0.167585	0.648573	7.57103e-96	2.50767e-94	62.1891	25.0088	37.1802
46283	Ube2i	2	0.528175	0.180465	0.637005	8.88368e-72	1.80655e-70	70.3625	33.1858	37.1766
24419	Mrpl30	2	0.65888	0.214452	0.633818	9.30803e-64	1.58716e-62	76.8301	39.6637	37.1664
25039	Fam174a	2	0.301123	0.161247	0.665017	2.35196e-148	2.19567e-146	52.9495	15.7876	37.1619
33305	Ap1s1	2	0.361911	0.140857	0.648364	1.79314e-99	6.3018e-98	60.199	23.0619	37.1371
41375	Erlec1	2	0.758966	0.292593	0.654856	5.33894e-83	1.35884e-81	79.0334	41.9646	37.0688
26199	Tubb4b	2	0.550427	0.150886	0.631026	1.00824e-65	1.80047e-64	70.3625	33.3097	37.0527
38940	Hsbp1	2	1.06647	0.407965	0.669785	3.09852e-93	9.74242e-92	88.2018	51.1504	37.0514
46563	Clic1	2	0.529477	0.152473	0.627295	8.88411e-63	1.48246e-61	69.5807	32.531	37.0497
34750	Emg1	2	0.340138	0.163733	0.658423	3.96888e-125	2.34057e-123	55.9346	18.885	37.0497
44848	Exosc4	2	0.441181	0.15695	0.642097	4.10204e-82	1.02462e-80	65.8849	28.8496	37.0353
42789	Mrps7	2	0.408619	0.160313	0.647445	1.47434e-93	4.69054e-92	62.5444	25.5221	37.0223
33284	Polr2j	2	0.553982	0.157492	0.622023	6.67799e-55	9.33336e-54	73.8451	36.8319	37.0132
29749	Rhoc	2	1.08211	0.375829	0.651983	1.45083e-74	3.11542e-73	89.4812	52.4956	36.9856
41657	Arf1	2	1.13224	0.448595	0.681142	6.33744e-105	2.42074e-103	89.8365	52.8673	36.9693
35961	Tm2d3	2	0.319967	0.150239	0.657754	9.01153e-126	5.39331e-124	55.366	18.4071	36.9589
46913	Ndufv2	2	0.626954	0.184112	0.625795	1.10098e-56	1.60076e-55	76.4037	39.469	36.9347
38833	Gm10073	2	0.360533	0.161933	0.656082	1.81439e-115	8.82697e-114	57.8536	20.9204	36.9332
44075	Klhdc2	2	0.419677	0.181676	0.652631	2.18511e-100	7.80412e-99	62.3312	25.3982	36.933
42483	P3h4	2	0.915087	0.303354	0.642023	1.94517e-66	3.52302e-65	86.3539	49.4867	36.8672
28699	Eif1ax	2	0.652732	0.205903	0.630276	1.1367e-60	1.79871e-59	76.3326	39.469	36.8636
41188	Emid1	2	0.357548	0.196537	0.666035	9.66509e-146	8.4979e-144	53.6603	16.8142	36.8461
43388	Tmed9	2	1.31039	0.564459	0.714536	7.5233e-145	6.40514e-143	91.9687	55.1327	36.836
44699	Eif3h	2	0.778556	0.239099	0.628153	4.67364e-56	6.68662e-55	81.8763	45.0442	36.8321
34331	Pcbp1	2	0.91866	0.317818	0.646954	5.10682e-71	1.02132e-69	86.2829	49.4513	36.8315
46052	Gtf2h5	2	0.777989	0.257802	0.637582	6.99405e-65	1.22543e-63	80.7392	43.9292	36.81
26403	1110008P14Rik	2	0.423127	0.158622	0.642779	9.40957e-86	2.56209e-84	63.6816	26.885	36.7966
27158	Eid1	2	0.541648	0.157657	0.627206	3.57739e-61	5.72833e-60	71.2864	34.4956	36.7908
28731	Ap1s2	2	0.744469	0.251812	0.641275	9.92586e-69	1.89422e-67	79.9574	43.1681	36.7892
48130	Pgam1	2	0.525124	0.160629	0.629471	1.85003e-63	3.1457e-62	71.0732	34.3009	36.7723
35745	Josd2	2	0.465248	0.175226	0.64315	9.60474e-83	2.43431e-81	66.0981	29.3274	36.7706
44263	Ift43	2	0.335739	0.148172	0.653244	2.19355e-115	1.05888e-113	56.29	19.5398	36.7502
29419	Gm15417	2	0.335129	0.156452	0.658663	2.28758e-126	1.37591e-124	55.4371	18.6903	36.7468
40987	Lrrfip2	2	0.514756	0.208072	0.651366	9.83707e-91	2.922e-89	67.1642	30.4425	36.7217
35840	Kdelr1	2	1.38056	0.627841	0.741116	1.26981e-181	2.55856e-179	92.8927	56.1947	36.698
34975	Cmas	2	0.425537	0.170408	0.649608	3.98097e-95	1.30428e-93	62.8998	26.2301	36.6697
38171	Tm2d2	2	0.298891	0.161296	0.663043	2.45733e-145	2.14497e-143	52.452	15.7876	36.6644
34424	Chst13	2	0.219744	0.186892	0.679601	0	0	40.7249	4.10619	36.6188
46341	Cuta	2	0.730472	0.240141	0.636452	2.80491e-64	4.83392e-63	79.7441	43.1327	36.6114
46237	Pgp	2	0.404382	0.168282	0.649099	2.88299e-97	9.79042e-96	61.3362	24.7257	36.6105
43669	Btf3	2	1.17447	0.437758	0.664778	2.13104e-87	5.94993e-86	88.9837	52.3894	36.5943
40381	Rab11a	2	0.346119	0.164938	0.6576	1.97581e-120	1.06636e-118	56.6453	20.0531	36.5922
26903	Commd9	2	0.345655	0.151415	0.653562	1.87082e-111	8.36127e-110	57.7114	21.1327	36.5787
45177	Slc48a1	2	0.418057	0.157676	0.645337	1.26276e-89	3.66535e-88	62.9709	26.4071	36.5638
44787	Chrac1	2	0.357469	0.159856	0.652873	1.2688e-110	5.50776e-109	57.6404	21.0796	36.5607
29608	Rbm8a	2	0.547422	0.155674	0.622748	2.10633e-56	3.03329e-55	72.0682	35.5575	36.5107
34377	Cnbp	2	0.532069	0.161327	0.628004	2.65752e-62	4.3981e-61	70.5046	34.0708	36.4338
30882	Scp2	2	0.410869	0.154778	0.643748	3.20497e-88	9.07413e-87	62.5444	26.1239	36.4205
29645	Phgdh	2	0.342537	0.17852	0.660501	2.52172e-134	1.71754e-132	53.8024	17.3982	36.4042
30004	Pla2g12a	2	0.309507	0.16035	0.660046	8.58548e-136	6.05214e-134	53.2338	16.8496	36.3843
26204	Ssna1	2	0.45674	0.143198	0.630631	1.39111e-68	2.64091e-67	66.3824	30	36.3824
27499	Dynlrb1	2	1.1533	0.461106	0.682342	1.69343e-106	6.69042e-105	88.9837	52.6018	36.3819
43787	Mocs2	2	0.408555	0.137917	0.63721	5.77147e-80	1.36946e-78	62.8998	26.531	36.3688
47620	Txnl4a	2	0.434115	0.153187	0.639815	4.71359e-80	1.12396e-78	64.9609	28.6018	36.3591
28670	Mageh1	2	0.354129	0.161542	0.654856	1.36323e-116	6.76827e-115	56.3611	20.0177	36.3434
37722	Ube2n	2	0.34259	0.14826	0.650275	1.51808e-107	6.13808e-106	57.2139	20.9027	36.3113
26274	Surf4	2	1.1452	0.485723	0.701514	8.73119e-130	5.52647e-128	88.6994	52.3894	36.31
26825	Ndufs3	2	0.354355	0.166037	0.654338	4.44602e-114	2.10785e-112	56.9296	20.6372	36.2925
27249	Mrps26	2	0.460619	0.146276	0.632435	7.95498e-70	1.54369e-68	66.8799	30.6018	36.2781
26664	Ssb	2	0.771347	0.254706	0.634454	1.5267e-62	2.53879e-61	79.3177	43.0442	36.2734
47867	Ubxn1	2	0.507763	0.137081	0.622151	5.34515e-57	7.81853e-56	70.2203	33.9646	36.2557
34337	Snrnp27	2	0.555015	0.160855	0.625712	1.87871e-58	2.84264e-57	72.779	36.531	36.248
33431	Fscn1	2	0.431379	0.174156	0.646261	7.599e-92	2.30824e-90	62.0469	25.823	36.2239
42019	Fam101b	2	0.427046	0.160106	0.642964	1.53991e-86	4.26012e-85	62.8287	26.6372	36.1915
38855	Psmd7	2	0.64425	0.201622	0.627444	2.81856e-58	4.23292e-57	75.5508	39.3628	36.188
39920	Eif3g	2	0.550258	0.177012	0.631994	9.88503e-65	1.72695e-63	72.0682	35.8938	36.1744
46143	Psmb1	2	1.05625	0.408774	0.666744	7.21096e-91	2.14986e-89	85.7854	49.6283	36.157
28065	Ube2a	2	0.309351	0.149387	0.655235	1.11551e-125	6.65976e-124	53.5892	17.4867	36.1025
37524	Mbd3	2	0.67239	0.179428	0.616539	2.4246e-47	2.92975e-46	79.3888	43.3274	36.0613
43883	Pdia6	2	0.722173	0.189872	0.616261	2.15473e-47	2.60626e-46	78.678	42.6372	36.0409
43551	Ccdc127	2	0.435167	0.158434	0.639752	2.34149e-80	5.63333e-79	64.3923	28.3894	36.0029
40059	Gm10177	2	0.309733	0.171303	0.662328	4.49463e-145	3.90919e-143	51.6702	15.7168	35.9534
41874	Eif5a	2	1.52447	0.724828	0.755577	8.81044e-204	2.5666e-201	92.3241	56.3717	35.9524
37963	Sarnp	2	0.478144	0.149992	0.630547	2.15186e-68	4.068e-67	66.0981	30.1947	35.9034
37688	Slc25a3	2	1.23936	0.507646	0.696335	8.29283e-122	4.63077e-120	90.9026	55.0088	35.8938
45716	Pdia5	2	0.319157	0.169778	0.660021	3.44903e-139	2.58186e-137	52.0256	16.1416	35.884
45447	Ntan1	2	0.37131	0.159884	0.648683	2.17122e-102	8.00275e-101	58.0668	22.1947	35.8721
24312	Sdhaf4	2	0.262566	0.162783	0.665773	1.24803e-175	2.17095e-173	47.548	11.6814	35.8666
27458	Pdrg1	2	0.501239	0.175021	0.635016	1.43623e-70	2.84178e-69	68.4435	32.5841	35.8594
39492	Dhrs1	2	0.377612	0.172627	0.653774	5.67913e-111	2.49665e-109	57.4271	21.5752	35.8519
39978	Pigyl	2	0.322327	0.151283	0.652525	5.10083e-117	2.5641e-115	54.6553	18.8496	35.8057
38061	Carkd	2	0.353644	0.148363	0.647843	4.07837e-102	1.49637e-100	57.6404	21.8407	35.7997
43275	Nol7	2	0.460312	0.148912	0.632424	9.12725e-71	1.81189e-69	65.6006	29.8053	35.7953
30308	Fam92a	2	0.29447	0.155098	0.658231	5.32577e-137	3.79858e-135	51.7413	15.9646	35.7767
45025	Ndufa6	2	1.05866	0.37657	0.65698	1.33288e-79	3.14416e-78	88.0597	52.3009	35.7588
24250	Tram1	2	0.767982	0.230316	0.626124	4.01027e-54	5.50933e-53	81.592	45.8407	35.7513
42952	Stra13	2	0.404494	0.144431	0.638699	4.49162e-83	1.14681e-81	61.4783	25.7345	35.7438
36647	Ypel3	2	0.60886	0.152358	0.61524	8.30276e-48	1.01237e-46	75.5508	39.823	35.7278
38983	Map1lc3b	2	0.850361	0.218063	0.611004	1.27075e-41	1.34879e-40	84.0796	48.354	35.7256
35307	Ercc1	2	0.333394	0.142837	0.649508	2.01093e-108	8.32571e-107	56.0057	20.2832	35.7225
31134	Trappc3	2	0.29306	0.142507	0.654473	5.79437e-127	3.50255e-125	52.5942	16.9027	35.6915
32105	Lrpap1	2	0.595681	0.151814	0.613675	6.12574e-47	7.33239e-46	74.6979	39.0088	35.6891
46959	Lbh	2	0.599051	0.185645	0.629011	3.05265e-61	4.90431e-60	72.6368	36.9735	35.6634
38336	Hpgd	2	0.824519	0.270882	0.637338	3.85992e-66	6.93897e-65	77.1144	41.4513	35.6631
31897	Fastk	2	0.275516	0.162065	0.66281	2.16634e-160	2.65888e-158	48.7562	13.0973	35.6589
44462	2010107E04Rik	2	1.17439	0.457506	0.675159	2.44577e-98	8.4844e-97	88.5572	52.9204	35.6369
25095	Tsn	2	0.714823	0.190723	0.612453	9.53339e-44	1.05447e-42	80.3127	44.7611	35.5517
25785	Desi2	2	0.355275	0.157328	0.648779	1.24175e-104	4.72078e-103	56.9296	21.3805	35.5491
37884	Dctn2	2	0.504368	0.132922	0.618431	2.65238e-53	3.59887e-52	70.2203	34.6903	35.5301
29134	Serp1	2	1.01122	0.384001	0.66703	1.21194e-90	3.59551e-89	86.2829	50.7611	35.5218
41546	Skp1a	2	0.683827	0.170193	0.606089	2.8898e-39	2.89807e-38	79.8152	44.3009	35.5143
35481	Med29	2	0.431046	0.129556	0.628528	9.3391e-67	1.70697e-65	65.3873	29.8761	35.5112
34803	Ndufa9	2	0.341592	0.134172	0.64413	1.86484e-96	6.2365e-95	57.7114	22.2124	35.4991
35555	Tbcb	2	0.466345	0.145892	0.628904	4.68569e-66	8.41094e-65	66.4534	30.9558	35.4977
33487	Bud31	2	0.394	0.140722	0.637768	1.65225e-81	4.07235e-80	61.5494	26.1062	35.4432
44062	Fkbp3	2	0.455041	0.161691	0.637204	3.41336e-79	7.97406e-78	62.6866	27.2566	35.4299
41949	Slc13a5	2	1.08361	0.453378	0.669737	2.96093e-97	1.0041e-95	80.3127	44.885	35.4278
47137	Snrpd1	2	0.351618	0.152235	0.647825	3.74899e-106	1.47154e-104	55.7214	20.3009	35.4205
35556	Polr2i	2	0.576509	0.159771	0.618227	3.21401e-51	4.1646e-50	73.3475	37.9292	35.4183
38905	Cfdp1	2	0.615214	0.151564	0.610107	9.47254e-44	1.0487e-42	75.4087	40	35.4087
24604	Ndufb3	2	0.399617	0.134591	0.634844	8.12741e-78	1.8574e-76	61.7626	26.354	35.4086
28949	Anxa5	2	1.16318	0.465155	0.685367	1.88688e-109	7.94824e-108	89.1969	53.8053	35.3916
36838	Glrx3	2	0.517152	0.147325	0.621987	6.91719e-56	9.8673e-55	70.9311	35.5398	35.3912
43410	Hnrnpa0	2	0.756935	0.168957	0.595458	2.13887e-31	1.77595e-30	82.9424	47.5575	35.3849
42959	Gps1	2	0.51444	0.151272	0.624048	4.11826e-58	6.1733e-57	70.3625	34.9912	35.3713
39662	Polr3d	2	0.299647	0.155008	0.6563	7.55959e-134	5.07732e-132	51.3859	16.0177	35.3682
30878	Magoh	2	0.33248	0.140075	0.64713	1.25166e-105	4.84224e-104	55.5082	20.1416	35.3666
30423	Ube2r2	2	0.520708	0.165158	0.628164	3.3923e-63	5.73985e-62	68.7278	33.3628	35.365
41259	Sec61g	2	0.794613	0.310318	0.656166	1.41661e-84	3.75161e-83	77.3987	42.0354	35.3633
39153	Saysd1	2	0.263164	0.159161	0.662302	3.55349e-164	4.74695e-162	47.7612	12.4071	35.3541
37937	Nabp2	2	0.40844	0.145674	0.637602	2.37677e-80	5.71252e-79	62.118	26.7788	35.3392
40442	Gtf2a2	2	0.285294	0.145988	0.654978	1.17777e-132	7.82342e-131	51.1016	15.7876	35.314
33524	Pomp	2	0.797181	0.218306	0.613918	3.72256e-44	4.16702e-43	82.3028	46.9912	35.3116
24998	Myeov2	2	0.940286	0.278905	0.625137	5.73669e-52	7.57136e-51	85.1457	49.8584	35.2873
38498	Fam32a	2	0.44008	0.152498	0.635073	2.91852e-76	6.52792e-75	62.9709	27.6991	35.2717
31775	Sri	2	0.426847	0.117087	0.625218	6.32235e-65	1.10854e-63	63.7527	28.4956	35.2571
30901	Btf3l4	2	0.342405	0.141064	0.64422	4.84334e-98	1.66582e-96	56.8586	21.6106	35.2479
39986	Rp9	2	0.4975	0.146436	0.623758	3.88622e-59	5.98884e-58	68.5146	33.2743	35.2402
35040	Rps4l	2	0.525505	0.175303	0.633558	3.92393e-71	7.88667e-70	65.8849	30.6726	35.2123
25674	Ufc1	2	1.05449	0.391024	0.665364	3.51059e-88	9.92777e-87	87.4911	52.2832	35.2079
35231	Napa	2	0.735187	0.206746	0.619275	9.74084e-49	1.20349e-47	80.7392	45.5398	35.1993
26715	Chn1	2	0.578132	0.188583	0.632286	4.02326e-66	7.22723e-65	69.865	34.6726	35.1924
31430	Akr7a5	2	0.395888	0.137027	0.635884	9.99644e-79	2.32184e-77	61.7626	26.5841	35.1785
38240	Saraf	2	0.367214	0.14406	0.642643	3.30991e-92	1.01304e-90	58.5643	23.3982	35.1661
44936	Polr2f	2	0.521899	0.12393	0.609863	2.60956e-45	3.00173e-44	71.4286	36.2655	35.1631
37326	Col13a1	2	0.607763	0.149194	0.614914	4.57986e-48	5.60407e-47	73.9872	38.8319	35.1553
47394	Yipf5	2	0.592607	0.162329	0.619369	2.00015e-51	2.60709e-50	74.5558	39.4159	35.1399
39001	Cyba	2	0.856898	0.238772	0.61812	1.0312e-46	1.23006e-45	84.2217	49.115	35.1067
47659	Mrpl21	2	0.360128	0.145688	0.642796	1.36365e-94	4.40799e-93	57.4271	22.354	35.0732
42243	Supt4a	2	0.541746	0.148604	0.617868	3.49846e-52	4.64011e-51	70.86	35.7876	35.0724
35262	Calm3	2	0.515675	0.130375	0.615069	6.09759e-50	7.74337e-49	70.6468	35.5752	35.0715
34658	Hnrnpf	2	0.406316	0.125127	0.628602	2.85809e-69	5.50206e-68	62.8287	27.7699	35.0588
34786	Mrpl51	2	0.456483	0.137422	0.625575	4.80086e-63	8.07795e-62	65.8138	30.7611	35.0527
29075	Lhfp	2	0.521853	0.15102	0.623551	1.48202e-58	2.24663e-57	68.8699	33.823	35.0469
41821	Trappc1	2	0.296622	0.140234	0.651646	2.74655e-121	1.50587e-119	52.381	17.3451	35.0358
32631	Mrps18c	2	0.355569	0.14997	0.64412	1.11324e-97	3.80184e-96	56.7875	21.7522	35.0353
37479	Rnf126	2	0.269285	0.14847	0.657968	1.06549e-146	9.57713e-145	49.0405	14.0177	35.0228
42715	Wipi1	2	0.602923	0.15474	0.615546	5.09118e-48	6.22108e-47	75.0533	40.0354	35.0179
29397	Scamp3	2	0.321927	0.149497	0.649734	6.02512e-112	2.70783e-110	54.2999	19.3097	34.9902
26249	Dnlz	2	0.448143	0.144065	0.629449	3.533e-67	6.54593e-66	65.4584	30.4779	34.9805
24885	Itm2c	2	0.795783	0.216388	0.612393	1.28069e-42	1.38798e-41	83.511	48.531	34.98
32199	Med28	2	0.308355	0.138081	0.647241	9.77808e-110	4.14053e-108	53.8024	18.8319	34.9706
30259	Chchd7	2	0.286019	0.153634	0.656711	1.68052e-139	1.26979e-137	49.9645	15.0088	34.9556
40723	Copb2	2	0.718676	0.224964	0.629254	7.76184e-58	1.15705e-56	78.4648	43.5221	34.9427
35618	Wtip	2	0.270408	0.162392	0.659822	3.52995e-158	4.20447e-156	47.548	12.6726	34.8754
30021	Hadh	2	0.33519	0.152713	0.648144	1.76687e-108	7.34041e-107	54.5842	19.7345	34.8497
24422	Txndc9	2	0.319072	0.141968	0.647717	1.80403e-108	7.48194e-107	54.371	19.5221	34.8489
29510	Psmb4	2	0.827314	0.222617	0.612129	2.32625e-42	2.511e-41	83.6532	48.8142	34.839
45850	Tmem45a	2	0.259365	0.131144	0.65396	9.72684e-140	7.39577e-138	48.8273	14	34.8273
46649	Znrd1	2	0.300139	0.131638	0.647509	5.69233e-112	2.56303e-110	53.0917	18.2655	34.8262
37675	Arl1	2	0.890542	0.288573	0.637732	7.82254e-63	1.30803e-61	84.0796	49.2566	34.823
46295	Fam173a	2	0.470644	0.135486	0.62214	1.95815e-58	2.95913e-57	67.1642	32.354	34.8102
41205	Ykt6	2	0.427705	0.138812	0.63017	2.46395e-69	4.74708e-68	63.9659	29.1858	34.78
38481	Colgalt1	2	0.438201	0.148776	0.633252	9.81182e-73	2.0329e-71	63.8237	29.0442	34.7795
24758	Aamp	2	0.578421	0.167573	0.620284	6.02871e-53	8.11627e-52	72.85	38.0708	34.7792
45957	Ifnar2	2	0.416431	0.125571	0.627753	3.08398e-67	5.71838e-66	63.6105	28.8319	34.7787
32024	Mrpl33	2	0.582922	0.181998	0.626133	6.04433e-59	9.27911e-58	71.4286	36.6549	34.7737
35563	Sdhaf1	2	0.281965	0.14267	0.653247	2.14445e-129	1.34677e-127	50.7463	15.9823	34.764
36731	Bckdk	2	0.291593	0.135377	0.649362	1.89448e-116	9.34828e-115	52.5231	17.7699	34.7532
47277	Paip2	2	0.893164	0.289554	0.637029	5.06976e-62	8.33889e-61	84.506	49.7876	34.7184
44557	Dnajc21	2	0.305595	0.161909	0.655373	9.00902e-133	6.0008e-131	50.7463	16.0354	34.7109
40936	Tma7	2	0.905346	0.303636	0.639624	1.04653e-64	1.82701e-63	83.511	48.8142	34.6969
46119	Sod2	2	0.297183	0.142284	0.650422	1.72218e-121	9.4853e-120	51.5281	16.8319	34.6962
37458	Cstb	2	0.392341	0.12821	0.631881	1.6407e-75	3.61298e-74	60.4833	25.7876	34.6957
46874	Clpp	2	0.339249	0.13817	0.642648	5.34987e-97	1.81169e-95	55.9346	21.2743	34.6603
45601	Dnajb11	2	0.349764	0.13956	0.640971	2.0396e-92	6.29024e-91	57.0007	22.354	34.6467
35036	Ergic2	2	0.383178	0.137878	0.635339	1.86509e-80	4.49612e-79	59.7726	25.1327	34.6398
28264	Ubl4a	2	0.534478	0.166122	0.626208	3.58203e-60	5.60581e-59	69.6517	35.0265	34.6252
25669	Ndufs2	2	0.562394	0.135688	0.608758	3.54948e-43	3.87462e-42	73.7029	39.0796	34.6233
35763	Akt1s1	2	0.409955	0.136318	0.633626	1.21996e-74	2.62665e-73	62.4733	27.8584	34.6149
45530	Comt	2	0.368385	0.104801	0.627952	4.49423e-71	9.01046e-70	60.4833	25.8938	34.5895
31208	Txlna	2	0.56553	0.127876	0.610018	4.89586e-44	5.45767e-43	73.9161	39.3274	34.5887
30032	Aimp1	2	0.626414	0.165689	0.613445	2.93103e-46	3.45536e-45	74.9112	40.3363	34.5749
24759	Pnkd	2	0.479978	0.124504	0.614884	9.40173e-51	1.20853e-49	68.6567	34.1062	34.5505
47053	Mcfd2	2	0.310692	0.131751	0.644896	5.93799e-105	2.27175e-103	53.9446	19.3982	34.5463
46589	Ddx39b	2	0.604115	0.121569	0.599393	1.07631e-35	9.89884e-35	75.5508	41.0088	34.542
26424	Tor2a	2	0.281005	0.148894	0.653478	5.51535e-133	3.68386e-131	49.8223	15.292	34.5303
29519	Psmd4	2	0.63594	0.157667	0.608047	1.80743e-41	1.91422e-40	76.6169	42.0885	34.5284
34715	Gm8430	2	0.33475	0.156576	0.64979	3.09626e-113	1.43419e-111	53.5181	19.0088	34.5093
35018	Fgfr1op2	2	0.479001	0.143306	0.624527	1.38105e-60	2.17965e-59	67.022	32.5133	34.5088
44635	Polr2k	2	0.300902	0.130617	0.646119	6.83615e-111	2.98899e-109	52.5231	18.0177	34.5054
45848	Tfg	2	0.411452	0.136837	0.631514	3.95944e-72	8.13384e-71	62.5444	28.0708	34.4736
31291	Nudc	2	0.412016	0.128539	0.628732	3.45528e-69	6.63585e-68	62.5444	28.0708	34.4736
40652	Morf4l1	2	1.0227	0.321776	0.633346	8.55653e-58	1.27316e-56	87.5622	53.0973	34.4648
44017	Eapp	2	0.324948	0.136836	0.643319	9.12052e-102	3.32617e-100	54.2289	19.7699	34.4589
46711	Mrps18a	2	0.408634	0.12456	0.626875	5.30526e-67	9.78459e-66	62.7576	28.3009	34.4568
32813	Tpst2	2	0.27528	0.154038	0.656953	5.58597e-147	5.07757e-145	48.1876	13.7345	34.4531
28880	Rpl22l1	2	1.189	0.480495	0.677602	4.65234e-102	1.70438e-100	85.7143	51.2743	34.4399
47865	Bscl2	2	0.548628	0.152193	0.6196	8.17932e-53	1.0981e-51	71.7839	37.3451	34.4388
31335	Tmem50a	2	0.5162	0.120879	0.608873	7.67508e-45	8.72887e-44	70.2203	35.8053	34.415
29352	Cct3	2	0.418987	0.131881	0.627803	4.2039e-67	7.77111e-66	63.4684	29.0796	34.3887
43361	Cltb	2	0.354071	0.122704	0.634385	2.41767e-81	5.92869e-80	58.3511	23.9646	34.3865
45490	Ube2l3	2	0.580185	0.140267	0.605868	1.01332e-40	1.05065e-39	74.2004	39.8407	34.3597
44573	Sub1	2	1.24829	0.475938	0.677388	1.18017e-99	4.16573e-98	89.9787	55.6283	34.3504
48085	2020-03-05	2	0.304993	0.133773	0.645681	1.60031e-108	6.65987e-107	52.9495	18.6018	34.3478
46484	Ndufa7	2	1.19397	0.464771	0.675125	3.07961e-98	1.06679e-96	87.6333	53.3097	34.3235
31428	Capzb	2	0.53542	0.13219	0.611383	4.99376e-46	5.86422e-45	71.7129	37.3982	34.3146
47573	Me2	2	0.423301	0.166884	0.639988	1.04809e-85	2.8474e-84	59.6304	25.3451	34.2853
43589	Cetn3	2	0.342178	0.140076	0.64127	4.17487e-95	1.36596e-93	55.6503	21.3805	34.2698
26944	Eif3m	2	0.308402	0.138559	0.6458	2.38453e-109	1.00097e-107	52.6652	18.4071	34.2582
37874	Tspan31	2	0.388919	0.136794	0.631989	3.15585e-75	6.90546e-74	60.4122	26.1593	34.2529
34176	Vamp8	2	0.594718	0.119267	0.598058	5.9201e-35	5.36113e-34	74.769	40.5487	34.2203
33238	Eif4h	2	0.496683	0.13152	0.6159	2.88273e-51	3.74337e-50	68.941	34.7257	34.2153
30500	Clta	2	1.1772	0.398941	0.653727	2.68051e-75	5.87066e-74	89.9076	55.7168	34.1908
42846	Mettl23	2	0.25118	0.139495	0.655022	3.43719e-148	3.18421e-146	47.1215	12.9381	34.1835
39060	2310022B05Rik	2	0.428887	0.126745	0.625146	7.04311e-64	1.20435e-62	63.8237	29.646	34.1777
41102	Tmem42	2	0.290231	0.14003	0.649403	3.75386e-121	2.0535e-119	50.7463	16.6018	34.1445
32113	Htra3	2	0.408015	0.110226	0.622762	3.84683e-62	6.34898e-61	63.1841	29.0442	34.1398
24639	Cyp20a1	2	0.25672	0.14401	0.654519	5.3589e-147	4.88954e-145	47.1215	12.9912	34.1304
26827	Ptpmt1	2	0.311903	0.133658	0.644067	4.84645e-103	1.80003e-101	53.8735	19.7522	34.1213
47876	Rom1	2	0.441012	0.158706	0.635384	1.21326e-77	2.7571e-76	61.2651	27.1681	34.097
47117	Rab18	2	0.392561	0.128475	0.629214	6.79887e-71	1.35523e-69	61.2651	27.1681	34.097
43375	Rab24	2	0.32113	0.10958	0.634155	4.03182e-84	1.06193e-82	56.4321	22.3363	34.0958
46364	Snrpc	2	0.381809	0.126121	0.62978	6.59861e-74	1.402e-72	59.4883	25.3982	34.09
26033	Cdc123	2	0.320833	0.132126	0.641649	3.75134e-98	1.29208e-96	54.4421	20.354	34.0881
39220	Arf4	2	1.36421	0.617126	0.735772	4.83484e-174	8.06218e-172	90.4051	56.3186	34.0865
44620	Mtdh	2	0.722336	0.179762	0.605952	4.64342e-39	4.62982e-38	79.0334	44.9558	34.0777
28818	1810022K09Rik	2	0.356065	0.146733	0.640515	5.56953e-93	1.73987e-91	56.0057	21.9292	34.0765
39531	N6amt2	2	0.286329	0.143635	0.649928	7.42967e-125	4.34969e-123	49.9645	15.8938	34.0707
42077	Sdf2	2	0.309109	0.117154	0.639446	1.70782e-95	5.62581e-94	54.2999	20.2301	34.0698
25255	Adipor1	2	0.375867	0.11727	0.629132	1.0934e-71	2.21977e-70	60.5544	26.4956	34.0588
25594	Creg1	2	0.316523	0.129729	0.641849	3.55618e-100	1.26821e-98	53.7313	19.6814	34.0499
47670	Ndufs8	2	0.531482	0.143547	0.614779	1.98029e-49	2.48348e-48	70.2914	36.2478	34.0436
27421	Fkbp1a	2	1.06926	0.34735	0.64166	2.43346e-64	4.20276e-63	89.339	55.3274	34.0116
36556	Uqcrc2	2	0.334228	0.128397	0.637376	5.8794e-89	1.68234e-87	55.9346	21.9469	33.9877
46501	H2-K1	2	0.88352	0.183805	0.60426	5.19181e-37	4.9364e-36	82.3028	48.3186	33.9842
34444	Lsm3	2	0.258145	0.136976	0.651922	2.38523e-138	1.75831e-136	47.6901	13.7345	33.9556
47868	Uqcc3	2	0.380807	0.1178	0.626315	3.99618e-68	7.51935e-67	60.9097	26.9558	33.954
43393	Txndc15	2	0.372969	0.14128	0.636968	8.31941e-84	2.1723e-82	58.3511	24.4071	33.944
32888	Pop5	2	0.322158	0.126027	0.639213	2.83866e-93	8.9603e-92	54.9396	21.0796	33.8599
41379	Bod1	2	0.303666	0.130436	0.642586	2.61306e-103	9.75019e-102	52.8074	18.9558	33.8516
34574	Camk1	2	0.290415	0.13073	0.645399	1.91758e-113	8.93355e-112	50.8884	17.0619	33.8265
38510	Smim7	2	0.462561	0.127257	0.617253	1.13353e-53	1.54671e-52	66.8088	32.9912	33.8177
27237	Snrpb	2	0.841191	0.208198	0.604818	5.14845e-37	4.89711e-36	83.7953	50.0177	33.7776
45041	Arfgap3	2	0.29991	0.145717	0.648476	4.67116e-118	2.40306e-116	50.8884	17.115	33.7734
40610	Pgm3	2	0.263972	0.151544	0.654026	9.93534e-147	8.96368e-145	46.6951	12.9558	33.7393
29353	Glmp	2	0.411142	0.124315	0.62299	1.53999e-62	2.55914e-61	62.6866	28.9558	33.7308
35738	Clec11a	2	0.60435	0.12088	0.59819	4.01858e-35	3.65008e-34	74.1294	40.4071	33.7223
28083	Mcts1	2	0.354297	0.127639	0.634572	9.89819e-83	2.50605e-81	57.1429	23.4336	33.7092
40894	Rhoa	2	0.976129	0.284215	0.621387	2.94148e-48	3.61025e-47	86.7093	53.0088	33.7005
46572	Csnk2b	2	0.654188	0.169453	0.608717	1.18428e-41	1.25922e-40	76.8301	43.1327	33.6974
24579	9130024F11Rik	2	0.40087	0.149606	0.636317	2.0219e-83	5.2119e-82	57.9247	24.2301	33.6946
46320	Mrpl28	2	0.441262	0.100096	0.610802	2.75572e-48	3.38398e-47	66.4534	32.7611	33.6924
40070	Tbrg1	2	0.859327	0.262685	0.625599	9.09011e-53	1.21767e-51	82.516	48.8319	33.6841
44486	Crip2	2	0.546752	0.239618	0.647528	7.6583e-90	2.24177e-88	62.1891	28.5133	33.6758
43704	Mrps36	2	0.274908	0.125613	0.645008	1.18751e-114	5.68571e-113	50.2488	16.5841	33.6647
25790	Cox20	2	0.4129	0.124122	0.624617	1.71254e-65	3.0313e-64	61.4072	27.7522	33.655
31450	Necap2	2	0.291821	0.137138	0.645438	1.76109e-112	8.0191e-111	51.0306	17.3982	33.6323
47018	Pkdcc	2	0.280899	0.167736	0.655445	6.7969e-152	6.791e-150	46.1976	12.5664	33.6312
34149	Chmp3	2	0.431538	0.122665	0.623278	2.23359e-62	3.70411e-61	63.0419	29.4159	33.626
46557	Lsm2	2	0.27339	0.123204	0.645239	2.14905e-118	1.12229e-116	49.3248	15.6991	33.6257
31448	Mfap2	2	0.482287	0.188128	0.638168	3.83189e-80	9.15527e-79	61.3362	27.7168	33.6194
26777	Zc3h15	2	0.583618	0.153956	0.612022	2.73277e-46	3.22635e-45	71.6418	38.0354	33.6064
33747	Hilpda	2	0.223592	0.150106	0.658817	2.48978e-189	5.67929e-187	42.3596	8.76106	33.5986
25413	Arpc5	2	0.569347	0.133299	0.606158	3.92835e-41	4.12613e-40	73.0633	39.5044	33.5588
40051	Stt3a	2	0.380483	0.118683	0.628281	3.65597e-71	7.35421e-70	59.8436	26.3009	33.5428
37760	Ccdc59	2	0.423878	0.110516	0.616323	5.35397e-55	7.49152e-54	63.8237	30.2832	33.5406
30992	Eri3	2	0.462825	0.101806	0.609168	5.63055e-46	6.60239e-45	67.8749	34.354	33.5209
39444	1700123O20Rik	2	0.25391	0.130015	0.648173	1.19291e-128	7.43388e-127	47.9744	14.4602	33.5142
43886	Odc1	2	0.373034	0.135911	0.635232	8.10957e-83	2.05752e-81	57.3561	23.8761	33.48
26351	Sh3glb2	2	0.346376	0.13334	0.636226	4.02012e-86	1.10082e-84	56.1478	22.7611	33.3868
47725	Mrpl11	2	0.313189	0.126022	0.638569	2.54621e-94	8.19771e-93	53.7313	20.3717	33.3597
26758	Ube2e3	2	0.392427	0.116224	0.622152	3.34209e-63	5.65886e-62	60.9808	27.6283	33.3525
33026	Vps29	2	0.333331	0.121699	0.632895	4.53839e-83	1.15753e-81	55.5792	22.2301	33.3492
37564	Map2k2	2	0.795639	0.195989	0.602513	1.8294e-35	1.67296e-34	83.511	50.177	33.334
47854	Snhg1	2	0.367601	0.138614	0.635617	1.99744e-85	5.40226e-84	56.0768	22.7434	33.3334
47678	Ndufv1	2	0.42815	0.0918687	0.609026	3.27572e-47	3.94048e-46	65.5295	32.2124	33.3171
44029	Psma6	2	0.551115	0.128996	0.602419	8.50515e-39	8.42121e-38	71.855	38.5487	33.3063
27572	Manbal	2	0.327443	0.109787	0.630473	8.79158e-79	2.04396e-77	56.29	22.9912	33.2988
30201	Pigk	2	0.286866	0.122045	0.642203	1.19305e-105	4.62288e-104	51.3859	18.0885	33.2974
42048	Trp53i13	2	0.260568	0.144752	0.651127	6.15919e-141	4.80397e-139	46.4108	13.115	33.2958
37795	Tbc1d15	2	0.322799	0.150584	0.644822	9.00026e-106	3.49867e-104	52.5942	19.3274	33.2667
28452	Pbdc1	2	0.304008	0.146762	0.644798	7.85828e-110	3.35106e-108	51.2438	17.9823	33.2615
48210	Cuedc2	2	0.467998	0.0991817	0.605977	3.14136e-43	3.43532e-42	68.0171	34.7788	33.2383
45223	Tmbim6	2	0.758987	0.146549	0.585995	9.36393e-26	6.71443e-25	81.4499	48.2124	33.2375
43524	Med10	2	0.274992	0.125824	0.643112	1.99809e-111	8.89722e-110	49.9645	16.7611	33.2034
43778	Gpx8	2	1.36238	0.540848	0.697437	4.41124e-122	2.48623e-120	90.8316	57.6283	33.2032
46739	Mea1	2	0.393542	0.105817	0.617845	1.68861e-57	2.48956e-56	62.3312	29.1327	33.1985
36583	Ubfd1	2	0.267821	0.135904	0.647419	5.89918e-125	3.47047e-123	48.2587	15.0619	33.1968
44054	Ctage5	2	0.399043	0.126771	0.627532	1.07524e-69	2.08318e-68	60.0569	26.885	33.1719
37410	Mif	2	0.756534	0.156418	0.595976	6.06195e-32	5.09638e-31	80.0995	46.9381	33.1614
27888	Tpd52l2	2	0.407861	0.119809	0.619836	7.40508e-60	1.15291e-58	61.8337	28.6726	33.1611
42661	Psmc5	2	0.635325	0.138863	0.59826	3.55067e-34	3.14936e-33	76.9723	43.8407	33.1316
42284	Nme1	2	1.6952	0.846142	0.78594	1.65747e-252	1.02759e-249	92.1109	58.9912	33.1197
26229	Phpt1	2	0.307026	0.122817	0.637403	7.80928e-94	2.49763e-92	53.0917	19.9823	33.1094
46070	Rnaset2b	2	0.226048	0.145446	0.654949	3.40229e-169	5.17383e-167	43.2125	10.1062	33.1063
41617	Sap30l	2	0.376998	0.0984598	0.618041	1.1933e-58	1.8135e-57	61.2651	28.1593	33.1058
29435	Hax1	2	0.253064	0.12907	0.647681	6.02812e-130	3.85592e-128	47.1926	14.0885	33.1041
32334	Ube2k	2	0.481689	0.109459	0.606881	6.44664e-44	7.16988e-43	67.8749	34.8673	33.0077
33966	Malsu1	2	0.260773	0.117278	0.641884	3.11899e-112	1.41225e-110	49.0405	16.0531	32.9874
43136	Hist1h2bc	2	0.484782	0.166753	0.63129	1.44875e-70	2.8642e-69	62.4733	29.4867	32.9866
38495	Rab8a	2	0.295214	0.11531	0.63567	5.00597e-93	1.57194e-91	52.381	19.3982	32.9827
42717	Prkar1a	2	0.568686	0.0821856	0.584668	2.37736e-26	1.73558e-25	74.3426	41.3628	32.9797
30059	Ube2d3	2	0.503555	0.105855	0.602089	1.44477e-39	1.45858e-38	69.2253	36.2478	32.9775
41790	Stx8	2	0.328185	0.122992	0.634669	4.40095e-85	1.18365e-83	55.366	22.3894	32.9766
40183	Nnmt	2	0.392927	0.176348	0.643909	1.18645e-101	4.31388e-100	53.376	20.4248	32.9512
34581	Jagn1	2	0.235736	0.130452	0.649803	6.00868e-143	4.8753e-141	45.3447	12.4071	32.9376
45434	Gspt1	2	0.482274	0.1728	0.630723	1.88025e-69	3.6283e-68	62.8998	29.9646	32.9352
39923	Mrpl4	2	0.302284	0.119174	0.635929	2.17842e-92	6.70981e-91	52.7363	19.8053	32.931
40437	Anxa2	2	0.689967	0.161145	0.608156	3.06187e-42	3.29328e-41	73.4897	40.5841	32.9056
28895	Sec62	2	1.20378	0.413749	0.659267	4.38363e-80	1.04632e-78	90.6894	57.7876	32.9018
42009	Pitpna	2	0.386533	0.128807	0.625568	3.88707e-68	7.31974e-67	59.4172	26.531	32.8862
45800	Atg3	2	0.337301	0.133977	0.635774	9.38399e-89	2.67881e-87	54.1578	21.3097	32.848
29825	Psma5	2	0.274388	0.133736	0.644311	8.35942e-118	4.26419e-116	48.4719	15.6283	32.8436
31124	Mrps15	2	0.435134	0.100791	0.6095	1.56659e-47	1.90153e-46	65.2452	32.4248	32.8204
24756	Arpc2	2	0.801503	0.181228	0.594675	1.25885e-30	1.02865e-29	82.3738	49.5575	32.8163
47595	Zbtb7c	2	0.301534	0.108732	0.633454	2.15916e-89	6.21503e-88	52.5231	19.7168	32.8063
41914	Slc25a11	2	0.286035	0.131876	0.641705	1.46381e-106	5.80221e-105	50.462	17.6637	32.7983
36683	Zfp771	2	0.348614	0.10887	0.624892	5.36739e-70	1.04914e-68	57.4271	24.6372	32.79
26335	Set	2	0.68002	0.136448	0.593715	3.74277e-31	3.08651e-30	77.0434	44.2655	32.7779
38307	Enpp6	2	0.436079	0.112897	0.61604	1.20719e-54	1.6804e-53	63.3262	30.5487	32.7776
39913	Ubl5	2	1.0955	0.35147	0.639819	1.36751e-62	2.27721e-61	88.8415	56.0708	32.7707
31361	Gale	2	0.246108	0.156929	0.653443	3.10809e-167	4.55458e-165	42.7861	10.0177	32.7684
48173	Ndufb8	2	1.03237	0.351406	0.645139	2.01436e-68	3.81105e-67	85.3589	52.6018	32.7571
46648	Ppp1r11	2	0.424328	0.10557	0.61256	4.72287e-51	6.09686e-50	63.8948	31.1681	32.7267
37189	Gtf3c6	2	0.310504	0.121153	0.635618	6.86992e-91	2.05071e-89	53.0206	20.3009	32.7197
31309	Sh3bgrl3	2	0.602287	0.0997754	0.586788	2.68185e-27	2.01193e-26	75.4087	42.708	32.7007
33257	Bcl7b	2	0.305962	0.117918	0.634973	7.57271e-91	2.25493e-89	52.6652	19.9646	32.7006
47823	Bad	2	0.448678	0.115032	0.61185	1.93927e-49	2.43456e-48	65.2452	32.5664	32.6788
43606	Tmem167	2	1.46894	0.633678	0.738741	2.21091e-176	3.9307e-174	92.1819	59.5221	32.6598
29486	S100a10	2	0.633956	0.141428	0.605486	2.1477e-41	2.27262e-40	70.5046	37.8938	32.6108
32605	Mir703	2	0.249158	0.145583	0.650406	6.14902e-145	5.25361e-143	44.9183	12.3363	32.582
46841	Ubxn6	2	0.372267	0.0876386	0.615131	4.37108e-56	6.26116e-55	60.6254	28.0531	32.5723
44253	Tmed10	2	1.4781	0.623961	0.730457	2.4954e-164	3.37074e-162	92.3952	59.823	32.5722
31569	Srm	2	1.43447	0.589955	0.714783	7.40962e-143	5.97191e-141	92.6795	60.1239	32.5556
44353	Lgmn	2	0.378489	0.101547	0.619269	1.99988e-61	3.23879e-60	59.3461	26.7965	32.5497
38434	Ssbp4	2	0.339493	0.111093	0.627417	4.92409e-75	1.07068e-73	55.7925	23.2566	32.5358
26397	Swi5	2	1.45429	0.618227	0.72442	3.77305e-156	4.22354e-154	91.9687	59.4513	32.5174
38967	Emc8	2	0.282304	0.120083	0.636962	3.47169e-98	1.19746e-96	50.7463	18.2301	32.5162
33719	Ndufa5	2	0.875503	0.240446	0.6121	4.98703e-42	5.35203e-41	83.0135	50.5133	32.5002
40410	Fam96a	2	0.252885	0.122323	0.642811	2.88096e-118	1.49162e-116	47.4769	14.9912	32.4858
44571	Tars	2	0.355603	0.14	0.634588	9.20371e-85	2.45897e-83	55.0817	22.6018	32.48
34054	Lsm5	2	0.285099	0.129089	0.640284	4.63983e-108	1.89825e-106	49.1116	16.6372	32.4744
42690	Psmd12	2	0.374232	0.126395	0.626432	1.63943e-70	3.23853e-69	57.9957	25.5221	32.4736
44135	Wdr89	2	0.254779	0.134216	0.646311	2.85444e-130	1.83557e-128	46.1265	13.6637	32.4628
46259	Msrb1	2	0.312032	0.101223	0.626604	8.18978e-76	1.82004e-74	54.7264	22.2655	32.4609
24792	Stk16	2	0.378895	0.0984691	0.616086	1.28486e-56	1.86251e-55	60.9097	28.4602	32.4496
28380	Pdzd11	2	0.336188	0.115691	0.628085	1.44355e-75	3.18463e-74	55.8635	23.4159	32.4476
31396	Cdc42	2	0.983144	0.273206	0.617113	5.24115e-45	5.972e-44	85.8564	53.4159	32.4405
35394	Pafah1b3	2	0.268946	0.124676	0.641952	1.88505e-113	8.81596e-112	48.2587	15.8761	32.3826
44606	Dap	2	1.53661	0.66421	0.746096	2.72276e-186	5.98486e-184	93.5323	61.1504	32.3819
37983	Pet100	2	0.452843	0.116368	0.612958	1.04143e-50	1.33656e-49	64.5345	32.177	32.3575
26460	Rab14	2	0.549372	0.114461	0.598436	8.56981e-36	7.89971e-35	71.5707	39.2212	32.3495
39720	Dnajc15	2	0.291079	0.104737	0.631446	6.11674e-86	1.66926e-84	52.5231	20.177	32.3461
29372	Ssr2	2	1.50009	0.630108	0.724236	3.03345e-155	3.31881e-153	93.0348	60.708	32.3269
37897	Ndufa4l2	2	0.35502	0.232779	0.654562	1.01999e-150	9.9445e-149	45.0604	12.7434	32.317
31678	Mmp23	2	0.960002	0.269392	0.617643	1.54064e-45	1.78576e-44	85.1457	52.8319	32.3138
25162	Ubxn4	2	0.55021	0.143462	0.608143	1.45492e-43	1.60194e-42	69.936	37.646	32.29
35294	Snrpd2	2	0.902603	0.186894	0.585557	9.6542e-25	6.71352e-24	86.2829	54	32.2829
45053	Samm50	2	0.286131	0.114859	0.635316	1.56262e-94	5.04439e-93	51.0306	18.7788	32.2518
36642	Bola2	2	0.412294	0.0965823	0.611039	1.62059e-50	2.07544e-49	62.4733	30.2301	32.2433
47292	Pfdn1	2	0.501597	0.101456	0.597623	2.40077e-36	2.24906e-35	68.5856	36.354	32.2317
39479	Psme2	2	0.352568	0.0903716	0.618047	4.53646e-62	7.47697e-61	57.4982	25.2743	32.2239
40969	Ccdc12	2	0.864536	0.188076	0.590245	1.22315e-27	9.2623e-27	84.0796	51.8584	32.2212
46257	Ndufb10	2	1.05175	0.311399	0.625833	4.253e-51	5.49911e-50	88.1308	55.9115	32.2193
43869	Ddx1	2	0.420874	0.106902	0.612473	4.39302e-51	5.67408e-50	63.3262	31.1327	32.1935
47683	Cdk2ap2	2	0.280734	0.129872	0.640531	6.47129e-111	2.83459e-109	48.1876	16	32.1876
34226	Pole4	2	0.291339	0.105305	0.630819	8.26121e-86	2.25195e-84	52.0967	19.9115	32.1852
24796	Dnpep	2	0.306957	0.133444	0.636526	4.2544e-95	1.3901e-93	51.3859	19.2035	32.1824
27848	Psma7	2	1.0634	0.309284	0.622768	4.13123e-49	5.13832e-48	86.3539	54.1947	32.1593
35859	Tsg101	2	0.282414	0.120002	0.636538	2.30644e-98	8.01258e-97	50.1777	18.0354	32.1423
40764	Anapc13	2	0.88066	0.223104	0.603091	1.57676e-35	1.4452e-34	84.1507	52.0177	32.133
33179	Tmem248	2	0.293332	0.107033	0.631281	3.81868e-86	1.04685e-84	52.1677	20.0354	32.1323
26238	Bmyc	2	0.233461	0.133769	0.647242	3.44607e-143	2.84377e-141	43.8522	11.7345	32.1177
30540	Anp32b	2	0.967524	0.216221	0.591601	4.77501e-28	3.65827e-27	86.7093	54.6018	32.1075
37707	Metap2	2	0.581132	0.135791	0.602407	1.934e-38	1.89628e-37	71.7839	39.6814	32.1025
41011	Cmtm7	2	0.278937	0.13511	0.640334	8.75783e-110	3.72154e-108	48.3298	16.2478	32.082
29462	S100a1	2	0.667802	0.153346	0.601143	2.083e-36	1.9544e-35	75.1244	43.0442	32.0801
33407	Chst12	2	0.231901	0.136641	0.648259	1.18173e-149	1.13385e-147	43.1414	11.0619	32.0795
28536	Armcx3	2	0.388875	0.121158	0.622518	3.11958e-64	5.37239e-63	59.3461	27.3097	32.0364
38475	Mvb12a	2	0.519357	0.106574	0.599689	5.76092e-37	5.46677e-36	70.5046	38.4956	32.009
44745	Mtss1	2	0.484171	0.117776	0.610212	1.48295e-47	1.80091e-46	65.4584	33.469	31.9894
33849	1110001J03Rik	2	0.255906	0.127772	0.641744	3.04318e-120	1.63513e-118	46.1976	14.2301	31.9675
47450	Csnk1g3	2	0.416579	0.156671	0.631367	2.56357e-76	5.74464e-75	57.3561	25.3982	31.9578
45094	Creld2	2	0.269019	0.125835	0.638897	9.72264e-108	3.94436e-106	48.1876	16.2301	31.9575
43392	B230219D22Rik	2	0.426994	0.0959312	0.606429	6.59593e-46	7.71567e-45	63.113	31.2212	31.8918
42973	Wdr45b	2	0.285724	0.103043	0.630471	1.91727e-86	5.29198e-85	51.3859	19.5044	31.8815
28460	Cox7b	2	1.20504	0.449809	0.669559	1.00974e-91	3.05562e-90	86.7804	54.9027	31.8777
45261	Smagp	2	0.262124	0.139135	0.643714	1.21564e-127	7.40377e-126	45.2736	13.3982	31.8754
42256	Mrps23	2	0.264612	0.111443	0.635813	1.28874e-99	4.54235e-98	49.1827	17.3274	31.8552
27419	Nsfl1c	2	0.271759	0.118931	0.636557	4.90047e-102	1.79256e-100	48.7562	16.9027	31.8536
28791	Mrps28	2	0.222198	0.133925	0.64777	5.87604e-154	6.20422e-152	42.2175	10.3717	31.8458
31426	Minos1	2	1.38567	0.552041	0.705054	7.09167e-131	4.60939e-129	91.0448	59.2035	31.8412
45879	Cggbp1	2	0.499761	0.0978147	0.597671	3.24415e-36	3.03092e-35	68.6567	36.8319	31.8249
25679	Pfdn2	2	0.284303	0.115802	0.632768	2.02829e-92	6.26335e-91	50.1777	18.354	31.8237
43981	Arl4a	2	0.296466	0.108925	0.631386	1.69016e-87	4.72445e-86	51.3859	19.5752	31.8107
41047	Acaa1a	2	0.349239	0.110765	0.622438	6.13791e-67	1.12858e-65	56.9296	25.1327	31.7969
46418	Glo1	2	0.339676	0.109345	0.622212	5.48572e-67	1.01097e-65	56.7164	24.9204	31.7961
44158	Atp6v1d	2	0.309159	0.105745	0.627259	1.79364e-78	4.15406e-77	53.1628	21.3805	31.7822
45652	Ppp1r2	2	0.269876	0.124616	0.638704	3.39808e-107	1.36482e-105	48.1166	16.3363	31.7803
45070	Atxn10	2	0.4356	0.0941239	0.60274	1.17031e-41	1.24546e-40	65.1031	33.3274	31.7756
40207	Hspb2	2	0.260755	0.154772	0.647508	1.00545e-142	8.07666e-141	43.71	11.9646	31.7454
39993	2020-09-07	2	0.736971	0.119604	0.574605	7.61108e-20	4.56759e-19	79.7441	48	31.7441
45048	Tspo	2	0.369783	0.107225	0.620036	2.69199e-65	4.74761e-64	56.2189	24.4779	31.741
42283	Nme2	2	0.210123	0.129878	0.647725	1.86697e-160	2.31494e-158	41.2935	9.55752	31.736
34890	Smim10l1	2	0.413484	0.102853	0.611922	5.83716e-51	7.52327e-50	62.4733	30.7611	31.7123
45748	Ndufb4	2	0.235844	0.140811	0.645958	1.0675e-142	8.51848e-141	43.2125	11.5044	31.7081
44467	Siva1	2	0.291749	0.11217	0.632646	2.46074e-93	7.77754e-92	49.6802	17.9823	31.6979
24429	Pdcl3	2	0.240325	0.136089	0.644827	6.21408e-135	4.29286e-133	44.1365	12.4425	31.694
46735	Mrpl2	2	0.251244	0.109321	0.636727	6.73764e-106	2.62334e-104	47.548	15.8761	31.6719
31856	Psmc2	2	0.40518	0.0893748	0.605518	3.26632e-45	3.74118e-44	62.8287	31.1858	31.6429
37916	Ptges3	2	0.429348	0.0995312	0.605617	3.09207e-45	3.54664e-44	62.8998	31.2743	31.6255
36441	Tmem9b	2	0.257959	0.1298	0.641187	2.08587e-117	1.05511e-115	46.3397	14.7434	31.5964
43688	Serf1	2	1.43453	0.605118	0.731561	5.17168e-166	7.35566e-164	91.4001	59.8053	31.5948
27119	Casc4	2	0.322656	0.124308	0.630198	1.33692e-82	3.37073e-81	52.7363	21.1504	31.5859
26126	Dnajc1	2	0.650512	0.142994	0.596604	3.39396e-33	2.95401e-32	75.3376	43.7522	31.5854
42933	Fam195b	2	0.92629	0.186229	0.581049	3.26105e-22	2.12017e-21	87.2779	55.7168	31.5611
34273	Nagk	2	0.288604	0.127904	0.636185	4.59309e-100	1.63318e-98	48.9694	17.4159	31.5535
27649	Sdc4	2	0.423497	0.0768194	0.60307	3.64501e-43	3.97711e-42	62.8287	31.292	31.5367
31318	Grrp1	2	0.24515	0.128511	0.642692	1.4009e-129	8.8209e-128	44.2786	12.7434	31.5352
39809	Tm9sf2	2	0.319616	0.105437	0.624993	2.31294e-74	4.94908e-73	53.7313	22.2124	31.519
47004	Srsf7	2	0.32108	0.099477	0.624711	1.55289e-74	3.33162e-73	53.4471	21.9292	31.5178
33100	Arl6ip4	2	0.380317	0.0916062	0.610791	1.64626e-51	2.1493e-50	60.4122	28.9027	31.5096
33375	Pdgfa	2	0.442187	0.0643163	0.605273	1.06021e-44	1.20013e-43	63.1841	31.6814	31.5027
45662	Ncbp2	2	0.311624	0.104442	0.625349	1.8442e-75	4.05005e-74	53.3049	21.8407	31.4642
47619	Gm16286	2	0.262269	0.122403	0.638132	2.0815e-108	8.60316e-107	47.2637	15.823	31.4407
47769	Sssca1	2	0.278643	0.110854	0.631882	9.10177e-91	2.70691e-89	50.0355	18.6018	31.4338
31063	Ppt1	2	0.325345	0.100815	0.62214	6.17688e-70	1.20444e-68	54.371	22.9381	31.4329
28561	Morf4l2	2	0.719358	0.130536	0.58351	2.53227e-24	1.74388e-23	80.3838	48.9558	31.428
45399	Carhsp1	2	0.321105	0.104849	0.62486	4.27586e-73	8.91258e-72	54.2999	22.885	31.415
34586	Emc3	2	0.358956	0.101027	0.617001	1.97995e-59	3.05899e-58	58.209	26.7965	31.4125
40441	Bnip2	2	0.381117	0.0967888	0.611336	1.99844e-52	2.65934e-51	59.8436	28.4425	31.4012
43367	Tspan17	2	0.30769	0.0974169	0.62343	6.99803e-74	1.48556e-72	52.8785	21.4867	31.3917
29240	Golim4	2	0.543141	0.114348	0.598876	1.78556e-36	1.67858e-35	69.7939	38.4071	31.3868
46848	Mydgf	2	1.07217	0.345087	0.641525	3.78164e-64	6.49405e-63	87.4911	56.1062	31.3849
43907	Ywhaq	2	0.451305	0.0930581	0.601223	3.97743e-40	4.05953e-39	65.4584	34.0885	31.3699
31613	Park7	2	1.1785	0.363238	0.636545	4.56169e-59	7.02083e-58	90.7605	59.3982	31.3623
46347	Uqcc2	2	1.01363	0.320248	0.636508	1.59758e-60	2.51483e-59	84.9325	53.5752	31.3573
47828	Dnajc4	2	0.250144	0.107737	0.635338	2.11071e-103	7.88793e-102	47.4058	16.0531	31.3527
35238	Inafm1	2	0.266574	0.121828	0.637697	9.8217e-109	4.10154e-107	46.9083	15.5752	31.3331
41542	Ppp2ca	2	0.564511	0.0862491	0.581826	1.3757e-24	9.53919e-24	73.6318	42.3009	31.331
41848	Eif4a1	2	1.11435	0.319365	0.620909	3.96903e-47	4.765e-46	88.344	57.0265	31.3174
39734	Sugt1	2	0.325608	0.0860509	0.61557	1.16141e-60	1.83661e-59	55.8635	24.5664	31.2972
47817	Prdx5	2	1.31254	0.475832	0.675724	1.39946e-96	4.69967e-95	90.7605	59.469	31.2915
42785	Hn1	2	0.403401	0.0615297	0.599975	3.40016e-41	3.57913e-40	61.8337	30.5664	31.2673
32140	Tmem128	2	0.213369	0.127907	0.645226	5.16306e-150	5.01356e-148	41.5778	10.3186	31.2592
44616	Sdc2	2	0.662834	0.0823424	0.572102	6.69362e-19	3.89331e-18	77.2566	46.0177	31.2389
25500	Cacybp	2	0.281677	0.105205	0.628284	3.17689e-85	8.56344e-84	50.1777	18.9558	31.2219
28027	Ndufb11	2	1.38058	0.527948	0.69378	5.66905e-117	2.84382e-115	90.8316	59.6106	31.2209
31421	Pla2g5	2	0.26327	0.142487	0.642467	3.31052e-128	2.04719e-126	44.2075	12.9912	31.2164
47796	Sac3d1	2	0.218643	0.132928	0.64511	1.82279e-149	1.73516e-147	41.5778	10.3717	31.2061
37583	Hmg20b	2	0.497675	0.0890311	0.592873	8.36562e-33	7.20857e-32	68.4435	37.2389	31.2046
44558	Brix1	2	0.24304	0.118813	0.638912	1.26283e-115	6.16846e-114	45.5579	14.3717	31.1862
31265	Dnajc8	2	0.431813	0.0797945	0.598186	1.07204e-38	1.05886e-37	63.6816	32.4956	31.186
47685	Aip	2	0.339022	0.0874672	0.616037	4.90625e-60	7.64357e-59	56.6453	25.4867	31.1586
27500	Map1lc3a	2	0.756233	0.114051	0.572477	1.47881e-18	8.49315e-18	81.592	50.4602	31.1319
30879	0610037L13Rik	2	0.428101	0.0978986	0.606276	3.22988e-45	3.70295e-44	63.3262	32.2301	31.0961
34968	Golt1b	2	0.353183	0.0955153	0.615965	5.40239e-59	8.30415e-58	57.4271	26.3363	31.0909
47427	Ap3s1	2	0.274807	0.0991107	0.627359	1.98711e-83	5.12768e-82	50.3198	19.2389	31.0809
35783	Fcgrt	2	0.749319	0.106379	0.567657	2.55127e-16	1.35636e-15	82.0896	51.0265	31.063
39948	Tmed1	2	0.347313	0.103649	0.618841	2.18268e-63	3.70871e-62	56.1478	25.115	31.0328
35499	Ech1	2	0.340454	0.0765793	0.610184	1.60276e-53	2.18328e-52	57.285	26.2655	31.0195
38430	Kxd1	2	0.257099	0.114527	0.633863	1.7191e-101	6.22248e-100	47.0505	16.0354	31.0151
31672	Gnb1	2	0.470577	0.0781634	0.590849	1.10432e-31	9.21055e-31	67.6617	36.6549	31.0068
39332	Psmc6	2	0.412859	0.0831678	0.601524	1.25302e-41	1.33056e-40	62.8998	31.8938	31.006
31701	Ube2j2	2	0.224181	0.113652	0.639461	3.12679e-124	1.81301e-122	43.7811	12.7788	31.0023
33864	Mkrn1	2	0.270757	0.0962474	0.627668	7.79599e-85	2.08748e-83	49.8223	18.8319	30.9905
36323	Mrpl48	2	0.435361	0.0825655	0.598305	3.00027e-38	2.92632e-37	64.5345	33.5575	30.9769
35020	Med21	2	0.254759	0.103868	0.631092	8.03226e-95	2.60687e-93	47.8323	16.8673	30.965
30745	Rps6	2	0.541391	0.110006	0.596917	5.5002e-35	4.98274e-34	69.7939	38.8319	30.962
45314	Rpl39-ps	2	0.244826	0.116878	0.637494	3.87656e-113	1.79219e-111	45.4158	14.4602	30.9556
37005	Pcmt1	2	0.322961	0.105779	0.622741	4.10325e-71	8.24024e-70	53.6603	22.7257	30.9346
37201	Cd164	2	0.389892	0.0725151	0.600464	2.28708e-41	2.41692e-40	61.9048	30.9735	30.9313
32648	Arhgap24	2	0.308712	0.121517	0.631061	6.93305e-90	2.0344e-88	49.538	18.6195	30.9186
30139	Sh3glb1	2	0.995592	0.282386	0.617586	2.92898e-45	3.36276e-44	85.0746	54.1593	30.9153
28929	Fxr1	2	0.509786	0.0771298	0.586508	2.89159e-28	2.22874e-27	69.5807	38.6726	30.9081
41066	Entpd3	2	0.320953	0.125753	0.628817	1.13724e-83	2.94719e-82	50.8884	19.9823	30.9061
41654	Mrpl55	2	0.225901	0.112195	0.637282	5.69715e-117	2.85199e-115	44.4208	13.5221	30.8986
45513	Scarf2	2	0.428785	0.0667803	0.594091	4.71026e-35	4.27513e-34	64.7477	33.8584	30.8893
33086	Rsrc2	2	0.673186	0.108897	0.577036	3.08749e-21	1.93651e-20	77.7541	46.8673	30.8868
44455	Bag5	2	0.230005	0.123399	0.64012	1.30809e-125	7.79022e-124	43.6389	12.7611	30.8779
38414	Borcs8	2	0.307497	0.100168	0.622368	1.53478e-71	3.10799e-70	53.0917	22.2301	30.8616
40929	Uqcrc1	2	0.656348	0.0929844	0.571151	2.82793e-18	1.61114e-17	78.3227	47.469	30.8536
24984	Hes6	2	0.247196	0.12518	0.637753	1.363e-116	6.76827e-115	44.634	13.7876	30.8464
46478	Rab11b	2	0.478703	0.0766978	0.58777	2.10048e-29	1.66135e-28	68.3724	37.5398	30.8326
44449	Eif5	2	1.00919	0.267263	0.610316	8.36713e-40	8.48255e-39	86.2829	55.4867	30.7961
34037	Fkbp14	2	0.330314	0.111654	0.622627	6.48855e-71	1.29445e-69	53.5892	22.7965	30.7927
32055	Ctbp1	2	0.454597	0.078514	0.592416	5.84498e-33	5.05277e-32	66.8799	36.0885	30.7914
39069	Egln1	2	0.279713	0.0935317	0.62416	9.552e-78	2.17679e-76	50.8173	20.0708	30.7465
42945	Pycr1	2	0.454506	0.0561935	0.589084	3.52815e-31	2.91052e-30	65.6716	34.9381	30.7336
32482	Srp72	2	0.529727	0.137627	0.604841	1.00837e-41	1.07454e-40	67.2353	36.5133	30.722
27318	Mkks	2	0.260525	0.11908	0.633491	3.1497e-101	1.13667e-99	46.6951	16.0177	30.6774
36326	Rab6a	2	0.363271	0.0936307	0.611269	2.85622e-53	3.87111e-52	58.28	27.6106	30.6694
48281	Ccdc186	2	0.366268	0.10678	0.616671	1.30327e-59	2.01999e-58	57.1429	26.4956	30.6473
27461	Tm9sf4	2	0.309994	0.0985774	0.62127	1.84086e-70	3.62755e-69	52.8074	22.177	30.6304
30100	Eif4e	2	0.345306	0.0873465	0.613046	1.16337e-56	1.68944e-55	56.5743	25.9646	30.6097
38865	Ist1	2	0.380129	0.0754087	0.601808	5.26395e-43	5.7332e-42	60.7676	30.177	30.5906
45302	Sp7	2	0.37851	0.0819707	0.605775	1.19119e-46	1.41881e-45	60.2701	29.6814	30.5887
25486	BC026585	2	0.265165	0.123761	0.635209	1.37936e-106	5.47645e-105	45.8422	15.2743	30.5679
29763	Rap1a	2	0.273584	0.0949477	0.624947	1.01408e-80	2.45685e-79	49.7512	19.1858	30.5654
36158	Mesdc2	2	0.37357	0.0978232	0.610355	2.77709e-52	3.68941e-51	58.3511	27.7876	30.5635
38715	Ciapin1	2	0.257087	0.110406	0.631603	9.73321e-97	3.27315e-95	47.1215	16.5664	30.5552
27105	Pdia3	2	1.08924	0.265974	0.601078	1.58166e-33	1.38713e-32	87.2068	56.6726	30.5343
38093	Cdc16	2	0.32049	0.0821395	0.61491	4.0766e-60	6.36333e-59	55.1528	24.6195	30.5333
41592	Hint1	2	1.4822	0.568711	0.692671	2.37426e-115	1.14357e-113	91.0448	60.5133	30.5315
45935	Cct8	2	0.431447	0.0879808	0.598479	1.03503e-38	1.02273e-37	63.5394	33.0088	30.5306
30130	Lmo4	2	0.507466	0.0571879	0.582414	1.0159e-25	7.26943e-25	69.5807	39.0796	30.501
30273	Rab2a	2	1.50426	0.600598	0.724185	2.93518e-154	3.14026e-152	93.4613	62.9735	30.4878
30417	Bag1	2	1.01051	0.251572	0.603678	4.34908e-35	3.9488e-34	87.8465	57.3628	30.4837
37576	Mrpl54	2	0.782651	0.169647	0.592392	4.03075e-29	3.16325e-28	81.2367	50.7611	30.4756
36714	Bcl7c	2	0.400863	0.0723735	0.599878	6.09396e-41	6.36759e-40	61.4783	31.0088	30.4695
39473	Pck2	2	0.622579	0.105469	0.583804	2.07162e-25	1.46589e-24	74.3426	43.8938	30.4488
44768	Wisp1	2	1.26023	0.364466	0.631241	2.00766e-54	2.78025e-53	91.5423	61.0973	30.4449
37343	Slc25a16	2	0.206454	0.121912	0.641236	2.03262e-144	1.72444e-142	40.5828	10.1416	30.4412
25126	Insig2	2	0.439031	0.0555779	0.58719	3.85654e-30	3.12072e-29	64.8898	34.4602	30.4297
40575	Cox7a2	2	1.49547	0.58732	0.708564	1.81137e-134	1.23721e-132	91.7555	61.3274	30.4281
26861	Creb3l1	2	1.19638	0.324218	0.616934	1.1098e-43	1.22473e-42	90.7605	60.3363	30.4242
33614	Dync1i1	2	0.190155	0.122002	0.64353	1.28122e-164	1.7502e-162	38.7349	8.31858	30.4163
40784	Uba5	2	0.297645	0.0898945	0.620081	3.77976e-70	7.42411e-69	52.0256	21.6106	30.415
27534	Scand1	2	1.10515	0.309545	0.620491	1.30071e-46	1.54621e-45	88.6994	58.3009	30.3985
24558	Sf3b1	2	0.680176	0.104483	0.572526	6.58904e-19	3.83618e-18	78.1095	47.7168	30.3926
39347	Cgrrf1	2	0.227462	0.0996094	0.632544	5.29765e-106	2.06933e-104	44.7761	14.3894	30.3867
47984	Klf9	2	0.452673	0.068557	0.592722	1.22971e-33	1.08121e-32	65.3873	35.0088	30.3785
37141	Hint3	2	0.220563	0.113296	0.636669	4.24642e-121	2.3177e-119	42.9282	12.5664	30.3618
43418	Hnrnpk	2	0.76244	0.116832	0.567022	4.48575e-16	2.36762e-15	81.1656	50.8142	30.3514
34649	Rassf4	2	0.276149	0.115524	0.630754	7.09173e-96	2.35537e-94	46.8372	16.4956	30.3417
41761	Pmp22	2	0.364445	0.116704	0.618589	1.52026e-64	2.64449e-63	54.5131	24.1947	30.3185
41526	Hnrnpab	2	0.88186	0.174394	0.578593	3.96717e-21	2.48e-20	84.7193	54.4071	30.3122
41749	2410006H16Rik	2	0.34224	0.0883066	0.61495	2.67651e-61	4.31436e-60	54.0867	23.7876	30.2991
28354	Msn	2	0.495598	0.108794	0.596855	5.12993e-36	4.76331e-35	66.5245	36.2301	30.2944
24562	Hspd1	2	0.465096	0.102061	0.601786	3.64889e-41	3.8376e-40	63.4684	33.1858	30.2825
37587	Dohh	2	0.304302	0.0924743	0.618907	1.06334e-67	1.98383e-66	52.5942	22.3186	30.2756
31110	Yrdc	2	0.181861	0.12747	0.644836	1.80046e-182	3.68926e-180	37.2424	6.97345	30.2689
46261	Hagh	2	0.20901	0.12153	0.640069	4.4249e-140	3.4182e-138	40.7249	10.4602	30.2648
46203	Hcfc1r1	2	0.750559	0.132457	0.575688	3.88595e-20	2.35249e-19	80.5259	50.2655	30.2605
38299	Slc25a4	2	1.389	0.467447	0.662717	1.92618e-82	4.83122e-81	92.253	62	30.253
41575	Gm12216	2	0.532625	0.0826398	0.594308	3.43792e-34	3.05048e-33	66.5956	36.354	30.2416
30712	Lurap1l	2	0.224943	0.148199	0.643608	3.99111e-162	5.07901e-160	38.877	8.63717	30.2399
38711	Arl2bp	2	0.298424	0.0943702	0.619421	6.38146e-69	1.21974e-67	52.1677	21.9292	30.2385
31431	Mrto4	2	0.24927	0.119025	0.633457	6.26088e-107	2.50218e-105	44.7761	14.5487	30.2274
36131	Fam103a1	2	0.230678	0.103138	0.631986	3.48696e-105	1.33615e-103	44.634	14.4071	30.2269
34045	Gars	2	0.662224	0.127626	0.588585	5.7022e-28	4.36171e-27	75.1955	44.9735	30.222
37412	Smarcb1	2	0.342983	0.0798024	0.608854	1.03652e-52	1.38771e-51	56.2189	26	30.2189
41983	Pafah1b1	2	0.901286	0.168378	0.576643	4.50125e-20	2.7175e-19	85.7143	55.5044	30.2099
47947	Zfp91	2	0.561058	0.095229	0.58385	4.88212e-26	3.53427e-25	71.4286	41.2212	30.2073
32135	Stx18	2	0.224172	0.104501	0.633464	1.00345e-110	4.37163e-109	43.8522	13.646	30.2062
30656	Slc31a1	2	0.285	0.0813672	0.617067	2.26204e-66	4.08468e-65	52.0967	21.8938	30.2029
37454	Agpat3	2	0.318447	0.117303	0.624595	7.41146e-76	1.64859e-74	51.5991	21.3982	30.2009
41446	Clint1	2	0.791172	0.205406	0.60593	2.01098e-38	1.97096e-37	78.1805	47.9823	30.1982
32728	Rpl5	2	1.08073	0.309639	0.620776	3.04737e-47	3.66893e-46	86.3539	56.177	30.177
27435	Csnk2a1	2	0.341971	0.0909162	0.611284	1.43922e-55	2.03741e-54	55.6503	25.5044	30.1459
32004	Snx17	2	0.459993	0.065073	0.584775	1.18037e-27	8.94393e-27	67.4485	37.3097	30.1387
39792	Dnajc3	2	0.631554	0.113828	0.584055	1.62731e-25	1.15726e-24	74.2715	44.1416	30.1299
39313	Ghitm	2	0.347675	0.0844146	0.609547	9.07984e-53	1.21697e-51	56.7164	26.6018	30.1146
27874	Ppdpf	2	0.371301	0.0546676	0.596619	6.88867e-39	6.83749e-38	60.4122	30.3009	30.1113
33342	Tsc22d4	2	0.434395	0.0699234	0.593174	2.21555e-34	1.97467e-33	64.1791	34.0708	30.1083
47051	Cript	2	0.303335	0.0861574	0.614137	3.4622e-61	5.54755e-60	53.376	23.292	30.0839
43339	Gadd45g	2	0.966317	0.253249	0.610687	6.50105e-41	6.77831e-40	81.521	51.4513	30.0696
24853	Mff	2	0.303964	0.0950845	0.618223	1.44724e-66	2.63104e-65	52.6652	22.6018	30.0635
39255	Gnl3	2	0.384325	0.121282	0.617544	2.37382e-61	3.83923e-60	55.9346	25.8761	30.0585
32617	Hnrnpdl	2	0.519615	0.0756622	0.584367	8.47947e-27	6.28526e-26	69.5096	39.4513	30.0583
30868	Tmem59	2	1.83312	0.855427	0.804991	1.70167e-282	1.52387e-279	94.6695	64.6195	30.05
35966	Vimp	2	1.54243	0.635287	0.732873	1.44198e-166	2.07534e-164	92.5373	62.4956	30.0417
36526	Coq7	2	0.253576	0.111806	0.630401	7.17314e-97	2.42234e-95	46.1265	16.0885	30.038
46305	0610011F06Rik	2	0.241083	0.109903	0.632178	5.34697e-104	2.01377e-102	44.8472	14.8319	30.0153
38256	Tusc3	2	0.224154	0.107801	0.633494	2.74177e-112	1.24377e-110	43.3547	13.3451	30.0095
33592	Gng11	2	0.496359	0.0587589	0.585109	2.48943e-28	1.92245e-27	65.8849	35.8761	30.0088
43351	Sfxn1	2	0.318199	0.0984464	0.618132	1.03791e-66	1.89545e-65	52.452	22.4602	29.9918
28073	Ndufa1	2	1.4294	0.544672	0.707197	1.81738e-132	1.2039e-130	92.0398	62.0531	29.9867
36254	Aamdc	2	0.301522	0.101266	0.621081	4.75997e-72	9.72876e-71	51.2438	21.2743	29.9694
29389	Dap3	2	0.279911	0.0924597	0.621369	1.10041e-74	2.37138e-73	50.0355	20.0708	29.9647
48120	Tm9sf3	2	0.827934	0.142946	0.570855	1.5525e-17	8.63334e-17	83.5821	53.6283	29.9538
45521	Dgcr6	2	0.344106	0.0572783	0.599329	4.04634e-42	4.34829e-41	58.6354	28.6903	29.9451
40223	Rdx	2	0.835066	0.176234	0.588976	4.52088e-27	3.37273e-26	81.1656	51.2389	29.9267
44280	Ahsa1	2	0.319535	0.0950224	0.614604	2.64771e-61	4.27079e-60	53.5181	23.5929	29.9252
37298	Anapc16	2	0.29823	0.0909317	0.616965	1.12186e-65	2.00041e-64	52.2388	22.3186	29.9202
46329	Dusp1	2	0.439555	0.115972	0.611363	9.08565e-52	1.19263e-50	59.4172	29.5221	29.8951
35747	Emc10	2	0.837857	0.117354	0.555676	2.65352e-11	1.15353e-10	85.5011	55.6106	29.8904
35322	Gemin7	2	0.263437	0.093006	0.622765	2.2989e-78	5.31407e-77	49.0405	19.1504	29.8901
45667	Pak2	2	0.391533	0.0906573	0.604353	1.02709e-45	1.19855e-44	59.3461	29.469	29.8771
27174	Sppl2a	2	0.806605	0.140502	0.573751	5.19387e-19	3.03633e-18	82.0185	52.1416	29.8769
42127	Psmd11	2	0.313373	0.0787804	0.611226	3.57938e-57	5.25157e-56	54.0156	24.1416	29.874
35319	Trappc6a	2	0.263816	0.0963934	0.624697	2.94587e-82	7.36588e-81	48.4009	18.531	29.8699
46255	Snhg9	2	0.301401	0.0972352	0.620472	3.42474e-71	6.90056e-70	51.2438	21.3805	29.8633
31359	Fuca1	2	0.935048	0.191534	0.583757	1.43539e-23	9.68641e-23	86.3539	56.4956	29.8584
30559	Erp44	2	0.276123	0.116508	0.627724	5.10667e-88	1.43575e-86	47.6901	17.8407	29.8494
42776	Ict1	2	0.423942	0.0758747	0.59445	1.29007e-35	1.18468e-34	63.2552	33.4159	29.8392
44744	Ndufb9	2	1.19389	0.354691	0.630079	7.04951e-54	9.65176e-53	88.9837	59.1681	29.8155
44005	Strn3	2	0.474593	0.0757936	0.586445	5.32827e-29	4.16933e-28	66.2402	36.4248	29.8154
31227	Zcchc17	2	0.35486	0.0925837	0.609732	7.92864e-53	1.06504e-51	56.5743	26.7788	29.7955
27450	Id1	2	0.446382	0.168565	0.624718	1.59185e-69	3.07423e-68	55.2239	25.4336	29.7903
43534	Clptm1l	2	0.316649	0.105666	0.619378	3.7366e-68	7.04187e-67	52.2388	22.4602	29.7786
47708	Rce1	2	0.208446	0.117697	0.636982	1.2932e-130	8.38293e-129	40.8671	11.0973	29.7697
42249	Dynll2	2	0.357492	0.077673	0.604369	5.18481e-47	6.21226e-46	57.6404	27.8761	29.7643
33749	Calu	2	0.73409	0.116636	0.571805	2.67687e-18	1.52579e-17	79.9574	50.1947	29.7627
45714	Sec22a	2	0.205633	0.100273	0.633028	1.10907e-117	5.63364e-116	41.8621	12.1239	29.7382
24568	Rftn2	2	0.304101	0.0728832	0.611759	2.27457e-58	3.42873e-57	53.376	23.646	29.73
39486	Mdp1	2	0.254353	0.0879581	0.621652	2.7753e-78	6.38476e-77	48.3298	18.6018	29.728
34577	Arpc4	2	0.314641	0.0782227	0.610247	7.85102e-57	1.14424e-55	53.376	23.6637	29.7123
30489	Hint2	2	0.286613	0.0856165	0.616843	1.62802e-66	2.95083e-65	51.457	21.7522	29.7048
28038	Uxt	2	0.236222	0.112827	0.631453	6.53559e-105	2.49249e-103	44.0654	14.3717	29.6937
37700	Snrpf	2	0.213795	0.10714	0.633241	7.8372e-118	4.00625e-116	41.8621	12.177	29.6851
41003	Crtap	2	1.21321	0.329849	0.617028	1.18683e-43	1.30915e-42	90.8316	61.1504	29.6811
38429	Uba52	2	1.0733	0.274139	0.603526	6.12698e-35	5.54432e-34	87.5622	57.8938	29.6684
48240	Sfr1	2	1.23622	0.362911	0.63205	3.736e-55	5.2519e-54	90.4762	60.8142	29.662
48259	Pdcd4	2	0.629545	0.0763759	0.573355	1.0297e-19	6.1581e-19	74.5558	44.9027	29.6531
44411	Yy1	2	0.394667	0.0741791	0.597721	2.19754e-39	2.21025e-38	60.6254	30.9735	29.652
25118	Dbi	2	0.936552	0.179972	0.584078	4.96391e-24	3.39142e-23	83.4399	53.823	29.6169
34486	Arl6ip5	2	0.246352	0.100615	0.626877	1.60591e-92	4.9654e-91	45.5579	15.9469	29.611
30083	Dnajb14	2	0.362055	0.0719184	0.602932	4.11727e-45	4.69803e-44	58.3511	28.7434	29.6077
32967	Plbd2	2	0.312138	0.0759203	0.610031	4.48219e-56	6.41651e-55	53.7313	24.1239	29.6074
36397	Arfip2	2	0.271419	0.0903392	0.62044	1.82174e-75	4.00434e-74	48.8273	19.2212	29.6061
44275	Gstz1	2	0.220555	0.0981386	0.630593	9.40456e-107	3.74001e-105	43.2125	13.6106	29.6019
26601	Cd302	2	0.352365	0.0700724	0.60764	4.41115e-53	5.95185e-52	54.2999	24.708	29.592
43901	Itgb1bp1	2	0.239471	0.1071	0.62997	2.47384e-99	8.68142e-98	44.8472	15.2743	29.5729
25024	2020-09-02	2	0.563811	0.0868264	0.578327	9.7419e-23	6.41824e-22	71.855	42.2832	29.5718
36392	Prkcdbp	2	0.505678	0.0346996	0.573366	9.75764e-21	6.02477e-20	68.7278	39.1681	29.5596
43905	Iah1	2	0.239898	0.103484	0.627225	3.25453e-95	1.06917e-93	44.8472	15.292	29.5552
24196	Tcea1	2	0.363413	0.0807191	0.602961	1.95822e-45	2.26004e-44	57.9247	28.3717	29.553
43531	Ndufs6	2	0.969468	0.215586	0.587733	1.21007e-25	8.63586e-25	86.6382	57.115	29.5232
44006	Ap4s1	2	0.21016	0.125833	0.637368	5.38719e-135	3.73229e-133	40.0853	10.5841	29.5012
37061	Abracl	2	0.264362	0.0907375	0.620491	2.23115e-77	5.05122e-76	47.9033	18.4071	29.4963
47747	AI837181	2	0.283823	0.0860198	0.617138	4.3689e-68	8.20153e-67	50.533	21.0619	29.4711
40552	Fbxo9	2	0.226376	0.106615	0.631019	8.34474e-108	3.39676e-106	42.9993	13.5575	29.4418
35208	Chmp2a	2	0.739204	0.140351	0.58036	1.22462e-22	8.05498e-22	78.8202	49.3805	29.4397
43296	Dek	2	0.479721	0.0848585	0.590564	3.31061e-32	2.80376e-31	64.5345	35.0973	29.4371
45307	Pcbp2	2	0.754014	0.104654	0.562769	2.95312e-14	1.4599e-13	80.8102	51.3805	29.4297
45217	Mcrs1	2	0.276798	0.0858237	0.616784	1.85023e-68	3.50327e-67	50.0355	20.6372	29.3984
33649	Ica1	2	0.202077	0.116324	0.636203	1.40368e-139	1.06394e-137	39.0192	9.62832	29.3909
38461	Use1	2	0.634172	0.099218	0.578021	4.93323e-22	3.18847e-21	74.6979	45.3097	29.3882
42074	Rab34	2	0.303057	0.0931804	0.615408	1.2692e-64	2.21254e-63	51.3859	22.0177	29.3682
27769	Gm14303	2	0.300537	0.0794875	0.612811	8.92749e-61	1.41453e-59	52.0967	22.7434	29.3533
38235	Dctn6	2	0.221791	0.0988122	0.628057	1.80439e-100	6.45391e-99	43.5679	14.2301	29.3378
29096	Rfxap	2	0.216422	0.118094	0.634612	2.31187e-125	1.37007e-123	40.6539	11.3274	29.3264
40137	Arcn1	2	0.417558	0.0696275	0.592376	2.21568e-34	1.97467e-33	62.3312	33.0088	29.3224
37781	Nap1l1	2	0.363622	0.078058	0.603178	2.13386e-46	2.52667e-45	56.7875	27.469	29.3185
37513	Ndufs7	2	0.807182	0.142162	0.571097	9.63122e-18	5.39308e-17	81.9474	52.6372	29.3102
39904	Zfp560	2	0.209836	0.111576	0.63346	1.43222e-121	7.92441e-120	40.9382	11.6283	29.3098
47307	Zmat2	2	0.396624	0.0653719	0.592879	2.0955e-35	1.91269e-34	60.9808	31.6814	29.2994
46994	Cdc42ep3	2	0.532523	0.0800858	0.586264	1.70304e-28	1.31938e-27	67.022	37.7345	29.2875
38790	Atp6v0d1	2	0.39273	0.0608468	0.592516	8.91274e-35	8.02014e-34	61.6915	32.4071	29.2845
46494	Pfdn6	2	0.446533	0.0607512	0.584382	7.54871e-28	5.75411e-27	65.3873	36.1062	29.2812
46970	Yipf4	2	0.216883	0.106614	0.630782	2.33204e-109	9.80633e-108	42.4307	13.1504	29.2803
48141	Marveld1	2	0.377488	0.0526008	0.592894	9.51676e-36	8.7626e-35	60.3412	31.0619	29.2792
44794	Ptp4a3	2	0.265282	0.110707	0.625683	6.38282e-87	1.77391e-85	46.624	17.3451	29.2789
43616	Zcchc9	2	0.283272	0.0882122	0.616333	1.60073e-67	2.97952e-66	50.1777	20.9027	29.275
34157	Mrpl35	2	0.251755	0.0840845	0.619424	6.40893e-76	1.4269e-74	47.7612	18.5133	29.2479
37825	Rap1b	2	0.485236	0.0504651	0.572818	1.67791e-20	1.02788e-19	68.2303	38.9912	29.2391
42164	Ap2b1	2	0.507599	0.0621799	0.578403	2.81072e-23	1.88308e-22	69.2253	40	29.2253
46394	Srsf3	2	0.676276	0.0645203	0.556333	6.14558e-12	2.74666e-11	78.1095	48.885	29.2245
37671	Chpt1	2	0.290856	0.110015	0.621528	4.18958e-75	9.13435e-74	49.3248	20.1062	29.2186
33540	Hmgb1	2	0.978641	0.125249	0.560193	6.72918e-13	3.1532e-12	86.2118	57.0088	29.2029
47741	Eif1ad	2	0.234495	0.103943	0.62721	7.10236e-96	2.35566e-94	44.3497	15.1681	29.1815
40616	Prss35	2	0.499151	0.266324	0.637083	5.42019e-93	1.6976e-91	50.1066	20.9381	29.1686
43168	Acot13	2	0.238764	0.106149	0.627057	2.42286e-96	8.08031e-95	44.1365	14.9735	29.163
38142	Smim19	2	0.295896	0.081254	0.611663	3.67344e-60	5.74144e-59	51.5281	22.3717	29.1564
33385	Cox19	2	0.240763	0.0900152	0.622521	1.45978e-83	3.77498e-82	46.1976	17.0442	29.1533
42775	Cdr2l	2	0.366159	0.0605407	0.597694	2.05031e-40	2.11135e-39	58.5643	29.4159	29.1484
30663	Pole3	2	0.292329	0.085078	0.615134	2.16141e-65	3.82023e-64	50.533	21.3982	29.1348
42089	Poldip2	2	0.306457	0.0912577	0.613674	3.23003e-61	5.18241e-60	52.2388	23.115	29.1238
29485	S100a11	2	1.11058	0.201661	0.58279	6.76453e-23	4.486e-22	87.6333	58.5133	29.12
24983	Ilkap	2	0.266009	0.0925139	0.618639	8.73653e-74	1.84812e-72	48.1876	19.0796	29.108
27967	Dynlt3	2	0.287214	0.0816994	0.612082	5.96285e-61	9.48525e-60	51.2438	22.1416	29.1022
32265	Smim20	2	0.236925	0.0843398	0.621317	8.14264e-82	2.01722e-80	46.1976	17.115	29.0825
38772	B3gnt9	2	0.229756	0.0924852	0.62555	1.24678e-93	3.97178e-92	44.2075	15.1327	29.0748
34058	Fkbp9	2	1.05241	0.210489	0.580109	2.1076e-21	1.32915e-20	89.4101	60.3363	29.0738
24976	Ube2f	2	0.255514	0.0991341	0.622835	8.65018e-84	2.2538e-82	46.1976	17.1327	29.0648
45385	Ubn1	2	0.388643	0.0855418	0.602005	8.64608e-44	9.58522e-43	58.6354	29.5929	29.0425
30873	Yipf1	2	0.265358	0.0866803	0.617477	1.6158e-71	3.26658e-70	48.543	19.5221	29.0209
38187	Lsm1	2	0.187995	0.110509	0.634398	7.45281e-136	5.26905e-134	38.7349	9.71681	29.0181
35243	Tmem160	2	0.690216	0.0975395	0.566041	8.34282e-16	4.36154e-15	78.3937	49.3805	29.0132
30740	Rraga	2	0.220578	0.101539	0.627888	1.17844e-101	4.29118e-100	42.9282	13.9292	28.999
43258	Pak1ip1	2	0.256832	0.0958036	0.621496	1.47038e-80	3.55169e-79	46.6951	17.7168	28.9783
41404	Npm1	2	1.3186	0.369898	0.624467	5.40558e-49	6.69921e-48	91.258	62.2832	28.9748
31193	Zbtb8os	2	0.236722	0.107566	0.626774	6.84796e-95	2.22849e-93	44.2786	15.3097	28.9689
46130	Smoc2	2	0.332389	0.131609	0.623586	5.18161e-79	1.20583e-77	48.4719	19.5044	28.9675
27956	Ebp	2	0.27264	0.0794201	0.614538	1.53075e-66	2.78077e-65	49.3248	20.3717	28.9531
43986	Ifrd1	2	0.364597	0.0720718	0.602376	2.10309e-45	2.42608e-44	56.8586	27.9115	28.9471
27495	Eif2s2	2	1.36645	0.437855	0.655567	2.00944e-75	4.40491e-74	91.6134	62.6726	28.9408
42597	Nmt1	2	0.481829	0.0431537	0.573392	8.5355e-21	5.27825e-20	68.0171	39.0796	28.9374
44883	1110038F14Rik	2	0.270829	0.0778429	0.615644	1.17067e-68	2.22704e-67	48.8273	19.9115	28.9158
43925	Id2	2	0.492231	0.0678535	0.585032	4.15034e-28	3.1898e-27	65.5295	36.6195	28.91
34457	Mrps25	2	0.276426	0.0768132	0.612326	3.7477e-62	6.18959e-61	50.462	21.5575	28.9045
27602	Top1	2	0.709787	0.068361	0.555804	1.1853e-11	5.23746e-11	79.1756	50.2832	28.8924
44715	Mrpl13	2	0.309272	0.0699385	0.605944	7.27086e-52	9.57006e-51	53.376	24.4956	28.8804
34771	Cops7a	2	0.208227	0.0989981	0.628662	6.15135e-108	2.50815e-106	41.6489	12.7788	28.8701
47857	Stx5a	2	0.478663	0.0467153	0.575692	5.8695e-22	3.78248e-21	68.2303	39.3628	28.8674
47437	Cd63-ps	2	0.20709	0.111957	0.632556	6.99784e-125	4.10682e-123	39.7299	10.8673	28.8627
28367	Yipf6	2	0.215803	0.104612	0.628796	4.30265e-108	1.76328e-106	41.6489	12.7965	28.8524
46746	Rpl7l1	2	0.284526	0.0848576	0.613797	6.67679e-64	1.14333e-62	50.3198	21.469	28.8508
37172	Fyn	2	0.440544	0.0540173	0.585006	9.7619e-29	7.60415e-28	63.6105	34.7611	28.8495
44079	Arf6	2	0.352979	0.0723259	0.600606	1.44227e-43	1.58873e-42	57.2139	28.3717	28.8422
46813	Rab5a	2	0.36193	0.0738435	0.599806	9.78174e-43	1.06155e-41	57.4271	28.6018	28.8254
27571	Rpn2	2	0.96864	0.194586	0.578413	9.32609e-21	5.76273e-20	86.7093	57.8938	28.8155
33830	Mtpn	2	0.520873	0.102685	0.589359	4.67449e-30	3.76874e-29	67.8749	39.0619	28.813
44927	Nol12	2	0.390693	0.0667092	0.592539	3.57396e-35	3.2499e-34	60.5544	31.7522	28.8022
41880	Ctdnep1	2	0.250744	0.0857846	0.619258	5.32575e-76	1.18683e-74	47.2637	18.4779	28.7858
27680	Slc35c2	2	0.289569	0.0701957	0.609834	3.02428e-58	4.53624e-57	51.2438	22.4602	28.7836
41675	Cops3	2	0.244124	0.087549	0.620825	1.82042e-81	4.47317e-80	45.8422	17.0619	28.7803
47607	Atp5a1	2	0.902597	0.157919	0.56826	4.01764e-16	2.12287e-15	86.425	57.646	28.779
31355	Srsf10	2	0.31116	0.0782301	0.60766	7.08126e-54	9.68974e-53	52.9495	24.1947	28.7548
35857	Ldha	2	1.10866	0.253351	0.593293	1.66342e-28	1.28951e-27	88.5572	59.823	28.7342
45161	Ano6	2	0.575597	0.0420302	0.564692	7.45609e-16	3.90641e-15	72.3525	43.6283	28.7242
42327	Spop	2	0.482845	0.0682099	0.580667	4.65571e-25	3.2648e-24	66.8088	38.0885	28.7203
33678	Capza2	2	0.375191	0.066355	0.593255	1.95924e-36	1.839e-35	59.1329	30.4248	28.7081
32425	Ociad1	2	0.392921	0.0690494	0.592115	7.98703e-35	7.20322e-34	60.5544	31.8584	28.696
27670	Ctsa	2	0.525672	0.0391973	0.563953	1.24161e-15	6.44223e-15	71.4996	42.8142	28.6855
35805	Snrnp70	2	0.394115	0.0389095	0.5837	1.08843e-28	8.45395e-28	61.4072	32.7257	28.6816
32665	Nudt9	2	0.220994	0.105275	0.628644	2.91487e-105	1.12227e-103	42.0753	13.4159	28.6594
40913	Ndufaf3	2	0.18837	0.0969867	0.630521	8.21141e-122	4.59592e-120	39.4456	10.7965	28.6492
29407	Dpm3	2	1.54227	0.644629	0.73661	4.37978e-172	6.96702e-170	91.0448	62.4071	28.6377
30418	Chmp5	2	0.241866	0.0899396	0.621467	6.0657e-84	1.58726e-82	45.1315	16.4956	28.6359
32317	Fam114a1	2	0.423703	0.0608736	0.586874	4.04109e-30	3.26679e-29	62.9709	34.3363	28.6346
47718	Ctsf	2	0.505464	0.0374541	0.567826	1.37206e-17	7.63876e-17	70.1493	41.5221	28.6271
40232	Acat1	2	0.296722	0.0928387	0.614769	1.0131e-65	1.8078e-64	49.6802	21.0619	28.6182
32868	2610524H06Rik	2	0.202696	0.103593	0.628915	1.53422e-112	6.99924e-111	40.5828	11.9646	28.6182
40299	Clk3	2	0.278644	0.0927484	0.617419	6.03752e-71	1.20646e-69	48.4719	19.8584	28.6135
37791	Atxn7l3b	2	0.617372	0.0521282	0.55877	4.28295e-13	2.023e-12	74.8401	46.2478	28.5923
31250	Taf12	2	0.227738	0.103875	0.62643	1.47213e-97	5.01331e-96	43.0704	14.4956	28.5748
44003	Scfd1	2	0.270774	0.0970928	0.61877	1.04968e-74	2.26407e-73	47.4058	18.8319	28.574
44447	Tnfaip2	2	0.393625	0.0513186	0.589773	4.80691e-33	4.16432e-32	60.6965	32.1239	28.5726
37555	Gadd45b	2	0.929299	0.16716	0.580401	4.54475e-22	2.94132e-21	83.0135	54.4425	28.571
26972	Fibin	2	0.314021	0.0960096	0.613195	4.33031e-63	7.30143e-62	50.1777	21.6283	28.5494
37638	Tmem263	2	0.885369	0.147548	0.567005	1.00848e-15	5.25405e-15	84.1507	55.6106	28.5401
25545	Vamp4	2	0.223196	0.100512	0.625954	1.31364e-98	4.57672e-97	42.5729	14.0354	28.5375
41640	Rnf187	2	0.755346	0.0787472	0.549997	1.92149e-09	7.66661e-09	83.0846	54.5487	28.5359
24192	Mrpl15	2	0.276495	0.0876629	0.614256	2.25287e-66	4.07116e-65	48.8984	20.3717	28.5267
42027	Timm22	2	0.265298	0.0886666	0.616723	1.54323e-71	3.12249e-70	47.6901	19.1681	28.522
46674	Cd2ap	2	0.751781	0.0714178	0.548352	5.4127e-09	2.11735e-08	81.3077	52.7965	28.5113
39335	Fermt2	2	0.429679	0.0517126	0.585407	1.17322e-29	9.34364e-29	61.6205	33.115	28.5054
27793	Ctsz	2	0.806877	0.0861688	0.549774	2.24144e-09	8.90644e-09	82.9424	54.4425	28.5
37870	Mettl1	2	0.301209	0.077126	0.609104	1.47627e-57	2.1845e-56	50.9595	22.4779	28.4816
27122	Eif3j1	2	0.357021	0.0692336	0.599266	2.71041e-42	2.92045e-41	57.1429	28.6726	28.4703
37010	Ginm1	2	0.238203	0.099426	0.623255	2.6185e-90	7.73993e-89	43.71	15.2566	28.4534
30913	Rnf11	2	0.329105	0.0617925	0.600277	1.92323e-45	2.22284e-44	54.2999	25.8584	28.4415
26188	Mrpl41	2	0.234428	0.0924783	0.621309	1.7037e-84	4.50698e-83	44.705	16.2655	28.4396
47524	Nars	2	0.571046	0.0807338	0.573454	4.65891e-20	2.81197e-19	71.7129	43.2743	28.4385
26398	Golga2	2	0.319449	0.0882695	0.610277	4.65736e-57	6.81661e-56	52.1677	23.7699	28.3978
30336	Wwp1	2	0.344691	0.0747125	0.600861	9.67167e-45	1.09738e-43	55.6503	27.2566	28.3937
27241	Idh3b	2	0.258499	0.0783448	0.613759	3.99219e-67	7.38539e-66	48.0455	19.6814	28.3641
39110	Pdhb	2	0.28062	0.0905743	0.614201	1.28338e-65	2.28335e-64	49.1116	20.8142	28.2974
37990	Trappc5	2	0.245882	0.0879967	0.618237	1.34439e-76	3.02381e-75	46.0554	17.7699	28.2855
46280	Gnptg	2	0.210275	0.10632	0.627935	8.16307e-110	3.47491e-108	40.5117	12.2478	28.2639
40861	Sema3b	2	0.318813	0.0649234	0.603234	1.46655e-49	1.8459e-48	52.6652	24.4071	28.2582
31632	Gpr153	2	0.292991	0.0781525	0.609388	2.77779e-58	4.17429e-57	50.462	22.2124	28.2496
27436	Tbc1d20	2	0.285163	0.0760224	0.610803	1.36165e-60	2.15045e-59	49.8934	21.646	28.2474
26461	Gsn	2	1.80395	0.722876	0.750788	2.63871e-190	6.25503e-188	96.3042	68.0708	28.2334
34024	Tax1bp1	2	0.666235	0.0647009	0.557669	1.71047e-12	7.85665e-12	76.6169	48.3894	28.2275
41919	Spag7	2	0.209824	0.0967753	0.625894	3.07355e-103	1.14508e-101	41.1514	12.9558	28.1956
46250	Gfer	2	0.233471	0.0903284	0.620615	5.32107e-84	1.39543e-82	44.3497	16.1593	28.1904
28243	Naa10	2	0.305382	0.0810361	0.608755	2.57394e-56	3.70008e-55	51.3859	23.2035	28.1824
42865	Syngr2	2	0.22502	0.075245	0.618061	2.27763e-79	5.34149e-78	44.7761	16.6018	28.1743
45422	Litaf	2	0.294615	0.0760259	0.608273	7.60094e-57	1.10846e-55	50.6041	22.4425	28.1616
35407	Exosc5	2	0.284575	0.0814452	0.61089	4.03943e-61	6.44682e-60	49.538	21.3805	28.1575
41176	Zmat5	2	0.266348	0.0694572	0.609008	1.90644e-59	2.94731e-58	49.3248	21.1681	28.1567
31094	Mycbp	2	0.212233	0.0939932	0.624641	5.46695e-99	1.91296e-97	41.6489	13.5044	28.1445
47695	Ppp1ca	2	1.19571	0.292262	0.601352	5.14122e-33	4.44916e-32	91.1158	63.0088	28.107
32897	Cox6a1	2	1.34264	0.431992	0.655849	1.14557e-75	2.53652e-74	91.0448	62.9381	28.1067
33299	Fis1	2	1.10722	0.249749	0.591277	3.24643e-27	2.42719e-26	89.6233	61.5221	28.1012
40182	Gm5617	2	0.253157	0.0823587	0.615699	1.93716e-72	3.99306e-71	46.3397	18.2478	28.0919
25896	Eprs	2	0.781806	0.185495	0.598973	9.90665e-34	8.72298e-33	76.6169	48.531	28.0859
38287	Sorbs2	2	0.405075	0.0302724	0.579629	9.91027e-26	7.09566e-25	62.0469	33.9646	28.0823
43790	Pelo	2	0.219909	0.106273	0.625864	9.28287e-103	3.43722e-101	41.1514	13.0796	28.0717
47021	Cox7a2l	2	0.787661	0.0992005	0.55654	9.34515e-12	4.14371e-11	81.2367	53.1858	28.0508
45039	Cyb5r3	2	0.406606	0.0366081	0.577602	2.36403e-24	1.62895e-23	62.5444	34.4956	28.0488
47250	Reep5	2	1.46351	0.521801	0.695398	2.54273e-117	1.28352e-115	92.5373	64.5133	28.024
30476	Ccdc107	2	0.248889	0.0724488	0.612951	5.37466e-68	1.00739e-66	46.8372	18.8142	28.0231
47896	Tmem258	2	1.65683	0.67953	0.739657	4.49479e-175	7.65348e-173	93.3902	65.3805	28.0097
28808	Impa1	2	0.268497	0.0933334	0.616444	4.04594e-72	8.30449e-71	46.8372	18.8319	28.0054
40361	2300009A05Rik	2	0.177193	0.118277	0.633516	1.607e-153	1.67481e-151	35.6077	7.61062	27.9971
46888	Gpr108	2	0.226827	0.0807054	0.618442	1.92045e-80	4.62495e-79	44.4208	16.4248	27.996
30240	Srsf11	2	0.589581	0.0615208	0.562513	9.51452e-15	4.79874e-14	73.1343	45.1504	27.9839
25590	Mpzl1	2	0.288161	0.0651054	0.606485	3.13039e-55	4.40569e-54	50.3198	22.3363	27.9835
45859	Filip1l	2	0.361324	0.0847045	0.603796	3.84334e-48	4.7076e-47	54.371	26.3894	27.9816
40897	Gpx1	2	0.956627	0.200445	0.583638	1.27721e-23	8.64307e-23	83.7242	55.7522	27.972
31204	Tmem234	2	0.887541	0.112821	0.544281	1.29834e-07	4.72212e-07	85.7854	57.823	27.9624
43703	Cdk7	2	0.235399	0.0926936	0.620113	1.32169e-84	3.51563e-83	43.71	15.7699	27.9401
48140	Avpi1	2	0.232661	0.0928955	0.620094	1.4057e-84	3.73088e-83	43.71	15.7699	27.9401
27336	Snrpb2	2	0.311606	0.0683665	0.602244	4.6954e-49	5.82804e-48	52.0256	24.0885	27.9371
47750	Fibp	2	0.251046	0.0757122	0.612221	6.79875e-66	1.21858e-64	47.4058	19.4867	27.9191
27632	Pkig	2	0.215394	0.0908032	0.621027	3.41213e-90	1.00735e-88	42.3596	14.4425	27.9172
38447	2010320M18Rik	2	0.216961	0.0994211	0.623797	5.08555e-98	1.74664e-96	41.3646	13.469	27.8956
46233	Rnps1	2	0.299185	0.0794978	0.606858	1.74913e-54	2.4278e-53	51.1016	23.2212	27.8804
44631	Cox6c	2	1.62242	0.611655	0.711568	3.98406e-137	2.85001e-135	92.6084	64.7434	27.865
37297	Ddit4	2	0.326639	0.0977611	0.610883	8.52929e-60	1.32368e-58	50.1777	22.3186	27.8591
42372	Cdk5rap3	2	0.580755	0.0119026	0.545924	1.5954e-08	6.08154e-08	74.769	46.9204	27.8487
44929	H1f0	2	0.439219	0.0784845	0.591952	2.14512e-34	1.9132e-33	60.4833	32.6549	27.8284
25662	Sdhc	2	0.259208	0.0904799	0.615053	4.80311e-71	9.62174e-70	46.4108	18.5841	27.8267
33922	Pdia4	2	0.373383	0.089746	0.602063	9.539e-46	1.11368e-44	55.2239	27.3982	27.8257
36259	Clns1a	2	0.241201	0.0868823	0.616303	5.6897e-75	1.23382e-73	45.3447	17.5221	27.8226
35225	Sepw1	2	0.991968	0.153106	0.563498	3.94894e-14	1.94424e-13	86.1407	58.3186	27.8221
44069	Rpl36al	2	1.26974	0.370492	0.634054	1.70133e-56	2.45738e-55	90.6183	62.7965	27.8219
40776	Cdv3	2	0.622638	0.079961	0.568547	2.37992e-17	1.31259e-16	73.5608	45.7522	27.8086
26674	Gorasp2	2	0.52528	0.0285293	0.555968	2.88124e-12	1.30827e-11	71.3575	43.5575	27.8
34483	Tmf1	2	0.495728	0.0680541	0.576546	1.39319e-22	9.14632e-22	66.6667	38.8673	27.7994
33109	Setd8	2	0.348277	0.0764129	0.600589	9.31083e-45	1.05693e-43	54.8685	27.0796	27.7889
44868	Cyhr1	2	0.297	0.0745946	0.604967	4.97472e-52	6.57648e-51	51.5281	23.7522	27.7759
27272	Cenpb	2	0.32947	0.0607776	0.595629	1.89257e-40	1.94974e-39	55.0817	27.3097	27.772
43568	Ttc37	2	0.228868	0.0977612	0.621561	2.8425e-91	8.53773e-90	42.1464	14.3894	27.757
46755	Mrps10	2	0.207869	0.0943709	0.623424	1.32861e-99	4.67604e-98	40.7249	12.9735	27.7515
46977	Fam98a	2	0.335092	0.0705482	0.600005	1.01979e-44	1.15546e-43	54.2999	26.5487	27.7513
34846	Fkbp4	2	0.360888	0.0402042	0.586951	7.82135e-32	6.55338e-31	58.4932	30.7434	27.7499
27723	Tmem189	2	0.283951	0.0809981	0.610922	5.51182e-62	9.05984e-61	48.6851	20.9381	27.7471
36486	Psma1	2	0.233481	0.0920929	0.618323	6.51859e-82	1.62153e-80	43.6389	15.8938	27.7451
34036	Scrn1	2	0.231446	0.0869006	0.618291	1.0741e-82	2.71376e-81	43.3547	15.6106	27.744
39572	Dleu2	2	0.44128	0.0249426	0.573533	2.24855e-21	1.41619e-20	64.8188	37.0796	27.7391
29459	Ilf2	2	0.271251	0.0572112	0.604511	1.18194e-53	1.61094e-52	49.8223	22.0885	27.7338
39310	Ccser2	2	0.351181	0.0467322	0.588064	3.36359e-33	2.92969e-32	57.3561	29.6283	27.7278
26701	Ola1	2	0.261499	0.097612	0.616201	1.17174e-73	2.4722e-72	45.7711	18.0531	27.718
29210	Rsrc1	2	0.473232	0.0954445	0.59161	2.04049e-33	1.78369e-32	61.9758	34.2655	27.7103
45449	Mpv17l	2	0.168119	0.117959	0.633035	6.95388e-168	1.03152e-165	33.973	6.26549	27.7075
27672	Pcif1	2	0.236597	0.0785415	0.615158	8.34633e-74	1.76713e-72	45.1315	17.4336	27.6979
41602	Slc36a2	2	1.14022	0.234088	0.580281	2.36165e-21	1.48627e-20	90.334	62.6372	27.6969
37273	Serinc1	2	0.546653	0.0388532	0.555683	4.46701e-12	2.01057e-11	72.1393	44.4425	27.6968
25825	H3f3a	2	1.6172	0.549338	0.680515	5.51123e-100	1.95677e-98	93.9588	66.2655	27.6933
46476	Hnrnpm	2	0.411156	0.0523699	0.582594	9.90489e-28	7.52641e-27	61.2651	33.5752	27.6899
38431	Fkbp8	2	0.617344	0.0368768	0.54786	4.91522e-09	1.92649e-08	76.4748	48.7965	27.6783
33631	Dlx5	2	0.440789	0.0449405	0.581153	1.68658e-26	1.23801e-25	62.1891	34.5133	27.6758
36910	Polr2l	2	0.2295	0.0845797	0.617756	2.37983e-81	5.84183e-80	43.4968	15.8407	27.6561
38609	Gadd45gip1	2	0.340736	0.0555403	0.590916	7.79612e-36	7.19749e-35	56.3611	28.708	27.6531
28554	Wbp5	2	1.40192	0.4833	0.678661	1.08066e-98	3.77046e-97	91.1869	63.5398	27.6471
34247	Wbp1	2	0.238901	0.0918494	0.617495	1.41501e-79	3.33465e-78	43.9943	16.354	27.6403
36535	Knop1	2	0.342132	0.0642627	0.597904	2.16561e-42	2.34179e-41	54.8685	27.2389	27.6296
44985	St13	2	0.452096	0.0519828	0.57801	2.70936e-24	1.86318e-23	63.1841	35.5575	27.6266
38463	Nr2f6	2	0.312508	0.0567471	0.598005	2.72757e-43	2.98551e-42	53.8735	26.2478	27.6257
39732	Wbp4	2	0.283735	0.074569	0.607706	1.47555e-57	2.1845e-56	49.2537	21.6283	27.6254
26731	Mtx2	2	0.198309	0.101303	0.625203	2.76588e-108	1.13929e-106	39.3746	11.7522	27.6223
38091	Rasa3	2	0.36988	0.0809893	0.597078	8.50134e-41	8.84103e-40	56.0768	28.4602	27.6166
48260	Bbip1	2	0.243693	0.0831933	0.615509	1.39354e-74	2.99506e-73	44.9183	17.3097	27.6085
34137	Krcc1	2	0.244648	0.0847705	0.614746	1.26207e-73	2.65815e-72	44.9183	17.3097	27.6085
47536	Lman1	2	1.67062	0.67154	0.736212	7.09634e-170	1.08596e-167	93.6745	66.0708	27.6037
24395	Cox5b	2	1.20975	0.318885	0.612615	1.4763e-40	1.5261e-39	89.1258	61.5221	27.6037
43815	Rab10	2	0.342713	0.0636798	0.594289	1.13606e-38	1.12118e-37	55.9346	28.3363	27.5983
33301	Znhit1	2	0.490472	0.031202	0.561056	1.22294e-14	6.13984e-14	68.5856	40.9912	27.5945
26832	Psmc3	2	0.87185	0.117615	0.55294	2.61823e-10	1.08624e-09	84.8614	57.2743	27.5871
36485	Copb1	2	0.507348	0.101533	0.59095	7.8221e-32	6.55338e-31	64.6766	37.115	27.5616
42015	Ywhae	2	0.820831	0.112819	0.555006	4.01456e-11	1.72842e-10	82.4449	54.885	27.56
27531	Romo1	2	1.30465	0.391252	0.638898	1.38842e-60	2.18987e-59	90.0498	62.4956	27.5542
43700	Ak6	2	0.187745	0.0977782	0.625768	1.07892e-112	4.93143e-111	38.6638	11.115	27.5488
24508	Slc39a10	2	0.261351	0.0811829	0.612022	3.57473e-66	6.43584e-65	46.8372	19.292	27.5452
27853	Adrm1	2	0.246935	0.0845178	0.614417	4.21032e-72	8.62723e-71	45.3447	17.8053	27.5394
27293	Gpcpd1	2	0.292184	0.0751245	0.607243	2.89966e-56	4.16582e-55	49.7512	22.2301	27.5212
45827	Cd47	2	0.532865	0.0404562	0.560362	4.01506e-14	1.97398e-13	70.2914	42.7788	27.5126
26679	Cybrd1	2	0.214407	0.0977245	0.622632	7.23961e-101	2.60099e-99	39.9431	12.4425	27.5007
37469	Shc2	2	0.307303	0.0552312	0.600473	2.76661e-47	3.33801e-46	51.8124	24.3186	27.4938
30441	Rpp25l	2	0.2156	0.0824403	0.618068	2.24449e-84	5.91815e-83	42.5018	15.0088	27.4929
30800	Tm2d1	2	0.19249	0.102246	0.625874	1.80621e-114	8.61389e-113	38.3085	10.8496	27.4589
26610	Psmd14	2	0.211657	0.0794241	0.61756	8.42285e-84	2.19694e-82	42.4307	14.9735	27.4573
42498	Rab5c	2	0.300089	0.0559887	0.59701	1.68758e-43	1.85557e-42	52.5231	25.0796	27.4435
34516	Gxylt2	2	0.950358	0.118418	0.546438	3.39739e-08	1.27357e-07	86.8515	59.4159	27.4355
41915	Rnf167	2	0.235962	0.0759062	0.614519	3.41406e-74	7.28585e-73	44.4208	16.9912	27.4296
39795	Mbnl2	2	0.408973	0.0440951	0.57885	4.56194e-25	3.19997e-24	62.118	34.6903	27.4277
43338	Sema4d	2	0.247756	0.0670624	0.610403	2.41114e-65	4.2585e-64	46.1976	18.7788	27.4188
27321	Btbd3	2	0.214672	0.102023	0.62384	3.76934e-103	1.40214e-101	39.801	12.3894	27.4116
46966	Dpy30	2	0.199335	0.0977679	0.623503	2.97744e-104	1.12487e-102	39.4456	12.0354	27.4102
38950	Wfdc1	2	0.181156	0.12148	0.63075	5.65053e-154	5.99229e-152	34.4705	7.06195	27.4086
38147	Polb	2	0.239471	0.0978683	0.618292	6.5421e-82	1.62571e-80	43.3547	15.9469	27.4078
44165	Vti1b	2	0.214298	0.082349	0.617664	2.26007e-83	5.81961e-82	42.5729	15.1681	27.4047
31839	Tmem60	2	0.203001	0.0967286	0.62222	1.19887e-97	4.08849e-96	40.4407	13.0619	27.3787
45668	Pigx	2	0.199128	0.0930949	0.622214	1.42622e-100	5.10884e-99	39.7299	12.3894	27.3405
37931	Cnpy2	2	1.7055	0.662036	0.741946	9.32352e-178	1.72087e-175	94.3141	66.9912	27.323
34389	Rpn1	2	0.895417	0.134655	0.562132	1.27112e-13	6.14199e-13	85.1457	57.823	27.3227
40846	Cyb561d2	2	0.183887	0.100563	0.625674	4.58735e-118	2.36498e-116	37.5267	10.2124	27.3143
45890	Hspa13	2	0.263868	0.0774373	0.609216	4.63972e-61	7.39512e-60	47.7612	20.4602	27.301
36609	Nsmce1	2	0.213319	0.0766981	0.616269	4.70212e-82	1.17209e-80	42.2886	14.9912	27.2974
47698	Pold4	2	0.278203	0.0580165	0.602317	2.06927e-51	2.69574e-50	49.538	22.2478	27.2902
39453	Slc22a17	2	0.215324	0.0928134	0.620153	7.3585e-92	2.238e-90	41.0092	13.7522	27.257
39422	Dad1	2	1.865	0.813449	0.789603	1.70668e-253	1.14627e-250	94.7406	67.4867	27.2539
31172	Phc2	2	0.252241	0.0813477	0.61153	4.82858e-67	8.91904e-66	45.8422	18.6195	27.2227
46332	Ergic1	2	0.34742	0.0561141	0.589555	2.13828e-34	1.90781e-33	56.7164	29.5221	27.1943
37231	1700021F05Rik	2	0.201939	0.0973555	0.621911	7.82927e-100	2.77165e-98	39.6588	12.4779	27.181
45405	Rpl39l	2	0.347364	0.134237	0.614777	1.0973e-66	2.00239e-65	47.9744	20.7965	27.178
31413	Pink1	2	0.301351	0.0724126	0.602269	3.47689e-49	4.33786e-48	51.3149	24.1416	27.1733
44236	Npc2	2	1.24668	0.276389	0.588497	1.76602e-25	1.25295e-24	91.6134	64.4425	27.1709
44209	Rbm25	2	0.587178	0.035838	0.55225	1.11451e-10	4.70702e-10	73.3475	46.2124	27.1352
46614	Ier3	2	0.866599	0.135044	0.570889	1.37421e-17	7.64895e-17	80.8813	53.7522	27.1291
45197	Fkbp11	2	1.73305	0.71481	0.730098	1.25255e-161	1.58563e-159	92.4662	65.3628	27.1034
37358	Reep3	2	0.551261	0.0130237	0.545874	1.35537e-08	5.18783e-08	72.6368	45.5398	27.097
44577	Golph3	2	0.376768	0.0507096	0.583163	8.16254e-29	6.36446e-28	58.9908	31.8938	27.097
30703	Tmem261	2	0.240445	0.0738698	0.610609	5.87744e-68	1.09993e-66	44.7761	17.6814	27.0947
41502	Sqstm1	2	0.417374	0.0226658	0.569537	1.89952e-19	1.12791e-18	63.5394	36.4602	27.0793
30014	Ostc	2	1.81	0.770633	0.779081	1.03673e-235	5.2223e-233	94.3141	67.2389	27.0752
34971	Ldhb	2	0.272405	0.0605554	0.603497	3.86147e-54	5.30793e-53	48.1876	21.115	27.0726
30962	Akr1a1	2	1.14942	0.242757	0.581612	5.90557e-22	3.80471e-21	90.7605	63.6991	27.0614
43940	Acp1	2	0.225854	0.0842152	0.615454	2.61617e-79	6.1295e-78	42.6439	15.5929	27.051
42073	Rpl23a	2	1.4816	0.480122	0.66088	3.62202e-80	8.66239e-79	91.6844	64.6372	27.0473
34760	Tpi1	2	0.571407	0.0168298	0.547053	6.16258e-09	2.40253e-08	73.1343	46.0885	27.0458
44838	Puf60	2	0.632242	0.0291265	0.541278	4.94736e-07	1.73065e-06	76.9723	49.9292	27.0431
35817	Ppp1r15a	2	0.707099	0.0621577	0.560134	2.09236e-13	1.0022e-12	76.2615	49.2212	27.0403
25033	Dtymk	2	0.235225	0.0792683	0.613261	7.70357e-75	1.66605e-73	43.2125	16.177	27.0355
46016	Hmgn1	2	0.8748	0.0987001	0.546265	3.2058e-08	1.20381e-07	83.8664	56.8319	27.0345
31104	Sf3a3	2	0.215543	0.0846434	0.616857	5.50747e-84	1.44274e-82	41.72	14.6903	27.0297
38926	Cmc2	2	0.261586	0.0678267	0.605537	2.47173e-57	3.63971e-56	47.4058	20.3894	27.0164
47049	Rhoq	2	0.300888	0.0681654	0.600817	1.76602e-47	2.14038e-46	51.5281	24.531	26.9971
44050	Pnn	2	0.34664	0.0688435	0.594502	2.39954e-39	2.41141e-38	54.7264	27.7345	26.9919
43658	Nsa2	2	0.91906	0.0802735	0.535577	2.29578e-05	7.13674e-05	85.8564	58.8673	26.9892
31344	Srrm1	2	0.493332	0.0388935	0.567027	1.32325e-17	7.3755e-17	66.4534	39.469	26.9844
29439	Tpm3	2	0.421651	0.0441247	0.576566	9.57098e-24	6.49317e-23	61.6915	34.7257	26.9659
35179	Clcn4	2	0.302271	0.0590691	0.597806	4.26919e-44	4.76349e-43	52.2388	25.2743	26.9645
29117	Tm4sf1	2	0.244896	0.103781	0.617813	1.08128e-84	2.88251e-83	41.8621	14.9027	26.9595
36729	Vkorc1	2	2.25414	1.10905	0.872	0	0	96.8017	69.8584	26.9433
28409	Pin4	2	0.207625	0.0815526	0.616715	1.78284e-84	4.71118e-83	41.4357	14.4956	26.9401
45987	Cbr1	2	0.201565	0.0810169	0.617679	2.69538e-88	7.64028e-87	40.7249	13.7876	26.9373
29038	Ndufc1	2	1.20805	0.308399	0.608486	1.11102e-37	1.0694e-36	89.2679	62.3363	26.9317
34887	Ybx3	2	0.291079	0.0786522	0.604914	6.70052e-55	9.35943e-54	48.543	21.6283	26.9147
46773	Mdfi	2	0.260777	0.0665669	0.605364	3.06709e-57	4.50541e-56	47.2637	20.354	26.9097
32006	Ppm1g	2	0.252548	0.0832145	0.610995	1.28932e-66	2.34925e-65	45.4869	18.5841	26.9028
39757	Commd6	2	0.249115	0.0778125	0.609124	5.14197e-64	8.81757e-63	45.7001	18.8142	26.8859
34995	Kras	2	0.239378	0.0604076	0.605722	4.55953e-59	7.02083e-58	46.3397	19.469	26.8707
33459	Fam220a	2	0.200819	0.0886802	0.619547	1.56446e-95	5.16059e-94	39.5167	12.6726	26.8441
30963	Prdx1	2	1.55398	0.491895	0.662265	3.67854e-81	8.97511e-80	93.248	66.4248	26.8233
43362	Faf2	2	0.22376	0.0785177	0.612679	7.74292e-74	1.64081e-72	43.1414	16.3186	26.8229
42346	Atp5g1	2	1.49042	0.540106	0.69151	5.81926e-113	2.68007e-111	90.9737	64.1593	26.8144
37947	Pa2g4	2	0.32475	0.0564219	0.592544	1.63564e-38	1.60765e-37	53.5892	26.7788	26.8104
48221	Borcs7	2	0.257004	0.0672049	0.605393	3.00686e-57	4.41962e-56	47.1926	20.3894	26.8032
32279	Pcdh7	2	0.493629	0.0347909	0.569594	4.43147e-19	2.59565e-18	65.1741	38.3717	26.8024
41154	Tcn2	2	0.436079	0.0216715	0.564613	9.49955e-17	5.13962e-16	64.6766	37.8761	26.8005
42302	Mrpl27	2	0.232494	0.0742327	0.610665	4.08028e-68	7.67162e-67	44.4918	17.6991	26.7927
44827	Eef1d	2	1.31668	0.358172	0.625436	2.04624e-49	2.56485e-48	91.7555	64.9735	26.7821
38492	Tpm4	2	0.480522	0.012949	0.559998	1.9988e-14	9.94422e-14	66.1692	39.3982	26.7709
39243	Tkt	2	0.39441	0.0307891	0.57608	1.17623e-23	7.9686e-23	60.9097	34.1416	26.7681
45101	Trabd	2	0.232054	0.0716062	0.610051	2.54038e-67	4.71765e-66	44.4918	17.7345	26.7573
44905	Ift27	2	0.205625	0.0785195	0.615458	5.48604e-82	1.36609e-80	41.5068	14.7611	26.7457
27524	Ergic3	2	1.24219	0.312462	0.612389	4.8207e-40	4.90984e-39	91.4712	64.7257	26.7456
35467	Fbl	2	0.266066	0.0724654	0.605679	1.10689e-57	1.63993e-56	47.0505	20.3186	26.7319
26202	Tmem203	2	0.175405	0.100747	0.624391	7.84244e-123	4.49342e-121	35.963	9.23894	26.7241
46837	Mpnd	2	0.722025	0.0220511	0.531787	0.000133514	0.000388104	81.3788	54.6549	26.724
32992	Erp29	2	1.4347	0.455599	0.660917	5.5163e-80	1.31139e-78	92.4662	65.7522	26.714
24547	Stk17b	2	0.423608	0.0188854	0.566445	8.38205e-18	4.70887e-17	63.6816	36.9735	26.7081
29268	Gucy1a3	2	0.379218	0.0623237	0.591104	4.5022e-36	4.1901e-35	55.4371	28.7434	26.6937
38996	Gm22	2	0.211005	0.0816197	0.61608	2.80944e-85	7.58142e-84	40.7249	14.0354	26.6895
26504	Psmb7	2	0.287581	0.0677843	0.600286	1.07917e-47	1.31254e-46	50.6041	23.9292	26.6749
37817	Yeats4	2	0.244399	0.0699777	0.607085	2.09739e-61	3.39442e-60	45.7001	19.0265	26.6735
27327	Macrod2	2	0.170386	0.113244	0.626954	3.86449e-147	3.53937e-145	33.6887	7.02655	26.6622
44047	Sec23a	2	0.340839	0.0400037	0.585309	1.36015e-31	1.13208e-30	55.8635	29.2035	26.66
45432	Rsl1d1	2	0.246483	0.0704462	0.607415	7.10559e-62	1.16479e-60	45.629	18.9735	26.6555
28653	Hsd17b10	2	0.277422	0.063765	0.599649	3.50359e-48	4.29363e-47	49.6091	22.9558	26.6533
47020	Eml4	2	0.427242	0.0276438	0.571188	1.6912e-20	1.03575e-19	62.4023	35.7522	26.6501
33991	Cbx3	2	0.722396	0.0533845	0.543951	1.04915e-07	3.83946e-07	78.8202	52.177	26.6432
33695	Lsm8	2	0.183072	0.100408	0.623083	2.38621e-114	1.13575e-112	36.8159	10.177	26.6389
42492	Dnajc7	2	0.312911	0.0570917	0.593495	8.04054e-40	8.15829e-39	52.7363	26.1062	26.6301
35964	Snrpa1	2	0.230727	0.0806579	0.612293	4.90194e-74	1.04426e-72	42.715	16.0885	26.6265
36426	Eif3f	2	1.31074	0.308408	0.596373	8.50378e-30	6.80162e-29	92.6795	66.0531	26.6264
29237	Pdcd10	2	0.237468	0.0803916	0.610884	5.30025e-69	1.01549e-67	44.0654	17.4513	26.6141
30369	Lyrm2	2	0.232045	0.0755797	0.610312	1.81344e-68	3.4363e-67	43.9943	17.3805	26.6138
26369	Tor1a	2	0.177338	0.096295	0.622614	1.28552e-114	6.14282e-113	36.6027	10	26.6027
30189	Fubp1	2	0.292698	0.0636164	0.599129	3.03502e-47	3.65639e-46	49.9645	23.3805	26.5839
45209	Tuba1a	2	1.5614	0.50078	0.669101	4.8215e-88	1.36032e-86	92.7505	66.177	26.5735
42877	Timp2	2	0.942119	0.0596042	0.527972	0.000896147	0.00240354	86.7093	60.1416	26.5677
48182	Kazald1	2	0.936825	0.103257	0.539171	3.03283e-06	1.00549e-05	84.7903	58.2301	26.5602
31279	Wasf2	2	0.395142	0.030042	0.573344	3.4379e-22	2.23394e-21	60.4122	33.8761	26.5361
41798	Ndel1	2	0.274837	0.0664206	0.603548	1.81092e-53	2.46289e-52	48.2587	21.7522	26.5065
32621	Sec31a	2	0.839578	0.0890588	0.546749	2.38513e-08	9.01376e-08	83.9375	57.4336	26.5038
39181	Adk	2	0.213008	0.0797872	0.614265	2.87864e-81	7.0448e-80	41.0092	14.5133	26.496
40700	Atp1b3	2	0.702473	0.137921	0.582453	2.25796e-24	1.55675e-23	72.6368	46.1416	26.4952
36119	Pde8a	2	0.201668	0.104494	0.621152	2.36034e-104	8.93125e-103	37.882	11.3982	26.4838
33851	Luc7l2	2	0.514439	0.0250831	0.554313	9.87728e-12	4.37485e-11	69.2964	42.8142	26.4822
30464	Stoml2	2	0.212254	0.0814096	0.614452	8.1239e-81	1.97019e-79	41.2225	14.7434	26.4791
43398	H2afy	2	0.335614	0.0508079	0.587855	4.9824e-34	4.40473e-33	54.6553	28.177	26.4783
39804	Ubac2	2	0.243798	0.0720921	0.607083	1.23967e-61	2.01982e-60	45.4158	18.9381	26.4777
29401	Mtx1	2	0.218986	0.0966497	0.616955	5.91492e-86	1.61601e-84	40.7249	14.2478	26.4772
38099	Tdrp	2	0.205809	0.0889767	0.617266	1.18674e-91	3.58678e-90	39.3035	12.8319	26.4716
43241	Ssr1	2	0.852579	0.0805404	0.54071	1.19114e-06	4.06901e-06	84.2217	57.7522	26.4695
41317	Commd1	2	0.25028	0.0672972	0.605064	1.59589e-58	2.41773e-57	45.9133	19.4513	26.462
31337	Syf2	2	0.32464	0.0517885	0.589794	7.88461e-36	7.27641e-35	54.0867	27.6283	26.4584
34379	Copg1	2	0.352631	0.0435881	0.583753	9.10466e-30	7.27501e-29	57.2139	30.7611	26.4529
24268	Rpl7	2	1.57353	0.53097	0.67561	6.53303e-95	2.12887e-93	92.1819	65.7345	26.4474
37473	Cdc34	2	0.197655	0.0894209	0.617529	6.1043e-92	1.86123e-90	39.3035	12.8673	26.4362
35321	Ppp1r37	2	0.226388	0.0756257	0.611359	9.6584e-72	1.96244e-70	42.9993	16.5664	26.4329
41421	Mat2b	2	0.250316	0.061227	0.603293	1.10235e-55	1.5651e-54	46.4819	20.0531	26.4288
43313	Card19	2	0.182903	0.104079	0.623246	2.07525e-122	1.17788e-120	35.4655	9.04425	26.4213
43874	Trib2	2	0.261638	0.0579564	0.603055	1.45292e-54	2.01898e-53	47.0505	20.6372	26.4133
33322	Pop7	2	0.17677	0.0876807	0.619951	1.42716e-104	5.41716e-103	37.3845	10.9735	26.4111
41623	Mrpl22	2	0.199136	0.0795693	0.614786	4.23463e-84	1.11293e-82	40.2985	13.8938	26.4047
45893	Gm9843	2	0.228512	0.0632822	0.606209	7.73112e-62	1.26561e-60	44.705	18.3186	26.3865
27379	Xrn2	2	0.326863	0.05575	0.592177	1.92462e-38	1.88784e-37	52.9495	26.5664	26.3832
48204	Gbf1	2	0.313386	0.043004	0.591451	1.51256e-37	1.45416e-36	53.376	27.0088	26.3671
32198	Lap3	2	0.19005	0.0987713	0.620539	4.13653e-106	1.6184e-104	37.2424	10.885	26.3574
25942	Nenf	2	1.20558	0.300958	0.605326	1.39926e-35	1.283e-34	89.1258	62.7788	26.347
26470	Dab2ip	2	0.342373	0.0423509	0.586152	2.16796e-32	1.84574e-31	55.2239	28.9027	26.3212
44682	Eif3e	2	0.424299	0.0229592	0.566056	7.96256e-18	4.47632e-17	62.3312	36.0177	26.3135
31263	Atpif1	2	1.12281	0.221846	0.57854	1.50125e-20	9.2152e-20	88.4861	62.177	26.3091
34295	Cct7	2	0.580669	0.0207177	0.546055	1.47038e-08	5.61827e-08	73.6318	47.3274	26.3044
31737	Akap9	2	0.576862	0.0215577	0.552504	7.84799e-11	3.33609e-10	71.855	45.5575	26.2975
30027	Papss1	2	0.217916	0.0833818	0.613596	2.50261e-78	5.77942e-77	41.5068	15.2212	26.2855
44159	Eif2s1	2	0.206263	0.0860676	0.614574	1.98266e-84	5.2335e-83	40.0142	13.7345	26.2797
45004	Aco2	2	0.270638	0.0651757	0.601227	7.48507e-51	9.6318e-50	48.3298	22.0531	26.2767
24423	Eif5b	2	0.642903	0.0541042	0.550774	4.85956e-10	1.99219e-09	74.5558	48.2832	26.2726
28034	Timp1	2	1.6945	0.608797	0.689247	6.24521e-110	2.67736e-108	91.9687	65.6991	26.2696
44428	Hsp90aa1	2	0.541478	0.0368717	0.558334	2.32665e-13	1.112e-12	68.6567	42.3894	26.2673
34349	Gfpt1	2	0.278193	0.0619327	0.600231	1.29701e-49	1.63591e-48	48.543	22.2832	26.2598
25473	Ralgps2	2	0.232585	0.0834675	0.61197	2.10468e-73	4.4098e-72	42.5018	16.2478	26.254
35953	Mcee	2	0.177104	0.0998845	0.621485	2.02723e-113	9.42621e-112	36.1763	9.9292	26.2471
25335	2310009B15Rik	2	0.196729	0.0994705	0.619079	5.99565e-101	2.15727e-99	37.6688	11.4336	26.2352
46642	Rpp21	2	0.289641	0.0531698	0.594191	5.13942e-42	5.51313e-41	50.533	24.3009	26.2322
42658	Ccdc47	2	0.24897	0.0743847	0.607083	8.65778e-62	1.41539e-60	45.1315	18.9027	26.2288
25459	Tor1aip1	2	0.310719	0.0457487	0.589212	8.73227e-36	8.0464e-35	53.3049	27.0796	26.2253
47460	Phax	2	0.23561	0.0765799	0.608149	8.05018e-66	1.44182e-64	43.71	17.4867	26.2233
35712	Etfb	2	0.70399	0.0610165	0.545702	3.05493e-08	1.14804e-07	77.9673	51.7522	26.2151
42444	Psmd3	2	0.23594	0.0755384	0.608949	1.95205e-66	3.53283e-65	43.8522	17.646	26.2062
25388	BC003331	2	0.283994	0.0559265	0.596512	1.74335e-44	1.96058e-43	50.0355	23.8407	26.1948
38406	Gatad2a	2	0.294006	0.058839	0.59612	1.66158e-43	1.82782e-42	50.6752	24.4956	26.1796
37322	Sar1a	2	1.14377	0.256381	0.593627	1.96483e-28	1.51976e-27	89.4101	63.2389	26.1712
32885	Mlec	2	0.742332	0.054501	0.539432	2.10245e-06	7.05872e-06	80.5259	54.3894	26.1366
38135	Vps36	2	0.272969	0.0621053	0.598227	9.05369e-48	1.10337e-46	48.4009	22.2655	26.1354
38625	Asna1	2	0.219062	0.0662613	0.607572	1.36281e-65	2.42112e-64	43.4257	17.292	26.1337
31639	A430005L14Rik	2	0.204019	0.0976325	0.617934	3.35046e-94	1.07727e-92	38.6638	12.531	26.1329
42039	Nsrp1	2	0.276792	0.0634532	0.600121	1.25105e-49	1.57876e-48	48.3298	22.2124	26.1174
38473	RP23-457J22.1	2	0.233467	0.0939417	0.614515	4.23462e-84	1.11293e-82	39.9431	13.8407	26.1024
40576	Tmem30a	2	0.384268	0.0314925	0.570541	1.31635e-20	8.09257e-20	60.199	34.1062	26.0928
33622	Shfm1	2	1.90008	0.734988	0.730138	9.58657e-161	1.19481e-158	94.1009	68.0177	26.0832
41935	Derl2	2	0.219445	0.0889055	0.612546	3.36678e-76	7.52361e-75	41.5778	15.5221	26.0557
42616	Gosr2	2	0.27183	0.0625469	0.600262	2.59345e-50	3.30558e-49	47.8323	21.7876	26.0447
45877	4930453N24Rik	2	0.188545	0.0823259	0.615273	9.63753e-90	2.81093e-88	38.6638	12.6372	26.0267
44601	Otulin	2	0.218273	0.0629871	0.607269	2.75775e-66	4.9761e-65	42.8571	16.8319	26.0253
46865	Ndufa11	2	1.15106	0.267395	0.594727	3.67245e-29	2.8858e-28	88.2018	62.177	26.0249
36493	Insc	2	0.184023	0.100979	0.620755	2.42254e-116	1.19054e-114	35.3234	9.30973	26.0136
37442	Pttg1ip	2	0.305075	0.0392648	0.58777	7.32919e-35	6.61982e-34	52.8785	26.8673	26.0112
40629	Syncrip	2	0.407424	0.025389	0.568898	1.97445e-19	1.17154e-18	61.3362	35.3274	26.0087
32009	Nrbp1	2	0.300572	0.0490174	0.591433	1.52634e-38	1.50144e-37	51.7413	25.7345	26.0068
47859	Taf6l	2	0.199874	0.0872872	0.615074	3.78848e-87	1.05532e-85	39.2324	13.2389	25.9935
45156	Twf1	2	0.242256	0.0646588	0.603666	1.10069e-57	1.63174e-56	45.1315	19.1504	25.981
45504	Thap7	2	0.180862	0.0807274	0.616039	4.97046e-94	1.59603e-92	37.882	11.9115	25.9705
30082	H2afz	2	1.52749	0.441474	0.654593	7.16933e-74	1.52059e-72	92.3952	66.4248	25.9704
47962	Pcsk5	2	0.344767	0.0342289	0.581103	1.09335e-28	8.48944e-28	55.366	29.3982	25.9678
26883	Ext2	2	0.272452	0.0838385	0.605427	8.50522e-58	1.26708e-56	46.1976	20.2301	25.9675
39429	Mrpl52	2	1.28384	0.314075	0.604613	6.24195e-35	5.64625e-34	90.7605	64.7965	25.964
42847	Srsf2	2	0.636996	0.0107911	0.534416	2.84587e-05	8.77513e-05	76.6169	50.6549	25.962
47855	Wdr74	2	0.198195	0.0787921	0.613539	5.00775e-84	1.31468e-82	39.4456	13.4867	25.9589
30232	Zranb2	2	0.315657	0.0533524	0.590665	2.32014e-37	2.22261e-36	52.452	26.4956	25.9565
24966	Cops8	2	0.193914	0.0862354	0.615381	1.10843e-89	3.22902e-88	38.6638	12.708	25.9559
27532	Rbm39	2	0.961125	0.0972496	0.534678	3.96351e-05	0.000120789	87.2779	61.3274	25.9505
38036	Arglu1	2	0.359381	0.0365789	0.579139	1.05737e-26	7.81124e-26	56.9296	30.9912	25.9385
39249	Tmem110	2	0.185968	0.0755122	0.614453	2.74095e-89	7.88031e-88	38.3795	12.4602	25.9194
41290	Rab1a	2	0.357796	0.02528	0.573906	6.30392e-23	4.18628e-22	58.5643	32.6549	25.9095
35148	Epn1	2	0.352284	0.0375871	0.579256	1.36601e-26	1.00636e-25	57.3561	31.4513	25.9047
36940	Tssc4	2	0.219144	0.061717	0.606527	5.02141e-65	8.81718e-64	42.9282	17.0265	25.9017
40258	Etfa	2	0.207186	0.0773989	0.611372	1.04164e-76	2.34942e-75	40.7249	14.8319	25.8931
42003	Mir22hg	2	0.286999	0.039164	0.593177	9.34682e-42	9.97337e-41	49.6091	23.7168	25.8923
27493	Raly	2	0.410494	0.0101608	0.561737	1.2937e-15	6.70677e-15	62.8287	36.9381	25.8907
47485	Rbm22	2	0.271053	0.0512849	0.597224	3.94079e-47	4.73345e-46	47.9033	22.0708	25.8325
31021	Ebna1bp2	2	0.186844	0.0860906	0.616475	3.87657e-96	1.28929e-94	37.4556	11.6283	25.8273
38011	Elavl1	2	0.219206	0.0803798	0.610417	4.50435e-73	9.38076e-72	41.5068	15.6991	25.8076
30833	Leprot	2	0.277146	0.047286	0.593604	2.92894e-42	3.1517e-41	49.3959	23.5929	25.803
42908	1810043H04Rik	2	0.279319	0.0321671	0.588557	7.08629e-37	6.71393e-36	50.7463	24.9735	25.7728
43609	Rps23	2	1.51113	0.471508	0.656256	1.47345e-75	3.24763e-74	91.5423	65.7699	25.7724
37836	Llph	2	0.252418	0.0551147	0.599143	2.6064e-50	3.32034e-49	46.7662	21.0088	25.7573
24522	Myo1b	2	0.557031	0.0413775	0.559762	7.66325e-14	3.73417e-13	69.1542	43.3982	25.756
42021	Glod4	2	0.203224	0.0812864	0.61241	5.94282e-80	1.40874e-78	40.0142	14.2655	25.7487
44456	Apopt1	2	0.203462	0.075515	0.611198	3.10793e-78	7.13644e-77	40.0142	14.2832	25.731
32889	Rnf10	2	0.35539	0.0445469	0.583811	2.80473e-30	2.27569e-29	55.6503	29.9292	25.7211
43066	Elmo1	2	0.309971	0.0554953	0.593558	5.70281e-41	5.96402e-40	50.6752	24.9735	25.7017
41487	Mgat1	2	0.23478	0.0625595	0.603602	1.06396e-58	1.61898e-57	44.2786	18.5841	25.6945
45924	Atp5j	2	1.75153	0.644575	0.725005	9.81403e-154	1.02724e-151	93.8166	68.1239	25.6927
37855	Tmem5	2	0.245201	0.0832695	0.607827	1.3682e-65	2.42891e-64	43.2125	17.5221	25.6904
45023	Smdt1	2	1.30927	0.344872	0.623006	1.36002e-47	1.65246e-46	90.8316	65.1504	25.6811
30727	Psip1	2	0.38139	0.053781	0.582899	1.13098e-29	9.01024e-29	55.5792	29.9115	25.6677
29430	Ube2q1	2	0.220967	0.0749888	0.609337	1.41104e-71	2.85981e-70	41.4357	15.7699	25.6658
35443	Sertad1	2	0.332605	0.0452655	0.588966	1.12814e-35	1.03716e-34	52.7363	27.0796	25.6567
39936	Keap1	2	0.246106	0.055447	0.599759	4.41936e-52	5.85832e-51	45.8422	20.1947	25.6475
37967	Bloc1s1	2	0.20773	0.0668088	0.607373	1.46708e-69	2.83553e-68	41.2225	15.5929	25.6295
25855	Degs1	2	0.246456	0.0738556	0.603354	1.81161e-57	2.66929e-56	44.7761	19.1504	25.6257
28370	Efnb1	2	0.370836	0.0396058	0.57895	2.61888e-26	1.91016e-25	57.3561	31.7345	25.6216
37472	Tpgs1	2	0.325652	0.0288764	0.577895	1.82124e-26	1.33482e-25	55.366	29.7522	25.6138
28680	Sat1	2	0.457782	0.0284936	0.5689	4.41778e-19	2.58826e-18	62.5444	36.9381	25.6064
45149	Yaf2	2	0.191079	0.0820099	0.612904	3.17858e-86	8.74343e-85	38.3085	12.708	25.6005
43209	Serpinb6a	2	0.342671	0.0194035	0.574399	5.58989e-24	3.81048e-23	56.1478	30.5487	25.5992
26657	Ppig	2	0.386459	0.00949602	0.563239	1.12339e-16	6.06171e-16	60.6965	35.115	25.5815
24698	Idh1	2	0.250173	0.0673609	0.603594	6.75619e-58	1.00776e-56	44.634	19.0619	25.572
28530	Hnrnph2	2	0.233398	0.0748757	0.605332	3.17296e-61	5.09423e-60	43.8522	18.2832	25.569
31336	Rsrp1	2	0.336977	0.0155471	0.576951	1.00436e-25	7.189e-25	55.6503	30.1062	25.5441
44020	Snx6	2	0.285406	0.0391952	0.588608	3.20961e-37	3.06618e-36	50.1777	24.6372	25.5405
34941	Rerg	2	0.180322	0.0953639	0.617851	5.79907e-109	2.42588e-107	35.2523	9.71681	25.5355
46749	Tbcc	2	0.193369	0.0909817	0.614742	1.74273e-90	5.15757e-89	37.882	12.354	25.528
31228	Snrnp40	2	0.173233	0.100003	0.618516	4.24608e-114	2.01701e-112	34.6127	9.11504	25.4976
45911	Btg3	2	0.160197	0.101399	0.621092	6.51227e-134	4.41065e-132	32.7647	7.27434	25.4904
36631	Eif3c	2	0.712395	0.0653406	0.548735	3.27595e-09	1.29384e-08	76.7591	51.2743	25.4847
46114	Tcp1	2	0.489056	0.0183733	0.55488	4.96967e-12	2.23266e-11	67.6617	42.1947	25.467
26330	Cercam	2	0.383061	0.0138248	0.567841	3.30609e-19	1.94449e-18	59.5593	34.1239	25.4355
31895	Cdk5	2	0.195325	0.0783816	0.611347	6.92886e-81	1.68206e-79	39.0192	13.5929	25.4263
41613	Fam114a2	2	0.226925	0.0687608	0.605143	4.88513e-63	8.21402e-62	42.715	17.292	25.423
36876	Psmd13	2	0.342342	0.0318047	0.5774	1.06936e-25	7.64521e-25	56.29	30.885	25.405
31409	Hp1bp3	2	0.577769	0.00601014	0.539041	1.49121e-06	5.0541e-06	72.3525	46.9558	25.3968
44095	Tmx1	2	0.412373	0.00497026	0.559585	1.38754e-14	6.94316e-14	62.8287	37.4336	25.3951
39065	2810004N23Rik	2	0.263716	0.0511436	0.595873	1.03748e-46	1.23694e-45	46.8372	21.4513	25.3859
27471	Commd7	2	0.211313	0.0635041	0.604972	9.03278e-65	1.58034e-63	41.791	16.4071	25.384
30388	Akirin2	2	0.227834	0.0645377	0.603033	7.91419e-60	1.2298e-58	43.0704	17.6991	25.3712
43394	Pcbd2	2	0.228568	0.0718264	0.604983	3.30418e-63	5.59858e-62	42.5018	17.1327	25.369
36921	Mob2	2	0.205329	0.0682668	0.60699	2.94363e-69	5.65772e-68	40.9382	15.5752	25.3629
35327	Clptm1	2	0.258615	0.0459913	0.594171	6.52814e-44	7.25719e-43	47.9033	22.5487	25.3547
46247	Slc9a3r2	2	0.179022	0.0765069	0.613564	2.63216e-92	8.08678e-91	36.887	11.5398	25.3472
46859	2410015M20Rik	2	0.940901	0.121249	0.546665	2.97161e-08	1.11708e-07	85.5011	60.1593	25.3418
35429	Snrpa	2	0.236517	0.0567703	0.60036	1.79546e-54	2.48781e-53	44.4208	19.0973	25.3234
26272	Surf1	2	0.199349	0.0795231	0.610387	1.75226e-79	4.12139e-78	38.9481	13.6283	25.3198
40529	Leo1	2	0.232035	0.0753702	0.605996	7.41511e-64	1.26707e-62	42.715	17.3982	25.3168
45407	Emp2	2	0.253983	0.0732523	0.603478	9.1193e-59	1.39026e-57	43.8522	18.5487	25.3035
30122	Gtf2b	2	0.184402	0.0722483	0.611343	2.8018e-83	7.19924e-82	38.2374	12.9381	25.2993
37276	Smpdl3a	2	0.205376	0.0752261	0.609285	1.25282e-75	2.76893e-74	39.6588	14.3717	25.2872
46533	Ppt2	2	0.195083	0.079366	0.6106	3.98376e-79	9.29762e-78	39.0903	13.8407	25.2496
26364	Ntmt1	2	0.188184	0.0886091	0.614142	3.25928e-92	1.00008e-90	37.0291	11.7876	25.2415
37496	Wdr18	2	0.208368	0.0660797	0.606236	2.28348e-67	4.2471e-66	41.2225	15.9823	25.2402
38637	Vps35	2	0.229641	0.0687969	0.60324	7.63856e-60	1.18773e-58	43.0704	17.8407	25.2297
45390	Eef2kmt	2	0.243737	0.0502397	0.596688	1.74696e-48	2.15179e-47	45.9133	20.6903	25.223
47399	Lars	2	0.260245	0.0682796	0.600709	3.61497e-53	4.89397e-52	45.4158	20.1947	25.2211
35765	Ptov1	2	0.973809	0.125706	0.546711	3.20706e-08	1.20409e-07	87.2779	62.0885	25.1894
43036	Arid4b	2	0.356634	0.0519019	0.582929	6.53802e-30	5.25192e-29	54.7264	29.5752	25.1511
44779	Khdrbs3	2	0.188968	0.0866397	0.61359	2.99435e-93	9.42713e-92	36.5316	11.3805	25.1511
35942	Klf13	2	0.333869	0.0107102	0.572872	3.43874e-23	2.30001e-22	55.4371	30.3186	25.1185
46616	Tubb5	2	1.21556	0.162647	0.556351	3.13574e-11	1.35779e-10	90.263	65.1504	25.1125
28372	Pja1	2	0.269355	0.0403438	0.592607	2.55433e-42	2.75351e-41	47.9033	22.7965	25.1069
39386	Apex1	2	0.185801	0.0868616	0.613377	5.23391e-92	1.59786e-90	36.6738	11.5929	25.0809
33797	Chchd3	2	0.194749	0.0687221	0.607972	5.41088e-74	1.15167e-72	39.4456	14.3717	25.0739
36187	l7Rn6	2	0.159524	0.0967068	0.618557	1.28711e-123	7.42743e-122	32.978	7.9292	25.0488
38937	Mphosph6	2	0.166923	0.0936252	0.616946	2.02463e-115	9.81033e-114	33.6176	8.58407	25.0336
40350	Anp32a	2	0.290519	0.0386031	0.587098	2.96392e-36	2.77018e-35	49.467	24.4425	25.0245
35547	Zfp260	2	0.360772	0.0279322	0.572629	3.05458e-22	1.987e-21	57.7114	32.6903	25.0212
38428	2810428I15Rik	2	1.08282	0.171439	0.557644	9.90989e-12	4.38768e-11	88.6283	63.6106	25.0177
30374	Ube2j1	2	0.247228	0.0512652	0.59515	2.95156e-46	3.47787e-45	46.3397	21.3451	24.9946
41198	Ube2d-ps	2	0.158101	0.0907184	0.617442	3.69348e-118	1.90822e-116	33.3333	8.35398	24.9794
42564	G6pc3	2	0.254186	0.0526176	0.596074	1.85166e-47	2.24305e-46	46.0554	21.0796	24.9758
27971	Srpx	2	0.180766	0.0934299	0.614305	3.16526e-98	1.09489e-96	35.6077	10.6372	24.9705
35915	Ube3a	2	0.397085	0.0156528	0.563411	1.43411e-16	7.70732e-16	61.123	36.177	24.946
24800	Gmppa	2	0.277514	0.0264232	0.584857	7.06565e-34	6.2396e-33	50.2488	25.3097	24.939
31729	Gatad1	2	0.251149	0.050098	0.594283	3.36851e-45	3.8564e-44	46.4819	21.5752	24.9067
41808	Borcs6	2	0.180887	0.0833608	0.61273	6.45417e-93	2.01362e-91	36.1052	11.2035	24.9016
41417	Rars	2	0.235915	0.0521682	0.598152	7.08214e-52	9.32675e-51	44.2786	19.3805	24.8981
31086	Akirin1	2	0.279552	0.0383964	0.58739	4.05368e-36	3.77703e-35	49.8223	24.9381	24.8843
47198	Galnt1	2	0.47542	0.0128286	0.551919	4.57384e-11	1.96396e-10	65.6716	40.7965	24.8752
45840	Rpl24	2	1.0987	0.163305	0.550536	2.2414e-09	8.90644e-09	87.349	62.4779	24.8711
29899	Gm4332	2	0.187037	0.0860222	0.612086	4.89046e-88	1.37816e-86	36.9581	12.0885	24.8696
38226	Ppp2cb	2	0.197171	0.0745432	0.608165	1.42692e-76	3.20645e-75	38.5217	13.6637	24.858
29437	Ubap2l	2	0.383719	0.0196925	0.567118	8.34617e-19	4.83242e-18	59.204	34.354	24.85
47951	Psat1	2	0.199837	0.0635525	0.605524	7.44607e-70	1.44609e-68	39.5878	14.7434	24.8444
45555	Parl	2	0.199827	0.0703486	0.607137	9.28583e-73	1.92558e-71	39.3035	14.4602	24.8433
32058	Maea	2	0.293905	0.0168804	0.577732	2.95059e-27	2.21011e-26	52.8074	27.9823	24.8251
43378	Lman2	2	0.260782	0.0541039	0.593593	1.06717e-43	1.17877e-42	47.1926	22.3717	24.8209
38271	Frg1	2	0.281141	0.0284268	0.584336	1.15513e-33	1.016e-32	49.8934	25.0796	24.8137
24586	9430016H08Rik	2	0.153843	0.0855913	0.615563	5.94604e-113	2.73326e-111	33.4044	8.60177	24.8026
38231	Gtf2e2	2	0.17794	0.0776988	0.611328	4.70242e-88	1.32827e-86	36.6027	11.823	24.7797
44612	Cct5	2	0.46688	0.000142586	0.547193	2.58168e-09	1.02382e-08	66.5245	41.7522	24.7723
39033	Tcf25	2	0.627277	0.0115767	0.533137	5.45596e-05	0.000164447	75.2665	50.4956	24.7709
33486	Pdap1	2	1.17149	0.226447	0.574702	1.17667e-18	6.77884e-18	88.8415	64.0708	24.7707
26034	Nudt5	2	0.20795	0.0754933	0.607175	1.32768e-71	2.69311e-70	39.6588	14.9027	24.7562
25453	Acbd6	2	0.265382	0.0479886	0.589414	4.81718e-39	4.79714e-38	48.1876	23.4336	24.754
39016	Cdh15	2	0.403432	0.0435202	0.578412	4.92237e-26	3.56235e-25	56.5032	31.7522	24.751
37561	Sgta	2	0.332658	0.016794	0.572154	1.46918e-22	9.63212e-22	55.7214	30.9735	24.7479
46404	Mtch1	2	1.30814	0.282923	0.58949	7.98919e-26	5.74058e-25	92.8216	68.1062	24.7154
40261	Rcn2	2	0.255642	0.0516277	0.593347	4.38818e-44	4.89399e-43	46.5529	21.8407	24.7122
42184	Tada2a	2	0.17205	0.0963698	0.614975	4.72584e-107	1.89496e-105	34.0441	9.34513	24.6989
38479	Pgls	2	1.0489	0.153422	0.54867	9.15959e-09	3.53899e-08	88.6283	63.9469	24.6814
36797	Bub3	2	0.21202	0.0577969	0.60091	1.44957e-58	2.19882e-57	41.9332	17.2566	24.6766
30610	Klf4	2	0.820402	0.0384386	0.535105	2.6517e-05	8.20207e-05	81.3788	56.7257	24.6532
32930	Pebp1	2	1.34387	0.339574	0.616049	2.526e-42	2.72419e-41	92.253	67.6106	24.6424
40513	Rsl24d1	2	0.169118	0.0783144	0.611609	1.22595e-92	3.80518e-91	35.5366	10.9381	24.5985
39385	Osgep	2	0.220711	0.0692234	0.601757	4.31517e-60	6.72705e-59	41.5778	16.9912	24.5867
39929	Fdx1l	2	0.211971	0.068295	0.603059	5.7613e-63	9.66706e-62	40.9382	16.354	24.5842
26411	Dpm2	2	0.255465	0.0615255	0.596258	2.00984e-48	2.47056e-47	45.1315	20.5487	24.5828
48255	Smc3	2	0.297507	0.0480719	0.587433	3.47842e-36	3.24854e-35	49.538	24.9558	24.5823
33961	Tmem176b	2	1.67218	0.459913	0.650498	1.16662e-69	2.25662e-68	94.2431	69.6637	24.5794
32035	Ppp1cb	2	0.341099	0.0248687	0.573265	3.69808e-23	2.47074e-22	55.7214	31.1504	24.571
45115	Sco2	2	0.156771	0.0886189	0.614789	8.57275e-116	4.20448e-114	32.6226	8.0531	24.5695
46903	Pja2	2	0.323355	0.0222611	0.574685	1.48968e-24	1.03177e-23	54.2999	29.7345	24.5654
39142	Ube2e1	2	0.231429	0.0596054	0.597647	2.19971e-51	2.86412e-50	43.9943	19.4336	24.5607
29010	Pgrmc2	2	0.396778	0.0270857	0.567084	1.46207e-18	8.401e-18	59.9147	35.3628	24.5519
29566	Anp32e	2	0.26424	0.0580806	0.594451	1.9465e-45	2.24866e-44	46.1265	21.5752	24.5513
26906	Trim44	2	0.38625	0.0169685	0.567315	5.71131e-19	3.33318e-18	58.7065	34.1593	24.5472
29948	Snhg8	2	0.20701	0.0668076	0.604294	6.96818e-67	1.2793e-65	39.8721	15.3451	24.5269
43039	Mrpl32	2	0.1645	0.0759387	0.610729	5.50672e-93	1.72247e-91	35.1102	10.5841	24.5261
42285	Spag9	2	0.595559	0.0223412	0.542539	1.52435e-07	5.52499e-07	71.3575	46.8319	24.5256
43382	Prr7	2	0.165066	0.0983385	0.615487	3.24388e-120	1.73911e-118	32.1962	7.68142	24.5147
47846	Rtn3	2	0.264883	0.0346839	0.585815	1.20297e-35	1.10511e-34	48.543	24.0354	24.5076
45457	Fopnl	2	0.182493	0.0658553	0.606105	5.66212e-74	1.20409e-72	38.1663	13.6637	24.5026
46135	Phf10	2	0.193731	0.0783999	0.608307	6.19652e-78	1.4188e-76	37.882	13.3805	24.5015
41214	Tmed4	2	0.174552	0.078624	0.609895	1.59924e-88	4.5385e-87	35.7498	11.2566	24.4932
34668	Zfp9	2	0.212024	0.0643689	0.604054	8.17391e-66	1.46289e-64	40.1564	15.6637	24.4926
34159	Immt	2	0.278873	0.0550172	0.590959	1.51813e-40	1.56867e-39	47.7612	23.2743	24.4869
38548	Smarca5	2	0.376417	0.0369927	0.573941	2.63613e-23	1.76758e-22	56.3611	31.8761	24.4849
26946	Rcn1	2	1.2341	0.226603	0.569974	1.94144e-16	1.03716e-15	91.6134	67.1327	24.4806
31056	Zmpste24	2	0.23596	0.0584601	0.597689	1.55866e-51	2.03602e-50	43.8522	19.3805	24.4716
27497	Itch	2	0.302682	0.0239655	0.578174	1.08175e-27	8.21468e-27	52.2388	27.7699	24.4689
28166	Htatsf1	2	0.308031	0.0483101	0.585179	2.57504e-33	2.24772e-32	51.0306	26.5841	24.4465
41752	Mmgt2	2	0.22381	0.0716358	0.602348	4.2924e-61	6.84604e-60	41.2935	16.8673	24.4263
46591	H2-D1	2	0.767908	0.00932131	0.536896	8.20692e-06	2.63841e-05	77.3987	52.9735	24.4253
45566	Psmd2	2	0.268319	0.0508524	0.590699	4.97593e-41	5.21513e-40	46.9794	22.5664	24.413
35084	Cnot3	2	0.252874	0.0481918	0.593722	1.20691e-45	1.40432e-44	45.2736	20.8673	24.4064
28238	Idh3g	2	0.269959	0.0463665	0.589054	9.61266e-39	9.50612e-38	47.9033	23.5044	24.3989
27616	Srsf6	2	0.318183	0.0285524	0.577923	4.50568e-27	3.36244e-26	53.0917	28.708	24.3837
39727	Rgcc	2	0.206048	0.084691	0.608505	2.51059e-81	6.15032e-80	36.887	12.531	24.356
29944	Sec24d	2	0.286141	0.0371979	0.585713	1.04871e-34	9.41227e-34	49.538	25.1858	24.3522
48189	Dpcd	2	0.197755	0.0658124	0.603314	9.01929e-66	1.613e-64	39.6588	15.3451	24.3137
40125	Rps25	2	1.33805	0.356598	0.627886	3.21236e-51	4.1646e-50	90.334	66.0354	24.2986
28339	Maged1	2	1.00547	0.103148	0.533025	9.71006e-05	0.000286177	88.4861	64.1947	24.2915
41548	Tcf7	2	0.22931	0.0742503	0.60299	9.49869e-64	1.61853e-62	40.2985	16.0354	24.2631
45934	Usp16	2	0.336078	0.0687043	0.588375	8.99519e-36	8.28552e-35	50.8173	26.5664	24.251
40325	Rps11-ps1	2	0.2122	0.0658751	0.601041	1.7886e-60	2.81187e-59	40.7249	16.4779	24.2471
41879	Elp5	2	0.193105	0.0578463	0.601467	7.19576e-63	1.20406e-61	39.8721	15.6283	24.2437
27480	Snta1	2	0.273327	0.044867	0.588984	7.94747e-39	7.87549e-38	47.619	23.3805	24.2385
46401	BC004004	2	0.295279	0.020696	0.576784	5.31845e-27	3.95798e-26	51.5991	27.3628	24.2363
29006	Larp1b	2	0.202266	0.0750947	0.606017	4.22991e-72	8.66003e-71	38.5217	14.3009	24.2208
36252	Kctd14	2	0.174877	0.0774251	0.609405	1.29447e-89	3.75288e-88	35.1102	10.9027	24.2075
40862	Gnai2	2	1.5665	0.445701	0.647323	7.77148e-67	1.42354e-65	93.8877	69.6814	24.2063
31370	Id3	2	2.07605	0.7353	0.712945	3.35121e-137	2.40442e-135	95.2381	71.0619	24.1761
42218	Rps6kb1	2	0.341179	0.0318223	0.575741	4.46291e-25	3.13142e-24	54.2999	30.1239	24.176
48029	Plgrkt	2	0.171546	0.073609	0.607894	3.67393e-83	9.41016e-82	36.0341	11.8584	24.1757
37625	Aldh1l2	2	0.25624	0.0481256	0.591715	6.66736e-44	7.40855e-43	44.9893	20.8142	24.1752
38352	2700029M09Rik	2	0.201305	0.0603767	0.601051	4.45391e-62	7.34591e-61	39.9431	15.7699	24.1732
46278	BC003965	2	0.167076	0.0779863	0.609588	8.93062e-90	2.60789e-88	35.1102	10.9381	24.1721
29188	Ssr3	2	1.10035	0.150207	0.542835	4.41554e-07	1.55021e-06	89.1258	64.9558	24.17
29623	Gpr89	2	0.196291	0.0713667	0.604434	6.74297e-70	1.31165e-68	38.5217	14.354	24.1677
46413	Ccdc167	2	0.220304	0.0473504	0.59538	1.50046e-50	1.92261e-49	42.715	18.5487	24.1663
39404	Hnrnpc	2	0.333597	0.019956	0.570901	6.05666e-22	3.89894e-21	54.9396	30.7788	24.1608
43220	Pxdc1	2	0.150106	0.0875412	0.613955	7.92604e-122	4.44649e-120	31.3433	7.18584	24.1574
45540	Ufd1l	2	0.205035	0.0696498	0.602878	1.40542e-64	2.44648e-63	39.801	15.646	24.155
30165	Gng5	2	2.07413	0.829665	0.782374	2.31168e-239	1.21509e-236	96.0199	71.8761	24.1438
36896	Drd4	2	0.13205	0.102364	0.617841	8.54656e-183	1.76622e-180	27.5053	3.36283	24.1425
27756	Pfdn4	2	0.167269	0.0786072	0.609835	8.85906e-93	2.7568e-91	34.5416	10.4071	24.1345
27767	Rtfdc1	2	0.225082	0.0461107	0.593966	6.2165e-48	7.59135e-47	43.4968	19.3628	24.134
33512	Gtf3a	2	0.214531	0.0679726	0.601324	3.60653e-61	5.77116e-60	40.4407	16.3363	24.1044
45203	Prkag1	2	0.179418	0.0680476	0.606122	7.07766e-78	1.61902e-76	36.6738	12.5841	24.0897
34656	Zfp637	2	0.182584	0.0696714	0.605218	1.29992e-73	2.73549e-72	37.5267	13.4867	24.0399
47220	Polr2d	2	0.138719	0.0823548	0.613383	1.71239e-121	9.45291e-120	31.1301	7.11504	24.015
26749	Fkbp7	2	1.8888	0.753333	0.777934	2.84214e-232	1.3744e-229	95.0959	71.115	23.9809
33470	Ccz1	2	0.197963	0.0728887	0.604007	1.16088e-69	2.2473e-68	38.2374	14.2832	23.9542
44880	Commd5	2	0.151076	0.0814159	0.611185	2.00318e-104	7.59167e-103	32.7647	8.81416	23.9506
33388	C130050O18Rik	2	0.194484	0.0600939	0.602631	2.92125e-67	5.42078e-66	38.4506	14.5133	23.9373
30148	Cyr61	2	0.426457	0.029869	0.571342	2.8535e-21	1.7916e-20	57.6404	33.7345	23.9059
27287	Tmem230	2	0.187979	0.0664774	0.603869	3.18744e-71	6.42777e-70	37.5977	13.6991	23.8986
42672	Milr1	2	0.208361	0.0964246	0.607887	2.55093e-80	6.11893e-79	36.5316	12.6549	23.8768
48171	Scd1	2	0.236854	0.0626537	0.596615	5.5689e-52	7.35393e-51	42.3596	18.5133	23.8464
40449	Sltm	2	0.317648	0.0305133	0.576692	1.22652e-26	9.04975e-26	51.8834	28.0531	23.8303
44016	Sptssa	2	0.202676	0.057407	0.598457	2.03533e-58	3.07193e-57	39.9431	16.1239	23.8192
46162	Ppp2r1a	2	0.261671	0.0458671	0.587293	9.32886e-38	8.99731e-37	46.9083	23.0973	23.811
26747	Prkra	2	0.158138	0.0812992	0.609801	3.27176e-98	1.13011e-96	33.2623	9.45133	23.8109
42820	Srp68	2	0.262855	0.0464626	0.588524	2.56271e-39	2.57432e-38	46.3397	22.531	23.8088
29833	Sars	2	0.439257	0.00298944	0.552092	2.79967e-11	1.21594e-10	63.3973	39.6106	23.7867
33636	Asns	2	0.206746	0.0731948	0.602851	5.74069e-68	1.07517e-66	38.1663	14.3894	23.7769
45739	Golgb1	2	0.699639	0.0118127	0.528768	0.000523186	0.00144062	77.7541	54	23.7541
33878	Ssbp1	2	0.186632	0.0608196	0.601985	3.70209e-68	6.98228e-67	37.6688	13.9292	23.7396
46301	Stub1	2	1.11742	0.167831	0.55592	4.65723e-11	1.99906e-10	90.0498	66.3186	23.7312
33382	Get4	2	0.193578	0.0619589	0.600624	2.26676e-63	3.84888e-62	38.806	15.0973	23.7086
42767	Nat9	2	0.233019	0.0320946	0.588418	1.15784e-40	1.19895e-39	44.8472	21.1504	23.6968
45005	Polr3h	2	0.170799	0.0781873	0.607254	3.36336e-86	9.23073e-85	34.6837	11.0088	23.6749
26095	Hacd1	2	0.169059	0.0774141	0.606909	2.70547e-86	7.45901e-85	34.5416	10.8673	23.6743
43829	Ptrhd1	2	0.163739	0.077433	0.607971	5.35756e-90	1.57784e-88	34.1151	10.4425	23.6727
24997	Ndufa10	2	0.344656	0.00500902	0.563747	1.2903e-17	7.19346e-17	56.1478	32.4779	23.67
38462	Ocel1	2	0.167203	0.076192	0.607311	7.26634e-87	2.01714e-85	34.5416	10.885	23.6566
35331	Tomm40	2	0.179635	0.0763578	0.606126	3.03772e-81	7.42659e-80	35.3945	11.7876	23.6068
41734	Specc1	2	0.314855	0.0172945	0.575155	1.26004e-25	8.9845e-25	51.7413	28.1416	23.5997
31284	Tmem222	2	0.207523	0.0566572	0.597982	4.62921e-57	6.77951e-56	40.1564	16.5664	23.59
28732	Zrsr2	2	0.198126	0.0517095	0.59704	8.43417e-57	1.22775e-55	39.7299	16.177	23.5529
29816	Gnai3	2	0.273329	0.0336082	0.582218	1.29931e-32	1.10971e-31	48.1166	24.5664	23.5502
26070	Rbm17	2	0.210782	0.0680414	0.600015	1.27232e-61	2.07161e-60	39.0903	15.5575	23.5327
38227	Ubxn8	2	0.190547	0.0613729	0.60046	1.34845e-64	2.34901e-63	38.0952	14.5664	23.5289
27661	Dnttip1	2	0.186105	0.0669277	0.602794	2.18197e-70	4.29624e-69	37.1002	13.5752	23.525
29565	Aph1a	2	0.182135	0.072357	0.603638	1.66534e-73	3.49837e-72	36.4606	12.9558	23.5048
43068	Trim27	2	0.198177	0.0603321	0.598768	1.46475e-60	2.30875e-59	38.877	15.3805	23.4965
25556	Gorab	2	0.163002	0.0797493	0.607499	1.25702e-90	3.7247e-89	33.6887	10.1947	23.494
26370	BC005624	2	0.193673	0.0699784	0.602	8.92318e-68	1.66605e-66	37.5977	14.1239	23.4738
48330	mt-Tc	2	0.470699	0.00168951	0.555424	8.70884e-13	4.05959e-12	61.4783	38.0708	23.4075
47447	Ppic	2	1.62939	0.485188	0.665479	8.91311e-84	2.31981e-82	93.6034	70.2124	23.391
28291	Pls3	2	0.343237	0.0150953	0.566077	4.38719e-19	2.57096e-18	54.9396	31.5575	23.3821
41621	Cnot8	2	0.165393	0.0706048	0.605095	1.02107e-82	2.58247e-81	34.4705	11.0973	23.3732
37339	Ddx50	2	0.241422	0.0514321	0.591179	1.02227e-44	1.15773e-43	43.2836	19.9115	23.3721
32433	Usp46	2	0.186269	0.057091	0.599969	5.98888e-65	1.05084e-63	37.5977	14.2301	23.3676
30123	Pkn2	2	0.350697	0.00244734	0.56116	1.97544e-16	1.0551e-15	55.5082	32.1416	23.3666
24566	Mob4	2	0.201992	0.0571919	0.596388	1.79773e-55	2.54046e-54	39.8721	16.5133	23.3588
31548	2510039O18Rik	2	0.140089	0.0834172	0.610151	2.20524e-113	1.02343e-111	30.7747	7.41593	23.3588
31961	Dnajb6	2	0.197225	0.0490214	0.597013	2.50466e-57	3.68371e-56	39.3035	15.9469	23.3566
46550	1110038B12Rik	2	0.224717	0.065404	0.597167	2.37312e-55	3.34576e-54	40.3696	17.0265	23.343
37237	Atg5	2	0.167946	0.0681704	0.604009	8.70691e-78	1.98795e-76	35.2523	11.9292	23.3231
25524	Gas5	2	1.15959	0.171936	0.554318	1.53142e-10	6.42627e-10	88.6283	65.3097	23.3186
27513	Edem2	2	0.149253	0.0881596	0.610148	1.79932e-112	8.17776e-111	30.8458	7.53982	23.3059
30947	Uqcrh	2	1.64602	0.503241	0.671202	1.20614e-89	3.50521e-88	92.8927	69.6106	23.2821
34262	Dguok	2	0.161687	0.0772303	0.606437	8.35623e-90	2.44311e-88	33.3333	10.0531	23.2802
47798	Arl2	2	0.23578	0.0476471	0.589957	2.71857e-43	2.97701e-42	43.4257	20.1593	23.2664
37553	Timm13	2	1.06105	0.138436	0.54362	2.62059e-07	9.35664e-07	87.5622	64.3009	23.2613
45651	Acap2	2	0.284949	0.0299781	0.579036	1.7562e-29	1.39498e-28	49.1116	25.8584	23.2532
37338	Ddx21	2	0.409484	0.0301729	0.568802	6.05349e-20	3.64279e-19	56.9296	33.6814	23.2482
24227	Cops5	2	0.22224	0.0443147	0.590181	4.17776e-44	4.66793e-43	42.9282	19.6814	23.2468
42930	Slc25a10	2	0.242825	0.0401373	0.586901	4.20016e-39	4.19305e-38	44.705	21.469	23.236
37525	Uqcr11	2	1.29094	0.299607	0.601126	1.15278e-32	9.87359e-32	89.6233	66.4071	23.2162
27901	Polr3k	2	0.175088	0.0777816	0.604008	2.85703e-78	6.56654e-77	35.0391	11.823	23.2161
25938	Atf3	2	0.400214	0.0875684	0.588682	5.7206e-36	5.30362e-35	50.0355	26.8319	23.2037
40166	Pafah1b2	2	0.208333	0.0516218	0.594054	8.35515e-51	1.07457e-49	40.9382	17.7345	23.2037
39835	Aasdhppt	2	0.153527	0.0718758	0.606012	3.47568e-90	1.02486e-88	33.049	9.85841	23.1906
35507	Eif3k	2	1.32397	0.278047	0.585409	1.02121e-23	6.92621e-23	90.6183	67.4336	23.1847
38565	Tecr	2	1.19491	0.191369	0.556039	4.46379e-11	1.91807e-10	90.5473	67.3628	23.1844
24626	Nop58	2	0.314034	0.0290522	0.575822	2.67037e-26	1.94596e-25	50.8884	27.7168	23.1716
43058	Stard3nl	2	0.168563	0.0699007	0.603813	2.40002e-80	5.76267e-79	34.3994	11.2389	23.1605
28635	Gnl3l	2	0.214899	0.0498409	0.593124	1.17695e-49	1.48681e-48	41.0092	17.8584	23.1508
47737	Sf3b2	2	0.361199	0.0133963	0.564532	4.35354e-18	2.46117e-17	55.4371	32.3009	23.1362
42037	Blmh	2	0.275065	0.0266047	0.577534	1.68076e-28	1.30253e-27	48.8984	25.7699	23.1285
38421	Cope	2	1.69298	0.547737	0.700058	2.40132e-121	1.31958e-119	94.3141	71.2035	23.1106
35843	Emp3	2	1.68107	0.495928	0.666573	9.00591e-85	2.40878e-83	93.9588	70.8496	23.1092
26582	Galnt5	2	0.204467	0.0643384	0.598337	5.66479e-61	9.02298e-60	38.1663	15.0619	23.1044
36948	Nap1l4	2	0.254624	0.0263828	0.58055	4.98967e-32	4.20367e-31	46.8372	23.7345	23.1027
46954	Wdr43	2	0.222102	0.0518193	0.594172	5.05932e-51	6.52424e-50	40.796	17.6991	23.0969
45274	Atg101	2	0.201615	0.0519779	0.595882	3.4662e-55	4.87546e-54	39.5167	16.4248	23.0919
32547	Uso1	2	0.297011	0.0331123	0.577537	5.4035e-28	4.13584e-27	49.7512	26.6726	23.0787
35753	Nr1h2	2	0.205514	0.0445832	0.593441	2.53285e-51	3.29434e-50	40.1564	17.0796	23.0767
30975	Urod	2	0.222237	0.0419008	0.590115	1.66588e-44	1.87433e-43	42.4307	19.3628	23.0679
38345	Galnt7	2	0.23696	0.0506057	0.591668	3.47395e-46	4.08346e-45	42.2886	19.2212	23.0673
37499	Cnn2	2	0.956368	0.00293229	0.50497	0.557157	0.685894	86.9225	63.8761	23.0464
47836	Cox8a	2	1.93404	0.675044	0.722944	6.22086e-150	6.01657e-148	95.3802	72.3363	23.044
31457	Arhgef19	2	0.196067	0.0727628	0.601457	1.78092e-70	3.51518e-69	36.1052	13.0619	23.0432
37256	Nus1	2	0.198305	0.0594395	0.59648	1.5686e-57	2.31829e-56	38.6638	15.6283	23.0355
28459	Magt1	2	0.355144	0.00182701	0.559514	2.21852e-15	1.14107e-14	56.4321	33.3982	23.0339
45564	Ece2	2	0.151029	0.0701619	0.605209	4.3786e-91	1.31028e-89	32.4805	9.46903	23.0114
26416	Ak1	2	0.209447	0.0452493	0.592118	1.89904e-48	2.33674e-47	41.0092	18	23.0092
42814	Mrpl38	2	0.176691	0.0607124	0.600341	1.39151e-68	2.64091e-67	36.1763	13.2035	22.9727
46958	Ypel5	2	0.236383	0.0386075	0.586899	3.65809e-40	3.73833e-39	43.4968	20.531	22.9658
35409	B9d2	2	0.191195	0.0550978	0.597258	1.39165e-59	2.15559e-58	38.0952	15.1327	22.9625
41207	Nudcd3	2	0.320344	0.0166751	0.570143	4.74094e-22	3.06665e-21	52.452	29.5044	22.9476
27061	Rtf1	2	0.303014	0.0102368	0.570217	1.66076e-22	1.08675e-21	51.3859	28.4425	22.9434
46625	Mrps18b	2	0.167797	0.0772243	0.604474	1.40867e-84	3.73468e-83	33.4755	10.5487	22.9268
42072	Tlcd1	2	0.163668	0.0803164	0.605631	8.41288e-92	2.55226e-90	32.4094	9.48673	22.9227
47424	Eif1a	2	0.290108	0.0334946	0.579386	5.87677e-30	4.72545e-29	48.4719	25.5575	22.9144
41136	Pik3ip1	2	0.2909	0.0297337	0.578606	1.93749e-29	1.53545e-28	48.4009	25.5044	22.8964
25922	Smyd2	2	0.203951	0.0634404	0.59688	9.52208e-58	1.41422e-56	38.6638	15.7699	22.8939
47423	Tmed7	2	0.219039	0.0346961	0.587531	2.58901e-41	2.73122e-40	42.9282	20.0354	22.8928
47232	Bin1	2	0.32077	0.012476	0.569886	3.98225e-22	2.5835e-21	51.8124	28.9204	22.892
34290	Spr	2	0.222511	0.0427447	0.589636	1.99151e-44	2.23862e-43	42.0043	19.115	22.8892
31635	Rpl22	2	1.70177	0.490327	0.656639	3.80005e-75	8.29254e-74	94.0299	71.1504	22.8794
33159	Cct6a	2	0.343192	0.00606246	0.563276	1.5994e-17	8.89007e-17	54.9396	32.0708	22.8688
37360	Nrbf2	2	0.211422	0.0578797	0.593808	8.67838e-52	1.14041e-50	39.9431	17.0796	22.8635
44399	Papola	2	0.361456	0.0015427	0.555944	1.50183e-13	7.23361e-13	57.4982	34.6372	22.8611
39301	Glud1	2	0.239944	0.0479507	0.587872	6.22595e-41	6.49988e-40	43.4968	20.6372	22.8596
37071	Ifngr1	2	0.323304	0.0088111	0.567066	3.01694e-20	1.83237e-19	52.5231	29.6637	22.8594
34320	Fam136a	2	0.149438	0.0712398	0.604883	1.44003e-92	4.46391e-91	31.9829	9.13274	22.8502
38465	Babam1	2	0.209904	0.0561174	0.594306	1.11457e-52	1.49055e-51	39.7299	16.885	22.845
44960	Dnal4	2	0.143209	0.0897667	0.608803	9.94839e-117	4.96962e-115	29.6375	6.79646	22.8411
32936	Wsb2	2	0.177507	0.0624462	0.599687	5.13464e-68	9.63154e-67	35.963	13.1327	22.8303
39654	Pdlim2	2	0.193894	0.0153477	0.588367	6.8725e-46	8.03531e-45	40.0853	17.2566	22.8287
26420	Cdk9	2	0.182824	0.0711178	0.601476	8.72135e-72	1.77503e-70	35.5366	12.708	22.8286
47934	Mrpl16	2	0.154945	0.0751641	0.604854	1.17595e-89	3.42156e-88	32.4805	9.66372	22.8167
30357	Ufl1	2	0.215805	0.0528869	0.593184	2.52642e-50	3.22355e-49	40.3696	17.5575	22.8121
33832	Ptn	2	0.356174	0.105603	0.595969	5.01282e-50	6.3792e-49	42.3596	19.5575	22.8021
31362	Lypla2	2	0.227181	0.0460403	0.589653	3.68105e-44	4.12247e-43	42.1464	19.3451	22.8013
41348	Cfap36	2	0.189267	0.0633597	0.598169	3.55614e-63	6.01285e-62	36.9581	14.1593	22.7988
27352	Snx5	2	0.198411	0.0491485	0.594399	2.7216e-54	3.74746e-53	38.877	16.1062	22.7708
43689	Smn1	2	0.17234	0.0776819	0.603278	5.25187e-80	1.24985e-78	33.973	11.2035	22.7695
34177	Ggcx	2	0.215153	0.0255616	0.585878	2.33057e-40	2.39485e-39	42.3596	19.6106	22.749
28213	Cetn2	2	0.183234	0.0547145	0.59659	3.1324e-60	4.90852e-59	37.3134	14.5664	22.7471
31704	Sdf4	2	1.3167	0.235527	0.567205	3.36298e-15	1.71801e-14	92.9638	70.2301	22.7337
37570	Dapk3	2	0.297484	0.0330351	0.575591	1.41139e-26	1.03853e-25	49.6802	26.9558	22.7244
45761	Adprh	2	0.166011	0.0656518	0.601023	4.23686e-75	9.2291e-74	34.3284	11.6106	22.7177
33253	Dnajc30	2	0.182864	0.0594412	0.597864	8.52754e-63	1.42493e-61	36.887	14.177	22.71
29660	Man1a2	2	0.349863	0.0253848	0.568139	2.78242e-20	1.69163e-19	54.0867	31.4159	22.6708
48192	Npm3	2	0.203903	0.0765467	0.598951	2.01162e-64	3.48417e-63	36.7448	14.0885	22.6564
46543	Nelfe	2	0.237349	0.0326415	0.583856	9.20844e-37	8.70751e-36	43.9943	21.3451	22.6492
28667	Gm6472	2	0.169511	0.0705349	0.602091	2.15118e-78	4.97735e-77	33.8308	11.1858	22.645
40579	Senp6	2	0.453568	0.00927682	0.550592	9.13258e-11	3.8699e-10	62.0469	39.4159	22.631
31381	Kdm1a	2	0.261356	0.0113044	0.574629	3.44971e-27	2.57838e-26	47.3348	24.708	22.6268
37917	Atp5b	2	1.03287	0.0878013	0.524331	0.00412955	0.0102926	87.9886	65.3628	22.6258
31395	Wnt4	2	0.342613	0.0852892	0.590248	2.39343e-40	2.4584e-39	45.8422	23.2212	22.621
38731	Cfap20	2	0.149219	0.0661801	0.602875	3.12745e-86	8.61259e-85	32.3383	9.73451	22.6038
37797	Rab21	2	0.157783	0.0682039	0.602551	3.0867e-83	7.92286e-82	32.8358	10.2478	22.588
38313	Rwdd4a	2	0.179869	0.0633609	0.598382	2.62035e-65	4.62464e-64	36.1052	13.5221	22.5831
43390	Caml	2	0.158778	0.0722405	0.602273	3.93369e-81	9.58797e-80	33.1912	10.6195	22.5717
27784	Vapb	2	0.218012	0.0383736	0.587033	7.66532e-42	8.18639e-41	41.8621	19.292	22.5701
33825	Cnot4	2	0.229941	0.0234878	0.581566	1.33058e-34	1.19244e-33	44.2075	21.6637	22.5438
44726	9130401M01Rik	2	0.136833	0.0740466	0.60553	1.39419e-101	5.06158e-100	30.4904	7.9469	22.5435
39758	Uchl3	2	0.162683	0.0754847	0.602258	1.50881e-81	3.72641e-80	33.049	10.531	22.5181
31666	Faap20	2	0.190904	0.0507866	0.593802	1.7619e-54	2.44412e-53	38.2374	15.7345	22.5029
41175	Uqcr10	2	1.21978	0.220754	0.565383	1.2573e-14	6.30713e-14	87.6333	65.1327	22.5005
35610	Fxyd1	2	1.6396	0.454388	0.657927	3.91087e-76	8.72332e-75	95.5224	73.0265	22.4958
33018	Ppp1cc	2	0.212409	0.0489032	0.59061	2.17438e-47	2.62872e-46	40.2985	17.8053	22.4932
42091	Ift20	2	1.78693	0.658595	0.742614	1.13649e-177	2.0661e-175	93.3191	70.8319	22.4873
42370	Copz2	2	1.92032	0.743962	0.786008	2.28616e-245	1.28551e-242	95.0249	72.5664	22.4585
44902	Eif3d	2	0.264504	0.0136611	0.574549	1.20733e-26	8.91087e-26	48.0455	25.5929	22.4526
44334	Calm1	2	1.69332	0.483095	0.654814	1.58963e-73	3.34223e-72	93.1059	70.6549	22.451
44614	Snhg18	2	1.66157	0.548168	0.701488	2.52121e-123	1.45144e-121	92.6084	70.1593	22.4491
41907	Psmb6	2	1.32328	0.275072	0.58605	5.18515e-24	3.54057e-23	90.7605	68.3186	22.4419
30413	Smu1	2	0.167714	0.0649996	0.600327	8.8503e-74	1.87055e-72	34.1862	11.7522	22.434
34246	Mogs	2	0.179573	0.0634504	0.598336	5.85969e-67	1.07825e-65	35.3945	12.9735	22.421
28627	Tmem29	2	0.158954	0.068259	0.600959	2.17348e-77	4.92527e-76	33.4755	11.0619	22.4135
27665	Snx21	2	0.207922	0.0338762	0.588148	1.56644e-44	1.76491e-43	40.5117	18.1062	22.4055
26790	Med19	2	0.166122	0.0655648	0.599415	1.40039e-72	2.89402e-71	34.1151	11.7345	22.3806
38566	Dnajb1	2	0.234146	0.0359183	0.585279	3.06827e-39	3.07577e-38	42.5729	20.1947	22.3782
45295	Rarg	2	0.222868	0.0505192	0.589121	3.79848e-44	4.25005e-43	41.4357	19.0619	22.3737
38643	Dnaja2	2	0.254353	0.0309181	0.579716	7.25908e-32	6.08801e-31	45.629	23.2566	22.3724
28759	Msl3	2	0.199477	0.0503837	0.592355	7.8852e-52	1.03674e-50	38.6638	16.3009	22.3629
46366	Taf11	2	0.170676	0.059168	0.597818	5.75071e-67	1.059e-65	35.1102	12.7611	22.3491
42659	Ddx42	2	0.234864	0.030148	0.582488	7.16253e-36	6.62267e-35	43.4968	21.1504	22.3464
27325	Esf1	2	0.227506	0.0407425	0.58579	4.59945e-40	4.68648e-39	42.2175	19.8761	22.3414
45758	Cox17	2	0.157461	0.0719781	0.602157	1.11646e-83	2.89957e-82	32.4094	10.0708	22.3386
32511	Utp3	2	0.2143	0.0454111	0.588547	1.29458e-44	1.46201e-43	40.6539	18.3363	22.3176
36434	Rpl27a	2	1.54082	0.415362	0.642053	3.48942e-62	5.76696e-61	93.1059	70.7965	22.3094
43218	Psmg4	2	0.183412	0.0517073	0.594156	3.68636e-57	5.40524e-56	37.0291	14.7257	22.3035
36041	Mrpl46	2	0.136181	0.0619831	0.601929	7.71597e-88	2.16181e-86	31.4854	9.18584	22.2996
31631	Acot7	2	0.17031	0.05568	0.597492	7.70642e-67	1.41376e-65	34.968	12.6726	22.2955
32740	Atp5k	2	1.19617	0.18456	0.553149	4.08441e-10	1.67868e-09	89.4812	67.1858	22.2953
40330	Pkm	2	1.2076	0.137736	0.526632	0.00177296	0.00461744	91.1869	68.9027	22.2843
31376	Hnrnpr	2	0.248567	0.0239699	0.578631	2.27408e-31	1.88628e-30	45.1315	22.8496	22.2819
35495	Sirt2	2	0.249538	0.0365377	0.580728	4.57682e-33	3.96642e-32	44.9893	22.7434	22.246
33502	Rnf6	2	0.191083	0.0532936	0.593176	2.3261e-54	3.21387e-53	37.7399	15.5044	22.2354
48246	Xpnpep1	2	0.187034	0.0496691	0.593175	2.33524e-54	3.22465e-53	37.7399	15.5044	22.2354
26093	Vim	2	1.32949	0.278286	0.591806	2.562e-27	1.92321e-26	87.349	65.115	22.2339
48250	Smndc1	2	0.191519	0.0647937	0.595089	5.76478e-58	8.61475e-57	37.1002	14.8673	22.233
47977	1110059E24Rik	2	0.185459	0.0623312	0.59596	3.65965e-60	5.72359e-59	36.6027	14.3894	22.2133
31032	Ybx1	2	1.71939	0.475847	0.649958	5.65994e-69	1.08354e-67	93.9588	71.7522	22.2066
39225	Appl1	2	0.270812	0.0242247	0.575243	1.75211e-27	1.32306e-26	47.1926	25.0088	22.1838
39387	Tmem55b	2	0.150604	0.0666786	0.601144	1.78814e-81	4.39831e-80	32.4094	10.2301	22.1793
37052	Vta1	2	0.146034	0.0710099	0.602093	5.80142e-88	1.62729e-86	31.4144	9.23894	22.1754
30098	Adh5	2	0.194314	0.0519955	0.592617	2.5033e-53	3.40041e-52	37.882	15.7168	22.1652
44241	Fcf1	2	0.172416	0.057512	0.596195	3.83519e-63	6.48017e-62	35.5366	13.3805	22.1561
37868	Tsfm	2	0.139034	0.0923126	0.606665	9.78843e-122	5.42831e-120	28.0739	5.9292	22.1447
44453	Ckb	2	1.92561	0.692939	0.747698	2.3987e-184	5.22506e-182	95.5224	73.3982	22.1242
40674	Plod2	2	0.998943	0.167777	0.565499	6.04234e-15	3.06349e-14	81.4499	59.3274	22.1225
31603	Eno1	2	0.187166	0.0659226	0.596478	4.96068e-63	8.33525e-62	35.6787	13.5575	22.1212
29444	Rab13	2	0.228904	0.0262687	0.581067	8.48836e-35	7.6468e-34	43.2125	21.0973	22.1152
46631	Gnl1	2	0.221504	0.024769	0.582675	6.55684e-37	6.21717e-36	42.4307	20.3186	22.1121
40933	Shisa5	2	0.245583	0.0122356	0.574178	2.09194e-27	1.57524e-26	46.0554	23.9469	22.1085
44951	Cby1	2	0.163459	0.0721916	0.599587	9.53615e-76	2.11536e-74	33.1201	11.0265	22.0936
30003	Gar1	2	0.144866	0.0957448	0.605598	1.75688e-115	8.56443e-114	28.4293	6.33628	22.093
37895	R3hdm2	2	0.281633	0.0258593	0.574098	3.21427e-26	2.33738e-25	47.9744	25.8938	22.0806
38854	Rps26-ps1	2	0.188409	0.0397898	0.589918	2.52525e-49	3.15872e-48	38.3795	16.3009	22.0786
46839	Sh3gl1	2	0.155514	0.0730877	0.600988	7.32644e-84	1.91509e-82	31.7697	9.69912	22.0706
33167	Vkorc1l1	2	0.164214	0.0588846	0.59663	1.14768e-66	2.09275e-65	34.4705	12.4071	22.0634
45787	Naa50	2	0.219108	0.0343843	0.583613	4.74595e-38	4.61223e-37	42.0753	20.0177	22.0576
31253	Trnau1ap	2	0.168021	0.0686141	0.598584	5.18254e-73	1.07839e-71	33.4044	11.3628	22.0416
44759	Asap1	2	0.306379	0.0106687	0.568045	2.82194e-21	1.77225e-20	50.533	28.5133	22.0198
31373	Tcea3	2	0.151978	0.0806701	0.60322	8.48832e-97	2.86247e-95	30.135	8.12389	22.0111
40850	Rassf1	2	0.200669	0.045856	0.590104	1.95586e-48	2.40543e-47	38.9481	16.9381	22.0101
32027	Bre	2	0.190464	0.0510839	0.592576	2.46801e-54	3.40411e-53	37.2424	15.2389	22.0034
44853	Maf1	2	0.175564	0.0602726	0.596148	9.22312e-65	1.61248e-63	34.8259	12.8319	21.994
30555	Sec61b	2	2.32847	1.06875	0.84021	0	0	95.8778	73.8938	21.9839
45489	Ydjc	2	0.157115	0.0948481	0.604309	2.06956e-106	8.16312e-105	29.0689	7.09735	21.9716
45563	Alg3	2	0.142059	0.0661869	0.601181	2.08653e-89	6.01315e-88	30.7036	8.74336	21.9603
30152	Bcl10	2	0.193564	0.0544873	0.593424	1.62484e-55	2.29748e-54	37.1002	15.1504	21.9498
41557	Uqcrq	2	1.47379	0.42336	0.65164	4.41095e-71	8.85082e-70	89.5522	67.6106	21.9416
48097	Rbp4	2	0.198644	0.127081	0.605654	6.01224e-104	2.26081e-102	29.7086	7.76991	21.9387
44513	Sepp1	2	0.310357	0.00425347	0.567516	5.35817e-21	3.33733e-20	50.3909	28.4602	21.9307
39628	Bnip3l	2	0.253199	0.0219619	0.575174	3.7883e-28	2.91433e-27	45.8422	23.9115	21.9307
28555	Ngfrap1	2	0.26024	0.025765	0.577157	4.12349e-30	3.33117e-29	45.0604	23.1327	21.9277
37220	Sec63	2	0.337592	0.015129	0.562753	1.88492e-17	1.04459e-16	53.4471	31.5221	21.9249
36778	Nsmce4a	2	0.198998	0.0368412	0.587963	1.82666e-45	2.11324e-44	39.3746	17.4513	21.9232
44460	Zfyve21	2	0.135329	0.0850617	0.604648	1.8961e-113	8.85055e-112	28.2871	6.37168	21.9155
37735	Atp2b1	2	0.923785	0.0436035	0.518056	0.0323205	0.0692246	83.8664	61.9646	21.9018
32003	Eif2b4	2	0.223246	0.0299689	0.582319	1.66409e-36	1.56682e-35	42.3596	20.4602	21.8995
32896	Triap1	2	0.145143	0.067519	0.600011	1.25058e-82	3.15634e-81	31.5565	9.66372	21.8928
42938	Alyref	2	0.166712	0.0684251	0.597876	5.17526e-70	1.0124e-68	33.8308	11.9469	21.8839
35130	Isoc2b	2	0.134983	0.0744839	0.602826	2.90775e-102	1.06849e-100	29.14	7.27434	21.8657
30902	Txndc12	2	0.185529	0.0597036	0.593761	1.61065e-57	2.37608e-56	36.3184	14.4602	21.8582
25280	Shisa4	2	0.276463	0.0145971	0.571154	3.00844e-24	2.06475e-23	47.9033	26.0531	21.8502
46761	Ccnd3	2	0.216909	0.0385881	0.58542	8.7084e-41	9.05247e-40	40.9382	19.0973	21.8408
41846	Mpdu1	2	0.23161	0.0185957	0.577522	6.49275e-31	5.33067e-30	44.2786	22.4425	21.8361
39388	Pnp	2	0.147179	0.0632935	0.599023	1.91302e-79	4.49078e-78	31.8408	10.0177	21.8231
33834	Creb3l2	2	0.24185	0.0279679	0.578245	2.43775e-31	2.01996e-30	44.4208	22.6018	21.819
26823	Mtch2	2	0.190279	0.0486921	0.591181	1.37361e-52	1.83494e-51	37.1713	15.3628	21.8085
34237	Aup1	2	0.305145	0.000483115	0.562577	8.75846e-18	4.9169e-17	51.8124	30.0354	21.777
24862	Pid1	2	0.199846	0.0500343	0.59128	2.3504e-52	3.12599e-51	37.3134	15.5398	21.7736
43963	Twistnb	2	0.18993	0.0582766	0.592483	1.3652e-54	1.89926e-53	36.887	15.115	21.7719
34946	Strap	2	0.208638	0.0345459	0.584734	3.52918e-40	3.60964e-39	40.8671	19.0973	21.7697
27772	Rae1	2	0.180419	0.060998	0.594897	7.47364e-61	1.18651e-59	35.4655	13.6991	21.7664
37518	2310011J03Rik	2	0.19281	0.0496138	0.589812	1.61301e-49	2.02814e-48	37.9531	16.1947	21.7584
31211	Khdrbs1	2	0.27594	0.00913643	0.567601	1.22343e-21	7.77842e-21	48.7562	27.0088	21.7474
40084	Hspa8	2	1.04416	0.046949	0.505705	0.501567	0.642954	87.8465	66.1062	21.7403
42535	Ptges3l	2	0.148339	0.0580508	0.597719	1.42461e-75	3.14572e-74	32.1962	10.4602	21.736
31207	Ccdc28b	2	0.165448	0.0622677	0.596528	1.11561e-68	2.12397e-67	33.5466	11.823	21.7235
38621	Prdx2	2	1.48043	0.370745	0.622877	4.26024e-47	5.107e-46	91.3291	69.6106	21.7184
45411	Dexi	2	0.13776	0.0698487	0.60046	4.32761e-91	1.29662e-89	29.9929	8.30088	21.692
29940	1810037I17Rik	2	0.167079	0.0545612	0.594116	1.1543e-62	1.92349e-61	34.3994	12.708	21.6915
39195	Kcnma1	2	0.196035	0.0477764	0.590528	4.91498e-52	6.50106e-51	36.9581	15.3097	21.6483
44932	Eif3l	2	0.270207	0.00747386	0.566658	3.64584e-21	2.28316e-20	48.4719	26.8319	21.6401
36133	Btbd1	2	0.167269	0.0570546	0.594629	8.65493e-63	1.44522e-61	34.5416	12.9027	21.6389
41093	Abhd5	2	0.164316	0.0581617	0.595255	1.16604e-64	2.03418e-63	34.1862	12.5487	21.6375
25096	Nifk	2	0.167019	0.0675893	0.597074	6.21261e-70	1.20996e-68	33.3333	11.6991	21.6342
34348	Nfu1	2	0.183795	0.0549863	0.592259	5.59879e-56	7.99605e-55	36.0341	14.4071	21.627
46502	Ring1	2	0.155304	0.0774716	0.600142	1.12698e-85	3.05827e-84	30.7747	9.16814	21.6066
29032	Elf2	2	0.264372	0.0161734	0.571994	2.81857e-25	1.98921e-24	46.7662	25.1681	21.598
25158	R3hdm1	2	0.261414	0.0263887	0.574701	1.84439e-27	1.39057e-26	46.1265	24.5487	21.5778
41676	Nt5m	2	0.148686	0.0634762	0.597619	2.18006e-76	4.8943e-75	31.8408	10.2655	21.5753
40053	Ei24	2	0.198809	0.0386295	0.586371	1.0911e-43	1.20465e-42	39.2324	17.6637	21.5687
47191	Mapre2	2	0.23117	0.0255018	0.578947	6.87975e-33	5.93879e-32	42.9993	21.4336	21.5657
47571	Smad4	2	0.28789	0.00296636	0.565098	8.3688e-20	5.01361e-19	49.6091	28.0531	21.556
38444	Mpv17l2	2	0.140572	0.0669497	0.59922	1.79806e-82	4.51457e-81	31.059	9.50442	21.5546
38841	Vps4a	2	0.206085	0.0270477	0.582071	9.44598e-38	9.10664e-37	40.7249	19.1858	21.5391
38556	Zfp330	2	0.168712	0.0469795	0.591904	2.4996e-57	3.67851e-56	35.1812	13.6991	21.4821
32926	Suds3	2	0.183812	0.0494804	0.59089	2.51672e-53	3.41673e-52	36.3895	14.9204	21.4691
44248	Eif2b2	2	0.177269	0.0509859	0.591046	2.81559e-54	3.87468e-53	36.0341	14.5664	21.4677
26546	Mmadhc	2	0.14901	0.0669068	0.59809	2.60562e-78	6.00585e-77	31.4854	10.0177	21.4677
37292	Micu1	2	0.161795	0.0479099	0.593115	1.8572e-61	3.00974e-60	34.1862	12.7257	21.4605
25828	Sde2	2	0.182402	0.034817	0.587466	2.97227e-47	3.58258e-46	37.5977	16.1416	21.4561
33466	Aimp2	2	0.158908	0.0565993	0.594925	6.63677e-67	1.21938e-65	33.1912	11.7522	21.439
27740	Dpm1	2	0.154267	0.0634495	0.597323	3.73737e-75	8.16314e-74	31.9119	10.4779	21.434
41039	Plcd1	2	0.223309	0.0218101	0.578698	2.74939e-33	2.39818e-32	42.2175	20.7965	21.421
44259	0610007P14Rik	2	0.156835	0.0672832	0.596408	3.80064e-73	7.94258e-72	32.054	10.6372	21.4168
44025	Srp54b	2	0.208783	0.033742	0.582642	3.20004e-38	3.1174e-37	40.6539	19.2389	21.4149
35474	Timm50	2	0.201634	0.0316427	0.582771	2.82822e-39	2.83749e-38	39.8721	18.4602	21.4119
32465	Tmem165	2	0.177248	0.0578643	0.592699	8.54359e-58	1.27202e-56	35.3234	13.9115	21.4119
35801	Hrc	2	0.218409	0.062434	0.591138	6.85462e-53	9.21278e-52	36.6738	15.2743	21.3994
40520	Arpp19	2	0.968613	0.0350435	0.500292	0.972543	0.988612	86.3539	64.9735	21.3805
36965	Cttn	2	0.203157	0.0467061	0.586802	1.64438e-44	1.85186e-43	38.806	17.4336	21.3723
30719	Zdhhc21	2	0.200511	0.0427251	0.586736	1.49263e-44	1.68332e-43	38.7349	17.3628	21.3721
46396	Cdkn1a	2	1.15293	0.0950502	0.524243	0.00435132	0.0107886	88.6283	67.2566	21.3716
45688	Fyttd1	2	0.22877	0.0291304	0.579143	1.78e-33	1.55768e-32	42.3596	20.9912	21.3685
36654	Ino80e	2	0.182813	0.0429486	0.588201	6.77526e-49	8.38807e-48	37.0291	15.6814	21.3477
41679	Med9	2	0.186996	0.0516217	0.589754	1.50107e-51	1.96186e-50	36.5316	15.1858	21.3458
29209	Shox2	2	0.295554	0.0856345	0.590379	5.68601e-46	6.66095e-45	40.1564	18.8319	21.3245
41100	1110059G10Rik	2	0.170805	0.066857	0.594829	2.10612e-64	3.64523e-63	33.8308	12.5133	21.3176
43391	Ddx46	2	0.300546	0.00794243	0.566037	3.11067e-20	1.88882e-19	49.6802	28.3717	21.3085
48209	Fbxl15	2	0.151892	0.0700905	0.598168	1.70116e-80	4.10502e-79	30.9168	9.61062	21.3062
30575	Rnf20	2	0.274602	0.0113583	0.567972	4.5051e-22	2.91644e-21	47.9033	26.6018	21.3016
38542	Abce1	2	0.201065	0.0450941	0.587403	2.97809e-46	3.50741e-45	38.0242	16.7257	21.2985
38685	Irx5	2	0.248196	0.0388306	0.585477	2.74656e-42	2.95809e-41	39.3746	18.1062	21.2684
42220	Vmp1	2	0.169171	0.0506618	0.591984	8.13302e-59	1.24382e-57	34.4705	13.2035	21.267
42901	Chmp6	2	0.190971	0.0325847	0.584886	1.82603e-43	2.00598e-42	38.1663	16.9027	21.2637
29119	Wwtr1	2	0.249867	0.0201881	0.573057	1.48178e-26	1.08965e-25	45.4869	24.2478	21.2391
42675	Ddx5	2	1.14253	0.0638515	0.500106	0.990032	0.999356	90.1919	68.9558	21.2361
29538	Cers2	2	0.168868	0.0611856	0.593293	3.68699e-61	5.89601e-60	34.1862	12.9558	21.2305
36275	Prkrir	2	0.231812	0.0215121	0.576006	3.34799e-30	2.71375e-29	43.2125	22.0177	21.1948
47790	Znhit2	2	0.158635	0.0513911	0.593069	1.58785e-63	2.7018e-62	33.2623	12.0708	21.1915
26415	St6galnac6	2	0.224205	0.0338374	0.581407	4.38208e-36	4.08144e-35	41.4357	20.2655	21.1702
45864	Cpox	2	0.167437	0.0568003	0.593019	1.15861e-61	1.889e-60	33.8308	12.6726	21.1583
47646	Cyb5a	2	0.21198	0.0394872	0.585398	3.61886e-44	4.0547e-43	37.9531	16.7965	21.1566
40233	Cul5	2	0.201128	0.0239052	0.580812	5.45621e-37	5.18372e-36	40.0853	18.9735	21.1118
41434	Ttc1	2	0.182735	0.0223866	0.581371	7.3085e-39	7.24527e-38	38.9481	17.8407	21.1074
38467	Abhd8	2	0.168591	0.0535117	0.591448	1.43933e-58	2.18465e-57	34.1862	13.0796	21.1066
40283	Commd4	2	0.163678	0.059029	0.592621	7.40957e-62	1.21379e-60	33.5466	12.4425	21.1041
25289	Phlda3	2	0.196391	0.041862	0.586802	6.19559e-47	7.41233e-46	37.1002	16	21.1002
24694	Rpl10a-ps1	2	0.222132	0.0431338	0.582574	4.11652e-38	4.00536e-37	40.4407	19.3451	21.0955
33722	Wasl	2	0.243097	0.00935838	0.574257	6.81374e-29	5.32137e-28	43.1414	22.0531	21.0883
29695	Nras	2	0.214688	0.00389826	0.574513	1.85133e-29	1.47006e-28	42.6439	21.5575	21.0864
41705	Tmem11	2	0.158622	0.0601058	0.594355	1.17568e-65	2.09483e-64	33.049	11.9646	21.0844
29425	Pmvk	2	0.204144	0.0378772	0.584395	3.11962e-42	3.3539e-41	38.5217	17.4513	21.0703
31674	Nadk	2	0.161063	0.0567259	0.593324	7.22867e-65	1.26562e-63	32.8358	11.7876	21.0482
41215	Ogdh	2	0.20995	0.014032	0.576753	4.13377e-32	3.48623e-31	41.5068	20.4602	21.0466
31980	Mapre3	2	0.168368	0.0466793	0.59003	1.32417e-55	1.87564e-54	34.6127	13.5752	21.0374
37056	Cited2	2	0.269866	0.0166818	0.572595	2.3663e-26	1.72802e-25	45.1315	24.1062	21.0253
41856	Polr2a	2	0.252726	0.00399543	0.568843	2.08087e-23	1.39759e-22	45.9844	24.9735	21.0109
47839	Rcor2	2	0.1638	0.0675925	0.595247	4.06171e-72	8.32977e-71	31.5565	10.5487	21.0078
46717	Polr1c	2	0.150777	0.0667891	0.596018	9.55196e-75	2.06396e-73	31.2011	10.1947	21.0064
43932	Rps7	2	2.07735	0.734933	0.730567	6.35125e-160	7.71693e-158	94.9538	73.9646	20.9892
30662	Alad	2	0.168677	0.051557	0.591165	2.71056e-58	4.07578e-57	34.0441	13.0796	20.9644
46281	Tsr3	2	0.145761	0.0580206	0.594062	4.20227e-70	8.2473e-69	31.5565	10.6372	20.9193
48044	Dkk1	2	0.25317	0.0793359	0.592037	6.79021e-57	9.9083e-56	34.968	14.0531	20.9149
46477	2020-03-02	2	0.160909	0.0554018	0.591914	1.56239e-61	2.53877e-60	33.1912	12.2832	20.908
33252	Wbscr22	2	0.155004	0.057092	0.593342	1.10145e-67	2.05335e-66	31.9119	11.0088	20.903
25578	Tiprl	2	0.144782	0.0512576	0.592701	8.74794e-67	1.60118e-65	31.9119	11.0088	20.903
32325	Lias	2	0.201289	0.0316161	0.582265	3.44465e-39	3.44879e-38	39.1613	18.2655	20.8958
27707	Zfos1	2	0.231775	0.0284583	0.577201	9.97997e-32	8.3439e-31	42.2175	21.3274	20.8901
25134	Actr3	2	0.23044	0.0214446	0.574909	9.84289e-30	7.85968e-29	42.5018	21.6283	20.8735
43888	Hpcal1	2	0.220542	0.0262417	0.576285	3.0272e-31	2.50323e-30	41.9332	21.0619	20.8712
32614	Hnrnpd	2	0.252974	0.0149158	0.571475	7.40277e-26	5.3303e-25	44.5629	23.6991	20.8638
26186	Zmynd19	2	0.139329	0.0646161	0.596174	1.48071e-81	3.66074e-80	29.7086	8.84956	20.859
43417	2210016F16Rik	2	0.199124	0.0326879	0.582261	2.59732e-39	2.608e-38	39.0192	18.177	20.8422
24272	Ube2w	2	0.142819	0.0467608	0.592123	1.58158e-65	2.8036e-64	31.9829	11.1504	20.8325
37012	Ppil4	2	0.180933	0.0509842	0.58826	4.39061e-51	5.674e-50	35.5366	14.708	20.8286
45865	Cldnd1	2	0.216778	0.0263882	0.578649	1.01684e-34	9.12965e-34	40.2274	19.4159	20.8115
35168	Peg3	2	0.284681	0.0113233	0.570573	1.53623e-24	1.0634e-23	45.7711	24.9735	20.7977
28823	Car2	2	0.190488	0.0843866	0.594758	1.33546e-68	2.53852e-67	32.1251	11.3274	20.7977
26764	Pde1a	2	0.206563	0.0285115	0.580793	6.2635e-38	6.06995e-37	39.0192	18.2301	20.7891
44829	Pycrl	2	0.14268	0.0680773	0.596233	1.72546e-82	4.3368e-81	29.4954	8.70796	20.7874
24674	Eef1b2	2	2.08084	0.767083	0.766783	3.27869e-213	1.10105e-210	95.4513	74.6726	20.7787
[truncated: 7,442 more rows]

## Sheet: Marker_Ob_Ocy3
	feature	group	avgExpr	logFC	auc	pval	padj	pct_in	pct_out	pct.diff
54859	Tnc	3	2.46565	1.59866	0.842914	7.71017e-256	9.32122e-252	90.8886	56.3067	34.5819
56544	Limch1	3	1.32594	0.816345	0.706585	3.94252e-110	5.95789e-107	67.4916	37.808	29.6835
53024	Cp	3	1.98386	1.17784	0.787191	7.26722e-180	2.92857e-176	82.9021	57.7335	25.1687
63101	Maf	3	1.1706	0.722699	0.69035	4.49351e-93	5.43243e-90	62.7672	39.2023	23.5648
64752	Col12a1	3	1.14326	0.627722	0.669959	1.5575e-74	1.14117e-71	62.7672	39.2672	23.5
61294	Ctgf	3	0.875613	0.583946	0.648547	3.12536e-73	2.15908e-70	48.369	25.1459	23.223
62766	Podnl1	3	0.57336	0.434385	0.630574	3.33169e-82	3.09834e-79	37.2328	14.2348	22.9981
49147	Col6a3	3	0.822255	0.501973	0.641867	6.21653e-64	3.2676e-61	49.7188	27.2698	22.449
61295	Enpp1	3	0.554428	0.402212	0.608616	4.62743e-55	2.07197e-52	34.1957	15.7588	18.437
63958	Slitrk6	3	0.372242	0.287365	0.59551	2.66808e-61	1.31656e-58	27.1091	9.48444	17.6247
66810	Itgb3	3	0.343053	0.277264	0.591125	3.44275e-65	1.89187e-62	24.7469	7.6524	17.0945
62458	Fat1	3	0.797813	0.477638	0.634908	3.01361e-52	1.23502e-49	50.0562	33.5603	16.4959
69884	Itgb5	3	0.805218	0.478723	0.639613	7.30082e-55	3.20957e-52	50.9561	34.679	16.2771
64024	Mmp13	3	2.80856	1.64446	0.802066	2.07779e-190	1.25597e-186	87.5141	71.7737	15.7404
65415	Tns3	3	0.532147	0.342043	0.59963	1.42304e-39	3.34055e-37	36.108	20.5091	15.5989
65381	Aebp1	3	0.842538	0.474944	0.619162	2.36972e-41	6.43791e-39	48.144	33.4955	14.6485
69358	Vdr	3	1.17874	0.612942	0.681069	4.86585e-76	3.67661e-73	65.8043	51.3943	14.41
51026	Lrp4	3	0.499758	0.322174	0.592334	6.90746e-35	1.0916e-32	34.4207	20.0875	14.3331
63940	Kctd12	3	0.858388	0.449114	0.617595	7.75561e-39	1.75255e-36	50.0562	35.976	14.0802
53979	Csf1	3	0.452818	0.286534	0.585591	5.31506e-33	7.02256e-31	31.721	17.6556	14.0654
52695	Srpx2	3	0.881765	0.453963	0.632649	4.93235e-46	1.67971e-43	54.4432	40.6291	13.8141
70054	Pros1	3	0.452723	0.288898	0.58511	2.40059e-31	2.71233e-29	32.171	18.8392	13.3318
51778	Mafb	3	0.747904	0.421403	0.604259	1.4376e-33	2.05679e-31	44.207	31.0311	13.1758
54188	Col25a1	3	0.291522	0.222967	0.571363	1.51704e-39	3.52698e-37	21.5973	8.47925	13.1181
58580	Mgll	3	0.757115	0.419682	0.616869	8.05295e-39	1.80289e-36	48.0315	35.3923	12.6391
61830	Timp3	3	0.515329	0.303098	0.579617	1.29003e-26	9.17127e-25	32.6209	20.0227	12.5982
53270	Postn	3	0.61843	0.297578	0.581017	4.95132e-23	2.3067e-21	38.8076	26.4267	12.3809
63797	Clu	3	0.540058	0.307719	0.579394	7.18001e-24	3.63953e-22	34.9831	23.6219	11.3612
49634	Qsox1	3	0.781616	0.392513	0.609463	5.29289e-33	7.02256e-31	49.3813	38.2296	11.1518
70185	Kcnj15	3	0.181208	0.158664	0.555528	8.63692e-55	3.72914e-52	13.6108	2.73995	10.8709
64183	Ntm	3	0.306445	0.21897	0.559057	3.88173e-27	2.90577e-25	19.7975	8.98184	10.8157
68720	Lifr	3	2.26527	1.0837	0.80033	1.01537e-186	4.91012e-183	87.8515	77.1563	10.6952
71674	Pdgfrb	3	0.398948	0.21728	0.564494	1.41419e-19	4.55915e-18	28.5714	17.8988	10.6726
64482	Sema7a	3	0.356609	0.221184	0.565442	5.49574e-22	2.28319e-20	26.3217	15.7425	10.5792
55400	Col16a1	3	0.45294	0.259826	0.574388	3.719e-22	1.57206e-20	32.6209	22.0817	10.5392
56392	Slit2	3	0.904667	0.449766	0.626078	2.37578e-40	6.02699e-38	54.6682	44.1634	10.5047
61952	Nav3	3	0.328963	0.206201	0.560958	8.90222e-21	3.23194e-19	24.4094	14.2023	10.2071
52955	Zfhx4	3	1.36931	0.588296	0.676706	1.49094e-68	9.01238e-66	72.216	62.0785	10.1375
61171	Esr1	3	0.270837	0.17649	0.556305	9.92261e-22	3.9656e-20	20.9224	10.8949	10.0274
49448	Ptprv	3	0.167884	0.139588	0.549825	1.65658e-40	4.35374e-38	13.0484	3.32361	9.72476
68794	Sema5a	3	0.852265	0.412887	0.617858	9.86848e-36	1.78067e-33	53.2058	43.5798	9.62608
48683	Slc40a1	3	0.304351	0.178644	0.554953	1.95513e-17	4.97088e-16	23.2846	14.024	9.26059
59100	Emp1	3	0.411691	0.218333	0.562308	1.25063e-16	2.88264e-15	30.1462	20.9955	9.15077
69981	Btla	3	0.205393	0.157453	0.548112	9.21994e-25	5.25776e-23	15.1856	6.20947	8.97613
63041	Hp	3	0.634621	0.260082	0.56918	7.95684e-16	1.67004e-14	39.82	31.0473	8.77268
72449	Tcf7l2	3	0.531217	0.283483	0.577422	1.91099e-20	6.6483e-19	37.2328	28.4695	8.76333
67633	Fancc	3	0.221641	0.161929	0.546265	1.98869e-20	6.89877e-19	15.8605	7.37678	8.48373
66639	Igfbp4	3	1.02941	0.401846	0.602564	1.29344e-26	9.17127e-25	55.4556	47.0331	8.42249
50712	Zeb2	3	1.70218	0.621858	0.69891	1.33747e-83	1.29354e-80	81.5523	73.2004	8.35192
51324	Sema6d	3	0.611522	0.301384	0.58249	4.98476e-21	1.85141e-19	41.5073	33.2685	8.23883
56507	Ugdh	3	0.600192	0.302415	0.581411	9.88009e-21	3.57621e-19	40.8324	32.6848	8.14757
65619	Ebf1	3	0.935284	0.368223	0.600783	1.62729e-25	1.01408e-23	56.1305	48.1842	7.94631
49007	Serpine2	3	3.6389	1.67267	0.860102	4.09084e-265	9.89123e-261	97.3003	89.3645	7.93588
67378	Foxc1	3	0.469628	0.230201	0.561127	2.34022e-14	4.2164e-13	33.0709	25.227	7.84389
49828	Olfml2b	3	0.300226	0.170007	0.546019	2.88613e-13	4.64296e-12	21.1474	13.3106	7.83672
66826	Ace	3	0.145017	0.115605	0.539422	7.62275e-26	4.88887e-24	11.2486	3.61543	7.63316
60440	Pak1	3	0.597729	0.27179	0.574958	1.50827e-17	3.87962e-16	41.2823	33.6576	7.62475
53735	Ecm1	3	0.449089	0.226723	0.555644	5.63739e-13	8.7657e-12	30.1462	22.7464	7.3998
50298	Plxdc2	3	0.345651	0.144964	0.543024	9.92619e-10	1.02786e-08	25.0844	17.7529	7.33145
64492	Loxl1	3	0.347653	0.148798	0.544129	7.1543e-10	7.55717e-09	25.8718	18.5636	7.30821
71645	Megf10	3	0.172535	0.12612	0.538933	5.21882e-17	1.2606e-15	13.4983	6.30674	7.19157
61778	Tle2	3	0.288333	0.159293	0.544734	8.54203e-12	1.15384e-10	21.9348	14.7536	7.18119
61611	Col6a1	3	0.905133	0.35976	0.586776	3.85225e-20	1.28829e-18	50.9561	43.7905	7.1656
71306	Colec12	3	0.699262	0.304882	0.585831	8.15321e-21	2.97789e-19	46.2317	39.1375	7.09424
71665	Synpo	3	0.135345	0.093388	0.535764	6.2843e-18	1.68644e-16	11.6985	4.78275	6.91579
56881	Tgfbr3	3	0.192103	0.113982	0.537384	1.4082e-12	2.10049e-11	15.5231	8.6738	6.84926
59152	Abcc9	3	0.339311	0.170857	0.544929	1.58741e-10	1.83383e-09	24.5219	17.7043	6.81765
51164	Fmn1	3	0.21222	0.138337	0.53812	2.08055e-12	3.03412e-11	15.973	9.28988	6.68312
51499	Jag1	3	0.156012	0.112977	0.53505	1.93513e-16	4.36063e-15	11.811	5.15564	6.65538
61601	S100b	3	0.293081	0.134268	0.538273	3.7587e-09	3.60641e-08	21.1474	14.4942	6.65319
66903	Abca9	3	0.229384	0.136635	0.538105	6.34236e-11	7.71e-10	17.6603	11.1057	6.55459
60049	Nav2	3	0.262046	0.144729	0.539154	2.68475e-10	2.99837e-09	19.4601	12.9215	6.53854
52561	Gdpd2	3	0.21933	0.114492	0.534891	1.66043e-10	1.91361e-09	15.973	9.46822	6.50478
50807	Scn3a	3	0.238719	0.141411	0.537894	1.07693e-10	1.2702e-09	17.7728	11.3003	6.47252
70659	Angptl4	3	0.250876	0.136746	0.538684	5.96405e-10	6.36385e-09	19.5726	13.1971	6.37541
61580	Ggt5	3	0.190084	0.110302	0.533503	6.12991e-11	7.47052e-10	14.3982	8.13878	6.25942
64637	Cgnl1	3	0.229102	0.147746	0.53708	6.13307e-11	7.4706e-10	16.6479	10.4086	6.23936
70866	Runx2	3	1.53196	0.596395	0.690881	9.84688e-78	7.68025e-75	76.2655	70.0551	6.21034
57370	Auts2	3	0.683918	0.282398	0.577492	3.48961e-17	8.63615e-16	45.7818	39.5914	6.19034
63163	Zcchc14	3	0.274665	0.150163	0.539836	1.29822e-09	1.32782e-08	21.1474	14.9643	6.18302
57199	Hvcn1	3	0.163852	0.101836	0.53286	1.24424e-11	1.65208e-10	13.2733	7.14981	6.12354
61347	Lama4	3	0.19117	0.117176	0.533553	1.46206e-10	1.6955e-09	14.6232	8.60895	6.01422
58720	Itpr1	3	0.296747	0.16569	0.540758	1.53904e-09	1.55896e-08	22.0472	16.0668	5.98045
64606	Tpm1	3	2.43008	0.705347	0.726002	7.41062e-106	1.05401e-102	91.1136	85.1492	5.96445
66866	Pitpnc1	3	0.190102	0.110409	0.533185	5.8872e-10	6.28461e-09	15.0731	9.11154	5.96157
56848	Dmp1	3	0.636038	0.275251	0.560495	2.46558e-12	3.55488e-11	37.9078	31.9553	5.95251
63386	Zcchc24	3	0.391171	0.190863	0.549632	1.65316e-10	1.90613e-09	29.2463	23.3301	5.91625
72468	Gfra1	3	0.121127	0.090163	0.530497	2.55361e-16	5.65938e-15	9.67379	3.76135	5.91244
61888	Fgd6	3	0.149234	0.103583	0.531118	1.9739e-12	2.89254e-11	11.5861	5.75551	5.83054
51319	Slc30a4	3	0.28423	0.149894	0.53874	8.25193e-09	7.63287e-08	21.7098	15.9371	5.77269
69064	Apol6	3	0.0990441	0.0808349	0.529332	2.79976e-21	1.06106e-19	8.09899	2.35084	5.74814
71225	Epas1	3	0.290708	0.151724	0.537852	1.69034e-08	1.49874e-07	21.5973	15.8722	5.72506
68353	Actn1	3	0.331462	0.171355	0.543108	2.75356e-09	2.69548e-08	25.0844	19.3904	5.69396
60088	Atp10a	3	0.105821	0.0762063	0.529216	4.21476e-15	8.30552e-14	9.44882	3.79377	5.65504
69977	Ccdc80	3	1.55588	0.521108	0.678029	1.77842e-67	1.02382e-64	78.1777	72.5681	5.60963
60616	St5	3	0.181138	0.108614	0.531191	2.88824e-09	2.81933e-08	14.2857	8.73865	5.54706
53889	Hipk1	3	0.48408	0.218897	0.557716	8.47309e-12	1.14709e-10	35.4331	29.8962	5.53683
61538	Jmjd1c	3	0.586289	0.269992	0.568772	7.57289e-15	1.45321e-13	40.1575	34.6304	5.52713
54848	Col27a1	3	0.127125	0.0942997	0.528678	2.46837e-13	3.98948e-12	9.78628	4.32879	5.45748
50162	Plxna2	3	0.249708	0.109473	0.531059	6.58808e-07	4.72961e-06	18.6727	13.3106	5.36203
48416	Sulf1	3	0.247738	0.139167	0.533732	4.94026e-08	4.15191e-07	18.3352	13.0026	5.33261
61887	Vezt	3	0.234837	0.125265	0.533125	9.98504e-08	8.02088e-07	18.4477	13.1809	5.26676
52586	Nhsl2	3	0.142007	0.095976	0.528168	1.12787e-10	1.3264e-09	10.9111	5.65824	5.2529
68749	Adamts12	3	0.123973	0.0891822	0.526928	4.80894e-12	6.71723e-11	9.44882	4.31258	5.13624
68779	Ank	3	0.531037	0.244631	0.554447	9.43974e-11	1.12049e-09	34.5332	29.5071	5.02605
56748	2020-09-11	3	0.775484	0.326591	0.587002	3.1429e-20	1.06134e-18	49.0439	44.1148	4.92908
55220	Hivep3	3	0.297348	0.158404	0.535353	2.40209e-07	1.8247e-06	21.5973	16.8126	4.78472
56853	Gm42793	3	0.0817147	0.0644216	0.524087	1.55027e-16	3.5429e-15	6.86164	2.12387	4.73778
61610	Col6a2	3	0.948519	0.306482	0.577384	1.41093e-15	2.8862e-14	54.2182	49.4974	4.72082
64952	Trf	3	0.321601	0.13844	0.532258	3.60696e-06	2.31456e-05	22.2722	17.5746	4.69764
62823	Neto2	3	0.15803	0.0946417	0.526372	2.02038e-07	1.55131e-06	12.8234	8.15499	4.6684
55775	Spsb1	3	0.112645	0.0745771	0.523328	5.74162e-09	5.41235e-08	9.11136	4.70169	4.40967
52538	Heph	3	0.130794	0.0836783	0.523426	6.55215e-08	5.41526e-07	10.0112	5.67445	4.3368
69825	Atp13a3	3	0.359313	0.162877	0.538914	4.04991e-07	2.98636e-06	27.1091	22.8275	4.28161
56166	Emilin1	3	0.642252	0.279087	0.574517	4.81021e-16	1.03567e-14	43.8695	39.6401	4.22944
61139	Mrgpre	3	0.085489	0.0657781	0.52159	7.41888e-12	1.01345e-10	6.86164	2.65888	4.20276
62603	Comp	3	0.105713	0.074552	0.521678	1.15876e-09	1.19021e-08	7.76153	3.58301	4.17852
66221	Ssh2	3	0.287139	0.144938	0.532183	3.27114e-06	2.11365e-05	21.4848	17.3476	4.13721
65976	Myh10	3	0.157906	0.0951373	0.522945	1.76912e-06	1.18492e-05	11.3611	7.23087	4.13021
64629	Fam63b	3	0.572007	0.245476	0.562078	3.04072e-12	4.35039e-11	39.5951	35.522	4.073
49535	Cfh	3	2.49741	0.607126	0.74454	2.27074e-123	4.2234e-120	93.8133	89.7536	4.05971
58958	Chd4	3	0.948073	0.331779	0.600297	4.28473e-24	2.25709e-22	59.5051	55.4961	4.00895
71143	Xdh	3	0.119648	0.0748326	0.521184	5.10766e-07	3.71871e-06	9.33633	5.36641	3.96993
67582	Tgfbi	3	0.169066	0.0899759	0.522608	1.81509e-05	0.000104369	12.9359	9.03048	3.9054
56831	Ptpn13	3	0.453356	0.202257	0.546957	1.52531e-08	1.36241e-07	32.396	28.5019	3.894
71204	Zfp36l2	3	0.28504	0.123678	0.529566	2.45897e-05	0.000138204	21.8223	17.9799	3.84238
50439	Notch1	3	0.0927298	0.0642551	0.519643	2.41214e-08	2.0972e-07	7.31159	3.53437	3.77722
69880	Heg1	3	0.32469	0.164762	0.534909	1.81478e-06	1.21415e-05	23.847	20.0875	3.75947
64733	Rn7sk	3	3.36438	0.767919	0.710032	1.85981e-91	2.04401e-88	97.1879	93.4339	3.754
60962	Htra1	3	0.766534	0.315453	0.574876	1.08904e-15	2.25638e-14	46.1192	42.38	3.73921
58808	Plxnd1	3	0.138806	0.0738055	0.520453	2.08377e-05	0.000118605	11.0236	7.29572	3.7279
49541	B3galt2	3	0.238405	0.115334	0.526446	4.10078e-05	0.000221967	18.3352	14.6077	3.72756
61001	Adam12	3	0.927557	0.351848	0.602494	1.86553e-25	1.15362e-23	56.9179	53.2425	3.67534
70162	Runx1	3	0.982847	0.372476	0.604819	2.08239e-26	1.42232e-24	57.7053	54.0532	3.65211
68718	Osmr	3	0.105746	0.0694507	0.519281	9.16035e-07	6.4088e-06	8.21147	4.5882	3.62328
67637	Ptch1	3	0.24224	0.121376	0.525854	6.03198e-05	0.000318061	18.2227	14.6077	3.61507
61679	Abca7	3	0.117897	0.0737227	0.519075	6.73611e-06	4.13277e-05	8.99888	5.4799	3.51898
59192	Itpr2	3	0.151468	0.0872305	0.520205	5.02093e-05	0.000267521	11.4736	7.96044	3.51312
67612	Gas1	3	0.449544	0.176564	0.536957	5.31252e-06	3.31317e-05	30.2587	26.7834	3.47532
51200	Bmf	3	0.0854369	0.0570081	0.518193	3.89374e-07	2.87559e-06	7.1991	3.72892	3.47018
66913	Sox9	3	0.201241	0.102573	0.521607	0.000204378	0.000971812	14.8481	11.4462	3.40197
53350	Arhgef26	3	0.159621	0.0898146	0.52079	9.61198e-05	0.000487535	12.7109	9.32231	3.3886
50965	Ctnnd1	3	0.305601	0.146995	0.531959	1.31275e-05	7.72097e-05	23.622	20.2821	3.33995
64717	Hmgcll1	3	0.0804257	0.0540968	0.517272	3.7348e-07	2.77005e-06	6.63667	3.30739	3.32928
50596	Eng	3	0.210419	0.106393	0.522464	0.00020114	0.000959433	15.8605	12.5324	3.32809
61003	RP23-52F4.1	3	0.114867	0.0738453	0.518022	1.69362e-05	9.80603e-05	8.66142	5.36641	3.29501
66824	Cyb561	3	0.0606897	0.0472973	0.516732	1.7289e-10	1.98778e-09	5.06187	1.76719	3.29468
62024	Wif1	3	1.99342	0.511673	0.649122	2.08764e-47	7.42311e-45	82.1147	78.9073	3.20747
56535	Apbb2	3	0.226479	0.0983329	0.523027	0.000388476	0.00175307	18.1102	14.9157	3.19454
48826	Cd28	3	0.0730522	0.0545298	0.516328	4.47841e-08	3.7769e-07	5.6243	2.44812	3.17618
64320	Kmt2a	3	0.480988	0.205765	0.545839	6.36601e-08	5.26776e-07	33.6333	30.4799	3.1534
66738	Ppy	3	0.0884045	0.0623501	0.516126	3.71127e-07	2.75429e-06	5.96175	2.83722	3.12453
48903	Ikzf2	3	0.149818	0.080773	0.518739	0.00031015	0.00142471	11.9235	8.81971	3.10379
60416	Tenm4	3	0.145051	0.0811794	0.517987	0.000245789	0.00115173	10.7987	7.73346	3.06519
53354	Mme	3	0.545294	0.218895	0.550864	7.09014e-09	6.60626e-08	37.2328	34.1764	3.05645
50209	Ccdc3	3	0.147178	0.0650717	0.517386	0.000738849	0.003138	11.6985	8.65759	3.04095
52543	Ar	3	0.224738	0.100301	0.522288	0.000532812	0.00233597	17.6603	14.6239	3.03643
61560	Bicc1	3	0.742392	0.271808	0.574407	5.08629e-15	9.92587e-14	48.7064	45.6712	3.03521
61169	Ccdc170	3	0.0737994	0.0489903	0.515628	1.69928e-06	1.14206e-05	6.07424	3.04799	3.02625
56546	Gm43281	3	0.0512335	0.0398196	0.515261	7.99544e-11	9.57513e-10	4.38695	1.36187	3.02508
68316	Syne2	3	0.134031	0.0723887	0.517183	0.000303958	0.00139855	10.2362	7.21466	3.02156
57467	Orai2	3	0.0855457	0.0594832	0.516001	7.05582e-06	4.31468e-05	6.74916	3.72892	3.02023
64049	Sesn3	3	0.379004	0.163064	0.535383	7.35302e-06	4.48282e-05	27.784	24.773	3.011
68642	Aspg	3	0.0652555	0.04879	0.515361	5.61325e-08	4.6898e-07	5.17435	2.1725	3.00185
58530	Antxr1	3	0.415096	0.158731	0.536101	1.03436e-05	6.16003e-05	30.4837	27.4968	2.98693
71264	Uty	3	0.101531	0.0575944	0.516022	0.000143101	0.000704264	8.43645	5.4799	2.95655
69077	Myh9	3	0.543364	0.218459	0.552367	3.34918e-09	3.23144e-08	38.0202	35.0843	2.93594
61462	Sh3rf3	3	0.0507142	0.0372996	0.514792	2.28718e-09	2.25998e-08	4.49944	1.57263	2.9268
60952	Fgfr2	3	0.323536	0.143047	0.528918	9.60978e-05	0.000487526	23.847	20.9306	2.91641
51762	Tgm2	3	0.144805	0.0769771	0.517037	0.000717703	0.00305732	11.1361	8.23606	2.90005
61602	Dip2a	3	0.082555	0.0568646	0.515227	1.11844e-05	6.633e-05	6.4117	3.51816	2.89354
48872	Plekhm3	3	0.134486	0.0759517	0.517068	0.000437716	0.00195268	10.4612	7.57134	2.88986
56771	Bmp2k	3	0.269931	0.122704	0.526023	0.000217068	0.0010265	21.1474	18.2879	2.85942
60214	AU020206	3	0.0612554	0.0436789	0.514561	2.83305e-07	2.13863e-06	5.06187	2.20493	2.85694
68887	Enpp2	3	0.0913201	0.0582757	0.515505	0.00011057	0.000553397	7.76153	4.91245	2.84908
69736	Abcc5	3	0.132953	0.077251	0.516743	0.00058021	0.00252273	10.4612	7.61997	2.84122
68725	2410089E03Rik	3	0.192464	0.100623	0.519271	0.000949437	0.00394986	14.3982	11.5759	2.82232
57570	Micall2	3	0.0581759	0.0427875	0.514262	4.34535e-08	3.66851e-07	4.61192	1.79961	2.81231
50192	Frmd4a	3	0.300674	0.137901	0.527987	0.000123013	0.000611275	22.8346	20.0227	2.81195
64519	Larp6	3	0.0746282	0.0449558	0.514822	4.60967e-05	0.000247408	6.74916	3.93969	2.80947
51549	BC039771	3	0.0729693	0.0418373	0.514544	5.26995e-05	0.000280234	6.63667	3.84241	2.79426
66323	Rffl	3	0.0641179	0.0480769	0.514426	1.33935e-06	9.13776e-06	5.28684	2.49676	2.79008
72450	Ppnr	3	0.0423088	0.0318708	0.514072	5.43151e-09	5.13002e-08	4.27447	1.49157	2.7829
53242	C130089K02Rik	3	0.147673	0.0789888	0.517242	0.000942523	0.00392445	11.6985	8.9332	2.76533
54829	Snx30	3	0.312176	0.142549	0.527635	0.00017306	0.000838224	23.2846	20.5415	2.74308
54968	Jun	3	2.20326	0.446991	0.652473	3.60596e-49	1.36232e-46	89.0889	86.3489	2.73997
64726	Lrrc1	3	0.146683	0.0774634	0.51664	0.00167588	0.00660923	11.9235	9.27367	2.64984
54225	Tet2	3	0.165852	0.0853833	0.517603	0.00181452	0.00710269	13.3858	10.749	2.6368
61962	Phlda1	3	0.278343	0.125453	0.52386	0.00065556	0.00281942	20.6974	18.0934	2.60403
52829	Huwe1	3	0.584005	0.24166	0.557553	1.86718e-10	2.13358e-09	40.1575	37.5811	2.57642
63786	Extl3	3	0.122826	0.0656999	0.51526	0.00172819	0.00679002	10.2362	7.66861	2.56761
53648	S100a6	3	0.879202	0.258932	0.559321	5.87602e-10	6.27546e-09	49.7188	47.1628	2.55601
59790	Lgi4	3	0.106504	0.0612238	0.514262	0.000895704	0.00374757	8.32396	5.77173	2.55223
61617	Adarb1	3	0.425532	0.18506	0.539813	1.43222e-06	9.73834e-06	30.8211	28.275	2.54618
63265	Pard3	3	0.374087	0.153354	0.533172	3.29434e-05	0.000181114	28.234	25.6971	2.53682
68350	Zfp36l1	3	1.18156	0.418931	0.626345	4.79093e-36	8.91076e-34	64.6794	62.1433	2.53609
72158	Tmem2	3	0.20945	0.0978743	0.519782	0.00185191	0.00723499	16.7604	14.251	2.50943
60789	Il4ra	3	0.0478371	0.0352154	0.512694	1.58561e-07	1.24033e-06	4.04949	1.54021	2.50929
49694	Rc3h1	3	0.347805	0.14759	0.531201	6.1491e-05	0.00032399	26.4342	23.93	2.50423
68742	Rai14	3	0.502583	0.19112	0.544147	3.87856e-07	2.86613e-06	35.658	33.155	2.50305
60979	Chst15	3	0.178477	0.0876272	0.517662	0.00240123	0.00916342	14.0607	11.5597	2.50108
64768	Phip	3	0.43469	0.180878	0.537328	6.2644e-06	3.86198e-05	30.8211	28.3236	2.49754
57005	2900026A02Rik	3	0.0961097	0.0535694	0.513768	0.00104186	0.00429958	7.9865	5.49611	2.49039
71716	Ccbe1	3	0.0559648	0.038899	0.512705	4.38089e-06	2.76495e-05	4.61192	2.12387	2.48806
57350	Asl	3	0.103013	0.0582949	0.514063	0.00122467	0.00497167	8.43645	5.95006	2.48638
52432	Flna	3	0.795285	0.285221	0.579133	2.33243e-16	5.20257e-15	51.1811	48.703	2.47812
65287	Lars2	3	3.12667	0.748603	0.70892	1.70566e-90	1.7931e-87	98.7627	96.2873	2.47537
68624	Exoc3l4	3	0.102004	0.0516578	0.513773	0.00204862	0.00792793	8.7739	6.32296	2.45095
65594	Gm12122	3	0.100058	0.0627984	0.513331	0.000700588	0.00299073	7.1991	4.75032	2.44878
60639	Ampd3	3	0.0926345	0.0536722	0.513621	0.0011038	0.00452813	7.87402	5.43126	2.44276
61155	Ccnd1	3	0.209187	0.0986842	0.518296	0.00294148	0.0109892	15.6355	13.1971	2.4384
53553	Arhgef2	3	0.141178	0.0741403	0.515279	0.00314603	0.0116866	11.2486	8.81971	2.42888
51605	Angpt4	3	0.0969932	0.0488487	0.51308	0.00158339	0.00627722	7.76153	5.33398	2.42755
60654	Tead1	3	0.174458	0.0757601	0.516668	0.00476768	0.0169203	14.3982	11.9812	2.41701
48410	Cpa6	3	0.0478607	0.0369243	0.512242	1.46587e-07	1.15263e-06	3.82452	1.41051	2.41402
51906	A530013C23Rik	3	0.076506	0.0468285	0.51261	0.000212602	0.00100695	5.84927	3.43709	2.41217
66863	Bptf	3	0.66483	0.24939	0.565033	3.61985e-12	5.12739e-11	45.2193	42.8178	2.40158
71161	Strn	3	0.144113	0.0726574	0.515327	0.00398803	0.0144524	11.811	9.41958	2.39144
60474	Arrb1	3	0.0741566	0.0468804	0.512481	0.000325362	0.00148826	5.96175	3.59922	2.36253
71990	Rasgrp2	3	0.289434	0.105037	0.52114	0.00333139	0.0123108	21.8223	19.4715	2.35081
63963	Gpc6	3	0.346609	0.131712	0.526669	0.000540766	0.00236826	25.6468	23.2977	2.34913
52688	Diaph2	3	0.140729	0.0732301	0.514889	0.00434639	0.0156177	11.3611	9.01427	2.34681
72432	Dusp5	3	0.116506	0.0646821	0.51335	0.00299877	0.0111825	8.7739	6.43645	2.33746
61344	Marcks	3	1.34948	0.423985	0.635722	1.7951e-40	4.66706e-38	70.3037	67.9799	2.32382
49618	Glul	3	0.25354	0.107157	0.520846	0.00234571	0.00897135	19.4601	17.1693	2.29081
49291	Gm37745	3	0.0464547	0.0327159	0.511613	5.04332e-06	3.15831e-05	4.04949	1.76719	2.28231
50322	Etl4	3	0.32624	0.145295	0.528132	0.000198867	0.000949337	24.4094	22.1304	2.2791
57755	Stard13	3	0.0844392	0.0488077	0.512388	0.00151972	0.0060556	6.97413	4.70169	2.27244
57382	Gm42992	3	0.0732341	0.0432149	0.511861	0.000886594	0.00371396	6.07424	3.84241	2.23183
59517	Bcl3	3	0.0778415	0.0418138	0.511891	0.0019447	0.00756693	6.74916	4.52335	2.22581
59205	Ppfibp1	3	0.221109	0.104037	0.518855	0.00322439	0.0119519	16.7604	14.5428	2.2176
56246	Fgfr3	3	0.16309	0.0710881	0.51472	0.00949981	0.0305284	13.1609	10.9436	2.21728
57893	Cadps2	3	0.14585	0.0698002	0.514195	0.00746676	0.0252431	11.5861	9.37095	2.2151
64607	Tln2	3	0.194407	0.0778408	0.515656	0.010582	0.0336043	15.2981	13.0837	2.21443
71444	Egr1	3	2.30012	0.394198	0.642153	6.44476e-43	1.93285e-40	91.676	89.4617	2.2143
72218	Uhrf2	3	0.234213	0.109655	0.519057	0.00379114	0.0138072	17.7728	15.5642	2.20858
72505	mt-Nd2	3	2.62309	0.249969	0.60376	1.24599e-23	6.11089e-22	95.3881	93.1907	2.19742
68717	Rictor	3	0.135047	0.0716498	0.513485	0.00659674	0.022602	10.2362	8.05772	2.1785
67947	Il6st	3	0.476872	0.184495	0.542816	7.02166e-07	5.01408e-06	34.5332	32.3768	2.1564
54666	Npr2	3	0.166217	0.0782041	0.515149	0.00801299	0.0269204	13.2733	11.1219	2.15142
66897	Fam20a	3	0.0956016	0.0501625	0.512173	0.00462802	0.0165168	7.9865	5.83658	2.14993
61261	Pde7b	3	0.161114	0.0779767	0.514805	0.0080757	0.0271047	12.7109	10.5707	2.14022
65158	Tmie	3	0.288614	0.133041	0.5239	0.000827626	0.00348992	21.2598	19.131	2.12884
64916	Dzip1l	3	0.0988126	0.0526803	0.511856	0.00597645	0.0206819	7.9865	5.88521	2.10129
66930	Ttyh2	3	0.0754261	0.0410216	0.51126	0.00300191	0.0111907	6.52418	4.42607	2.09811
61342	Hs3st5	3	0.0591268	0.0353565	0.510822	0.000409919	0.00184022	4.8369	2.73995	2.09695
71794	Setbp1	3	0.197978	0.0949561	0.515712	0.00872306	0.0282917	14.5107	12.4351	2.07554
55506	Paqr7	3	0.0481206	0.0327318	0.510616	9.44697e-05	0.000480476	4.16198	2.09144	2.07054
53564	Gon4l	3	0.0860568	0.0472124	0.511295	0.00448561	0.0160702	6.97413	4.91245	2.06168
54296	Gbp7	3	0.088184	0.0463065	0.511359	0.005553	0.019397	7.31159	5.25292	2.05867
51931	Zfp217	3	0.0448355	0.0294854	0.510511	0.000115939	0.000578238	4.16198	2.10765	2.05433
53287	Nbea	3	0.125936	0.0611524	0.512624	0.0109834	0.0347147	10.1237	8.07393	2.0498
57784	Ppp1r9a	3	0.0856868	0.0462632	0.51107	0.00494269	0.0174772	6.86164	4.81518	2.04647
70012	Cblb	3	0.205558	0.0915619	0.516877	0.00783332	0.026357	16.3105	14.2672	2.04328
55032	Usp24	3	0.120209	0.0594213	0.512428	0.0112952	0.035635	9.89876	7.86316	2.0356
53601	Shc1	3	0.264986	0.109825	0.522208	0.00206816	0.00799839	21.5973	19.5687	2.02856
58581	Gm44005	3	0.0673597	0.0432297	0.510541	0.00121769	0.00494748	5.17435	3.16148	2.01287
62649	Ano8	3	0.114241	0.0593071	0.511891	0.0112545	0.0355345	9.11136	7.11738	1.99398
59657	Plekhg2	3	0.17331	0.0774988	0.514754	0.012615	0.039337	14.0607	12.0785	1.98227
68702	C6	3	0.0678408	0.033182	0.510291	0.00346506	0.0127386	5.73678	3.76135	1.97543
71421	Nrep	3	0.439634	0.17297	0.536213	1.57478e-05	9.16847e-05	31.6085	29.6693	1.93929
70551	Scube3	3	0.0392253	0.0305868	0.509779	2.24451e-06	1.48563e-05	3.03712	1.10246	1.93466
71021	Hdgfrp2	3	0.228871	0.113602	0.5184	0.00469582	0.0167291	17.0979	15.1751	1.92277
51826	Matn4	3	0.134927	0.0614073	0.511976	0.0185201	0.0552699	10.4612	8.5441	1.91709
60353	Ctsc	3	0.233308	0.0876031	0.51683	0.0125362	0.0391013	18.4477	16.537	1.91073
64025	Mmp12	3	0.0309654	0.026969	0.50957	1.32347e-10	1.5407e-09	2.3622	0.453956	1.90825
64173	Eepd1	3	0.0496021	0.0322717	0.509869	0.000721637	0.00307137	4.38695	2.48054	1.90641
49872	Cd244	3	0.0282189	0.0230317	0.509577	2.29278e-08	2.00134e-07	2.58718	0.680934	1.90624
67075	Rnf213	3	0.0747001	0.0422076	0.510155	0.00531455	0.0186422	5.96175	4.06939	1.89236
63759	Gm37472	3	0.245181	0.106079	0.518893	0.00545599	0.019094	18.7852	16.8936	1.89151
64836	Tbc1d2b	3	0.121978	0.0565898	0.511835	0.0194062	0.0575451	10.3487	8.46304	1.88567
61665	Plppr3	3	0.0503707	0.0349929	0.509656	0.000325617	0.00148886	3.93701	2.05901	1.87799
64020	Casp12	3	0.061375	0.0396011	0.509824	0.0018718	0.00730325	4.8369	2.96693	1.86997
69349	Slc38a4	3	0.05494	0.0316815	0.509584	0.00251818	0.00956892	4.8369	2.99935	1.83754
53491	Dclk2	3	0.0410958	0.0292222	0.509344	0.000127938	0.000634674	3.48706	1.6537	1.83337
58641	Adamts9	3	0.482317	0.162913	0.536192	2.95116e-05	0.000163473	34.6457	32.8145	1.83114
63875	Lrch1	3	0.172414	0.0863718	0.514188	0.0140279	0.0432408	13.2733	11.4462	1.82717
70976	Rftn1	3	0.100452	0.0447321	0.510422	0.0215129	0.0630346	8.43645	6.61479	1.82166
52797	Amot	3	0.0722026	0.0399568	0.509802	0.00759717	0.0256319	5.96175	4.15045	1.8113
65805	Irgm2	3	0.0520979	0.0324406	0.50939	0.00152698	0.0060775	4.38695	2.57782	1.80913
54354	Adgrl2	3	0.132325	0.0500714	0.511095	0.0348006	0.0954138	11.0236	9.22503	1.79859
53344	P2ry1	3	0.0505433	0.0310998	0.509235	0.00151303	0.00603191	4.27447	2.48054	1.79392
70842	Rn18s-rs5	3	2.62123	0.610925	0.716143	9.94637e-97	1.26575e-93	97.1879	95.3956	1.79226
56073	Asic3	3	0.0477653	0.0293465	0.509122	0.000852108	0.00358491	3.93701	2.15629	1.78072
60278	Man2a2	3	0.159992	0.0590748	0.51257	0.031977	0.0887071	13.6108	11.8515	1.75931
50130	Ints7	3	0.0924725	0.0441127	0.510214	0.0206505	0.0607284	7.9865	6.24189	1.74461
56545	Gm6517	3	0.0320572	0.0265077	0.508804	1.69947e-06	1.14206e-05	2.58718	0.843061	1.74412
53603	Pbxip1	3	0.402308	0.172247	0.532599	5.86312e-05	0.000310139	28.6839	26.9455	1.73839
72186	Vldlr	3	0.47793	0.194333	0.539219	4.01678e-06	2.55449e-05	32.7334	30.9987	1.73471
58898	Apobec1	3	0.0475369	0.0287244	0.508959	0.00231587	0.00887547	4.27447	2.5454	1.72907
71808	Atp9b	3	0.17253	0.0741849	0.513417	0.0227533	0.066132	13.7233	11.9974	1.72588
58584	Gm44001	3	0.0378393	0.0255558	0.508708	0.000134755	0.000666445	3.14961	1.42672	1.72289
70865	Clic5	3	0.0675092	0.0394251	0.509171	0.00826282	0.0274633	5.39933	3.68029	1.71904
69435	Pou6f1	3	0.0948681	0.0453723	0.50961	0.022101	0.0645218	7.31159	5.59339	1.7182
63376	Dlg5	3	0.137199	0.0704798	0.511201	0.0263727	0.0749272	10.1237	8.4144	1.70934
58532	Gm44416	3	0.055572	0.031256	0.508923	0.00491532	0.0173855	4.72441	3.01556	1.70885
64274	Arhgef12	3	0.465144	0.174818	0.54031	3.19935e-06	2.07336e-05	34.4207	32.7173	1.70345
64267	2610203C20Rik	3	0.0869807	0.0417156	0.509574	0.0215262	0.0630581	7.1991	5.49611	1.70299
63385	1700054O19Rik	3	0.0519291	0.0375565	0.508756	0.000686581	0.00293664	3.59955	1.89689	1.70266
72280	Plce1	3	0.0580812	0.033965	0.508861	0.00531851	0.0186534	4.72441	3.03178	1.69263
54454	Chd7	3	0.295431	0.127243	0.52166	0.00289731	0.0108577	21.7098	20.0551	1.65466
71270	Erdr1	3	0.280067	0.126025	0.520152	0.00431276	0.0155161	20.2475	18.596	1.65149
53230	Maml3	3	0.253424	0.108519	0.517763	0.00952682	0.0305908	18.8976	17.2503	1.64731
64022	Dync2h1	3	0.102655	0.0492671	0.5098	0.0311238	0.0866984	8.32396	6.67964	1.64432
71122	Myom1	3	0.0376286	0.0258613	0.508342	0.000340899	0.00155316	3.14961	1.50778	1.64182
52952	Gm17308	3	0.0839286	0.0454708	0.509361	0.022626	0.0657937	6.97413	5.33398	1.64015
62056	B4galnt1	3	0.085548	0.0482012	0.509372	0.022794	0.0662221	6.97413	5.36641	1.60772
69901	Dtx3l	3	0.0555943	0.0308501	0.508345	0.00838861	0.0274633	4.61192	3.01556	1.59636
59480	Ppm1n	3	0.160569	0.0608825	0.511253	0.0482767	0.126906	12.7109	11.1219	1.58899
63308	Il3ra	3	0.171075	0.0828551	0.512932	0.0256914	0.0732292	13.1609	11.5759	1.58498
64261	Clmp	3	0.431012	0.153044	0.531914	0.000143745	0.000707286	31.3836	29.799	1.58461
54189	Gm43210	3	0.0288747	0.0217339	0.507989	4.45899e-05	0.000240087	2.58718	1.00519	1.58199
69248	Fbln1	3	0.19737	0.0819276	0.51298	0.0334112	0.0920837	14.6232	13.0512	1.57194
49588	Rgl1	3	0.255885	0.111381	0.518544	0.00748933	0.0253159	19.3476	17.7853	1.56224
60090	RP24-311K19.1	3	0.0218941	0.0184886	0.507718	1.65216e-07	1.28655e-06	2.02475	0.486381	1.53837
68192	Akap6	3	0.0391335	0.0268501	0.507818	0.00109241	0.00448902	3.14961	1.62127	1.52834
56395	Gm43426	3	0.0769338	0.0386348	0.508522	0.03247	0.0899818	6.52418	5.00973	1.51446
69005	Naprt	3	0.0333503	0.0214577	0.507697	0.00136038	0.0054757	3.14961	1.63748	1.51212
69768	Igf2bp2	3	0.064959	0.0377188	0.508184	0.0178194	0.0534162	5.17435	3.66407	1.51028
62558	Gm21807	3	0.0478828	0.0315629	0.507802	0.00358386	0.0131274	3.59955	2.09144	1.50811
56259	Haus3	3	0.203371	0.0798508	0.514568	0.0248577	0.0710695	16.6479	15.1427	1.50525
60050	RP24-80O23.1	3	0.0305242	0.0234406	0.507583	8.00133e-05	0.000413827	2.47469	0.972763	1.50193
55795	Per3	3	0.0435139	0.0261967	0.50765	0.00441007	0.0158277	3.59955	2.10765	1.4919
53243	5430420F09Rik	3	0.0483339	0.0300224	0.507759	0.00816608	0.0273777	4.04949	2.56161	1.48789
72497	mt-Rnr1	3	3.93595	0.460748	0.701197	4.60505e-84	4.63939e-81	99.6625	98.1842	1.47837
71884	Syt12	3	0.045591	0.0242926	0.507611	0.0127476	0.0397145	4.27447	2.8048	1.46967
67860	Map1b	3	0.303329	0.119406	0.519896	0.00662388	0.0226854	21.9348	20.4767	1.4581
54547	Mdn1	3	0.111527	0.0549045	0.509184	0.0523161	0.13606	8.7739	7.32815	1.44576
59562	Grik5	3	0.0865228	0.0425574	0.508306	0.0461351	0.122099	6.97413	5.52853	1.44559
53038	Naaladl2	3	0.0945709	0.0459417	0.508808	0.0520213	0.135366	8.09899	6.66342	1.43556
69026	Oplah	3	0.0386616	0.0255664	0.507235	0.00241575	0.00921301	3.03712	1.62127	1.41585
48625	Map4k4	3	0.905133	0.307884	0.590896	3.62539e-20	1.21748e-18	56.4679	55.0584	1.40958
68694	Ghr	3	0.233988	0.0918024	0.51605	0.0187898	0.0560195	18.5602	17.153	1.40713
55985	Sema3a	3	0.13265	0.0699889	0.509784	0.0515416	0.134205	9.78628	8.38197	1.40431
54095	F3	3	0.0239934	0.0182164	0.50701	0.000112408	0.000562249	2.24972	0.859274	1.39045
64204	Ets1	3	0.0972287	0.0481893	0.508567	0.0556292	0.14329	7.87402	6.48508	1.38893
68782	Trio	3	0.184438	0.0895559	0.512338	0.0366871	0.0998264	13.4983	12.1109	1.38742
57690	Rasl11a	3	0.178412	0.0699601	0.510992	0.0648101	0.16214	13.7233	12.3379	1.38541
71039	Rpl36	3	2.65865	0.414841	0.681428	9.95123e-69	6.16951e-66	94.1507	92.7691	1.3816
54846	Zfp618	3	0.136656	0.0633232	0.509813	0.060868	0.154561	10.5737	9.19261	1.38107
66273	Nlk	3	0.0755532	0.0398026	0.507862	0.046492	0.12299	6.29921	4.92866	1.37055
56310	Evc	3	0.10327	0.04491	0.508412	0.0747188	0.182267	8.66142	7.29572	1.3657
50484	Ralgds	3	0.0915139	0.0473276	0.508299	0.0579665	0.14844	7.53656	6.17704	1.35952
69263	Gramd4	3	0.0344893	0.0233366	0.506798	0.00202327	0.00784236	2.69966	1.36187	1.33779
67442	Nedd9	3	0.197308	0.0863786	0.513279	0.0361052	0.0984869	15.6355	14.2996	1.33593
68433	Fos	3	2.35961	0.158264	0.566524	1.31851e-10	1.53566e-09	92.8009	91.4721	1.32879
65442	Egfr	3	0.0946527	0.0418731	0.507918	0.0710608	0.174772	7.53656	6.20947	1.32709
70179	Ttc3	3	0.770654	0.279675	0.574387	9.96775e-15	1.8855e-13	49.3813	48.0545	1.32685
69035	Mroh1	3	0.056358	0.0336485	0.507023	0.0243034	0.0697071	4.27447	2.95071	1.32375
72270	Exoc6	3	0.0291311	0.0209538	0.506712	0.00103496	0.0042784	2.47469	1.1511	1.32359
48727	Hecw2	3	0.0546573	0.0328364	0.507077	0.0256961	0.0732328	4.38695	3.0642	1.32275
54069	Frrs1	3	0.0354676	0.0224011	0.506758	0.00709976	0.0241136	3.14961	1.83204	1.31757
49772	Rcsd1	3	0.0400552	0.0234192	0.50675	0.0107401	0.0340481	3.37458	2.05901	1.31556
64499	Neo1	3	0.339996	0.132535	0.524774	0.00155659	0.00618517	25.7593	24.4488	1.31051
54864	Tlr4	3	0.0455088	0.0252123	0.506855	0.0229078	0.0664751	4.04949	2.73995	1.30955
58642	A730049H05Rik	3	0.0256729	0.0207683	0.506531	0.000108722	0.000545165	2.02475	0.729572	1.29517
69900	Parp14	3	0.0577406	0.0315832	0.506846	0.0316536	0.0878908	4.38695	3.09663	1.29032
63956	Spry2	3	0.0464737	0.0293897	0.506614	0.0180809	0.0541129	3.59955	2.33463	1.26492
57796	Gm20619	3	0.0428393	0.0230663	0.506537	0.0222347	0.0648038	3.71204	2.44812	1.26392
55653	Ddi2	3	0.228115	0.0897058	0.515327	0.024506	0.0701635	18.3352	17.072	1.26322
71281	Svil	3	0.391381	0.15592	0.528557	0.000421181	0.00188553	28.1215	26.8645	1.25702
53042	Nlgn1	3	0.0356682	0.0237188	0.506426	0.00579544	0.0201275	2.81215	1.55642	1.25573
66174	Rtn4rl1	3	0.109969	0.0515488	0.508334	0.0813666	0.196258	8.7739	7.5227	1.25121
50729	Rnd3	3	0.38693	0.139614	0.527588	0.000732351	0.00311204	28.7964	27.5454	1.251
66224	Ankrd13b	3	0.0642245	0.0337312	0.506814	0.0549556	0.141705	5.17435	3.92348	1.25088
60355	RP24-330M21.1	3	0.0226876	0.0177777	0.506275	0.000106846	0.000536428	1.91226	0.664721	1.24754
63578	Arhgef40	3	0.0933911	0.0427461	0.507735	0.0867447	0.206437	7.87402	6.631	1.24302
61918	Dusp6	3	0.129815	0.0669013	0.509148	0.0707867	0.174385	9.78628	8.5441	1.24218
60537	Numa1	3	0.228762	0.0972779	0.514495	0.0292914	0.0821336	17.3228	16.083	1.23983
52296	Igsf1	3	0.0334493	0.0230393	0.50636	0.00652971	0.0223978	2.81215	1.57263	1.23952
72344	Cwf19l1	3	0.0397329	0.0249994	0.506397	0.0146705	0.0450036	3.26209	2.02659	1.2355
61015	Ebf3	3	0.0863813	0.0290163	0.50691	0.105257	0.241617	7.08661	5.85279	1.23383
62330	Ap3m2	3	0.0684496	0.038062	0.507003	0.0580182	0.148541	5.51181	4.28016	1.23166
64369	Ncam1	3	0.755093	0.276777	0.569935	2.10992e-13	3.43079e-12	47.4691	46.2387	1.23042
57352	Tpst1	3	0.0327075	0.0223829	0.506262	0.00583618	0.0202484	2.69966	1.47536	1.22431
71277	Map3k8	3	0.0633841	0.0390718	0.506738	0.0454112	0.120355	4.72441	3.50195	1.22246
49181	Gpc1	3	1.71584	0.387776	0.646505	1.10725e-45	3.61788e-43	83.1271	81.9066	1.22049
60279	Fes	3	0.104446	0.0498603	0.507604	0.0928429	0.21818	7.87402	6.66342	1.21059
72526	mt-Cytb	3	3.46062	0.145833	0.568208	4.52262e-11	5.62512e-10	98.9876	97.7789	1.20877
61540	Egr2	3	0.132751	0.0576865	0.508516	0.0949865	0.222633	9.89876	8.69001	1.20875
57652	Tecpr1	3	0.13363	0.0593265	0.509087	0.0865664	0.206053	10.6862	9.48444	1.20173
51207	A430105I19Rik	3	0.0330375	0.0229116	0.506085	0.00595211	0.0206036	2.58718	1.39429	1.19288
56306	Man2b2	3	0.0937022	0.043588	0.507615	0.0977155	0.226656	8.09899	6.90661	1.19237
50205	Mcm10	3	0.0540143	0.0275632	0.506372	0.0556618	0.143343	4.61192	3.42088	1.19104
70026	Abi3bp	3	0.182084	0.0468144	0.508531	0.155834	0.323955	13.8358	12.6459	1.18986
52506	Pola1	3	0.0774632	0.0293963	0.50671	0.103855	0.238743	6.63667	5.44747	1.1892
64280	Pvrl1	3	0.0493209	0.0240887	0.506142	0.0538555	0.139314	4.27447	3.11284	1.16163
51198	Eif2ak4	3	0.0718229	0.041087	0.506603	0.079599	0.192559	5.6243	4.47471	1.14959
52804	Lrch2	3	0.0548282	0.0288062	0.506249	0.0659632	0.16468	4.72441	3.58301	1.1414
[truncated: 8,983 more rows]

## Sheet: Marker_Ob_Ocy4
	feature	group	avgExpr	logFC	auc	pval	padj	pct_in	pct_out	pct.diff
[truncated: 15,104 more rows]

[truncated: 13 more sheets: Marker_Ob_Ocy5, Marker_Ob_Ocy6, Marker_Ob_Ocy7, Marker_Ob_Ocy8, Top150_Ob_Ocy1_2, DEG_Ob_Ocy1, DEG_Ob_Ocy2, DEG_Ob_Ocy3, DEG_Ob_Ocy4, DEG_Ob_Ocy5, DEG_Ob_Ocy6, DEG_Ob_Ocy7, DEG_Ob_Ocy8]
