# Supplementary material for: Control of osteocyte dendrite formation by Sp7 and its target gene osteocrin
Source: Nat Commun. 2021 Nov 1;12:6271. doi: 10.1038/s41467-021-26571-7 (PMC8560803; doi:10.1038/s41467-021-26571-7)
Supplement: Supplementary file 13 — Supplementary Data 10 [file 41467_2021_26571_MOESM13_ESM.xlsx]

## Sheet: PCR
Name	Sequence
Dmp1-Cre-F	CGCGGTCTGGCAGTAAAAACTATC
Dmp1-Cre-R	CCCACCGTCAGTACGTGAGATATC
Sp7-F	CGGGGAGTCCCGAGGACTCTG
Sp7-R	CTGTCTTCACCTCAATTCTATT
tdTm-WT-F	AAGGGAGCTGCAGTGGAGTA
tdTm-WT-R	CTTTAAGCCTGCCCAGAAGA
tdTm-KI-R	ACGTCAATAGGGGGCGTACT

## Sheet: shRNA
Name	Sequence
Sp7_1F	CCGGTCTGCTTCCCAATCCTATTTGCTCGAGCAAATAGGATTGGGAAGCAGATTTTTG
Sp7_1R	AATTCAAAAATCTGCTTCCCAATCCTATTTGCTCGAGCAAATAGGATTGGGAAGCAGA
Sp7_2F	CCGGCTCTCCTATTGCATGCTATACCTCGAGGTATAGCATGCAATAGGAGAGTTTTTG
Sp7_2R	AATTCAAAAACTCTCCTATTGCATGCTATACCTCGAGGTATAGCATGCAATAGGAGAG
Sp7_3F	CCGGGCAAGGCTTCGCATCTGAAAGCTCGAGCTTTCAGATGCGAAGCCTTGCTTTTTG
Sp7_3R	AATTCAAAAAGCAAGGCTTCGCATCTGAAAGCTCGAGCTTTCAGATGCGAAGCCTTGC
Sp7_4F	CCGGGCCTACTTACCCATCTGACTTCTCGAGAAGTCAGATGGGTAAGTAGGCTTTTTG
Sp7_4R	AATTCAAAAAGCCTACTTACCCATCTGACTTCTCGAGAAGTCAGATGGGTAAGTAGGC
Sp7_5F	CCGGCTTTACCAGAAGCGACCACTTCTCGAGAAGTGGTCGCTTCTGGTAAAGTTTTTG
Sp7_5R	AATTCAAAAACTTTACCAGAAGCGACCACTTCTCGAGAAGTGGTCGCTTCTGGTAAAG
Atf3_1F	CCGGGCATCCTTTGTCTCACCAATTCTCGAGAATTGGTGAGACAAAGGATGCTTTTTG
Atf3_1R	AATTCAAAAAGCATCCTTTGTCTCACCAATTCTCGAGAATTGGTGAGACAAAGGATGC
Atf3_2F	CCGGTGCTGCCAAGTGTCGAAACAACTCGAGTTGTTTCGACACTTGGCAGCATTTTTG
Atf3_2R	AATTCAAAAATGCTGCCAAGTGTCGAAACAACTCGAGTTGTTTCGACACTTGGCAGCA
Atf3_3F	CCGGGCATTTGATATACATGCTCAACTCGAGTTGAGCATGTATATCAAATGCTTTTTG
Atf3_3R	AATTCAAAAAGCATTTGATATACATGCTCAACTCGAGTTGAGCATGTATATCAAATGC
Atf3_4F	CCGGCAGAATAAACACCTCTGCCATCTCGAGATGGCAGAGGTGTTTATTCTGTTTTTG
Atf3_4R	AATTCAAAAACAGAATAAACACCTCTGCCATCTCGAGATGGCAGAGGTGTTTATTCTG
Atf3_5F	CCGGAGAAGGAACATTGCAGAGCTACTCGAGTAGCTCTGCAATGTTCCTTCTTTTTTG
Atf3_5R	AATTCAAAAAAGAAGGAACATTGCAGAGCTACTCGAGTAGCTCTGCAATGTTCCTTCT
Klf4_1F	CCGGAGTTGGACCCAGTATACATTCCTCGAGGAATGTATACTGGGTCCAACTTTTTTG
Klf4_1R	AATTCAAAAAAGTTGGACCCAGTATACATTCCTCGAGGAATGTATACTGGGTCCAACT
Klf4_2F	CCGGTTGTGGATATCAGGGTATAAACTCGAGTTTATACCCTGATATCCACAATTTTTG
Klf4_2R	AATTCAAAAATTGTGGATATCAGGGTATAAACTCGAGTTTATACCCTGATATCCACAA
Klf4_3F	CCGGCATGTTCTAACAGCCTAAATGCTCGAGCATTTAGGCTGTTAGAACATGTTTTTG
Klf4_3R	AATTCAAAAACATGTTCTAACAGCCTAAATGCTCGAGCATTTAGGCTGTTAGAACATG
Klf4_4F	CCGGCCACCCACACTTGTGACTATGCTCGAGCATAGTCACAAGTGTGGGTGGTTTTTG
Klf4_4R	AATTCAAAAACCACCCACACTTGTGACTATGCTCGAGCATAGTCACAAGTGTGGGTGG
Klf4_5F	CCGGTCAACCTGGCGGACATCAATGCTCGAGCATTGATGTCCGCCAGGTTGATTTTTG
Klf4_5R	AATTCAAAAATCAACCTGGCGGACATCAATGCTCGAGCATTGATGTCCGCCAGGTTGA
Pax4_1F	CCGGAGATTGTGCAGCTAGCAATAACTCGAGTTATTGCTAGCTGCACAATCTTTTTTG
Pax4_1R	AATTCAAAAAAGATTGTGCAGCTAGCAATAACTCGAGTTATTGCTAGCTGCACAATCT
Pax4_2F	CCGGCGGAGCCTTAAGGTATCTAATCTCGAGATTAGATACCTTAAGGCTCCGTTTTTG
Pax4_2R	AATTCAAAAACGGAGCCTTAAGGTATCTAATCTCGAGATTAGATACCTTAAGGCTCCG
Pax4_3F	CCGGGTCTTGGAACCCAAGTGTATTCTCGAGAATACACTTGGGTTCCAAGACTTTTTG
Pax4_3R	AATTCAAAAAGTCTTGGAACCCAAGTGTATTCTCGAGAATACACTTGGGTTCCAAGAC
Pax4_4F	CCGGTGACATTTCACGGAGCCTTAACTCGAGTTAAGGCTCCGTGAAATGTCATTTTTG
Pax4_4R	AATTCAAAAATGACATTTCACGGAGCCTTAACTCGAGTTAAGGCTCCGTGAAATGTCA
Pax4_5F	CCGGAGTTTCAGCGTGGGCAGTATCCTCGAGGATACTGCCCACGCTGAAACTTTTTTG
Pax4_5R	AATTCAAAAAAGTTTCAGCGTGGGCAGTATCCTCGAGGATACTGCCCACGCTGAAACT

## Sheet: qPCR
Name	Sequence
Sp7-F	5’-CCTCTCCCTTCTCCCTCTC-3’
Sp7-R	5’-CTGGAGCCATAGTGAGCTTC-3'
Ostn-F	5’-GGACTGGAGATTGGCAAGTAC-3’
Ostn-R	5’-CTTCTCTGGCTGTGGGTG-3’
Sost-F	5’-ACAACCAGACCATGAACCG-3’
Sost-R	5’-CAGGAAGCGGGTGTAGTG-3'
Dmp1-F	5’-CCCAGTTGCCAGATACCAC-3’
Dmp1-R	5’-CACTATTTGCCTGTCCCTCTG-3'
Phex-F	5’-AATGTGAAAGGGAAGAGGACC-3’
Phex-R	5’-GTTGGTGAATGTGATGCCTG-3’
β-actin-F	5'-CCTCTATGCCAACACAGTGC-3'
β-actin-R	5'-ACATCTGCTGGAAGGTGGAC-3'

## Sheet: sgRNA
sgRNA sequence
Gene	sgRNA_Top	sgRNA_Bottom	sgRNA Cut Position	Exon Number
Panx3ko-1	CACCGATACGTGGATAGCTCATGCT	AAACAGCATGAGCTATCCACGTATC	37666683	2
Panx3ko-2	CACCGAACTTGACCATCTTATCCAG	AAACCTGGATAAGATGGTCAAGTTC	37668954	1
Panx3ko-3	CACCGCATCTAAATGGAATTGGCCA	AAACTGGCCAATTCCATTTAGATGC	37661570	4
Ostn-ko1	CACCGACACCAGATCATCAAGACGC	AAACGCGTCTTGATGATCTGGTGTC	27324606	3
Ostn-ko2	CACCGACAGCATCACAATCATAGCC	AAACGGCTATGATTGTGATGCTGTC	27321380	2
Ostn-ko3	CACCGCTCAGGAAAGGCATTCTCTG	AAACCAGAGAATGCCTTTCCTGAGC	27321418	2
C1qtnf3-ko-1	CACCGATGGATTTCGTGGTTACCAA	AAACTTGGTAACCACGAAATCCATC	10958029	2
C1qtnf3-ko-2	CACCGCTTGCATCTCACCTGATACG	AAACCGTATCAGGTGAGATGCAAGC	10972106	4
C1qtnf3-ko-3	CACCGAAGGAGAGAAAGGCTACCCA	AAACTGGGTAGCCTTTCTCTCCTTC	10960759	3
Primer sequence for TIDE
Panx3_KO1_F	GTGAGGTGGAAGGGAATGCA
Panx3_KO1_R	GCACAAGCCAAACTGTGTGT
Panx3_KO2_F	ACTTTTGTAACGGTTTGGTGCT
Panx3_KO2_R	GGGACACTCTCCGCTGAAAA
Panx3_KO3_F	GTCCTTTGTCCCACCGACAT
Panx3_KO3_R	TGGTCCTCCCTAACAATGCC
Ostn_KO1_F	TGGAAGGGGAGGTGTTGTTC
Ostn_KO1_R	AGAGCCAGTCCATGGGGTTA
Ostn_KO2_F	GTTCGTTGACATGCACTGCA
Ostn_KO2_R	ATGGAGCTCACTGACAAGGG
Ostn_KO3_F	GTTCGTTGACATGCACTGCA
Ostn_KO3_R	ATGGAGCTCACTGACAAGGG
C1qtnf3_KO1_F	CCCCATGCCATAGATGCTCTC
C1qtnf3_KO1_R	GTGTTCCACTGCAACTGACC
C1qtnf3_KO2_F	TCAGCAATCAGAACAGTGGCA
C1qtnf3_KO2_R	CCCTCCATTCAGATTTTAACAGGT
C1qtnf3_KO3_F	AGCATGACTTGCCGTCTTCG
C1qtnf3_KO3_R	ACGTTTTGATCCCTGGTCCC

## Sheet: luciferase
Name	Sequence	Length
mOSTN_En2_118kb_gBlocks	TAAGCAGAGCTCGAGAAAAATCAAGACGGTGCTTTGTAATTTGAGTTCATATATTGATTATGAATTCTGCAAAACAATTCCCCAATCTTGATTGTTGATGAGACATGAATATATATTTTTCATGAAAAGTTTAATAAAACATAACTTTTAAAATGCACCACAAAGGAGAAACAGCTGTGAATGCTAAGGTTTGCTCTGACTAATGTAATACTAGCCTATAATCATAGACTCCATTCTGCCCCCAAACAAATTGCACTGTGACAAAAACTGTCTGCAAAAGAAAAGTCAAAATGAATATAACATTGGACTCAGCTTCAGTGGAGTGATCCAGAATAATAGTCAGTGCAGATTAAATGGGTTCTGACAACAGGGTAAGATATGACTGCTGGCAGCAAAGAA…	669 nt
