# Supplementary material for: Control of osteocyte dendrite formation by Sp7 and its target gene osteocrin
Source: Nat Commun. 2021 Nov 1;12:6271. doi: 10.1038/s41467-021-26571-7 (PMC8560803; doi:10.1038/s41467-021-26571-7)
Supplement: Supplementary file 15 — Source Data [file 41467_2021_26571_MOESM15_ESM.xlsx]

## Sheet: Fig. 1e
Sp7 Positive
	Ctrl	43.5897	98.3051	77.7778	82.2222	58.3333	73.1482	78.7234	94.6429	89.3939	82.4176	81.25
	Sp7OcyKO	51.2195	35.2941	9.30232	11.6279	22.3881	16.6667	34.0425	21.9512	16.6667	5.76923	46	48.4849	40.6977	20

## Sheet: Fig. 1f
Ct. Porosity
	Ctrl	0.42	0.35	0.37	0.37	0.72	0.33	0.36	0.47	0.35	0.46
	Sp7OcyKO	26.19	34.53	27.9	22.92	36.64	29.64	23.46	24.27	36.9	25.29

## Sheet: Fig. 1g
Ct. TMD
	Ctrl	1127.2	1133.4	1101.6	1151.1	1057.4	1123.6	1082.7	1120	1116.4	1141.1
	Sp7OcyKO	1027.2	1020.3	1030.3	1044.9	1032.6	1058.1	1037.7	1054.5	1021.4	1036.6

## Sheet: Fig. 1h
Rankl qPCR
	Ctrl	0.0243382	0.0529857	0.00539895	0.0587054	0.042634	0.00758085	0.0349081	0.0164629
	Sp7OcyKO	0.113843	0.0226838	0.0812603	0.0801521	0.0347561	0.06311	0.0655197	0.0248982

## Sheet: Fig. 1m
Filament Density
	Ctrl	2.91473	7.9659	12.5643	6.77186	7.2039
	Sp7OcyKO	1.22642	0.54763	1.28845	0.773827	3.38148	2.20921	2.02656

## Sheet: Fig. 1n
Canaliculi/Surface Area
	Ctrl	Sp7OcyKO
	0.125329	0.101882
	0.119803	0.0991494

## Sheet: Fig. 1o
Osteocyte-Osteocyte Connection
	Ctrl	5.31	4.89
	Sp7OcyKO	3.68	4.26

## Sheet: Fig. 1p
TUNEL
	Ctrl	0.361011	0.687285	3.4375	0.27248	2.82486
	Sp7OcyKO	10.6335	7.95455	24.2424	11.1607	12.0567	3.38983

## Sheet: Fig. 1s
Empty Lacunae
	Ctrl	1.6	0.333333	0	0.666667	1.5
	Sp7OcyKO	3	7	4	7.66667	4	1.5	4.33333	2.5

## Sheet: Fig. 1t
Oc. Lac. Density
	Ctrl	0.0557074	0.0451377	0.0506986	0.0722786	0.0646787
	Sp7OcyKO	0.0535361	0.0557835	0.0473817	0.0480673	0.0507987	0.0508673	0.0435362	0.0367815

[truncated: 23 more sheets: Fig. 1u, Fig. 1v, Fig. 2b, Fig. 2e, Fig. 5c, Fig. 5i, Fig. 5j, Fig. 5k, Fig. 5l, Fig. 7d, Fig. 7e, Fig. 7g, Fig. 7h, Fig. 7i, Fig. S1a, b, Fig. S1c, Fig. S1d, Fig. S7a, Fig. S7b, Fig. S8b …]
